# Supplementary material for: Gene expression atlas of pigeonpea and its application to gain insights into genes associated with pollen fertility implicated in seed formation
Source: J Exp Bot. 2017 Feb 23;68(8):2037–54. doi: 10.1093/jxb/erx010 (PMC5429002; doi:10.1093/jxb/erx010)
Supplement: Supplementary Data [file erx010_Supplementary_Data.zip]

Archive with 12 entries (12 files):
- supplementary_table_S10.xlsx
- supplementary_table_S4.xlsx
- supplementary_table_S11.xlsx
- supplementary_table_S3.xlsx
- supplementary_table_S6.xlsx
- supplementary_table_S7.xlsx
- supplementary_table_S1.xlsx
- supplementary_table_S5.xlsx
- supplementary_table_S8.xlsx
- supplementary_table_S2.xlsx
- supplementary_table_S9.xlsx
- supplementary_figures_S1_S2.pdf
