# Supplementary material for: Gene expression atlas of pigeonpea and its application to gain insights into genes associated with pollen fertility implicated in seed formation
Source: J Exp Bot. 2017 Feb 23;68(8):2037–54. doi: 10.1093/jxb/erx010 (PMC5429002; doi:10.1093/jxb/erx010)
Supplement: Supplementary Data [file erx010_Supplementary_Data.zip › supplementary_table_S10.xlsx]

## Sheet: Cis-acting element
Table S10: Cis-acting elements identified in flower-related genes
Gene	Site Name	Organism	Position	Strand	Matrix score.	sequence	function
C.cajan_31220	5UTR Py-rich stretch	Lycopersicon esculentum	193	-	9	TTTCTTCTCT	cis-acting element conferring high transcription levels
	ABRE	Arabidopsis thaliana	849	+	6	TACGTG	cis-acting element involved in the abscisic acid responsiveness
	ACE	Petroselinum crispum	150	+	9	AAAACGTTTA	cis-acting element involved in light responsiveness
	AE-box	Arabidopsis thaliana	947	-	8	AGAAACTT	part of a module for light response
	ARE	Zea mays	984	+	6	TGGTTT	cis-acting regulatory element essential for the anaerobic induction
	ATCT-motif	Pisum sativum	310	+	9	AATCTAATCC	part of a conserved DNA module involved in light responsiveness
	Box 4	Petroselinum crispum	493	+	6	ATTAAT	part of a conserved DNA module involved in light responsiveness
	Box I	Pisum sativum	401	+	7	TTTCAAA	light responsive element
	CAAT-box	Glycine max	439	-	5	CAATT	common cis-acting element in promoter and enhancer regions
	EIRE	Nicotiana tabacum	1306	+	7	TTCGACC	elicitor-responsive element
	ELI-box3	Brassica oleracea	1193	+	9	AAACCAATT	elicitor-responsive element
	ERE	Dianthus caryophyllus	400	+	8	ATTTCAAA	ethylene-responsive element
	G-Box	Pisum sativum	416	-	6	CACGTT	cis-acting regulatory element involved in light responsiveness
	GARE-motif	Brassica oleracea	1318	-	7	AAACAGA	gibberellin-responsive element
	I-box	Solanum tuberosum	811	-	10	TATTATCTAGA	part of a light responsive element
	Skn-1_motif	Oryza sativa	539	-	5	GTCAT	cis-acting regulatory element required for endosperm expression
	TATA-box	Glycine max	261	-	5	TAATA	core promoter element around -30 of transcription start
	TATC-box	Oryza sativa	820	+	7	TATCCCA	cis-acting element involved in gibberellin-responsiveness
	TC-rich repeats	Nicotiana tabacum	175	+	9	ATTTTCTTCA	cis-acting element involved in defense and stress responsiveness
	TCA-element	Nicotiana tabacum	58	-	9	CCATCTTTTT	cis-acting element involved in salicylic acid responsiveness
	TCT-motif	Arabidopsis thaliana	421	-	6	TCTTAC	part of a light responsive element
	TGA-element	Brassica oleracea	1170	-	6	AACGAC	auxin-responsive element
	TGG-motif	Gossypium hirsutum	1115	+	8	GGTTGCCA	part of a light responsive element
	as-2-box	Nicotiana tabacum	713	-	9	GATAatGATG	involved in shoot-specific expression and light responsiveness
	circadian	Lycopersicon esculentum	1217	+	6	CAANNNNATC	cis-acting regulatory element involved in circadian control
C.cajan_35396	5UTR Py-rich stretch	Lycopersicon esculentum	1383	-	13	TTTCTCTCTCTCTC	cis-acting element conferring high transcription levels
	ACE	Petroselinum crispum	731	-	9	AAAACGTTTA	cis-acting element involved in light responsiveness
	ARE	Zea mays	450	-	6	TGGTTT	cis-acting regulatory element essential for the anaerobic induction
	AT-rich element	Glycine max	640	+	10	ATAGAAATCAA	binding site of AT-rich DNA binding protein (ATBP-1)
	AT1-motif	Solanum tuberosum	663	+	11	ATTAATTTTACA	part of a light responsive module
	Box 4	Petroselinum crispum	526	+	6	ATTAAT	part of a conserved DNA module involved in light responsiveness
	Box I	Pisum sativum	395	-	7	TTTCAAA	light responsive element
	CAAT-box	Glycine max	434	-	5	CAATT	common cis-acting element in promoter and enhancer regions
	EIRE	Nicotiana tabacum	1299	+	7	TTCGACC	elicitor-responsive element
	ELI-box3	Brassica oleracea	450	+	9	AAACCAATT	elicitor-responsive element
	ERE	Dianthus caryophyllus	395	-	8	ATTTCAAA	ethylene-responsive element
	G-Box	Pisum sativum	1205	+	6	CACGTT	cis-acting regulatory element involved in light responsiveness
	GARE-motif	Brassica oleracea	1347	+	7	AAACAGA	gibberellin-responsive element
	GATA-motif	Arabidopsis thaliana	174	+	7	GATAGGA	part of a light responsive element
	GCN4_motif	Oryza sativa	88	-	7	TGTGTCA	cis-regulatory element involved in endosperm expression
	GT1-motif	Arabidopsis thaliana	60	-	6	GGTTAA	light responsive element
	Gap-box	Arabidopsis thaliana	601	-	9.5	CAAATGAA(A/G)A	part of a light responsive element
	HSE	Brassica oleracea	841	+	9	AAAAAATTTC	cis-acting element involved in heat stress responsiveness
	I-box	Nicotiana plumbaginifolia	1135	-	9	CTCTTATGCT	part of a light responsive element
	LTR	Hordeum vulgare	1114	+	6	CCGAAA	cis-acting element involved in low-temperature responsiveness
	MBS	Arabidopsis thaliana	1045	-	6	CAACTG	MYB binding site involved in drought-
	Pc-CMA2a	Spinacia oleracea	601	-	12	CAACCAATGAAAA	part of a light responsive element
	RY-element	Helianthus annuus	119	+	8	CATGCATG	cis-acting regulatory element involved in seed-specific regulation
	Skn-1_motif	Oryza sativa	295	+	5	GTCAT	cis-acting regulatory element required for endosperm expression
	Sp1	Zea mays	38	-	5	CC(G/A)CCC	light responsive element
	TATA-box	Arabidopsis thaliana	461	-	6	TATAAA	core promoter element around -30 of transcription start
	TC-rich repeats	Nicotiana tabacum	368	-	9	ATTTTCTTCA	cis-acting element involved in defense and stress responsiveness
	TCA-element	Nicotiana tabacum	180	-	9	CCATCTTTTT	cis-acting element involved in salicylic acid responsiveness
	TGG-motif	Gossypium hirsutum	1258	+	8	GGTTGCCA	part of a light responsive element
	as-2-box	Nicotiana tabacum	423	-	9	GATAatGATG	involved in shoot-specific expression and light responsiveness
C.cajan_44741	ABRE	Arabidopsis thaliana	206	-	6	TACGTG	cis-acting element involved in the abscisic acid responsiveness
	AE-box	Arabidopsis thaliana	575	-	8	AGAAACAA	part of a module for light response
	AT1-motif	Solanum tuberosum	643	+	11	ATTAATTTTACA	part of a light responsive module
	ATCT-motif	Arabidopsis thaliana	1013	+	9	AATCTAATCT	part of a conserved DNA module involved in light responsiveness
	Box 4	Petroselinum crispum	295	+	6	ATTAAT	part of a conserved DNA module involved in light responsiveness
	Box I	Pisum sativum	48	+	7	TTTCAAA	light responsi
	Box-W1	Petroselinum crispum	1490	-	6	TTGACC	fungal elicitor responsive element
	CAAT-box	Glycine max	673	+	5	CAATT	common cis-acting element in promoter and enhancer regions
	CATT-motif	Zea mays	349	+	6	GCATTC	part of a light responsive element
	CGTCA-motif	Hordeum vulgare	226	-	5	CGTCA	cis-acting regulatory element involved in the MeJA-responsiveness
	ERE	Dianthus caryophyllus	552	+	8	ATTTCAAA	ethylene-responsive element
	G-Box	Antirrhinum majus	206	+	6	CACGTA	cis-acting regulatory element involved in light responsiveness
	GA-motif	Glycine max	1348	+	8	AAGGAAGA	part of a light responsive element
	GAG-motif	Spinacia oleracea	79	-	7	AGAGATG	part of a light responsive element
	HSE	Brassica oleracea	1159	+	9	AAAAAATTTC	cis-acting element involved in heat stress respo
	LTR	Hordeum vulgare	1453	+	6	CCGAAA	cis-acting element involved in low-temperature responsiveness
	MBS	Arabidopsis thaliana	117	-	6	CAACTG	MYB binding site involved in drought-inducibility
	TATA-box	Glycine max	539	-	5	TAATA	core promoter element around -30 of transcription start
	TC-rich repeats	Nicotiana tabacum	55	+	9	ATTTTCTTCA	cis-acting element involved in defense and stress responsiveness
	TCA-element	Brassica oleracea	318	-	9	CAGAAAAGGA	cis-acting element involved in salicylic acid
	TGA-box	Glycine max	902	-	8	TGACGTAA	part of an auxin-responsive element
	TGACG-motif	Hordeum vulgare	226	+	5	TGACG	cis-acting regulatory element involved in the MeJA-responsiveness
C.cajan_02776	3-AF1 binding site	Solanum tuberosum	108	+	10	AAGAGATATTT	light responsive element
	AAGAA-motif	Avena sativa	1398	-	7	GAAAGAA
	AC-I	Phaseolus vulgaris	1471	+	8.5	(T/C)C(T/C)(C/T)ACC(T/C)ACC
	AE-box	Arabidopsis thaliana	715	-	8	AGAAACTT	part of a module for light response
	ARE	Zea mays	290	-	6	TGGTTT	cis-acting regulatory element essential for the anaerobic induction
	ATGCAAAT motif	Oryza sativa	1044	+	8	ATACAAAT	cis-acting regulatory element associated to the TGAGTCA motif
	Box 4	Petroselinum crispum	163	+	6	ATTAAT	part of a conserved DNA module involved in light response
	Box I	Pisum sativum	656	+	7	TTTCAAA	light responsive element
	CAAT-box	Glycine max	643	+	5	CAATT	common cis-acting element in promoter and enhancer regions
	CATT-motif	Zea mays	1164	+	6	GCATTC	part of a light responsive element
	CCAAT-box	Hordeum vulgare	877	-	6	CAACGG	MYBHv1 binding site
	G-Box	Pisum sativum	945	-	6	CACGTT	cis-acting regulatory element involved in light responsiveness
	GAG-motif	Spinacia oleracea	729	-	7	AGAGATG	part of a light responsive element
	GC-motif	Zea mays	1279	+	6	CCCCCG	enhancer-like element involved in anoxic specific inducibility
	GCN4_motif	Oryza sativa	93	-	7	TGTGTCA	cis-regulatory element involved in endosperm expression
	HSE	Brassica oleracea	112	-	9	AAAAAATTTC	cis-acting element involved in heat stress responsiveness
	LAMP-element	Pisum sativum	1126	+	8	CTTTATCA	part of a light responsive element
	O2-site	Zea mays	773	+	9	GATGACATGG	cis-acting regulatory element involved in zein metabolism regulation
	Skn-1_motif	Oryza sativa	592	+	5	GTCAT	cis-acting regulatory element required for endosperm expression
	Sp1	Zea mays	1408	+	5.5	CC(G/A)CCC	light responsive element
	TATA-box	Glycine max	162	-	5	TAATA	core promoter element around -30 of transcription start
	TATCCAT/C-motif	Oryza sativa	920	+	7	TATCCAT
	TC-rich repeats	Nicotiana tabacum	503	+	9	ATTTTCTCCA	cis-acting element involved in defense and stress responsiveness
	TCA-element	Nicotiana tabacum	975	+	9	CCATCTTTTT	cis-acting element involved in salicylic acid responsiveness
	TCCACCT-motif	Petroselinum hortense	1492	+	7	TCCACCT
	TCT-motif	Arabidopsis thaliana	724	+	6	TCTTAC	part of a light responsive element
	TGA-element	Brassica oleracea	652	-	6	AACGAC	auxin-responsive element
	WUN-motif	Brassica oleracea	834	+	9	TCATTACGAA	wound-responsive element
	circadian	Lycopersicon esculentum	970	+	6	CAANNNNATC	cis-acting regulatory element involved in circadian control
C.cajan_04312	5UTR Py-rich stretch	Lycopersicon esculentum	1224	+	9	TTTCTTCTCT	cis-acting element conferring high transcription levels
	AAGAA-motif	Avena sativa	1221	-	7	GAAAGAA
	ARE	Zea mays	1139	+	6	TGGTTT	cis-acting regulatory element essential for the anaerobic induction
	AT-rich element	Glycine max	409	-	11	ATAGAAATCAA	binding site of AT-rich DNA binding protein (ATBP-1)
	Box 4	Petroselinum crispum	101	+	6	ATTAAT	part of a conserved DNA module involved in light responsiveness
	Box-W1	Petroselinum crispum	1233	+	6	TTGACC	fungal elicitor responsive element
	CAAT-box	Glycine max	407	-	5	CAATT	common cis-acting element in promoter and enhancer regions
	CCAAT-box	Hordeum vulgare	1325	-	6	CAACGG	MYBHv1 binding site
	F-box	Lycopersicon esculentum	867	+	10	CTATTCTCATT
	GA-motif	Arabidopsis thaliana	1075	+	8	ATAGATAA	part of a light responsive element
	GAG-motif	Arabidopsis thaliana	10	-	7	AGAGAGT	part of a light responsive eleme
	GATA-motif	Arabidopsis thaliana	904	+	10	AAGATAAGATT	part of a light responsive element
	GCN4_motif	Oryza sativa	257	-	7	CAAGCCA	cis-regulatory element involved in endosperm expression
	GT1-motif	Arabidopsis thaliana	320	-	6	GGTTAA	light responsive element
	HSE	Brassica oleracea	462	-	9	AAAAAATTTC	cis-acting element involved in heat stress responsiveness
	MBS	Zea mays	1234	-	6	CGGTCA	MYB Binding Site
	Skn-1_motif	Oryza sativa	280	-	5	GTCAT	cis-acting regulatory element required for endosperm expression
	Sp1	Zea mays	1423	+	5	CC(G/A)CCC	light responsive element
	TATA-box	Glycine max	94	+	5	TAATA	core promoter element around -30 of transcription start
	TCA-element	Brassica oleracea	1386	+	9	CAGAAAAGGA	cis-acting element involved in salicylic acid responsiveness
	TCT-motif	Arabidopsis thaliana	1114	-	6	TCTTAC	part of a light responsive element
	W box	Arabidopsis thaliana	1233	+	6	TTGACC
C.cajan_07067	5UTR Py-rich stretch	Lycopersicon esculentum	1337	-	13	TTTCTCTCTCTCTC	cis-acting element conferring high transcription levels
	AAGAA-motif	Avena sativa	580	+	7	GAAAGAA
	AE-box	Arabidopsis thaliana	1371	-	8	AGAAACAA	part of a module for light response
	ARE	Zea mays	637	+	6	TGGTTT	cis-acting regulatory element essential for the anaerobic induction
	AT-rich element	Glycine max	97	-	10	ATAGAAATCAA	binding site of AT-rich DNA binding protein (ATBP-1)
	AT1-motif	Solanum tuberosum	952	-	12	ATTAATTTTACA	part of a light responsive module
	ATGCAAAT motif	Oryza sativa	318	-	8	ATACAAAT	cis-acting regulatory element associated to the
	Box 4	Petroselinum crispum	376	+	6	ATTAAT	part of a conserved DNA module involved in light responsiveness
	Box I	Pisum sativum	723	+	7	TTTCAAA	light responsive element
	CAAT-box	Glycine max	181	+	5	CAATT	common cis-acting element in promoter and enhancer regions
	CAT-box	Arabidopsis thaliana	480	-	6	GCCACT	cis-acting regulatory element related to meristem expression
	CGTCA-motif	Hordeum vulgare	214	-	5	CGTCA	cis-acting regulatory element involved in the MeJA-responsiveness
	G-box	Zea mays	1355	-	6	CACGTC	cis-acting regulatory element involved in light responsiveness
	GA-motif	Helianthus annuus	1184	-	8	AAAGATGA	part of a light responsive element
	GC-motif	Zea mays	1238	-	6	CCCCCG	enhancer-like element involved in anoxic specific inducibility
	GT1-motif	Avena sativa	932	-	7	GGTTAAT	light responsive element
	I-box	Flaveria trinervia	633	+	7	GATATGG	part of a light responsive element
	MBS	Arabidopsis thaliana	414	+	6	TAACTG	MYB binding site involved in drought-inducibility
	O2-site	Zea mays	630	+	9	GATGATATGG	cis-acting regulatory element involved in zein metabolism regulation
	Skn-1_motif	Oryza sativa	170	-	5	GTCAT	cis-acting regulatory element required for endosperm expression
	Sp1	Zea mays	995	-	5.5	CC(G/A)CCC	light responsive element
	TA-rich region	Nicotiana tabacum	429	+	20	TATATATATATATATATATATA	enhancer
	TATA-box	Glycine max	409	-	5	TAATA	core promoter element around -30 of transcription start
	TCA-element	Brassica oleracea	725	+	9	TCAGAAGAGG	cis-acting element involved in salicylic acid responsiveness
	TGA-element	Brassica oleracea	1079	+	6	AACGAC	auxin-responsive element
	TGACG-motif	Hordeum vulgare	214	+	5	TGACG	cis-acting regulatory element involved in the MeJA-responsiveness
	chs-CMA1a	Daucus carota	895	+	8	TTACTTAA	part of a light responsive element
C.cajan_10140	AAAC-motif	Spinacia oleracea	1153	+	11	CAACAAAAACCT	light responsive element
	AAGAA-motif	Avena sativa	455	-	9	gGTAAAGAAA
	ABRE	Arabidopsis thaliana	401	+	6	CACGTG	cis-acting element involved in the abscisic acid responsiveness
	ARE	Zea mays	270	-	6	TGGTTT	cis-acting regulatory element essential for the anaerobic induction
	ATCC-motif	Pisum sativum	1044	-	8	CAATCCTC	part of a conserved DNA module involved in light responsiveness
	ATCT-motif	Arabidopsis thaliana	482	+	9	AATCTAATCT	part of a conserved DNA module involved in light responsiveness
	Box 4	Petroselinum crispum	1430	-	6	ATTAAT	part of a conserved DNA module involved in light responsiveness
	CAAT-box	Glycine max	746	+	5	CAATT	common cis-acting element in promoter and enhancer regions
	CATT-motif	Zea mays	1135	+	6	GCATTC	part of a light responsive element
	CGT-motif	Flaveria trinervia	1057	+	9	CCTGAACGC	part of a light responsive element
	CGTCA-motif	Hordeum vulgare	949	-	5	CGTCA	cis-acting regulatory element involved in the MeJA-responsiveness
	G-Box	Pisum sativum	401	+	6	CACGTG	cis-acting regulatory element involved in light responsiveness
	GA-motif	Arabidopsis thaliana	571	+	8	ATAGATAA	part of a light responsive element
	GAG-motif	Spinacia oleracea	503	-	7	AGAGATG	part of a light responsive element
	GATA-motif	Arabidopsis thaliana	370	-	7	GATAGGA	part of a light responsive element
	GCN4_motif	Oryza sativa	51	+	7	TGAGTCA	cis-regulatory element involved in endosperm expression
	MBS	Arabidopsis thaliana	645	+	6	CAACTG	MYB binding site involved in drought-inducibility
	Skn-1_motif	Oryza sativa	148	-	5	GTCAT	cis-acting regulatory element required for endosperm expression
	Sp1	Zea mays	262	+	5.5	CC(G/A)CCC	light responsive element
	TATA-box	Glycine max	186	+	5	TAATA	core promoter element around -30 of transcription start
	TC-rich repeats	Nicotiana tabacum	709	-	9	ATTTTCTCCA	cis-acting element involved in defense and stress responsiveness
	TCA-element	Brassica oleracea	1092	-	9	CAGAAAAGGA	cis-acting element involved in salicylic acid responsiveness
	TCCACCT-motif	Petroselinum hortense	706	-	7	TCCACCT
	TCT-motif	Arabidopsis thaliana	1098	+	6	TCTTAC	part of a light responsive element
	TGA-box	Glycine max	949	+	8	TGACGTAA	part of an auxin-responsive eleme
	TGACG-motif	Hordeum vulgare	949	+	5	TGACG	cis-acting regulatory element involved in the MeJA-respo
	circadian	Lycopersicon esculentum	286	-	6	CAANNNNATC	cis-acting regulatory element involved in circadian control
C.cajan_20191	5UTR Py-rich stretch	Lycopersicon esculentum	147	+	9	TTTCTTCTCT	cis-acting element conferring high transcription levels
	AAGAA-motif	Avena sativa	1201	+	7	GAAAGAA
	Box 4	Petroselinum crispum	967	-	6	ATTAAT	part of a conserved DNA module involved in light responsiveness
	Box III	Pisum sativum	228	+	11	atCATTTTCACt	protein binding site
	CAAT-box	Glycine max	557	+	5	CAATT	common cis-acting element in promoter and enhancer regions
	G-box	Zea mays	385	+	6	CACGTC	cis-acting regulatory element involved in light responsiveness
	GAG-motif	Arabidopsis thaliana	174	-	7	AGAGAGT	part of a light responsive element
	GATA-motif	Arabidopsis thaliana	1405	+	7	GATAGGA	part of a light responsive element
	GT1-motif	Arabidopsis thaliana	11	+	6	GGTTAA	light responsive element
	HSE	Brassica oleracea	1074	-	9	AAAAAATTTC	cis-acting element involved in heat stress responsiveness
	MBS	Arabidopsis thaliana	869	+	6	TAACTG	MYB binding site involved in drought-inducibility
	MRE	Petroselinum crispum	624	+	7	AACCTAA	MYB binding site involved in light responsiveness
	Skn-1_motif	Oryza sativa	73	-	5	GTCAT	cis-acting regulatory element required for endosperm expression
	Sp1	Zea mays	400	+	5.5	CC(G/A)CCC	light responsive element
	TATA-box	Pisum sativum	738	-	8	TATAAAAT	core promoter element around -30 of transcription start
	TC-rich repeats	Nicotiana tabacum	145	+	9	ATTTTCTTCA	cis-acting element involved in defense and stress responsiveness
	TCA-element	Brassica oleracea	146	-	9	GAGAAGAATA	cis-acting element involved in salicylic acid responsiveness
	as-2-box	Nicotiana tabacum	66	+	9	GATAatGATG	involved in shoot-specific expression and light responsiveness
	circadian	Lycopersicon esculentum	557	+	6	CAANNNNATC	cis-acting regulatory element involved in circadian control
	ABRE	Arabidopsis thaliana	46	-	7	TACGGTC	cis-acting element involved in the abscisic acid responsiveness
	ARE	Zea mays	79	-	6	TGGTTT	cis-acting regulatory element essential for the anaerobic induction
	ATGCAAAT motif	Oryza sativa	838	+	8	ATACAAAT	cis-acting regulatory element associated to the TGAGTCA motif
	AuxRR-core	Nicotiana tabacum	148	-	7	GGTCCAT	cis-acting regulatory element involved in auxin responsiveness
	Box 4	Petroselinum crispum	770	-	6	ATTAAT	part of a conserved DNA module involved in light responsiveness
	Box-W1	Petroselinum crispum	1018	+	6	TTGACC	fungal elicitor responsive element
	CAAT-box	Glycine max	108	-	5	CAATT	common cis-acting element in promoter and enhancer regions
	CATT-motif	Zea mays	177	+	6	GCATTC	part of a light responsive element
	CCAAT-box	Hordeum vulgare	1417	-	6	CAACGG	MYBHv1 binding site
	CGTCA-motif	Hordeum vulgare	292	+	5	CGTCA	cis-acting regulatory element involved in the MeJA-responsiveness
	CTAG-motif	Avena sativa	480	+	9	ACTAGCAGAA
	F-box	Lycopersicon esculentum	337	+	10	CTATTCTCATT
	G-Box	Pisum sativum	4	+	6	CACGTT	cis-acting regulatory element involved in light responsiveness
	G-box	Zea mays	4	+	6	CACGTT	cis-acting regulatory element involved in light responsiveness
	GA-motif	Helianthus annuus	1001	+	8	AAAGATGA	part of a light responsive element
	GAG-motif	Arabidopsis thaliana	1284	+	7	AGAGAGT	part of a light responsive element
	GATA-motif	Pisum sativum	625	-	7	GATAGGG	part of a light responsive ele
	GC-motif	Zea mays	506	+	6	CCCCCG	enhancer-like element involved in anoxic specific inducibility
	HSE	Brassica oleracea	853	-	10	AGAAAATTCG	cis-acting element involved in heat stress responsiveness
	I-box	Solanum tuberosum	359	-	9	TGATAATGT	part of a light responsive element
	LAMP-element	Pisum sativum	1133	+	8	CTTTATCA	part of a light responsive element
	LTR	Hordeum vulgare	1483	+	6	CCGAAA	cis-acting element involved in low-temperature responsiveness
	MBS	Arabidopsis thaliana	542	-	6	CAACTG	MYB binding site involved in drought-inducibility
	MBSII	Petunia hybrida	251	+	11	AAAAGTTAGTTA	MYB binding site involved in flavonoid biosynthetic genes regulation
	O2-site	Zea mays	1198	+	9	GATGACATGG	cis-acting regulatory element involved in zein metabolism regulation
	P-box	Oryza sativa	1473	-	7	CCTTTTG	gibberellin-responsive element
	RY-element	Helianthus annuus	1203	-	8	CATGCATG	cis-acting regulatory element involved in seed-specific regulation
	Skn-1_motif	Oryza sativa	69	+	5	GTCAT	cis-acting regulatory element required for endosperm expression
	Sp1	Zea mays	530	-	5	CC(G/A)CCC	light responsive element
	TA-rich region	Nicotiana tabacum	314	+	20	TATATATATATATATATATATA	enhancer
	TATA-box	Glycine max	353	-	5	TAATA	core promoter element around -30 of transcription start
	TC-rich repeats	Nicotiana tabacum	274	+	9	ATTTTCTTCA	cis-acting element involved in defense and stress responsiveness
	TCA-element	Nicotiana tabacum	999	-	9	CCATCTTTTT	cis-acting element involved in salicylic acid responsiveness
	TCT-motif	Arabidopsis thaliana	42	-	6	TCTTAC	part of a light responsive element
	TGACG-motif	Hordeum vulgare	292	-	5	TGACG	cis-acting regulatory element involved in the MeJA-responsiveness
	circadian	Lycopersicon esculentum	1463	+	6	CAANNNNATC	cis-acting regulatory element involved in circadian control
C.cajan_32517	5UTR Py-rich stretch	Lycopersicon esculentum	197	-	9	TTTCTTCTCT	cis-acting element conferring high transcription levels
	ABRE	Arabidopsis thaliana	93	+	6	CACGTG	cis-acting element involved in the abscisic acid responsiveness
	AE-box	Arabidopsis thaliana	361	+	8	AGAAACAA	part of a module for light response
	Box 4	Petroselinum crispum	454	+	6	ATTAAT	part of a conserved DNA module involved in light responsiveness
	Box I	Pisum sativum	1277	-	7	TTTCAAA	light responsive element
	Box III	Pisum sativum	156	+	11	atCATTTTCACt	protein binding site
	Box-W1	Petroselinum crispum	1217	+	6	TTGACC	fungal elicitor responsive element
	CAAT-box	Glycine max	115	+	5	CAATT	common cis-acting element in promoter and enhancer regions
	ERE	Dianthus caryophyllus	1277	-	8	ATTTCAAA	ethylene-responsive element
	G-Box	Pisum sativum	93	+	6	CACGTG	cis-acting regulatory element involved in light responsiveness
	GATA-motif	Arabidopsis thaliana	664	-	7	GATAGGA	part of a light responsive elem
	GT1-motif	Avena sativa	745	+	7	GGTTAAT	light responsive element
	HD-Zip 1	Arabidopsis thaliana	1360	-	8.5	CAAT(A/T)ATTG	element involved in differentiation of the palisade mesophyll cell
	HD-Zip 2	Arabidopsis thaliana	1360	-	8	CAAT(G/C)ATTG	element involved in the control of leaf morphology development
	MBS	Arabidopsis thaliana	256	+	6	TAACTG	MYB binding site involved in drought-inducibility
	O2-site	Zea mays	277	-	8	GATGA(C/T)(A/G)TG(A/G)	cis-acting regulatory element involved in zein metabolism regulation
	Skn-1_motif	Oryza sativa	111	-	5	GTCAT	cis-acting regulatory element required for endosperm expression
	TATA-box	Glycine max	170	+	5	TAATA	core promoter element around -30 of transcription start
	TC-rich repeats	Nicotiana tabacum	705	+	9	ATTCTCTAAC	cis-acting element involved in defense and stress responsiveness
	TCA-element	Nicotiana tabacum	1224	-	9	CCATCTTTTT	cis-acting element involved in salicylic acid responsiveness
	TCT-motif	Arabidopsis thaliana	270	-	6	TCTTAC	part of a light responsive element
	circadian	Lycopersicon esculentum	613	-	6	CAANNNNATC	cis-acting regulatory element involved in circadian control
C.cajan_32927	5UTR Py-rich stretch	Lycopersicon esculentum	1097	-	9	TTTCTTCTCT	cis-acting element conferring high transcription levels
	AAGAA-motif	Avena sativa	1302	+	7	GAAAGAA
	ABRE	Arabidopsis thaliana	223	+	6	CACGTG	cis-acting element involved in the abscisic acid responsiveness
	ACE	Petroselinum crispum	651	+	9	CTAACGTATT	cis-acting element involved in light responsiveness
	ARE	Zea mays	1475	+	6	TGGTTT	cis-acting regulatory element essential for the anaerobic induction
	AT1-motif	Solanum tuberosum	821	-	11	ATTAATTTTACA	part of a light responsive module
	Box 4	Petroselinum crispum	586	+	6	ATTAAT	part of a conserved DNA module involved in light responsiveness
	Box-W1	Petroselinum crispum	912	+	6	TTGACC	fungal elicitor responsive element
	CAAT-box	Glycine max	719	+	5	CAATT	common cis-acting element in promoter and enhancer regions
	F-box	Lycopersicon esculentum	1093	-	10	CTATTCTCATT
	G-box	Arabidopsis thaliana	223	+	6	CACGTG	cis-acting regulatory element involved in light responsiveness
	GAG-motif	Spinacia oleracea	1137	+	7	AGAGATG	part of a light responsive element
	GATA-motif	Pisum sativum	1276	+	7	GATAGGG	part of a light responsive element
	I-box	Zea mays	1276	+	7	GATAGGG	part of a light responsive element
	MNF1	Zea mays	1429	-	6.5	GTGCCC(A/T)(A/T)	light responsive element
	Skn-1_motif	Oryza sativa	173	-	5	GTCAT	cis-acting regulatory element required for endosperm expression
	Sp1	Zea mays	64	-	5	CC(G/A)CCC	light responsive element
	TATA-box	Glycine max	495	+	5	TAATA	core promoter element around -30 of transcription start
	TC-rich repeats	Nicotiana tabacum	764	-	9	ATTTTCTTCA	cis-acting element involved in defense and stress responsiveness
	TCA-element	Brassica oleracea	1164	+	9	GAGAAGAATA	cis-acting element involved in salicylic acid responsiveness
	TCCC-motif	Spinacia oleracea	123	+	7	TCTCCCT	part of a light responsive element
	W box	Arabidopsis thaliana	912	+	6	TTGACC
	WUN-motif	Brassica oleracea	844	+	9	TCATTACGAA	wound-responsive element
	circadian	Lycopersicon esculentum	267	+	6	CAANNNNATC	cis-acting regulatory element involved in circadian control
C.cajan_35458	AAGAA-motif	Avena sativa	363	-	7	GAAAGAA
	AE-box	Arabidopsis thaliana	359	-	8	AGAAACAT	part of a module for light response
	ARE	Zea mays	425	+	6	TGGTTT	cis-acting regulatory element essential for the anaerobic induction
	Box 4	Petroselinum crispum	581	+	6	ATTAAT	part of a conserved DNA module involved in light responsiveness
	Box I	Pisum sativum	1358	-	7	TTTCAAA	light responsive element
	Box-W1	Petroselinum crispum	613	+	6	TTGACC	fungal elicitor responsive element
	CAAT-box	Glycine max	567	-	5	CAATT	common cis-acting element in promoter and enhancer regions
	CATT-motif	Zea mays	729	+	6	GCATTC	part of a light responsive element
	CCAAT-box	Hordeum vulgare	61	+	6	CAACGG	MYBHv1 binding site
	CGTCA-motif	Hordeum vulgare	58	+	5	CGTCA	cis-acting regulatory element involved in the MeJA-responsiveness
	CTAG-motif	Avena sativa	1486	-	9	ACTAGCAGAA
	G-Box	Pisum sativum	439	+	6	CACGTT	cis-acting regulatory element involved in light responsiveness
	GARE-motif	Brassica oleracea	722	-	7	AAACAGA	gibberellin-responsive e
	GATA-motif	Solanum tuberosum	231	-	9	AAGGATAAGG	part of a light responsive element
	GATT-motif	Triticum aestivum	869	+	11	CTGCAGATTTCT	part of a light responsive element
	GCN4_motif	Oryza sativa	198	+	7	TGTGTCA	cis-regulatory element involved in endosperm expression
	GTGGC-motif	Spinacia oleracea	1467	+	10	GATTCTGTGGC	part of a light response
	MBS	Arabidopsis thaliana	21	+	6	CAACTG	MYB binding site involved in drought-inducibility
	O2-site	Zea mays	41	-	8	GATGA(C/T)(A/G)TG(A/G)	cis-acting regulatory element involved in zein metabolism regulation
	RY-element	Helianthus annuus	393	+	8	CATGCATG	cis-acting regulatory element involved in seed-specific regulation
	Skn-1_motif	Oryza sativa	1350	+	5	GTCAT	cis-acting regulatory element required for endosperm expression
	TATA-box	Glycine max	223	-	5	TAATA	core promoter element around -30 of transcription start
	TCA-element	Brassica oleracea	1414	+	9	TCAGAAGAGG	cis-acting element involved in salicylic acid responsiveness
	TCT-motif	Arabidopsis thaliana	1116	+	6	TCTTAC	part of a light responsive element
	TGACG-motif	Hordeum vulgare	58	-	5	TGACG	cis-acting regulatory element involved in the MeJA-responsiveness
	W box	Arabidopsis thaliana	613	+	6	TTGACC
	circadian	Lycopersicon esculentum	138	-	9	CAAAGATATC	cis-acting regulatory element involved in circadian control
C.cajan_45656	5UTR Py-rich stretch	Lycopersicon esculentum	815	+	9	TTTCTTCTCT	cis-acting element conferring high transcription levels
	AAGAA-motif	Avena sativa	1376	-	7	GAAAGAA
	ACE	Petroselinum crispum	802	+	9	CTAACGTATT	cis-acting element involved in light responsiveness
	ARE	Zea mays	1156	-	6	TGGTTT	cis-acting regulatory element essential for the anaerobic induction
	Box 4	Petroselinum crispum	217	+	6	ATTAAT	part of a conserved DNA module involved in light responsiveness
	Box I	Pisum sativum	340	+	7	TTTCAAA	light responsive element
	Box-W1	Petroselinum crispum	859	-	6	TTGACC	fungal elicitor responsive element
	CAAT-box	Glycine max	120	-	5	CAATT	common cis-acting element in promoter and enhancer regions
	ERE	Dianthus caryophyllus	339	+	8	ATTTCAAA	ethylene-responsive element
	GA-motif	Glycine max	1456	+	8	AAGGAAGA	part of a light responsive element
	HSE	Brassica oleracea	791	-	9	AAAAAATTTC	cis-acting element involved in heat stress responsiveness
	I-box	Nicotiana plumbaginifolia	283	-	9	CTCTTATGCT	part of a light responsive
	MNF1	Zea mays	592	-	6.5	GTGCCC(A/T)(A/T)	light responsive element
	OBP-1 site	Arabidopsis thaliana	351	+	10	TACACTTTTGG	cis-acting regulatory element
	Skn-1_motif	Oryza sativa	760	-	5	GTCAT	cis-acting regulatory element required for endosp
	TATA-box	Glycine max	181	-	5	TAATA	core promoter element around -30 of t
	TCT-motif	Arabidopsis thaliana	348	+	6	TCTTAC	part of a light responsive element
C.cajan_04310	ABRE	Arabidopsis thaliana	923	-	6	CACGTG	cis-acting element involved in the abscisic acid responsiveness
	AC-II	Phaseolus vulgaris	1124	+	9	(C/T)T(T/C)(C/T)(A/C)(A/C)C(A/C)A(A/C)C(C/A)(C/A)C
	ACE	Petroselinum crispum	187	+	9	AAAACGTTTA	cis-acting element involved in light responsiveness
	ARE	Zea mays	1347	-	6	TGGTTT	cis-acting regulatory element essential for the anaerobic induction
	AT-rich element	Glycine max	702	+	10	ATAGAAATCAA	binding site of AT-rich DNA binding protein (ATBP-1)
	AT1-motif	Solanum tuberosum	735	-	13	AATTATTTTTTATT	part of a light responsive module
	ATC-motif	Spinacia oleracea	493	+	8	AGTAATCT	part of a conserved DNA module involved in light responsiveness
	ATGCAAAT motif	Oryza sativa	344	+	8	ATACAAAT	cis-acting regulatory element associated to the TGAGTCA motif
	Box I	Pisum sativum	479	-	7	TTTCAAA	light responsive element
	Box-W1	Petroselinum crispum	506	+	6	TTGACC	fungal elicitor responsive element
	CAAT-box	Glycine max	558	-	5	CAATT	common cis-acting element in promoter and enhancer regions
	CGTCA-motif	Hordeum vulgare	183	+	5	CGTCA	cis-acting regulatory element involved in the MeJA-responsiveness
	EIRE	Nicotiana tabacum	517	-	7	TTCGACC	elicitor-respons
	G-Box	Pisum sativum	923	-	6	CACGTG	cis-acting regulatory element involved in light responsiveness
	GA-motif	Glycine max	32	-	8	AAGGAAGA	part of a light responsive element
	GARE-motif	Brassica oleracea	806	+	7	AAACAGA	gibberellin-responsive element
	GATA-motif	Arabidopsis thaliana	680	+	10	AAGATAAGATT	part of a light responsive element
	GCN4_motif	Oryza sativa	1419	+	7	CAAGCCA	cis-regulatory element involved in endosperm expression
	GT1-motif	Arabidopsis thaliana	114	-	6	GGTTAA	light responsive element
	LAMP-element	Pisum sativum	102	-	8	CTTTATCA	part of a light responsive element
	MBS	Arabidopsis thaliana	630	-	6	TAACTG	MYB binding site involved in drought-inducibility
	RY-element	Helianthus annuus	1276	-	8	CATGCATG	cis-acting regulatory element involved in seed-specific regula
	Skn-1_motif	Oryza sativa	332	+	5	GTCAT	cis-acting regulatory element required for endosperm expression
	Sp1	Zea mays	1307	+	5.5	CC(G/A)CCC	light responsive element
	TATA-box	Glycine max	14	-	5	TAATA	core promoter element around -30 of transcriptio
	TC-rich repeats	Nicotiana tabacum	353	+	9	ATTTTCTCCA	cis-acting element involved in defense and stress responsiveness
	TCA-element	Brassica oleracea	65	+	9	GAGAAGAATA	cis-acting element involved in salicylic acid responsiveness
	TGA-element	Brassica oleracea	125	-	6	AACGAC	auxin-responsive element
	TGACG-motif	Hordeum vulgare	183	-	5	TGACG	cis-acting regulatory element involved in the MeJA-responsiveness
	W box	Arabidopsis thaliana	506	+	6	TTGACC
	WUN-motif	Brassica oleracea	875	+	9	TCATTACGAA	wound-responsive element
	circadian	Lycopersicon esculentum	597	-	6	CAANNNNATC	cis-acting regulatory element involved in circadian control
C.cajan_04911	AAGAA-motif	Avena sativa	90	-	7	GAAAGAA
	ABRE	Arabidopsis thaliana	747	+	6	TACGTG	cis-acting element involved in the abscisic acid responsiveness
	ARE	Zea mays	634	+	6	TGGTTT	cis-acting regulatory element essential for the anaerobic induction
	Box 4	Petroselinum crispum	1194	-	6	ATTAAT	part of a conserved DNA module involved in light responsiveness
	Box I	Pisum sativum	1315	-	7	TTTCAAA	light responsive element
	CAAT-box	Glycine max	439	-	5	CAATT	common cis-acting element in promoter and enhancer regions
	CATT-motif	Zea mays	1396	+	6	GCATTC	part of a light responsive element
	CGTCA-motif	Hordeum vulgare	678	+	5	CGTCA	cis-acting regulatory element involved in the MeJA-responsiveness
	G-Box	Antirrhinum majus	747	-	6	CACGTA	cis-acting regulatory element involved in light responsiveness
	GA-motif	Glycine max	34	-	8	AAGGAAGA	part of a light responsive element
	GAG-motif	Hordeum vulgare	666	-	7	GGAGATG	part of a light responsive element
	GARE-motif	Brassica oleracea	309	+	7	AAACAGA	gibberellin-responsive element
	GCN4_motif	Oryza sativa	202	+	7	TGTGTCA	cis-regulatory element involved in endosperm expression
	GT1-motif	Avena sativa	361	-	7	GGTTAAT	light responsive element
	HSE	Brassica oleracea	314	-	9	AAAAAATTTC	cis-acting element involved in heat stress responsiveness
	MBS	Arabidopsis thaliana	970	-	6	CAACTG	MYB binding site involved in drought-inducibility
	RY-element	Helianthus annuus	539	+	8	CATGCATG	cis-acting regulatory element involved in seed-specific regulation
	Skn-1_motif	Oryza sativa	664	+	5	GTCAT	cis-acting regulatory element required for endosperm expression
	TATA-box	Glycine max	476	+	5	TAATA	core promoter element around -30 of transcription start
	TC-rich repeats	Nicotiana tabacum	636	+	9	GTTTTCTTAC	cis-acting element involved in defense and stress responsiveness
	TCCC-motif	Spinacia oleracea	1244	+	7	TCTCCCT
	TCT-motif	Arabidopsis thaliana	784	+	6	TCTTAC	part of a light responsive element
	TGACG-motif	Hordeum vulgare	678	-	5	TGACG	cis-acting regulatory element involved in the MeJA-responsiveness
	circadian	Lycopersicon esculentum	549	-	6	CAANNNNATC	cis-acting regulatory element involved in circadian control
C.cajan_07765	5UTR Py-rich stretch	Lycopersicon esculentum	10	-	9	TTTCTTCTCT	cis-acting element conferring high transcription levels
	AE-box	Arabidopsis thaliana	902	-	8	AGAAACAA	part of a module for light response
	AT-rich element	Glycine max	700	+	10	ATAGAAATCAA	binding site of AT-rich DNA binding protein (ATBP-1)
	Box 4	Petroselinum crispum	440	+	6	ATTAAT	part of a conserved DNA module involved in light responsiveness
	Box I	Pisum sativum	593	-	7	TTTCAAA	light responsive element
	Box III	Pisum sativum	625	-	10	CATTTACACT	protein binding site
	CAAT-box	Glycine max	381	+	5	CAATT	common cis-acting element in promoter and enhancer regions
	CAT-box	Arabidopsis thaliana	1450	+	6	GCCACT	cis-acting regulatory element related to meristem expression
	CATT-motif	Zea mays	103	+	6	GCATTC	part of a light responsive element
	CCAAT-box	Hordeum vulgare	290	-	6	CAACGG	MYBHv1 binding site
	CGTCA-motif	Hordeum vulgare	1015	+	5	CGTCA	cis-acting regulatory element involved in the MeJA-respon
	ERE	Dianthus caryophyllus	593	-	8	ATTTCAAA	ethylene-responsive element
	G-Box	Pisum sativum	695	+	10	CACACATGGAA	cis-acting regulatory element involved in light responsiveness
	GA-motif	Arabidopsis thaliana	77	+	8	ATAGATAA	part of a light responsive element
	GARE-motif	Brassica oleracea	1270	-	7	AAACAGA	gibberellin-responsive element
	HSE	Brassica oleracea	937	-	9	AAAAAATTTC	cis-acting element involved in heat stress responsiveness
	I-box	Flaveria trinervia	373	-	7	GATATGG	part of a light responsive element
	LAMP-element	Spinacia oleracea	1406	-	9	CCTTATCCA	part of a light responsive element
	MBS	Arabidopsis thaliana	713	+	6	CAACTG	MYB binding site involved in drought-inducibility
	P-box	Oryza sativa	1478	+	7	CCTTTTG	gibberellin-responsive element
	Skn-1_motif	Oryza sativa	301	+	5	GTCAT	cis-acting regulatory element required for endosperm expression
	Sp1	Zea mays	896	-	5.5	CC(G/A)CCC	light responsive element
	TATA-box	Glycine max	442	+	5	TAATA	core promoter element around -30 of transcription start
	TC-rich repeats	Nicotiana tabacum	240	+	9	ATTTTCTTCA	cis-acting element involved in defense and stress responsiveness
	TCA-element	Brassica oleracea	269	-	9	CAGAAAAGGA	cis-acting element involved in salicylic acid responsiveness
	TGACG-motif	Hordeum vulgare	1015	-	5	TGACG	cis-acting regulatory element involved in the MeJA-responsiveness
	TGGCA-motif	Zea mays	1449	-	12	GATGGAAGTGGCA	part of a light responsive element
	rbcS-CMA7a	Lemna gibba	1405	+	9	GTCGATAAGG	part of a light responsive element
C.cajan_11513	3-AF1 binding site	Solanum tuberosum	981	-	10	AAGAGATATTT	light responsive element
	5UTR Py-rich stretch	Lycopersicon esculentum	429	-	9	TTTCTTCTCT	cis-acting element conferring high transcription levels
	ABRE	Arabidopsis thaliana	713	+	6	TACGTG	cis-acting element involved in the abscisic acid responsiveness
	ACE	Petroselinum crispum	545	+	9	AAAACGTTTA	cis-acting element involved in light responsiveness
	AE-box	Arabidopsis thaliana	313	+	8	AGAAACAA	part of a module for light response
	ARE	Zea mays	16	-	6	TGGTTT	cis-acting regulatory element essential for the anaerobic induction
	Box 4	Petroselinum crispum	845	-	6	ATTAAT	part of a conserved DNA module involved in light responsiveness
	Box II	Solanum tuberosum	42	-	9	TGGTAATAA	part of a light responsive element
	CAAT-box	Glycine max	196	-	5	CAATT	common cis-acting element in promoter and enhancer regions
	CAT-box	Arabidopsis thaliana	351	-	6	GCCACT	cis-acting regulatory element related to meristem expression
	CGTCA-motif	Hordeum vulgare	248	+	5	CGTCA	cis-acting regulatory element involved in the MeJA-responsiveness
	G-Box	Antirrhinum majus	713	-	6	CACGTA	cis-acting regulatory element involved in light responsiveness
	GA-motif	Arabidopsis thaliana	73	-	8	ATAGATAA	part of a light responsive element
	GAG-motif	Spinacia oleracea	1188	+	7	AGAGATG	part of a light responsive element
	GARE-motif	Brassica oleracea	1413	-	7	TCTGTTG	gibberellin-responsive element
	GT1-motif	Avena sativa	634	+	7	GGTTAAT	light responsive element
	HSE	Brassica oleracea	980	+	9	AAAAAATTTC	cis-acting element involved in heat stress responsiveness
	I-box	Flaveria trinervia	1376	-	7	GATATGG	part of a light responsive elem
	MBS	Arabidopsis thaliana	141	-	6	CAACTG	MYB binding site involved in drought-inducibility
	MBSII	Petunia hybrida	1069	+	12	AAAAGTTAGTTA	MYB binding site involved in flavonoid biosynthetic genes regulation
	P-box	Oryza sativa	1306	-	7	CCTTTTG	gibberellin-responsive element
	Skn-1_motif	Oryza sativa	262	-	5	GTCAT	cis-acting regulatory element required for endosperm expression
	TATA-box	Glycine max	40	-	5	TAATA	core promoter element around -30 of transcription start
	TC-rich repeats	Nicotiana tabacum	162	-	9	GTTTTCTTAC	cis-acting element involved in defense and stress responsiveness
	TCT-motif	Arabidopsis thaliana	162	-	6	TCTTAC	part of a light responsive element
	TGACG-motif	Hordeum vulgare	248	-	5	TGACG	cis-acting regulatory element involved in the MeJA-responsiveness
	WUN-motif	Brassica oleracea	741	+	9	TCATTACGAA	wound-responsive element
C.cajan_18757	3-AF3 binding site	Pisum sativum	1016	-	10	CACTATCTAAC	part of a conserved DNA module array (CMA3)
	5UTR Py-rich stretch	Lycopersicon esculentum	1281	-	13	TTTCTCTCTCTCTC	cis-acting element conferring high transcription levels
	AAAC-motif	Spinacia oleracea	467	+	11	CAATCAAAACCT	light responsive element
	AAGAA-motif	Avena sativa	517	+	7	GAAAGAA
	ABRE	Arabidopsis thaliana	494	-	6	TACGTG	cis-acting element involved in the abscisic acid responsiveness
	ACE	Petroselinum crispum	492	-	9	ACTACGTTGG	cis-acting element involved in light responsiveness
	ARE	Zea mays	473	-	6	TGGTTT	cis-acting regulatory element essential for the anaerobic
	AT-rich sequence	Pisum sativum	4	-	9	TAAAATACT	element for maximal elicitor-mediated activation (2copies)
	CAAT-box	Glycine max	108	+	5	CAATT	common cis-acting element in promoter and enhancer regions
	CGTCA-motif	Hordeum vulgare	486	-	5	CGTCA	cis-acting regulatory element involved in the MeJA-responsiveness
	G-Box	Antirrhinum majus	494	+	6	CACGTA	cis-acting regulatory element involved in light responsiveness
	GA-motif	Arabidopsis thaliana	960	+	8	ATAGATAA	part of a light responsive element
	GAG-motif	Arabidopsis thaliana	16	+	7	AGAGAGT	part of a light responsive element
	GARE-motif	Brassica oleracea	1373	-	7	AAACAGA	gibberellin-responsive element
	GC-motif	Zea mays	1449	-	6	CCCCCG	enhancer-like element involved in anoxic specific inducibility
	GT1-motif	Arabidopsis thaliana	10	-	6	GGTTAA	light responsive element
	LTR	Hordeum vulgare	1345	+	6	CCGAAA	cis-acting element involved in low-temperature responsiveness
	MBS	Arabidopsis thaliana	611	+	6	CAACTG	MYB binding site involved in drought-inducibility
	MRE	Petroselinum crispum	746	+	7	AACCTAA	MYB binding site involved in light responsiveness
	MSA-like	Catharanthus roseus	1129	+	8.5	(T/C)C(T/C)AACGG(T/C)(T/C)A	cis-acting element involved in cell cycle regulation
	OCT	Arabidopsis thaliana	1262	+	8	CGCGGATC	cis-acting regulatory element related to meristem specific activation
	Skn-1_motif	Oryza sativa	120	+	5	GTCAT	cis-acting regulatory element required for endosperm expression
	Sp1	Zea mays	584	-	5	CC(G/A)CCC	light responsive element
	TA-rich region	Nicotiana tabacum	853	-	20	TATATATATATATATATATATA	enhancer
	TATA-box	Glycine max	53	+	5	TAATA	core promoter element around -30 of transcription start
	TATC-box	Oryza sativa	162	-	7	TATCCCA	cis-acting element involved in gibberellin-responsiveness
	TC-rich repeats	Nicotiana tabacum	39	-	9	ATTTTCTTCA	cis-acting element involved in defense and stress responsiveness
	TCT-motif	Arabidopsis thaliana	201	-	6	TCTTAC	part of a light responsive element
	TGACG-motif	Hordeum vulgare	486	+	5	TGACG	cis-acting regulatory element involved in the MeJA-respo
	circadian	Lycopersicon esculentum	1117	+	6	CAANNNNATC	cis-acting regulatory element involved in circadian control
C.cajan_19226	3-AF1 binding site	Solanum tuberosum	190	+	10	AAGAGATATTT	light responsive element
	ABRE	Arabidopsis thaliana	1000	-	6	CACGTG	cis-acting element involved in the abscisic acid responsiveness
	ACE	Petroselinum hortense	998	-	7	ACGTGGA	cis-acting element involved in light responsiveness
	AE-box	Arabidopsis thaliana	1285	+	8	AGAAACTT	part of a module for light response
	ARE	Zea mays	855	-	6	TGGTTT	cis-acting regulatory element essential for the anaerobic induction
	Box 4	Petroselinum crispum	56	+	6	ATTAAT	part of a conserved DNA module involved in light responsiveness
	Box I	Pisum sativum	84	-	7	TTTCAAA	light responsive element
	Box II	Solanum tuberosum	590	+	9	TGGTAATAA	part of a light responsive element
	CAAT-box	Glycine max	700	+	5	CAATT	common cis-acting element in promoter and enhancer regions
	ELI-box3	Brassica oleracea	1119	+	9	AAACCAATT	Elicitor-responsive elememt
	ERE	Dianthus caryophyllus	613	-	8	ATTTCAAA	ethylene-responsive element
	F-box	Lycopersicon esculentum	35	-	10	CTATTCTCATT
	G-Box	Triticum aestivum	998	+	10	TCCACATGGCA	cis-acting regulatory element involved in light responsiveness
	GATA-motif	Arabidopsis thaliana	1428	+	7	GATAGGA	part of a light responsive element
	GT1-motif	Avena sativa	1438	+	7	GGTTAAT	light responsive element
	HSE	Brassica oleracea	106	-	9	AAAAAATTTC	cis-acting element involved in heat stress responsiveness
	MBS	Arabidopsis thaliana	689	+	6	TAACTG	MYB binding site involved in drought-inducibility
	Nodule-site2	Glycine max	113	+	15	CTTAAATTATTTATTT	nodule specific factor binding site
	OBP-1 site	Arabidopsis thaliana	940	-	10	TACACTTTTGG	cis-acting regulatory element
	Sp1	Zea mays	1370	-	5	CC(G/A)CCC	light responsive element
	TATA-box	Glycine max	55	-	5	TAATA	core promoter element around -30 of transcription start
	TCA-element	Brassica oleracea	567	-	9	CAGAAAAGGA	cis-acting element involved in salicylic acid responsiveness
	TCT-motif	Arabidopsis thaliana	1164	-	6	TCTTAC	part of a light responsive element
	TGA-element	Brassica oleracea	862	+	6	AACGAC	auxin-responsive element
	box II	Petroselinum hortense	998	+	10	TCCACGTGGC	part of a light responsive element
C.cajan_20002	AE-box	Arabidopsis thaliana	1238	+	8	AGAAACTT	part of a module for light response
	ARE	Zea mays	1401	-	6	TGGTTT	cis-acting regulatory element essential for the anaerobic induction
	Box 4	Petroselinum crispum	182	+	6	ATTAAT	part of a conserved DNA module involved in light responsiveness
	Box I	Pisum sativum	382	+	7	TTTCAAA	light responsive element
	C-repeat/DRE	Arabidopsis thaliana	754	-	8	TGGCCGAC	regulatory element involved in cold- and dehydration-responsiveness
	CAAT-box	Glycine max	266	+	5	CAATT	common cis-acting element in promoter and enhancer regions
	CAT-box	Arabidopsis thaliana	1352	+	6	GCCACT	cis-acting regulatory element related to meristem expression
	CATTAT-motif	Avena sativa	690	-	10	GTCATTATCGG
	CE3	Oryza sativa	1098	+	9	GACGCGTGTC	cis-acting element involved in ABA and VP1 responsiveness
	G-Box	Pisum sativum	1175	-	6	CACGTT	cis-acting regulatory element involved in light responsiveness
	GCN4_motif	Oryza sativa	314	-	7	TGAGTCA	cis-regulatory element involved in endosperm expression
	HSE	Brassica oleracea	918	+	9	AAAAAATTTC	cis-acting element involved in heat stress responsiveness
	I-box	Solanum tuberosum	634	-	10	TATTATCTAGA	part of a light responsive element
	MBS	Arabidopsis thaliana	977	-	6	TAACTG	MYB binding site involved in drought-inducibility
	RY-element	Helianthus annuus	22	+	8	CATGCATG	cis-acting regulatory element involved in seed-specific regulation
	Skn-1_motif	Oryza sativa	696	-	5	GTCAT	cis-acting regulatory element required for endosperm expression
	Sp1	Zea mays	94	-	5.5	CC(G/A)CCC	light responsive element
	TATA-box	Glycine max	181	-	5	TAATA	core promoter element around -30 of transcription start
	TC-rich repeats	Nicotiana tabacum	53	+	9	ATTTTCTTCA	cis-acting element involved in defense and stress responsiveness
	TCA-element	Brassica oleracea	1386	-	9	TCAGAAGAGG	cis-acting element involved in salicylic acid responsiveness
	TCCC-motif	Spinacia oleracea	747	-	7	TCTCCCT	part of a light responsive element
	box E	Petroselinum crispum	710	-	9	ACCCATCAAG
	AAGAA-motif	Avena sativa	1461	+	8	gGTAAGAA
	ABRE	Arabidopsis thaliana	477	+	6	CACGTG	cis-acting element involved in the abscisic acid responsiveness
	ARE	Zea mays	989	-	6	TGGTTT	cis-acting regulatory element essential for the anaerobic induction
	AT1-motif	Solanum tuberosum	226	+	11	ATTAATTTTACA	part of a light responsive module
	Box 4	Petroselinum crispum	226	+	6	ATTAAT	part of a conserved DNA module involved in light responsiveness
	Box I	Pisum sativum	82	+	7	TTTCAAA	light responsive element
	Box-W1	Petroselinum crispum	979	+	6	TTGACC	fungal elicitor responsive element
	CAAT-box	Glycine max	532	+	5	CAATT	common cis-acting element in promoter and enhancer regions
	CATT-motif	Zea mays	1118	-	6	GCATTC	part of a light responsive element
	ERE	Dianthus caryophyllus	81	+	8	ATTTCAAA	ethylene-responsive element
	G-Box	Pisum sativum	477	+	6	CACGTG	cis-acting regulatory element involved in light responsiveness
	GARE-motif	Brassica oleracea	1159	+	7	AAACAGA	gibberellin-responsive element
	GATA-motif	Arabidopsis thaliana	213	-	10	AAGATAAGATT	part of a light responsive element
	GT1-motif	Arabidopsis thaliana	553	+	6	GGTTAA	light responsive element
	I-box	Glycine max	154	-	9	GATAAGATA	part of a light responsi
	MNF1	Zea mays	1174	-	7	GTGCCC(A/T)(A/T)	light responsive element
	Skn-1_motif	Oryza sativa	399	-	5	GTCAT	cis-acting regulatory element required for endosperm expression
	Sp1	Zea mays	997	-	5.5	CC(G/A)CCC	light responsive element
	TA-rich region	Nicotiana tabacum	560	+	20	TATATATATATATATATATATA	enhancer
	TATA-box	Glycine max	208	-	5	TAATA	core promoter element around -30 of transcription start
	TC-rich repeats	Nicotiana tabacum	1022	+	9	ATTTTCTTCA	cis-acting element involved in defense and stress responsiveness
	TCA-element	Brassica oleracea	1490	+	9	GAGAAGAATA	cis-acting element involved in salicylic acid responsiveness
	TCT-motif	Arabidopsis thaliana	1462	-	6	TCTTAC	part of a light responsive element
	W box	Arabidopsis thaliana	979	+	6	TTGACC
	circadian	Lycopersicon esculentum	369	+	9	CAAAGATATC	cis-acting regulatory element involved in circadian control
C.cajan_27282	3-AF1 binding site	Solanum tuberosum	580	+	10	AAGAGATATTT	light responsive element
	ABRE	Arabidopsis thaliana	268	-	6	TACGTG	cis-acting element involved in the abscisic acid responsiveness
	ATC-motif	Pisum sativum	908	+	9	TGCTATCCA	part of a conserved DNA module involved in light responsiveness
	Box 4	Petroselinum crispum	216	+	6	ATTAAT	part of a conserved DNA module involved in light responsiveness
	Box I	Pisum sativum	880	-	7	TTTCAAA	light responsive element
	CAAT-box	Glycine max	414	+	5	CAATT	common cis-acting element in promoter and enhancer regions
	CATT-motif	Zea mays	892	+	6	GCATTC	part of a light responsive element
	CGTCA-motif	Hordeum vulgare	265	+	5	CGTCA	cis-acting regulatory element involved in the MeJA-responsivenes
	G-Box	Antirrhinum majus	268	+	6	CACGTA	cis-acting regulatory element involved in light responsiveness
	GAG-motif	Spinacia oleracea	1437	-	7	AGAGATG	part of a light responsive element
	HSE	Brassica oleracea	388	-	9	AAAAAATTTC	cis-acting element involved in heat stress responsiveness
	O2-site	Zea mays	1431	-	8	GATGA(C/T)(A/G)TG(A/G)	cis-acting regulatory element involved in zein metabolism regulation
	RY-element	Helianthus annuus	1318	-	8	CATGCATG	cis-acting regulatory element involved in seed-specific regulation
	Skn-1_motif	Oryza sativa	1302	-	5	GTCAT	cis-acting regulatory element required for endosperm expression
	Sp1	Zea mays	680	-	5.5	CC(G/A)CCC	light responsive element
	TA-rich region	Nicotiana tabacum	967	-	21	TATATATATATATATATATATA	enhancer
	TATA-box	Glycine max	158	+	5	TAATA	core promoter element around -30 of transcription start
	TATCCAT/C-motif	Oryza sativa	6	-	7	TATCCAT
	TC-rich repeats	Nicotiana tabacum	129	-	9	GTTTTCTTAC	cis-acting element involved in defense and stress responsiveness
	TCA-element	Brassica oleracea	251	-	9	CAGAAAAGGA	cis-acting element involved in salicylic acid responsiveness
	TCT-motif	Arabidopsis thaliana	129	-	6	TCTTAC	part of a light responsive element
	TGACG-motif	Hordeum vulgare	265	-	5	TGACG	cis-acting regulatory element involved in the MeJA-responsiveness
C.cajan_28171	3-AF1 binding site	Solanum tuberosum	592	-	10	AAGAGATATTT	light responsive element
	5UTR Py-rich stretch	Lycopersicon esculentum	1470	-	9	TTTCTTCTCT	cis-acting element conferring high transcription levels
	ABRE	Hordeum vulgare	1245	-	9	CGTACGTGCA	cis-acting element involved in the abscisic acid responsiveness
	ARE	Zea mays	445	+	6	TGGTTT	cis-acting regulatory element essential for the anaerobic induction
	AT-rich sequence	Pisum sativum	785	-	9	TAAAATACT	element for maximal elicitor-mediated activation (2copies)
	AT1-motif	Solanum tuberosum	124	-	11	ATTAATTTTACA	part of a light responsive module
	Box 4	Petroselinum crispum	274	+	6	ATTAAT	part of a conserved DNA module involved in light responsiveness
	Box I	Pisum sativum	362	-	7	TTTCAAA	light responsive element
	CAAT-box	Glycine max	1048	-	5	CAATT	common cis-acting element in promoter and enhancer regions
	CATT-motif	Zea mays	807	+	6	GCATTC	part of a light responsive element
	CGTCA-motif	Hordeum vulgare	862	-	5	CGTCA	cis-acting regulatory element involved in the MeJA-responsiveness
	ERE	Dianthus caryophyllus	362	-	8	ATTTCAAA	ethylene-responsive eleme
	G-Box	Antirrhinum majus	1247	+	6	CACGTA	cis-acting regulatory element involved in light responsiveness
	GA-motif	Helianthus annuus	778	+	8	AAAGATGA	part of a light responsive element
	GCN4_motif	Oryza sativa	1200	+	7	TGAGTCA	cis-regulatory element involved in endosperm expression
	GT1-motif	Arabidopsis thaliana	1053	-	6	GGTTAA	light responsive element
	MBS	Arabidopsis thaliana	1073	+	6	TAACTG	MYB binding site involved in drought-inducibility
	P-box	Oryza sativa	1291	-	7	CCTTTTG	gibberellin-responsive element
	Sp1	Zea mays	1336	-	5.5	CC(G/A)CCC	light responsive element
	TATA-box	Glycine max	132	+	5	TAATA	core promoter element around -30 of transcription start
	TC-rich repeats	Nicotiana tabacum	297	-	9	ATTTTCTTCA	cis-acting element involved in defense and stress responsiveness
	TCA-element	Brassica oleracea	1027	-	9	GAGAAGAATA	cis-acting element involved in salicylic acid responsi
	TGACG-motif	Hordeum vulgare	862	+	5	TGACG	cis-acting regulatory element involved in the MeJA-responsiveness
	circadian	Lycopersicon esculentum	89	-	6	CAANNNNATC	cis-acting regulatory element involved in circadian contro
C.cajan_02582	AAGAA-motif	Avena sativa	1038	-	7	GAAAGAA
	ABRE	Arabidopsis thaliana	466	-	6	TACGTG	cis-acting element involved in the abscisic acid responsiveness
	ARE	Zea mays	287	+	6	TGGTTT	cis-acting regulatory element essential for the anaerobic induction
	AT1-motif	Solanum tuberosum	325	-	11	ATTAATTTTACA	part of a light responsive module
	ATCT-motif	Pisum sativum	293	-	9	AATCTAATCC	part of a conserved DNA module involved in light responsiveness
	Box 4	Petroselinum crispum	242	+	6	ATTAAT	part of a conserved DNA module involved in light responsiveness
	Box I	Pisum sativum	143	-	7	TTTCAAA	light responsive element
	CAAT-box	Glycine max	194	+	5	CAATT	common cis-acting element in promoter and enhancer regions
	CGTCA-motif	Hordeum vulgare	78	+	5	CGTCA	cis-acting regulatory element involved in the MeJA-responsiveness
	ELI-box3	Brassica oleracea	284	-	9	AAACCAATT	elicitor-responsive element
	ERE	Dianthus caryophyllus	977	+	8	ATTTCAAA	ethylene-responsive element
	G-Box	Antirrhinum majus	466	+	6	CACGTA	cis-acting regulatory element involved in light responsiveness
	HSE	Brassica oleracea	912	-	9	AAAAAATTTC	cis-acting element involved in heat stress responsiveness
	LTR	Hordeum vulgare	136	+	6	CCGAAA	cis-acting element involved in low-temperature responsiveness
	MBS	Arabidopsis thaliana	94	-	6	TAACTG	MYB binding site involved in drought-inducibility
	O2-site	Zea mays	230	-	8	GATGA(C/T)(A/G)TG(A/G)	cis-acting regulatory element involved in zein metabolism regulation
	P-box	Oryza sativa	169	-	7	CCTTTTG	gibberellin-responsive element
	RY-element	Helianthus annuus	1313	-	8	CATGCATG	cis-acting regulatory element involved in seed-specific regulation
	Skn-1_motif	Oryza sativa	479	-	5	GTCAT	cis-acting regulatory element required for endosperm expression
	TATA-box	Glycine max	205	+	5	TAATA	core promoter element around -30 of transcription start
	TCCACCT-motif	Petroselinum hortense	1487	-	7	TCCACCT
	TGACG-motif	Hordeum vulgare	78	-	5	TGACG	cis-acting regulatory element involved in the MeJA-responsiveness
	chs-CMA1a	Daucus carota	907	-	8	TTACTTAA	part of a light responsive element
	circadian	Lycopersicon esculentum	1338	+	6	CAANNNNATC	cis-acting regulatory element involved in circadian control
	5UTR Py-rich stretch	Lycopersicon esculentum	1433	+	10	TTTCTTCTCT	cis-acting element conferring high transcription levels
C.cajan_04239	A-box	Petroselinum crispum	1093	+	6	CCGTCC	cis-acting regulatory element
	AAGAA-motif	Avena sativa	69	-	7	GAAAGAA
	ACE	Petroselinum crispum	605	-	9	GACACGTATG	cis-acting element involved in light responsiveness
	ARE	Zea mays	1237	+	6	TGGTTT	cis-acting regulatory element essential for the anaerobic induction
	Box 4	Petroselinum crispum	137	+	6	ATTAAT	part of a conserved DNA module involved in light responsiveness
	Box I	Pisum sativum	444	-	7	TTTCAAA	light responsive element
	CAAT-box	Glycine max	486	-	5	CAATT	common cis-acting element in promoter and enhancer regions
	CCGTCC-box	Arabidopsis thaliana	1093	+	6	CCGTCC	cis-acting regulatory element related to meristem specific activation
	CGTCA-motif	Hordeum vulgare	38	-	5	CGTCA	cis-acting regulatory element involved in the MeJA-responsiveness
	G-Box	Pisum sativum	607	-	6	CACGTT	cis-acting regulatory element involved in light responsiveness
	GAG-motif	Arabidopsis thaliana	1356	-	7	AGAGAGT	part of a light responsive element
	GCN4_motif	Oryza sativa	632	+	7	TGAGTCA	cis-regulatory element involved in endosperm expression
	MBS	Arabidopsis thaliana	840	-	6	CAACTG	MYB binding site involved in drought-inducibility
	MBSI	Petunia hybrida	1283	+	10.5	aaaAaaC(G/C)GTTA	MYB binding site involved in flavonoid biosynthetic genes regulation
	P-box	Oryza sativa	22	-	7	CCTTTTG	gibberellin-responsive element
	Skn-1_motif	Oryza sativa	729	-	5	GTCAT	cis-acting regulatory element required for endosperm expression
	Sp1	Zea mays	159	-	5.5	CC(G/A)CCC	light responsive element
	TATA-box	Glycine max	394	+	5	TAATA	core promoter element around -30 of transcription start
	TCT-motif	Arabidopsis thaliana	12	-	6	TCTTAC	part of a light responsive element
	TGACG-motif	Hordeum vulgare	38	+	5	TGACG	cis-acting regulatory element involved in the MeJA-responsiveness
	chs-CMA1a	Daucus carota	986	-	8	TTACTTAA	part of a light responsive element
	5UTR Py-rich stretch	Lycopersicon esculentum	817	-	9	TTTCTTCTCT	cis-acting element conferring high transcription levels
C.cajan_24722	AAGAA-motif	Avena sativa	1369	-	7	GAAAGAA
	ARE	Zea mays	518	+	6	TGGTTT	cis-acting regulatory element essential for the anaerobic induction
	Box 4	Petroselinum crispum	323	+	6	ATTAAT	part of a conserved DNA module involved in light responsiveness
	Box I	Pisum sativum	893	-	7	TTTCAAA	light responsive element
	Box-W1	Petroselinum crispum	620	+	6	TTGACC	fungal elicitor responsive element
	CAAT-box	Glycine max	700	-	5	CAATT	common cis-acting element in promoter and enhancer regions
	CAT-box	Arabidopsis thaliana	504	+	6	GCCACT	cis-acting regulatory element related to meristem expression
	CATT-motif	Zea mays	1405	+	6	GCATTC	part of a light responsive element
	CG-motif	Lemna gibba	387	-	8	CCATGGGG	part of a light responsive element
	CGTCA-motif	Hordeum vulgare	335	-	5	CGTCA	cis-acting regulatory element involved in the MeJA-responsiveness
	ERE	Dianthus caryophyllus	893	-	8	ATTTCAAA	ethylene-responsive element
	GAG-motif	Spinacia oleracea	473	+	7	AGAGATG	part of a light responsive element
	GT1-motif	Solanum tuberosum	1110	-	8	AATCCACA	light responsive element
	MBS	Zea mays	510	+	6	CGGTCA	MYB Binding Site
	O2-site	Zea mays	1254	-	9	GATGATATGG	cis-acting regulatory element involved in zein metabolism regulation
	P-box	Oryza sativa	273	-	7	CCTTTTG	gibberellin-responsive element
	Sp1	Zea mays	543	-	5.5	CC(G/A)CCC	light responsive element
	TATA-box	Glycine max	690	+	5	TAATA	core promoter element around -30 of transcription start
	TC-rich repeats	Nicotiana tabacum	1339	+	9	GTTTTCTTAC	cis-acting element involved in defense and stress responsiveness
	TCA-element	Nicotiana tabacum	1334	+	9	CCATCTTTTT	cis-acting element involved in salicylic acid responsiveness
	TGA-element	Brassica oleracea	1243	+	6	AACGAC	auxin-responsive element
	TGACG-motif	Hordeum vulgare	335	+	5	TGACG	cis-acting regulatory element involved in the MeJA-responsiveness
	W box	Arabidopsis thaliana	620	+	6	TTGACC
	WUN-motif	Brassica oleracea	915	-	9	AAATTTCCT	wound-responsive element
	box II	Petroselinum hortense	489	+	9	TCCACGTGGC	part of a light responsive element
	circadian	Lycopersicon esculentum	1254	+	6	CAANNNNATC	cis-acting regulatory element involved in circadian control
	3-AF1 binding site	Solanum tuberosum	1304	+	10	TAAGAGAGGAA	light responsive element
C.cajan_32224	5UTR Py-rich stretch	Lycopersicon esculentum	1306	-	9	TTTCTTCTCT	cis-acting element conferring high transcription levels
	AE-box	Arabidopsis thaliana	728	+	8	AGAAACAA	part of a module for light response
	ARE	Zea mays	1475	-	6	TGGTTT	cis-acting regulatory element essential for the anaerobic induction
	Box 4	Petroselinum crispum	372	+	6	ATTAAT	part of a conserved DNA module involved in light responsiveness
	Box I	Pisum sativum	850	+	7	TTTCAAA	light responsive element
	Box-W1	Petroselinum crispum	1321	-	6	TTGACC	fungal elicitor responsive element
	CAAT-box	Glycine max	370	+	5	CAATT	common cis-acting element in promoter and enhancer regions
	CATT-motif	Zea mays	804	+	6	GCATTC	part of a light responsive element
	G-Box	Pisum sativum	244	-	10	CACACATGGAA	cis-acting regulatory element involved in light responsiveness
	GAG-motif	Arabidopsis thaliana	446	-	7	AGAGAGT	part of a light responsive element
	GARE-motif	Brassica oleracea	1380	+	7	AAACAGA	gibberellin-responsive element
	GATA-motif	Arabidopsis thaliana	1048	-	7	GATAGGA	part of a light responsive element
	GCN4_motif	Oryza sativa	103	-	7	TGAGTCA	cis-regulatory element involved in endosperm expression
	GT1-motif	Solanum tuberosum	132	-	8	AATCCACA	light responsive element
	MRE	Petroselinum crispum	230	+	7	AACCTAA	MYB binding site involved in light responsiveness
	Skn-1_motif	Oryza sativa	336	+	5	GTCAT	cis-acting regulatory element required for endosperm expression
	Sp1	Zea mays	1425	+	5.5	CC(G/A)CCC	light responsive element
	TATA-box	Glycine max	617	-	5	TAATA	core promoter element around -30 of transcription start
	TCA-element	Brassica oleracea	840	+	9	GAGAAGAATA	cis-acting element involved in salicylic acid responsiveness
	W box	Arabidopsis thaliana	1321	-	6	TTGACC
	WUN-motif	Brassica oleracea	1271	+	9	TCATTACGAA	wound-responsive element
