# Supplementary material for: Gene expression atlas of pigeonpea and its application to gain insights into genes associated with pollen fertility implicated in seed formation
Source: J Exp Bot. 2017 Feb 23;68(8):2037–54. doi: 10.1093/jxb/erx010 (PMC5429002; doi:10.1093/jxb/erx010)
Supplement: Supplementary Data [file erx010_Supplementary_Data.zip › supplementary_table_S4.xlsx]

## Sheet: GenesClustered-6
Table S4 :Expression values of genes expressed preferentially in underground tissues
Gene ID	Functional annotation	Cotyledons	Radicle	Hypocotyl	Embryo	Seedling_Shoot	Seedling_Root	Veg_SAM	Veg_Nodule	Veg_Root	Veg_Leaf	Rep_Leaf	Rep_Bud	Rep_Flower	Rep_Stamen	Rep_Pistil	Rep_Root	Rep_Nodule	Rep_Imm_Pod	Rep_Stem	Sen_Stem	Rep_Petiole	Sen_Petiole	Sen_Leaf	Sen_Root	Rep_Petal	Rep_Sepal	Rep_Sam	Rep_Mat_Pod	Rep_Imm_Seed	Rep_Mat_Seed
C.cajan_19213	3'-hydroxy-N-methyl-(S)-coclaurine 4'-O-methyltransferase (EC 2.1.1.116) (S-adenosyl-L-methionine:3'-hydroxy-N-methylcoclaurine 4'-O-methyltransferase) (4'-OMT)	6.53909	6.87577	7.84578	6.30532	1.95875	7.40083	-1.81877	4.55814	8.93094	1	-3.13861	-4.28303	1	1	1	8.42748	3.18404	-4.56036	1	1	1	1	1	4.57257	1	1	-3.11664	-2.07481	1	-0.635602
C.cajan_19293	MACPF domain-containing protein At4g24290	-0.684937	3.02396	0.263996	0.309677	0.807215	2.44502	1.76937	2.80695	3.38254	2.42596	1.69976	1.15722	1.6348	3.16542	2.51616	2.58314	2.21329	0.967139	-0.214029	0.648834	0.680513	2.53911	3.33865	3.44971	1.33461	2.08571	2.16629	1.69909	1.71881	1.64962
C.cajan_19331	Uncharacterized protein	1.14408	3.30276	1.28806	1.28176	2.06581	4.08949	0.306927	2.6596	2.11374	0.898704	0.602533	1.82382	1.8578	1.00008	0.931479	3.54103	1.58879	1.20413	1.96971	1.48903	1.85856	1.33154	1.85611	2.6513	1.41041	2.76919	0.648953	0.966298	1.35982	0.94545
C.cajan_19390	SufE-like protein 2, chloroplastic (Protein SULFUR E 2)	2.00875	1.80493	1.64801	-1.12229	0.278104	1.15011	-0.500295	3.4781	1.86004	1	-1.07869	1.05696	1.14649	1.34369	0.122447	3.07085	6.40728	-1.12734	-0.490884	-0.947832	-0.522909	1.25997	1.23097	3.79215	1.21107	-0.823565	0.465598	-1.17538	0.765934	0.84457
C.cajan_19557	Uncharacterized protein At1g66480	1	0.539859	0.479872	-1.51289	2.45478	-1.02366	1	2.61708	2.78759	1.04727	0.530311	-3.15466	-1.2096	-0.839632	2.20045	1.80004	3.49853	0.571521	4.25295	5.78813	2.09813	2.82201	2.05457	6.25084	-3.25158	0.605456	-0.00277986	2.13461	1.75674	-0.359251
C.cajan_19661	Uncharacterized protein	1.17604	1.02121	-2.64608	1.26481	-1.0745	1.86265	-0.554809	5.18986	2.6777	-0.998711	2.02468	-1.70819	-0.575845	-1.47762	1.17739	3.64016	4.56187	0.126418	2.96874	1.65658	2.48001	3.48402	2.50539	5.07763	-0.262585	1.72796	2.06996	2.41518	-1.19707	2.35814
C.cajan_19809	Cationic peroxidase 1 (EC 1.11.1.7) (PNPC1)	1	6.02674	-2.34854	1	1	7.57206	1	2.9539	5.38253	0.190311	1	1	1	1	1	1.85862	3.20659	1	1	1	1	1	1	-2.20395	1	1	1	1	1	1
C.cajan_19828	Probable WRKY transcription factor 33 (WRKY DNA-binding protein 33)	1.58639	3.97733	0.13126	0.979791	-2.80443	3.76189	0.0900404	3.63169	4.39388	2.21602	4.73904	0.491833	-0.68596	-3.35659	-2.63478	5.7212	4.25716	-0.177312	-1.01363	0.466131	-0.0292759	3.59876	4.89505	5.92113	-4.71907	1.49828	-0.986591	1.16887	-4.25197	-2.08794
C.cajan_19908	TMV resistance protein N	2.56532	3.5387	2.12163	2.67491	-1.16768	4.30902	2.42189	3.93858	3.37925	-0.25005	2.24809	1.5456	1.58109	-0.237002	1.34365	6.44484	4.47657	2.22785	3.19294	2.70813	2.20445	2.18357	2.1952	6.02517	-0.187775	1.77267	1.68793	1.8567	1.87064	3.81044
C.cajan_20029	Probable inorganic phosphate transporter 1-9 (AtPht1;9) (H(+)/Pi cotransporter)	-3.95607	2.79479	1	1	1.13645	2.22361	0.803558	2.89489	3.16174	3.11016	4.33916	1.10479	-2.86839	-1.98086	-2.27581	4.61542	2.33608	0.729992	2.99621	3.00387	2.13998	1.92893	2.03227	2.74154	-4.51149	-0.225508	0.352984	0.0102786	-1.30896	-3.1162
C.cajan_20094	Probable receptor-like protein kinase At5g38990 (EC 2.7.11.-)	-2.53172	3.68678	2.56893	3.02876	2.99914	4.15862	0.62426	4.05221	4.89771	2.0621	1.64651	0.96888	1.43781	2.91788	3.5767	5.40815	4.16184	2.56288	3.81089	3.30603	2.76281	1.15068	-3.42822	5.85473	0.0100064	3.72741	-0.433064	0.648051	2.13767	-0.0876475
C.cajan_20112	Alpha/beta hydrolase domain-containing protein 17C (EC 3.-.-.-)	-3.57034	3.38168	2.34452	3.12615	-0.584981	3.2703	3.31283	1.95025	3.18077	-0.179552	1	0.640084	-1.14208	-2.63876	-0.275156	2.31853	1.60478	-0.0408827	0.881813	-0.548696	-1.3739	-4.42403	-4.34284	2.04552	-2.55533	-0.420185	3.31712	-1.77977	-1.13681	-2.75337
C.cajan_20364	Calmodulin-like protein 8 (AtCaM-8)	0.667075	2.87569	3.29037	2.87181	2.33829	2.21865	-1.93391	4.32899	4.64987	1	2.00837	-0.456732	0.592455	-0.383347	1.16597	4.19339	4.64841	1.22647	0.36888	2.64831	1.63129	2.33443	-0.19207	7.07609	-2.27876	3.38742	1.46446	1.9977	2.67148	-0.0396395
C.cajan_20418	Uncharacterized protein At1g66480	1.12476	4.71439	0.976855	-1.75449	-0.637569	3.00389	-1.04596	1.99881	3.73976	1	1	-3.39659	3.56686	-2.60665	3.68692	1.26424	-1.31803	-0.581661	-0.502595	0.496994	1.46515	6.2598	3.7881	4.10512	1.23789	3.57888	-0.516081	3.61512	0.359083	1.14192
C.cajan_20427	MLP-like protein 43	1	1	1	1	1	1	1	7.91476	-0.444258	1	1	1	1	1	1	1.36982	8.68137	1	1	1	1	1	-2.66736	1	1	1	1	1.36465	1	5.10411
C.cajan_20447	TMV resistance protein N	-0.39579	0.847668	-1.79711	1	-1.47709	1.79537	-1.14163	2.39767	2.30347	-2.71081	1.83217	0.125625	-0.531957	-1.66477	-4.58637	2.70873	0.659779	0.267164	-0.0856865	2.8546	1.43068	1.50188	2.18919	2.33583	-1.37722	-0.87219	1.23073	-2.67813	0.0895117	1
C.cajan_20455	Probable receptor-like protein kinase At1g11050 (EC 2.7.11.1)	1.07961	3.76412	2.04702	0.898967	0.950207	1.48444	2.39346	3.59332	4.14343	2.54449	1.25851	1.87249	0.252985	0.416083	-0.478017	5.49494	3.43055	2.39669	1.18097	1.42536	1.28239	0.768663	-0.866181	5.10637	0.320912	2.15616	2.59808	2.21554	2.88095	1.18696
C.cajan_20520	Uncharacterized protein	-3.10991	2.90987	-2.87512	-3.61076	-1.2304	6.74604	-3.10256	0.640334	2.02649	-1.17585	1	-4.57324	-2.63592	1	0.0917608	5.60902	2.90867	-6.60557	-2.21054	1.92889	-1.36641	-0.457791	-1.95056	4.03344	1	-1.28244	1	-2.14383	-4.21901	1
C.cajan_20541	Probable serine/threonine-protein kinase At1g18390 (EC 2.7.11.1)	-4.17608	-0.0126398	-1.73081	1	0.511104	-3.00664	0.759974	2.40573	1.71966	0.750083	1.96138	-0.193993	-0.18306	0.101919	-0.844401	5.21255	2.05456	-0.679381	2.49919	2.41466	1.70775	2.51824	2.48397	4.59048	-3.05187	3.54284	1.2234	0.999213	-0.196963	-3.08694
C.cajan_20762	UDP-glucose flavonoid 3-O-glucosyltransferase 7 (EC 2.4.1.91) (Flavonol 3-O-glucosyltransferase 7) (FaGT7)	7.71605	6.3013	6.5026	6.37421	-1.05068	2.76832	1.1331	4.18841	6.43071	1	1	-0.214523	-0.924881	1	1	3.62302	1.6166	1	1	1	1	1	1	-1.72453	1.40543	1	1.05827	-1.97509	1	-3.29602
C.cajan_20814	UDP-glycosyltransferase 73B5 (EC 2.4.1.-) (Flavonol 3-O-glucosyltransferase UGT73B5) (EC 2.4.1.91)	-0.035387	4.76457	1	2.80189	1.34629	4.24189	1	4.49981	3.70389	1	4.45742	1	1	1	3.28174	5.51932	3.81939	1.85914	1	0.957521	1	1	1	1	1	1	1	1	1	1
C.cajan_19262	Transcription factor MYB39 (Myb-related protein 39) (AtMYB39)	1	0.262385	1	1	1	4.28378	1	3.50746	4.16966	1	1	1	1	1	1	2.68038	2.11821	-2.4359	1	1	-2.52072	-2.09441	-3.98817	1.29573	1	1	1	-2.43104	-1.94124	1
C.cajan_19272	Sugar transport protein 5 (Hexose transporter 5)	1	4.82057	-3.1083	1	-2.50996	6.8139	1	3.65355	4.68185	1	-2.44525	1	1	-2.90842	1	6.95257	3.89106	1	1	1	-4.90486	1	-3.09277	4.1433	1	1	1	1	1	1
C.cajan_19316	Cytochrome P450 78A5 (EC 1.14.-.-) (Protein KLUH)	1	-0.124071	1	1	-2.73679	1.00902	-1.98859	8.95255	5.76741	0.277104	-0.842651	1	-2.52771	-0.696087	-1.64862	5.51086	9.26272	1.40961	3.02953	0.0796751	2.70999	1.59986	-0.972543	3.74516	3.63492	0.110871	-2.81697	1.22884	0.540057	1
C.cajan_19395	Putative clathrin assembly protein At4g40080	1	2.99257	1	1	-2.04733	1.98751	-2.77555	-1.14004	2.68355	1	-3.0348	1	1	1	1	2.23146	0.795651	-3.94026	-1.82287	1.59656	0.500598	2.09959	0.637082	4.23377	1	-2.40291	-2.10209	-2.64133	-1.21038	1
C.cajan_19431	Uncharacterized protein	-2.72933	1.01163	1	-0.380358	-0.279079	3.77855	0.651251	5.56847	3.75166	2.62244	-0.432904	-2.59147	-0.699602	1	2.19791	4.58106	6.07477	-0.798078	1	1	1	-1.81507	1	6.45566	1	-3.49276	0.875528	-1.21478	4.02414	1
C.cajan_19458	E3 ubiquitin-protein ligase RHA2A (EC 6.3.2.-) (RING-H2 zinc finger protein RHA2a)	1	1.61842	1	1	1.87287	3.29635	-0.550252	2.20189	3.56909	1	-0.482351	-1.37202	-1.03334	1	-1.45933	4.06839	1.34164	1	4.41042	3.18226	3.70256	4.59938	3.75425	5.84412	-2.67476	2.7424	-2.82719	0.619122	1	-0.301778
C.cajan_19474	Early nodulin-70 (N-70)	1	1	-1.49511	1	-1.90978	1	-0.92118	8.3984	-2.33436	1	1	-2.53901	1	-1.60917	-3.62428	2.96985	9.04602	1	-3.80316	1	1	-5.00472	1	-2.45438	1	-6.51083	-1.06477	1	-4.87177	1
C.cajan_19516	Putative serine/threonine-protein kinase-like protein CCR3 (EC 2.7.11.1) (Protein CRINKLY 4 RELATED 3) (AtCRR3)	-2.85153	0.113554	-2.29347	-2.53861	2.40415	-0.40852	-1.90319	1.63231	2.78476	-0.471887	-1.19936	0.0779539	-3.41679	1.91291	3.32487	5.47073	1.74819	-3.22954	1.47106	1.23066	0.292817	0.0964778	-0.400191	4.31637	2.11633	3.75761	-0.2897	1.61728	3.44714	-1.5324
C.cajan_19550	Elicitor-responsive protein 1 (17 kDa phloem protein) (Fungal elicitor immediate early-responsive gene 1 protein) (FIERG1) (RPP17)	1	3.05907	1	1	1	1.44879	1	2.98257	2.41716	1	-0.110991	1	1	1	1	1.02899	5.26723	1	1	1	-0.323252	1	1	4.76983	1	1	-0.163497	1	1	1
C.cajan_19591	Protein ODORANT1 (MYB-like protein ODO1)	0.977566	3.37365	0.736354	2.09599	3.26239	3.0368	0.151638	4.19842	5.41685	0.373275	0.231051	1.3605	-2.38802	-2.542	3.11837	4.30493	4.08811	-0.453472	5.38351	4.05194	4.83304	2.108	0.292428	6.54698	2.75506	0.905443	0.632278	4.42936	1.39638	3.78718
C.cajan_19680	Cysteine-rich receptor-like protein kinase 2 (Cysteine-rich RLK2) (EC 2.7.11.-)	-5.60135	3.24223	-2.23963	1	1	3.45661	-3.04215	0.350825	2.12754	-0.879213	2.26681	-5.49869	-2.59533	1	-3.99539	3.17763	1.39672	1	-1.79247	0.747164	0.791672	2.12773	3.62511	0.0871912	1	-3.03402	-1.99073	1	1	1
C.cajan_19699	Cytochrome P450 84A1 (EC 1.14.-.-) (Ferulate-5-hydroxylase) (F5H)	1	2.64942	1	1	1.07901	2.86521	-1.45966	4.54523	5.64742	1	-0.561375	-1.9405	-1.28784	1	1.90504	4.1968	3.98373	-1.89996	2.56179	3.11816	1.10678	-0.639822	-2.05019	4.9242	1	-1.73079	-3.02542	0.89019	-3.021	1
C.cajan_19763	Calmodulin-binding receptor-like cytoplasmic kinase 1 (EC 2.7.11.1)	-1.65308	3.89978	-2.30575	-3.39261	0.237478	2.72625	-0.130094	3.43788	4.35267	0.639501	1.23202	-0.159942	0.173486	-1.24511	-0.838014	4.60366	3.08328	-0.860779	2.11387	2.26225	0.282926	1.45428	1.86523	6.79473	0.149884	5.20298	0.102766	2.85062	0.00276732	-2.95493
C.cajan_19815	Uncharacterized protein	0.102174	4.57178	4.36834	7.64108	0.951588	5.38712	2.37881	7.26453	4.49238	1	-1.5639	1.9771	1	1	1	3.08798	8.08469	0.729635	1.55998	1	-2.60437	-1.00356	1	0.317501	1	1.97912	2.96645	4.98574	-2.47883	6.129
C.cajan_19827	Wound-induced protein 1	1	1	1	1	1	1.87404	1	6.30411	2.48473	1	1	1	1	1	1	3.5613	2.74047	1	1	1	1	1	-1.88479	1	1	1	1	1	1	1
C.cajan_19915	Heat shock factor protein HSF24 (Heat shock transcription factor 24) (HSTF 24) (Heat stress transcription factor)	1	3.19131	-1.22526	1.41877	-1.2535	4.50507	1	1.41359	2.8797	1	-2.32851	-2.51676	-1.04684	1	1	0.577683	0.0932762	-0.29477	2.01604	0.987932	1.26854	2.18125	-0.727821	3.40851	-4.37021	0.0389278	1	-0.197124	1	-1.75162
C.cajan_19959	Cellulose synthase-like protein G2 (AtCslG2) (EC 2.4.1.-)	1.70498	2.9116	-0.620049	1.77067	1	4.25988	-1.02902	4.45364	2.84507	1	-1.49095	-1.94954	-2.5371	-2.42152	2.17231	2.64095	4.03351	-0.563469	1	0.284633	-1.13177	1.3507	0.81405	2.26819	-4.77208	0.842971	-2.94534	1.41979	0.113794	-1.13482
C.cajan_19966	NAC domain-containing protein 8 (ANAC008)	-4.55323	1.25029	-1.8014	0.371035	2.95339	1.64149	1.82947	3.94889	2.56374	2.61917	3.09645	1.8484	-0.692847	-3.21019	6.14797	3.12066	2.1994	1.52007	5.0167	4.42217	4.69079	3.80836	1.72626	4.64194	-3.0337	2.98445	2.45082	2.70533	-0.347298	0.694871
C.cajan_20059	Probable serine/threonine-protein kinase At1g18390 (EC 2.7.11.1)	-0.18093	1.57811	-0.809031	-1.21174	2.54618	0.573365	-0.796152	1.8462	2.47937	1.17386	1.29397	1.18283	0.111632	0.636896	0.370242	3.70086	3.34518	0.803062	2.82064	3.76464	2.02459	1.72843	1.03417	6.76129	0.756844	4.95153	-0.103779	2.17997	0.744316	1.13481
C.cajan_20244	Probable calcium-binding protein CML30 (Calmodulin-like protein 30)	1	-1.19737	1	1.2943	1	1	1	0.907006	4.36575	1.92912	1	1.17516	1	1	1.43894	5.18228	2.80339	-1.88128	1.8283	-0.651104	-0.707939	-1.68954	1	4.99945	-1.39121	2.49	0.81881	-0.186892	1.24728	1
C.cajan_20451	Glutelin type-A 2 (Glutelin type II) [Cleaved into: Glutelin type-A 2 acidic chain; Glutelin type-A 2 basic chain]	0.467613	5.50546	1.22581	-2.91343	0.107407	5.68089	1	3.73529	5.45821	1	1	0.190741	3.71533	-0.0763275	3.23736	4.13622	2.19486	0.798291	1	1	-2.90614	2.64399	-0.101812	1.77192	0.68853	1.97964	-1.91236	1.40804	-3.20542	3.00045
C.cajan_20498	Disease resistance protein At4g27190	3.22811	-0.125612	0.965256	-4.3768	1.04165	0.864026	-0.645212	1.92979	0.984786	-1.34338	3.01298	0.313199	-0.723977	-0.324338	0.285615	2.38739	1.77778	1.78627	2.17434	3.61609	4.0585	4.15777	4.19082	3.97591	0.24496	2.82043	2.32737	1.51757	-1.89248	0.37264
C.cajan_20624	E3 ubiquitin-protein ligase ATL59 (EC 6.3.2.-) (RING-H2 finger protein ATL59)	1	2.0441	-0.0990076	-1.72243	3.64821	2.9253	1	2.63443	1.45033	1	1.99446	-1.31427	0.934705	-1.50481	-1.82932	0.829777	2.3362	-1.60984	3.78598	2.20476	4.39612	3.43343	6.49954	0.221704	-0.908751	2.64557	1.86483	2.34106	1.24686	3.54102
C.cajan_20637	Uncharacterized protein	-0.496281	1.48695	-1.12142	-1.73738	0.347756	4.20675	-1.43168	2.19627	1.89654	1	0.0667987	-0.0188912	-1.88739	0.279745	-1.86003	4.13158	0.973369	-0.576549	0.571483	1.06126	1.50311	1.95237	3.29065	3.70793	-0.396031	1.403	1.47838	0.719499	-0.609114	-0.631531
C.cajan_20638	Uncharacterized protein	-1.53628	0.542496	-2.28885	1	1	4.44885	1	0.980969	1.93867	1.4806	0.0944523	-1.37594	1	-2.14616	1	3.49764	-0.113625	-0.190541	-1.5895	1.18827	0.949565	1.1669	2.92763	3.55109	-2.49484	0.61791	0.150378	-1.09136	-1.66606	-1.05178
C.cajan_20639	Uncharacterized protein	-2.54668	0.493412	-1.69406	-1.80027	1	4.75094	1	1.58298	0.365435	1	0.617317	1	1	-0.58952	1	3.56881	0.0867023	0.517518	-0.960589	1.18365	1.89511	1.36752	2.82881	3.28062	-2.02901	-0.113325	0.389908	-0.771485	0.364763	1
C.cajan_20678	BON1-associated protein 2 (Protein BON1-ASSOCIATED PROTEIN 1-LIKE)	-3.2658	0.788251	-0.536007	2.9078	-2.06779	4.97162	1	2.66456	2.67069	1	-1.0134	-1.54192	4.4074	5.17112	5.481	2.06301	0.792622	-0.617003	1	-0.282423	-2.32532	5.54981	3.98224	5.23891	0.445991	2.36677	-0.516902	4.95893	2.70845	-0.675058
C.cajan_20679	BON1-associated protein 2 (Protein BON1-ASSOCIATED PROTEIN 1-LIKE)	1	1	1	1	0.969211	1	1	2.33846	3.73799	1	1.21069	1	-0.271047	-0.411052	-0.298552	6.74682	2.1108	1	1.56441	1.1082	0.231568	3.21406	3.4881	6.75544	-0.588201	5.57209	1.2962	3.83118	-1.27007	-1.38542
C.cajan_20685	Acyl-coenzyme A thioesterase 13 (Acyl-CoA thioesterase 13) (EC 3.1.2.-) (Thioesterase superfamily member 2) [Cleaved into: Acyl-coenzyme A thioesterase 13, N-terminally processed]	-1.77886	1.69183	1.22319	-2.23637	-0.707793	2.91647	2.11762	2.40929	3.21388	1	-1.73345	1.89349	2.69495	2.63672	2.39871	3.34703	3.57257	1.13915	1	-0.951518	-2.90003	-1.3474	-2.89614	2.40859	-0.239573	0.560382	1.77522	0.333195	3.27791	1
C.cajan_20752	Dihydroneopterin aldolase (DHNA) (EC 4.1.2.25)	7.99625	7.48523	7.66734	7.56437	-1.08078	5.80935	1.66324	5.36521	8.09698	1	1	0.639464	1	1	1	5.34583	4.68645	1	1	1	1	1	1	5.12606	1.00811	-2.41058	3.39661	-1.67803	-2.18843	1.66939
C.cajan_20798	Probable polygalacturonase (PG) (EC 3.2.1.15) (Pectinase)	2.99847	4.98027	2.93291	2.47834	3.50169	3.95884	1.20454	4.13176	4.67475	1.27046	0.932998	0.0214513	-1.65839	-2.18777	-0.78501	4.07381	2.93056	0.600022	4.03132	2.76044	4.61399	3.31438	-1.72065	1.0967	-2.89119	-0.843834	-0.344353	2.17243	0.583943	2.67494
C.cajan_20813	UDP-glucose flavonoid 3-O-glucosyltransferase 7 (EC 2.4.1.91) (Flavonol 3-O-glucosyltransferase 7) (FaGT7)	-0.472275	3.14508	-0.744458	-0.993881	-3.62549	2.35936	-3.44323	2.9351	2.28954	1	2.46491	1	1	-3.9994	0.107969	3.47154	2.93527	0.609953	-3.52522	-0.361233	2.06114	3.52877	3.63053	0.343703	1	-3.43535	-1.90617	-0.810331	-1.66416	-0.683648
C.cajan_20826	Nucleobase-ascorbate transporter 6 (AtNAT6)	-1.4591	3.47964	1.75936	1.71631	2.47678	3.31906	2.80107	1.88007	4.6555	2.09214	-1.46329	1.61154	-0.647477	-3.23976	-1.79837	4.43859	1.94052	2.71091	1.86152	1.30059	0.599422	-1.0145	-3.72993	6.01823	1	0.667983	1.62008	-0.781477	2.67589	-1.05649
C.cajan_04782	Zinc finger protein 3	1.35956	3.2973	4.04847	4.86941	0.479489	5.16452	4.06031	4.87893	4.37363	2.97068	1.18295	1.47323	1.61753	-2.36113	1.92184	4.60854	5.14243	1.25318	2.92514	3.8216	1.98782	-0.464055	-1.94797	4.15923	-1.74023	0.519492	2.68126	-0.613346	-0.875158	-2.35619
C.cajan_04880	Flowering-promoting factor 1 (AtFPF1)	1	-0.209353	1	1	1	2.21072	1	7.91392	4.63304	1	1.93138	0.403846	2.42197	2.32297	4.54264	6.98748	10.1106	-1.42808	1	1	1	1	1	7.01068	0.671176	-0.335432	-1.03256	1	1	1
C.cajan_05022	Uncharacterized protein	-1.85434	2.22468	2.08005	1.16183	2.65281	2.32456	2.7064	0.994333	3.13051	2.34794	1.41284	-0.466102	0.126405	-0.2313	1.23923	3.91727	2.70152	2.73509	4.20886	4.35144	2.76635	2.61959	0.803789	3.81872	0.655434	2.59047	2.99573	0.062771	-1.32451	-1.15443
C.cajan_05246	Sugar transporter ERD6-like 16	5.26375	7.11474	2.98226	5.07737	1	5.60774	1	1.64904	5.51526	-2.36839	-2.04611	-0.843772	-1.10826	1	-2.34291	0.27783	2.9912	-4.0664	1	1	1	1	1	4.28701	1	1	1	-1.71881	1	1
C.cajan_05291	Uncharacterized protein	-3.42335	3.74049	1	0.11374	3.42781	5.23239	2.39263	6.76707	6.5448	0.187616	1.35977	-0.563665	0.699587	1	2.10337	2.78494	5.18795	0.564212	2.99443	2.1804	3.3469	4.20618	4.58809	4.97703	-2.2768	3.52378	3.10193	4.11332	-1.93014	-0.578383
C.cajan_05325	Beta-glucosidase 46 (AtBGLU46) (EC 3.2.1.21)	4.94754	5.14032	3.65239	-0.634632	4.817	5.27492	0.0567916	1.86081	3.66056	1	-0.789332	-1.06264	1	1	1	5.72984	3.30737	1.20403	3.11953	3.86406	1.73669	1.38155	-0.650585	4.86653	1	0.802408	-0.668231	-0.594818	0.118639	-1.26961
C.cajan_05328	Uncharacterized protein	0.395502	2.79892	0.906136	2.24305	1	4.17006	1	2.69247	2.99942	1	-0.101586	1	0.691043	3.7251	2.35977	4.13124	4.06772	1	2.38727	0.129771	-0.261351	0.760936	1	3.4197	1	1	1	0.695272	-1.66509	1.34095
C.cajan_05360	Uncharacterized protein	-2.20061	3.0766	-1.4005	4.16248	-0.788686	3.85959	1	1.28125	3.90789	1	1	1	1	1	-1.52926	1.75107	1.68446	1	1	-0.125746	1	1	1	0.476517	1	1	1	1	-0.918224	0.596153
C.cajan_05362	Cytochrome P450 86A1 (EC 1.14.14.1) (CYPLXXXVI) (P450-dependent fatty acid omega-hydroxylase) (Protein HYDROXYLASE OF ROOT SUBERIZED TISSUE)	1	-1.01211	-2.12563	1	-2.06376	3.44182	-0.0102971	4.68633	5.24293	-1.11169	3.63928	-0.766212	-0.196008	1	1	3.90645	2.78208	-3.03073	2.62222	-1.51252	1.17055	2.38215	-1.29563	0.669444	1	-1.63348	1.03233	-1.73484	-4.94048	-2.32877
C.cajan_05394	Exocyst complex component 7 (Exocyst complex component Exo70)	-2.59979	2.81816	1.04777	-1.27071	1.78775	2.26105	2.45264	3.16912	2.93257	1.92237	2.62046	1.14519	0.434199	-2.65998	-1.3841	3.3553	2.49531	0.443161	1.96227	1.5804	0.510881	1.81492	1.5428	3.74003	-3.02361	2.6018	3.01438	0.786655	1.15022	-2.62587
C.cajan_05400	Exocyst complex component 7 (Exocyst complex component Exo70) (rExo70)	-1.83433	1.24865	-1.50203	-0.316068	-1.4286	0.596449	-1.01691	1.57635	2.48627	1	0.953615	-1.57073	-0.842152	-1.31706	-0.903185	3.51624	1.53272	-2.95999	1.47313	1.34567	0.432414	1.41846	2.03341	3.41054	-1.25532	1.85938	-0.818269	0.917279	-0.604461	-2.93191
C.cajan_05401	Probable WRKY transcription factor 34 (WRKY DNA-binding protein 34)	-2.21801	2.88086	-1.45221	1	1.08163	-1.10981	-0.106361	2.86353	4.09037	1	-0.364132	-0.549061	0.0894304	0.0104791	1.92233	4.18307	2.72089	1	-0.138353	1.42934	1.63741	4.36503	3.7115	3.9805	1.18967	4.10919	1.43363	3.12415	0.127501	-1.45891
C.cajan_05429	Cationic peroxidase 1 (EC 1.11.1.7) (PNPC1)	1	1.77242	1	1	1	0.849439	1	-0.364184	2.52632	1	1	1	1	1	-2.57421	3.47494	0.0323407	1	1	1.82118	-0.137578	7.38816	5.74173	4.55235	1	1.68422	1	0.741454	1	1
C.cajan_05453	Uncharacterized protein	-0.321677	2.20655	1.04755	-0.307646	2.04823	2.85171	1.30834	0.874679	2.86174	1.14671	-0.473893	0.105464	-0.40757	-1.12136	-0.833357	2.78933	1.46129	-0.21145	2.23097	0.276378	2.1062	0.839798	-2.18621	0.908721	-1.43072	0.543427	0.82686	-0.345334	0.494569	-0.292974
C.cajan_05549	Omega-hydroxypalmitate O-feruloyl transferase (EC 2.3.1.188) (Omega-hydroxyacid hydroxycinnamoyltransferase) (Protein ALIPHATIC SUBERIN FERULOYL TRANSFERASE)	-0.940792	2.45223	0.816804	3.76209	2.20903	2.01241	1.43611	4.38547	2.33454	-1.36019	1.45491	-2.13514	0.131181	-1.92663	-0.0178844	2.19657	2.40924	0.256576	4.22623	4.54671	4.1553	3.71011	2.07554	0.885028	-1.55451	2.21984	2.83993	0.460722	0.700164	0.0781862
C.cajan_05565	Trichome birefringence-like protein	-3.22359	4.22833	0.0694822	-3.05969	4.2637	4.56225	1.60039	3.58907	5.03873	3.38281	4.23161	0.180046	-1.18334	0.472415	5.4339	4.17773	2.61641	1.68097	4.9568	0.845847	3.35628	-0.506463	-2.5095	0.737566	-1.85682	0.971325	0.431634	1.11573	-1.27172	1
C.cajan_05567	Abscisic acid receptor PYL5 (ABI1-binding protein 3) (PYR1-like protein 5) (Regulatory components of ABA receptor 8)	3.79456	3.4249	3.37879	4.84477	2.33035	4.45859	0.963814	1.50963	4.00998	0.750915	1.28209	1	-0.564555	1	1	2.79173	3.4087	-2.87984	-1.25643	0.645923	2.30119	1.50238	2.14009	8.3996	1	0.836772	2.52662	4.17748	-2.11753	6.04751
C.cajan_05611	Uncharacterized protein	-3.34043	1	-0.62347	-1.79632	1	1	-0.948313	1	2.09709	1	0.318114	-1.38943	0.601563	-0.00686768	2.46397	1.3999	1	0.0859685	1.44216	-0.398423	2.54336	3.85554	-0.321795	4.62599	1	0.475531	1.75987	-1.87475	-0.867376	1
C.cajan_05830	Ribose-phosphate pyrophosphokinase 4 (EC 2.7.6.1) (Phosphoribosyl pyrophosphate synthase 4)	3.44664	2.41629	1.91712	-0.297545	-0.0481616	1.27127	-0.177846	2.72176	0.63964	0.329847	1.47302	0.00954783	0.263852	1.12426	-0.155892	3.67445	3.07495	2.21717	1.9928	2.96991	3.78196	3.30917	0.573074	3.26668	-4.03302	1.92323	0.309071	3.87481	0.611267	2.01249
C.cajan_05895	GDSL esterase/lipase At5g55050 (EC 3.1.1.-) (Extracellular lipase At5g55050)	-2.21343	3.63693	0.417456	2.80625	-1.1439	2.45559	-0.418016	1.04613	3.4251	1	-0.188587	0.860947	1.99361	3.21144	2.55525	3.04155	2.19484	0.450813	2.72139	1.73502	1.75667	2.81497	-0.201377	4.05474	2.92797	1.59821	-0.46272	1.88546	-0.616507	0.329537
C.cajan_05906	DUF4408 domain protein	-0.741814	0.0139267	-0.666496	1	0.301517	1.66794	1	-0.0886582	2.15174	0.323451	0.982459	-0.579032	-1.00167	1	1	3.0682	3.35968	0.941061	4.05116	5.98261	1.08096	0.881289	0.055515	6.54955	-1.52977	1.3507	-2.67998	1.48672	0.647139	0.822029
C.cajan_06017	Transcription factor HBP-1b(c1) (Fragment)	0.347666	2.26338	1	-0.675655	-2.4235	2.18578	-2.23336	2.589	2.61524	1	-1.73289	1.58187	-0.898775	-0.307505	2.2539	2.38201	4.46199	2.44329	-2.35831	-2.76842	-4.59623	-2.00471	-2.19511	2.5584	-2.26125	-2.33435	-2.43027	3.40742	4.34264	3.1251
C.cajan_06066	Myb-related protein 305	1	2.39332	-1.28904	-0.100575	1	-1.19098	1	4.39022	5.01313	1	1	1	-1.8537	-3.54278	-0.38605	2.09638	1.79978	-1.75024	-1.95332	1	1	1.92202	-1.24673	5.18623	1	-2.19564	0.0198015	-3.67942	0.315137	1
C.cajan_06105	Non-specific lipid-transfer protein 2 (Allergen Api g 6.0101) (allergen Api g 6)	1	-0.64881	1	1	1	1	1	5.1502	1.22123	1	1	1	1	1	1	2.97165	6.50248	1	1	1	1	1	1	1	1	1	1	1	1	1
C.cajan_06130	Protein MIZU-KUSSEI 1	-2.12908	4.21017	0.183048	2.49208	2.79973	3.43839	0.683984	1.7656	3.19619	1.78184	2.70179	-0.00540579	-1.5987	-1.78281	1.43237	3.42639	1.91686	0.994	2.35374	3.03027	2.6636	2.4185	1.37344	3.23588	0.322563	2.41008	-0.190966	2.29449	1.74051	-0.0974355
C.cajan_06155	Probable 2-oxoglutarate-dependent dioxygenase AOP1.2 (EC 1.14.11.-)	1	2.58501	-1.601	1	1	2.24779	1	2.03549	3.53196	1	1	1	1	1	1	3.32143	0.951431	1	1	1	1	1	1	1.88372	1	1	1	1	1	1
C.cajan_06195	Protein CHUP1, chloroplastic (Protein CHLOROPLAST UNUSUAL POSITIONING 1)	0.0879652	1.90314	-2.10608	-4.49558	1.31611	2.08679	-0.277254	5.266	2.27599	1.0923	-1.19803	0.3412	1.00485	1.08672	2.41528	2.18747	6.6953	1.40781	1.90251	1.387	1.7871	4.97524	4.18697	3.88497	0.939603	2.32877	0.594138	4.40841	1.02848	4.01064
C.cajan_06321	Cytokinin riboside 5'-monophosphate phosphoribohydrolase LOG7 (EC 3.2.2.n1) (Protein LONELY GUY 7)	1	2.2868	-1.63211	0.679424	-0.41267	0.368902	1.52868	5.34245	2.9336	0.745977	-1.82356	-1.15078	-1.51614	1.0663	0.637332	1.73785	6.37477	-1.73888	-0.618865	-2.32013	0.521915	2.74139	-0.594888	-1.92173	-1.54916	0.642812	1.05848	-2.88659	-3.35105	1
C.cajan_06488	Putative uncharacterized protein	-0.937251	4.78247	1	1.38705	1	1	1.88393	2.60743	4.90738	1	-0.665722	1	0.123136	-0.993985	1.026	6.5334	5.7237	1	1	0.13097	0.31472	1.95234	0.832396	7.43184	1	2.56857	0.209478	2.62558	1	1
C.cajan_06569	Putative serine/threonine-protein kinase (EC 2.7.11.1) (Fragment)	1	2.32628	0.685052	0.569442	2.49256	1.54262	0.122964	2.63865	4.36759	0.819047	1.01062	-0.797313	-0.528869	-2.15832	-4.06517	6.6858	3.24872	-3.81382	-2.65469	-1.08468	-0.250804	2.42422	2.25402	6.73067	-2.07958	0.762153	1.22222	0.64945	-0.2133	-0.867652
C.cajan_06672	Phytochrome A-associated F-box protein (Empfindlicher im dunkelroten Licht protein 1)	1.29265	0.255972	-0.18562	3.22412	-0.151019	2.54936	0.384724	1.56686	0.880921	1	-1.37517	1	0.429664	-0.365723	1.50935	0.581698	1.64294	-1.87801	0.121984	0.0816805	1.20646	3.10142	2.61582	6.19381	1.44088	3.55991	0.771116	4.5418	-3.51486	1
C.cajan_06714	Proline-rich protein 1 (AtPRP1) (Protein ROOT HAIR SPECIFIC 7)	1	6.25395	-3.23191	1	1	2.99311	-2.48689	-2.26947	5.58497	1	1	-2.85052	-0.616171	1	1	1	1	-3.122	1	1	1	1	1	1	1	1	-3.71754	1	1	1
C.cajan_06799	Respiratory burst oxidase homolog protein B (EC 1.11.1.-) (EC 1.6.3.-) (NADPH oxidase RBOHB) (StRBOHB)	-0.337313	5.20548	1.09936	1.90161	1.22874	6.39738	-0.375325	7.07957	5.85551	-0.676584	-0.918249	-0.0213973	1.89784	2.17552	-1.86888	6.58906	7.24909	-1.53999	0.652968	3.00162	1.36966	5.6923	3.4737	9.8759	0.384028	5.1369	0.275055	3.24641	-1.64838	3.85623
C.cajan_06867	F-box protein PP2-B15 (Protein PHLOEM PROTEIN 2-LIKE B15) (AtPP2-B15)	1.82237	1.02448	1.33688	2.25216	-1.04199	2.58656	-0.880243	2.93943	2.95225	-0.686914	-0.833043	-2.8395	-0.180927	1.20869	0.00652065	3.58663	2.15096	-0.925286	-0.24528	1.12248	-1.25392	-0.263038	-0.764883	5.54365	-1.57264	0.084282	-1.08221	1.73511	2.05326	3.41158
C.cajan_06873	Bifunctional epoxide hydrolase 2 [Includes: Cytosolic epoxide hydrolase 2 (CEH) (EC 3.3.2.10) (Epoxide hydratase) (Soluble epoxide hydrolase) (SEH); Lipid-phosphate phosphatase (EC 3.1.3.76)]	1.80007	4.81373	4.62419	2.14077	2.3439	5.3716	2.87533	3.97038	4.92787	1.82335	1.27177	0.211199	-0.824645	1	1	4.90368	4.50295	-1.15874	0.979681	-0.431688	-1.04679	-1.22291	0.876079	4.00397	-3.79409	-1.88744	3.30725	-0.163725	0.397693	1
C.cajan_06943	Uncharacterized protein	1.66492	6.94943	-0.635118	-1.70737	1	5.93478	0.386027	7.58238	7.97392	1.42271	1.60455	0.0264035	1	1	1	7.22829	6.69839	-1.5676	1.36527	2.55765	2.5891	4.67893	3.34096	9.50235	-3.77241	2.10933	-0.24448	2.07826	-0.846444	1
C.cajan_06959	Wound-induced protein WIN1	6.09468	1.75017	1.30609	-1.05556	1.27237	4.93006	1.87918	2.99039	3.71719	2.69594	2.13659	-0.356968	0.248049	1	-1.17307	5.06031	2.72055	1.40712	1.27103	0.973163	0.620108	3.18851	-0.645169	3.07455	1	-1.45239	2.78917	3.11095	-2.84646	2.6168
C.cajan_07071	Germin-like protein subfamily 1 member 14	0.357248	6.96147	1	-1.77623	-2.16476	9.3628	1	5.26524	9.65373	0.935482	1	-2.38826	1	1	-0.882478	8.87687	5.42356	1	1	0.367214	0.0889421	1.09539	-2.21238	7.00279	1	1	-3.16088	1	1	1
C.cajan_07083	Isoflavone-7-O-methyltransferase 6 (EC 2.1.1.150) (7-IOMT-6) (Isoflavone-O-methyltransferase 6)	-1.85416	4.9334	2.6534	1	3.10598	6.14608	3.48893	4.8518	6.02032	4.80129	-1.52314	-3.51187	0.32112	1	1.7716	6.22385	3.60789	-0.11588	0.0943442	2.65047	0.0325523	1.0324	2.28006	2.91709	1	-0.817875	2.40914	-1.68283	-3.2172	1
C.cajan_07165	Phosphate transporter PHO1 (Protein PHO1) (AtPHO1)	-3.6091	4.24256	-3.23853	-3.87225	1.56742	6.47745	-1.7614	4.75586	6.05389	-0.991533	-0.932193	1.47566	4.20448	5.1847	4.27395	5.35061	5.32895	1.27932	2.40951	2.5216	2.52824	4.92997	3.15653	3.74423	5.21354	5.43155	-7.15481	5.14211	2.837	5.39507
C.cajan_07313	Acidic endochitinase (EC 3.2.1.14)	-1.43125	6.08176	1.95659	3.01948	-0.728405	4.77298	-1.5233	2.85834	5.05551	0.792139	1.07622	0.234207	1.44972	3.1207	1.54209	7.023	3.99396	-0.667438	2.96409	4.94549	-0.747395	2.05393	1.60299	7.10398	3.33841	3.11418	0.154868	1.04412	0.192156	-2.14624
C.cajan_07379	CLE10 protein (Uncharacterized protein)	1	3.38337	1	1	0.878427	3.4017	1	2.76706	4.13392	1	0.907083	1	1	1	1	3.34471	3.40828	1	1	1	1	3.44357	2.50416	2.69736	1	-0.511898	1	0.318276	1	1
C.cajan_07403	Multidrug and toxin extrusion protein 2 (MATE-2) (mMATE-2) (H(+)/organic cation antiporter kidney-specific) (Solute carrier family 47 member 2)	1	0.256057	1	1	1	1.37567	1	5.10513	2.11629	1	0.479365	-0.406011	0.897403	-0.237593	1	1.80182	5.15712	1	-0.692038	1.02861	-2.66541	1	-3.11825	1	1	1	1	-1.35798	1	1
C.cajan_07408	Ethylene-responsive transcription factor ERF026	1	-0.525216	1	1	1.02463	-2.01923	0.155918	3.90541	5.66806	1	0.071035	-0.038796	0.650645	1	1	5.46445	-0.452035	-3.39659	3.74578	6.98987	1.79223	0.582884	-1.46905	9.04716	1.61089	6.50425	0.970802	2.0892	-1.89043	1
C.cajan_07460	Uncharacterized protein	1	5.4083	3.1562	1	1	5.07688	1	2.29251	4.36685	1	1	1	1	1	1	1.83193	1.61397	1	1	1.11097	1	4.46322	2.18266	1	1	0.0991875	1	1	1	1
C.cajan_07486	Leucine-rich repeat extensin-like protein 6 (AtLRX6) (LRR/EXTENSIN6) (Cell wall hydroxyproline-rich glycoprotein)	-3.57177	5.54008	-0.626832	-2.14379	4.84674	4.83092	2.94625	4.33438	4.07694	4.37569	4.54382	0.104967	0.229133	-2.5973	2.79433	4.76889	3.53867	2.11822	4.56723	2.36821	1.85506	-0.808435	-0.722925	2.79026	-3.07552	1.06512	1.49337	-0.457068	-1.92498	-2.56114
C.cajan_07550	Cysteine-rich receptor-like protein kinase 25 (Cysteine-rich RLK25) (EC 2.7.11.-)	1	3.80041	-2.06175	-1.01158	1	1.7384	1	3.08054	4.67961	1	1	1	1	1	1	3.93635	2.44861	-1.93342	1	1	1	1	1	-0.476448	1	1	1	1	-4.53963	1
C.cajan_07630	Uncharacterized protein	-1.16173	-0.776963	-1.3687	1	2.9965	0.27182	-0.667323	1.6963	1.88623	1	3.3855	0.195058	-2.06583	-0.198115	1	5.51613	2.72462	-2.23274	3.05855	4.67915	2.47732	2.96888	3.27252	5.22832	0.971163	1.80717	-1.76169	1.63692	-2.82811	2.21478
C.cajan_07641	Zinc finger protein 6	-0.702809	3.27042	1.97555	2.27672	3.24953	3.56096	1.94903	4.28743	3.80602	1.80729	-0.652772	-1.01643	-0.084083	1	1.56648	3.80543	4.17628	-0.454718	3.21677	3.29985	1.48147	-1.31245	-2.78108	2.50884	-1.43858	-1.0936	1.39136	-0.471129	-1.99019	1
C.cajan_07662	Organ-specific protein S2	-3.40158	6.47218	1.57629	-3.30946	0.574954	6.52959	1	-1.04924	8.511	1	1	1	1	1	-4.85226	4.99367	-4.04623	-4.10846	1	1	-5.06083	1	1	2.36659	1	1	1	1	1	1
C.cajan_07719	Cysteine-rich receptor-like protein kinase 25 (Cysteine-rich RLK25) (EC 2.7.11.-)	0.656167	4.04326	1.1905	-0.571242	2.05263	3.96017	-2.47418	3.49999	4.04908	1	0.750889	-4.46219	-2.85076	0.0538759	0.12544	3.31152	1.99219	-2.88008	-1.9925	0.328411	0.401751	2.44037	2.89223	4.60592	-3.49392	-0.426333	-1.44414	-0.407029	-4.41147	-1.52783
C.cajan_07720	Cysteine-rich receptor-like protein kinase 29 (Cysteine-rich RLK29) (EC 2.7.11.-)	-0.593524	5.25171	1.62301	3.09927	-0.0536494	6.3485	-1.5947	4.957	5.23502	1	1	-3.31585	1	-2.9216	-4.20939	4.45032	5.16653	-5.55886	-2.93776	0.10549	-3.13506	-3.14282	1	9.90309	-3.86455	-2.10434	-0.302908	-1.43816	-3.03403	-3.80442
C.cajan_07723	Cysteine-rich receptor-like protein kinase 26 (Cysteine-rich RLK26) (EC 2.7.11.-)	-4.19056	1.88187	1	-3.95821	-0.0733599	3.94485	1	1.35979	4.85542	1	-2.86626	1	-2.04686	1	1	4.41014	2.81889	-1.15967	2.40741	0.513905	0.354689	-0.563056	-3.17073	1.61835	1	-0.393416	1	-5.04798	-1.82559	-3.77617
C.cajan_07789	LOB domain-containing protein 38 (ASYMMETRIC LEAVES 2-like protein 40) (AS2-like protein 40)	1	0.45211	1	3.26174	1	3.60294	-0.638881	3.01235	3.95938	1	1	0.553744	2.65702	3.92069	4.69958	2.31088	-0.0368204	1	1	1	-0.48888	1.61236	0.800032	5.21558	1.6355	2.45882	-0.0330056	1	-0.98549	-1.43776
C.cajan_07814	Uncharacterized protein	1	1	1	1	1	1	1	1	2.84457	1	-0.207829	1	1	1	1	5.72153	1.15329	1	1	1.9707	-0.668146	7.58701	4.05798	4.53401	1	-2.15548	-3.49474	-0.761666	0.538101	1
C.cajan_07967	Probable glutathione S-transferase (EC 2.5.1.18) (Auxin-induced protein PGNT1/PCNT110)	3.20586	2.70872	-0.333118	-1.37406	1	4.06615	1	4.64395	2.35936	1	-2.47526	1	1	-1.20532	0.705084	3.89454	2.8522	-1.10148	-2.26847	1	1	-3.52174	1	0.998593	-3.24666	-1.92926	-1.71835	-2.93217	-0.559584	1
C.cajan_08000	Cytochrome P450 76A2 (EC 1.14.-.-) (CYPLXXVIA2) (Cytochrome P-450EG7)	0.466382	6.67264	0.775253	-2.55964	-1.59679	6.03704	1	-0.72988	5.2173	1	-5.00957	-2.14994	-3.28052	-2.3299	0.519572	6.59487	1.85279	-0.137599	1	1	-4.07265	-4.08295	-3.01529	-0.353343	-4.7652	-5.15154	1	-1.84307	-1.24331	-2.41941
C.cajan_04576	BAG family molecular chaperone regulator 2 (Bcl-2-associated athanogene 2)	-1.93765	4.43491	4.25929	5.5757	2.27204	2.95948	0.242743	1.93693	4.36522	0.684819	-2.69256	-0.250337	2.91354	1.66638	6.09832	0.322955	2.56219	-0.485705	0.884871	1	-1.14703	0.981261	1	1	4.33775	0.968408	0.207955	-2.18232	0.731453	-0.126031
C.cajan_04994	Glucan 1,3-beta-glucosidase A (EC 3.2.1.58) (Exo-1,3-beta-glucanase 1) (Exo-1,3-beta-glucanase A)	0.444508	3.69165	0.343078	1.26127	3.10173	3.83349	-1.39014	2.92311	3.89108	2.96365	2.33175	0.210027	1.23194	2.67187	0.350441	3.41468	4.10299	-0.747846	1.57893	1.66914	2.19365	3.70956	1.47412	7.23673	0.50284	1.91689	-1.16933	-0.745002	-2.53173	-1.03977
C.cajan_05017	TPR repeat-containing thioredoxin TTL1 (Tetratricopeptide repeat thioredoxin-like 1)	-1.12127	5.20509	-1.34973	1.94331	-0.121488	4.87401	-1.90674	4.7808	6.16152	1	-3.91262	1.4157	-0.784562	-0.602011	-0.753514	5.67512	3.48496	0.118293	0.822836	-0.854912	-1.29297	-0.344754	1	5.68272	-2.41661	2.73125	-0.751725	-0.742205	-0.419239	-3.86673
C.cajan_05084	Uncharacterized protein	1	2.04922	-0.96367	2.35628	1	1.43522	1	3.96267	4.46333	1	-1.42129	1	1	1	1	3.06401	6.20547	1	-0.344174	0.34915	-0.529137	2.77328	0.861138	5.08397	-2.25785	1.37826	0.628139	0.973854	0.587403	3.33444
C.cajan_05182	Putative ankyrin repeat protein RF_0381	2.31428	2.87112	0.154791	-1.9255	1.50681	2.36042	1.21931	5.58715	3.5427	-0.764746	0.325835	-0.424208	0.85524	0.591095	2.70227	2.92966	4.6998	-1.18443	3.56401	2.66252	3.28332	3.77956	3.65995	4.0677	3.79044	1.99503	1.80402	2.43394	0.795459	1.96399
C.cajan_05215	F-box/kelch-repeat protein At3g27150	-1.11875	3.6647	1.52319	4.11753	1	3.46616	-0.653966	5.96015	4.89235	1	1	1	1	-2.64113	1	3.9583	5.60114	-1.21598	1	-1.51916	-3.4951	-2.18348	1	0.654087	1	1	-1.37187	-1.54559	-0.748811	0.175723
C.cajan_05254	Uncharacterized protein	1	1.49821	-3.33438	1	-2.14828	2.09303	1	3.57967	1.59743	1	-1.70984	-0.866523	1	1	-0.157406	2.95447	5.22661	0.298858	-1.46993	1	1	-0.160956	-4.81212	-1.37862	1	-1.54703	-3.90953	-0.180556	0.180161	1
C.cajan_05300	Adenylate isopentenyltransferase 5, chloroplastic (AtIPT5) (EC 2.5.1.112) (Adenylate dimethylallyltransferase 5) (Cytokinin synthase 5)	2.32491	3.30635	-0.019223	-1.85995	2.98658	2.63341	-2.33736	2.87395	3.34521	-1.09813	3.15472	-0.724485	-1.07088	0.499956	1.23315	4.22521	1.21655	-2.91085	4.9918	4.74304	4.41965	2.01564	3.42578	4.56683	2.94638	2.65589	-2.63244	0.905697	-0.296874	-2.16972
C.cajan_05430	Cationic peroxidase 1 (EC 1.11.1.7) (PNPC1)	1	5.4956	-0.564805	1	1	6.32692	1	3.52865	5.07833	1	1	1	1	1	1	3.03343	3.43196	1	-1.88396	1	-1.19118	4.87233	-0.787901	2.27918	1	0.119927	-4.96464	1	1	1
C.cajan_05431	Peroxidase 4 (EC 1.11.1.7)	2.36685	7.38645	6.45607	2.05941	-0.0728894	6.5267	1	6.57831	7.28559	1	1	-1.52974	0.27311	1.36251	-3.64064	5.13514	8.05025	1	-2.78923	1	-3.61776	1.60925	-3.99159	1.81008	-2.76515	-4.15452	1	-3.43772	-3.93881	-3.72017
C.cajan_05441	LOB domain-containing protein 13 (ASYMMETRIC LEAVES 2-like protein 10) (AS2-like protein 10)	1	3.95136	1	3.17971	0.645407	4.52599	-0.455677	2.60721	4.10611	1	0.915743	-1.4542	-1.56397	-2.65269	1	3.87679	3.63839	-1.36166	1	1	-2.30842	1.65026	-1.63527	-0.489674	1	1	0.825924	-2.67177	-2.16828	1
C.cajan_05467	Probable LRR receptor-like serine/threonine-protein kinase At1g06840 (EC 2.7.11.1)	-0.880633	1.51576	0.185727	-2.27201	-2.41008	1.30481	-3.96164	0.643801	1.72574	-1.01578	2.46366	-1.02324	-0.206425	0.716157	-2.02172	1.92776	0.373799	-0.450126	0.472249	2.08606	0.872718	1.54225	1.60051	4.4508	1.18879	1.32043	-0.751864	-0.547902	-0.783425	-0.161279
C.cajan_05570	Laccase-5 (EC 1.10.3.2) (Benzenediol:oxygen oxidoreductase 5) (Diphenol oxidase 5) (Urishiol oxidase 5)	-3.06134	4.66852	-0.203756	1	5.85838	4.69223	1.99464	3.75035	5.41725	1.48235	4.60481	-0.793637	-1.96131	-4.08528	-3.26912	5.48873	3.80138	2.85688	6.65987	3.16491	4.43154	2.22401	0.28726	4.75416	1	2.24994	2.35422	0.273003	-1.12642	-1.06819
C.cajan_05769	Uncharacterized protein	-0.00949816	4.37081	1	-1.63768	-0.489743	4.91184	-1.9076	4.00144	5.981	1	-0.317137	1	1	1	1	5.4842	3.59593	1	1.69039	1.66017	-0.464311	1.66143	3.23709	6.64488	1	1.77864	-1.14378	0.0513303	1	1
C.cajan_06022	3,9-dihydroxypterocarpan 6A-monooxygenase (EC 1.14.13.28) (Cytochrome P450 93A1) (Dihydroxypterocarpan 6a-hydroxylase) (D6aH)	-1.38524	-0.536216	-3.6715	-4.62639	-1.48426	1.04868	1	4.07512	3.14652	1.16515	4.3203	-2.48953	1.39515	0.634008	-0.00368646	3.96078	4.19502	-1.12607	-0.0999134	3.1105	4.34574	7.02895	7.74514	4.49203	2.74465	4.60265	-1.98949	6.34218	-1.26748	5.00192
C.cajan_06079	Dirigent protein 16 (AtDIR16)	-2.02306	4.44763	1.30411	-0.266835	1	5.30608	1	5.1929	5.44704	1	-1.1717	1	-0.967992	-0.0995547	-2.40954	-0.17797	2.86808	-4.15309	-1.51427	1	-3.90519	-3.91578	-2.83399	0.255767	-2.59485	-3.99603	1	-0.689958	1	-2.22222
C.cajan_06368	Casparian strip membrane protein 1 (VuCASP1)	1	4.34623	-0.239023	1	1	4.73782	1	3.50975	5.13061	1	1	1	1	1	1	0.970949	1.6586	1	1	1	1	1	1	1	1	1	1	1	1	1
C.cajan_06369	Casparian strip membrane protein 2 (VuCASP2)	1	5.00732	1.88988	1	1	6.35903	1	4.76082	5.79973	1	1	1	1	1	1	0.674226	4.03773	1	1	1	1	1	1	1.76892	1	1	1	1	1	1
C.cajan_06422	Uncharacterized protein	1	3.14148	1	1	1.54905	4.93747	-1.50198	6.67497	5.55051	1	0.774207	3.53478	1	1	1	5.5942	4.40121	1	-0.00184928	-2.04305	-2.97464	1.12334	-1.8837	7.84104	1	-0.733733	0.510071	-2.42728	2.07052	1
C.cajan_06458	Ubiquitin carboxyl-terminal hydrolase 12 (EC 3.4.19.12) (Deubiquitinating enzyme 12) (AtUBP12) (Ubiquitin thioesterase 12) (Ubiquitin-specific-processing protease 12)	-3.18266	1.70443	-1.01	-2.99902	-1.76446	1.71762	2.92159	3.16391	1.00108	1.10633	2.80249	0.273003	-0.450822	1	-1.54147	1.45792	3.5044	0.355749	-1.74924	0.745298	2.0537	3.07124	3.90365	3.01846	-0.41176	1.72265	4.20362	-1.5208	-1.50897	-2.83047
C.cajan_06485	Uncharacterized protein	0.440612	0.296264	0.968998	1	-0.801491	-0.364914	1	3.46014	1.30588	1	-1.78999	1	2.24817	2.62773	2.12174	3.0434	3.29691	-2.21314	2.2839	3.45374	2.19981	3.00103	1.03006	3.59127	3.11446	2.38262	-1.88669	1.23519	1	1
C.cajan_06506	Putative clathrin assembly protein At1g33340	1	-0.211019	-3.87045	1	-0.0319815	3.09653	-1.5256	1.62894	1.54151	1	-0.964717	0.229514	1.62838	3.04729	3.24906	2.83119	-0.824676	-0.00577656	3.53573	3.16821	1.554	1.55	0.52671	3.31165	0.170784	2.18156	-3.23593	-0.240708	-2.23197	1
C.cajan_06517	4,5-DOPA dioxygenase extradiol (EC 1.13.11.29)	1.92355	4.61465	-1.7911	-1.76287	1.3701	4.59488	-1.01077	3.59747	4.26249	0.727433	0.325087	0.415261	1.50862	1.62459	4.61861	5.53951	4.78029	-0.321465	3.12725	2.64376	0.62527	3.1644	2.00271	6.57208	0.684469	1.18894	-1.26573	2.91233	1.37066	2.55949
C.cajan_06520	4,5-DOPA dioxygenase extradiol (EC 1.13.11.29)	0.0710075	4.50864	-0.763989	-0.707282	0.437206	4.2123	1	2.53457	3.78615	1	1	-1.34589	-0.458842	0.773802	3.30525	4.72154	3.49456	-2.60315	0.528481	1	-0.79224	0.911408	0.26962	5.71194	1.0925	-1.52496	-1.22458	-0.641534	-1.31847	-0.568105
C.cajan_06673	Phytochrome A-associated F-box protein (Empfindlicher im dunkelroten Licht protein 1)	3.69329	1.47744	1.92385	4.80438	0.44525	3.59327	0.65228	3.47084	2.69838	1	0.0239792	-0.759146	1.20148	-0.337702	2.91613	2.74409	3.55524	-0.860316	2.81212	2.83527	0.922868	1.06873	1.19008	3.27003	-1.15562	0.802251	-0.622363	2.38158	2.35234	3.57341
C.cajan_06713	Ethylene-responsive transcription factor ERF071	-1.17755	4.23821	-0.613147	7.86607	1.44344	7.77829	1.40836	8.96669	6.77887	-0.490695	-2.6751	-0.454482	-1.902	2.10665	1.30894	7.05472	8.80336	3.18008	3.63325	1.45682	-0.7335	-0.218645	1	9.9672	-1.20943	4.80687	0.798225	7.61756	6.79309	5.61629
C.cajan_06852	Exonuclease mut-7 homolog (EC 3.1.-.-) (Exonuclease 3'-5' domain-containing protein 3)	1.56982	2.1961	1.32962	2.67895	2.74426	2.35657	0.507252	4.43141	2.34637	2.21435	1.27638	0.909051	1.06432	1.53108	1.27284	1.89939	5.51466	1.26622	0.887463	0.659815	0.820665	0.663217	2.08264	2.14913	-0.170004	0.148713	-0.208506	2.30575	1.95511	3.14949
C.cajan_06929	Guanine deaminase (GDEase) (Guanase) (Guanine aminase) (EC 3.5.4.3) (Guanine aminohydrolase) (GAH)	2.13306	4.80859	2.76378	3.63469	-0.623196	4.64257	1.44679	4.24979	6.33198	1.318	1	1.51978	1.19513	1	2.28349	4.73592	4.82074	1	3.72038	0.772663	-0.882946	-0.735769	1	7.00522	-0.5686	1.24109	3.15929	0.205142	-1.77012	2.25724
C.cajan_06998	Ammonium transporter 1 member 2 (LeAMT1;2)	1	2.5478	1	1	5.66162	3.38077	0.0838056	5.10012	4.90896	3.82128	4.95373	-3.45831	-1.53652	1	1	5.25003	4.10362	-3.82276	-0.208334	1.61849	4.40883	4.57116	7.73356	-0.950361	1	-0.369186	1.21176	-1.3443	-3.87083	1
C.cajan_07003	Uncharacterized protein	1	2.79063	1	-0.230435	1	3.92271	1	4.71553	2.41093	1	1	1	1	1	2.82057	1.03934	4.68511	1	2.27384	1.36659	-1.94653	-0.372565	-1.88401	0.630601	1	-1.05999	-1.76746	1	-0.906367	1
C.cajan_07008	Putative DNA-binding protein ESCAROLA	7.04357	2.45292	1.74435	1.3386	-1.546	2.68895	1	2.1347	3.53784	1	1	2.59645	-0.972254	-1.20477	-0.984774	3.3211	1.67922	-2.90896	1	1	-4.16232	0.853189	-0.551793	4.25335	-2.16464	-1.0738	1	3.67049	0.378534	6.20834
C.cajan_07253	Probable receptor-like protein kinase At5g24010 (EC 2.7.11.-)	-2.11756	1.95784	0.838855	0.777679	2.09177	2.49571	-1.03413	1.80867	2.99949	1.72342	0.194818	1.44269e-05	-0.808743	0.185397	-0.702057	4.30037	1.97733	0.936455	2.84071	3.64353	3.09272	2.01123	0.8891	3.81788	0.653427	2.78606	-1.37654	1.57384	2.58508	0.991739
C.cajan_07272	Uncharacterized protein	2.10376	1.57349	0.695201	0.170976	0.375423	3.36537	0.324684	3.17719	2.53844	-0.620459	0.536093	0.104578	0.133682	0.188667	0.537306	2.3431	2.88719	2.01528	2.8636	2.9093	2.69647	1.76516	1.41184	2.63419	0.708381	0.703703	0.924678	3.10328	2.01125	2.58316
C.cajan_07282	Cytokinin hydroxylase (EC 1.14.13.-) (Cytochrome P450 35A1)	1	-0.633792	1	1	-3.58528	-1.99146	1	2.26364	2.21068	1	1	-2.89844	1	-3.34579	1	4.15101	0.305959	1	-0.76899	0.357496	-2.04694	1	1	6.2431	-4.51616	3.17264	-0.756255	1.40786	-2.00853	1
C.cajan_07339	Metal ion-binding protein, putative	1	4.29848	1	1	1	4.17717	1	7.42764	1	1	1	-1.66385	-0.775547	0.106737	1	3.91058	8.67627	1	1	1	1	1	1	-1.25226	-1.5151	1	1	1	1	1
C.cajan_07402	MATE efflux family protein LAL5 (Protein DTX18) (Protein LIKE ALF5)	1	0.591335	1	1	1	1.58526	1	5.59036	2.96486	-0.775604	0.535297	-0.807558	1.57217	-0.726424	-2.02074	2.0277	5.38822	-3.21003	0.219785	2.3924	-0.326834	-1.18885	0.188186	4.63046	4.03666	1.87975	-4.41184	-0.505996	1	-2.75815
C.cajan_07459	Uncharacterized protein	-3.05523	3.92732	-0.473076	1	1	3.08086	-0.516308	1.36967	3.59328	1	1	-1.86576	0.870156	-0.757625	-0.0569339	-0.0803152	0.191133	1	1	0.761617	0.284431	6.45803	4.05976	2.22708	1.36195	2.33587	-0.0374332	-0.572559	-3.64351	1
C.cajan_07488	Uncharacterized N-acetyltransferase p20 (EC 2.3.1.-)	-0.387934	4.61204	-1.8077	-1.82869	1	2.90945	1	2.37578	4.88808	1	-3.26109	-1.87858	-2.59556	-1.6042	-0.95851	1.83833	4.60731	1	0.218955	-0.949051	-0.971756	-0.125283	1	0.899524	-3.01196	-1.38697	1	-1.70636	-2.21232	1
C.cajan_07500	Uncharacterized protein	1	3.74273	-1.44633	-2.10765	-0.901872	3.92194	-0.131079	4.44587	5.60676	1	3.15813	4.1389	0.215095	2.54133	0.465024	3.63275	2.20841	0.242706	1.02142	-0.554184	1.63511	5.78866	3.3465	1.95872	-2.84101	1.91494	1.77897	2.8564	0.905805	0.676195
C.cajan_07523	Primary amine oxidase (EC 1.4.3.21) (Amine oxidase [copper-containing])	2.71399	5.62106	3.78524	1.82222	2.37113	5.56163	2.33957	5.47746	4.78524	1.08561	0.740116	0.440984	-2.02612	0.0172806	0.0206978	3.91461	3.39601	0.994507	1.65818	-0.142008	0.226866	-0.796849	0.565334	3.23736	-2.26645	1.16255	2.7038	-0.0669894	1.11401	1.23839
C.cajan_07524	Primary amine oxidase (EC 1.4.3.21) (Amine oxidase [copper-containing])	-3.47472	7.22168	1.31769	3.85576	1.62345	5.74613	-2.8992	2.80344	5.68576	0.0257376	1	1	-3.49141	1	1	3.56901	1.17017	-5.58976	3.42722	-1.12705	-0.266234	1	1	-0.58056	1	-2.9755	-3.50952	-4.60577	-4.1178	-3.59578
C.cajan_07661	BURP domain-containing protein 3 (OsBURP03)	1	5.49091	2.76634	-1.87806	-1.24994	5.84216	1	0.88765	6.55566	1	1	1	1	1	0.137936	5.19457	-0.179524	1	1	-1.57137	1	1	1	7.51772	1	-0.753456	1	1	1	1
C.cajan_07718	Cysteine-rich receptor-like protein kinase 14 (Cysteine-rich RLK14) (EC 2.7.11.-)	-0.0764933	2.62087	0.504529	-3.00547	-0.678929	0.56589	-0.710066	2.38617	2.60703	1.33199	2.56467	3.10588	4.37065	0.602096	-1.15891	3.59013	2.04583	0.105598	1.03634	2.25462	1.37795	2.79535	3.53427	5.76264	5.24298	1.44911	-1.33337	0.0888336	-0.700263	0.794478
C.cajan_07760	Nucleobase-ascorbate transporter 4 (AtNAT4) (AtPER)	-3.12681	1.9933	0.219946	0.0403735	-0.833809	4.27181	2.62373	4.11472	4.94439	1	4.28244	2.20124	1.94918	-0.260088	-1.60689	3.76089	2.77949	2.71836	2.11858	-2.13656	1.30962	2.39391	0.092248	1.58632	1	1.21279	2.97312	1.3899	2.96276	-0.0250023
C.cajan_07768	Cysteine-rich receptor-like protein kinase 29 (Cysteine-rich RLK29) (EC 2.7.11.-)	1	5.2883	4.02297	4.05804	1	4.56596	-1.41755	3.94666	3.65732	-1.99211	-2.59596	2.5318	2.85963	1.93264	3.45	2.77357	3.52656	3.39813	0.203226	-0.622681	-3.14956	-2.06411	1	4.5393	1.73968	1.39294	0.294465	-1.66922	4.01145	-0.631562
C.cajan_07776	Uncharacterized protein	-1.01784	4.31372	-0.174773	3.80853	1.46107	2.91682	1	3.18546	5.89929	1	1	-0.821774	4.28907	3.85622	4.9238	5.82709	4.66249	1	1	1	-0.939189	3.07252	3.42905	6.63036	2.82257	4.76438	0.212084	3.79933	0.171975	0.813516
C.cajan_07810	Zinc finger protein 7	2.77607	0.837427	-1.4127	2.15037	3.2416	4.34589	0.366845	3.854	1.70807	2.70552	2.66481	1.25414	3.14732	3.46454	2.88543	2.99817	1.35051	-1.34406	3.62247	3.57711	3.38601	2.70113	-0.0738836	0.420402	0.978254	3.35085	-1.95178	-0.574953	0.00344393	-0.521504
C.cajan_07900	Glycinol 4-dimethylallyltransferase (EC 2.5.1.36) (Dimethylallyl diphosphate:(6aS,11aS)-(-)-3,9,6a-trihydroxypterocarpan ((-)-glycinol) 4-dimethylallyltransferase) (Glyceollin synthase) (Pterocarpan 4-dimethylallyltransferase)	1	1	1	1	1	3.22807	1	3.52707	3.64127	1	1	-3.23724	1	1	1	4.46439	0.846225	1	1	1	1	1	1	3.40684	1	1	-6.05852	1	1	1
C.cajan_07940	Zinc finger protein ZAT11	-3.26216	3.73444	-2.19841	1.00407	-2.02836	2.78864	-4.29833	2.09025	4.4405	1	-1.69579	2.08262	-0.208274	-1.28862	4.37723	4.58523	3.09334	-3.90236	1	-4.65799	-2.18965	3.30608	2.15998	4.91278	-0.628591	1.93061	-1.24786	0.168141	1.0749	0.970611
C.cajan_07947	Uncharacterized protein	1.63472	1.23146	1.66952	1.51961	-0.0139299	2.58962	-0.162021	2.97185	2.74379	2.54285	2.47687	1.43205	-0.346505	1.03148	-0.786385	1.93636	2.04341	2.24298	1.49252	3.55169	2.86343	2.42488	2.6867	5.00138	-0.389158	2.10747	1.26142	0.847965	0.807726	0.910725
C.cajan_07965	2-alkenal reductase (NADP(+)-dependent) (EC 1.3.1.102) (Alkenal double bound reductase) (Allyl-alcohol dehydrogenase) (EC 1.1.1.54) (Allylic alcohol dehydrogenase 1) (allyl-ADH1) (Flavin-free double bond reductase) (NtDBR) (Pulegone reductase) (NtRed-1)	1	4.3487	1	1	-2.08731	5.27841	-1.93917	1	4.46051	1	-3.18955	0.702321	1	-2.94002	-2.86829	4.03613	1.18136	-1.12113	1	1	1	2.74165	-1.76742	2.68595	1	-1.75267	-3.2469	3.03326	-0.709764	-1.54711
C.cajan_08049	Uncharacterized protein	1	1.12229	1	1	-0.489605	2.672	1.1718	-0.863163	2.67556	1	2.63013	0.481557	3.27362	3.52032	2.28458	4.95984	3.20308	0.475645	2.9796	2.17642	2.0697	3.18719	1.75601	2.98136	-0.77556	1.933	0.311468	-0.422517	1	1.33472
C.cajan_08051	Trans-cinnamate 4-monooxygenase (EC 1.14.13.11) (Cinnamic acid 4-hydroxylase) (C4H) (CA4H) (Cytochrome P450 73) (Cytochrome P450C4H)	-1.09433	2.78009	0.965441	3.70088	3.34652	6.20178	2.29603	7.40426	2.99753	3.3358	-1.36459	1.58788	-0.303111	-1.1025	3.40564	3.96417	9.6111	2.19366	2.07421	-0.00155895	-0.0166696	4.93446	1.06245	6.05902	-2.48693	0.592426	1.85815	2.92594	4.8586	2.05149
C.cajan_08065	Uncharacterized protein	-5.18899	3.65644	-0.832948	-2.28547	-2.26619	3.49532	-3.07931	0.00964815	3.50667	1	0.365401	-4.03581	-1.2452	-2.19677	-1.95059	2.06669	1.48533	-0.818355	1	1	-2.09461	1.00184	0.678694	1.53417	1	-2.18427	-1.96391	2.04685	1.0585	-2.66599
C.cajan_08107	Soyasapogenol B glucuronide galactosyltransferase (EC 2.4.1.272) (Soyasaponin glycosyltransferase 2) (UDP-galactose:SBMG-galactosyltransferase)	4.89134	7.24984	1	3.2021	-0.13563	5.05324	1	4.10924	6.60471	1.79573	3.31446	-0.313992	1	1	3.35434	3.98217	5.99624	2.88476	1	1	1	-11.4153	0.613654	1	-1.20265	1	1	1.66867	2.62012	3.36573
C.cajan_08231	Probable WRKY transcription factor 72 (WRKY DNA-binding protein 72)	-5.2184	3.2393	-3.4239	-2.11772	-2.78625	3.87593	1	6.19355	3.69695	1	1	1	1	1	1	3.62887	5.32587	1	1	1	1	1	1	6.36522	1	1	1	1	1	1
C.cajan_08232	Polyvinylalcohol dehydrogenase (PVA dehydrogenase) (PVADH) (EC 1.1.2.6) (Polyvinyl alcohol dehydrogenase (cytochrome))	-3.7595	4.06518	-3.5689	1	-6.51944	3.63165	1	2.8406	4.51076	1	1	-7.9518	1	-3.74446	-6.42176	3.47182	1.63975	-4.4725	1	-3.29524	-4.91706	-0.834365	-2.0808	4.05859	1	-3.65259	1	-2.91316	1	1
C.cajan_08341	WAT1-related protein At5g64700	3.80425	2.95956	1.8496	2.82011	0.831804	3.86702	-1.02391	2.76489	5.28949	0.0942631	-1.78472	0.0268425	-0.490371	-0.158748	3.45522	5.28485	3.39409	-0.901653	0.639843	-0.448276	-1.03737	4.32408	2.48834	6.22804	0.18773	3.82314	-3.71456	4.36439	0.509209	3.98052
C.cajan_08394	Spermidine hydroxycinnamoyl transferase (EC 2.3.1.-) (BAHD-like hydroxycinnamoyl transferase)	-2.98213	3.83486	1.37027	3.93516	1	0.152781	1	3.09671	2.18716	-0.594241	1	1	-2.97751	1	-2.316	0.454808	4.45757	-4.08604	1	-2.95511	1	2.16539	-0.0368159	0.779512	1	-3.85394	1	-1.56432	1	-1.59526
C.cajan_08497	UDP-glycosyltransferase 83A1 (EC 2.4.1.-)	1	1	1	1	1	5.08698	1	0.793921	3.20692	1	1	0.916079	1	1	1	3.25207	1.80013	1	1	1	1	1	1	1	1	0.235911	1	2.89198	1	1
C.cajan_08505	Probable inactive purple acid phosphatase 27	-0.386061	7.81331	6.46005	5.59559	1.23277	5.81792	1	4.55805	6.98558	1	1	-3.29757	1	1	1	5.66777	2.69895	-0.586031	-2.92283	-1.21745	1	1	1	3.83187	1	1	-5.0555	-4.53214	1.94325	1
C.cajan_08549	UDP-glycosyltransferase 76F1 (EC 2.4.1.-)	7.96723	5.68356	2.55948	1	2.40727	5.10979	1	2.45012	4.8806	1	3.99463	-1.39745	1	1	1	5.55209	5.51647	-0.656704	1	1	1.12322	1	1	1	1	-2.15987	-1.67293	-2.614	-0.377583	0.321847
C.cajan_08555	Transcription factor MYB86 (Myb homolog 4) (AtMyb4) (Myb-related protein 86) (AtMYB86)	0.669888	3.91948	3.73864	2.0179	3.40965	1.71512	1.02762	2.33721	4.39242	-1.09276	0.924936	1	-2.63918	-1.71726	1	1.76889	1.89946	-1.05917	3.66776	4.81784	2.55353	-0.31575	1	5.45672	1	1.17452	2.69787	-0.213327	-3.30069	0.895582
C.cajan_08648	Protein CUP-SHAPED COTYLEDON 2 (NAC domain-containing protein 98) (ANAC098) (NAC domain-containing protein CUC2)	1	1.94542	-1.59819	1	1	2.13256	-1.83349	2.21516	3.30943	1	2.06844	1	-2.35635	1	-2.7607	3.51248	2.22094	-4.50745	0.0876122	1	-0.0505054	1.71925	-1.22339	5.44586	-3.85549	-2.22041	0.173882	-3.49986	-1.38284	-1.46508
C.cajan_08907	Metal transporter Nramp5	-4.0108	-0.0248688	-4.19298	1	1.14571	7.81345	0.79629	1.42463	5.804	1.59427	-2.38242	-1.52908	-0.752658	-0.870126	-2.04791	5.05761	2.9127	-1.79171	1	-2.90282	-3.22263	-3.24653	-3.4177	0.318184	-3.4934	-3.30803	1.42658	-1.50828	-3.70666	1
C.cajan_08954	Probable calcium-binding protein CML44 (Calmodulin-like protein 44)	1	2.03282	-0.193006	-1.21809	-0.634175	4.50267	1	6.59733	6.77305	0.467582	1.05946	0.136887	0.827063	3.00964	1	5.41784	6.5567	1	2.27146	1.85334	1.4069	6.1777	5.69537	6.9116	-2.55203	0.269285	1.36024	0.739364	1	0.364427
C.cajan_08959	Chalcone synthase 1 (EC 2.3.1.74) (Naringenin-chalcone synthase 1)	0.410786	6.76984	2.1252	8.19803	1	4.64649	0.306636	-1.05953	4.90782	1	0.65966	1	1	1	1	1	1	1	1	1	1	1	1	1	1	1	-0.954691	1.16142	1	1
C.cajan_08972	Uncharacterized protein	-3.2152	3.73459	2.88674	3.86681	1.94435	3.27504	2.01152	1.70395	3.54013	1	1.13969	1.94761	4.34356	3.74101	1.98765	4.41294	1.97694	-1.29478	-0.693241	1	-0.179159	1.0406	2.50686	1.26892	5.56859	2.23066	-0.529804	-0.280622	1.4432	0.387804
C.cajan_09065	Peroxidase 12 (Atperox P12) (EC 1.11.1.7) (ATP4a) (PRXR6)	1	7.54538	1.16816	0.0194173	2.56028	7.23347	1	5.64242	7.88467	1	1	1	1	-2.35568	1	8.45292	5.14977	-3.40116	6.52386	5.6593	2.25557	1.52655	1	7.79518	1	-1.48259	1	0.223151	-2.56581	1
C.cajan_09069	Transcription factor TGA5 (Ocs element-binding factor 5) (OBF5) (bZIP transcription factor 26) (AtbZIP26)	0.932998	0.342043	-0.233778	3.575	0.858976	-0.359601	-0.00275529	5.88311	2.48549	1	1	-2.14404	3.34052	2.04034	3.10419	0.377823	4.77127	-0.0160334	2.53395	3.62986	1.12759	1.38236	1.70439	3.04643	4.21136	3.98474	-0.82182	2.68702	0.338978	0.128716
C.cajan_09111	Uncharacterized protein	1	3.27237	-1.74402	1	3.57896	3.34364	-0.915193	1.18568	4.96926	1.59451	2.66492	1.85449	-1.46326	-1.56545	-1.86122	4.13407	2.22986	2.70637	3.41068	4.51894	3.41769	4.51126	0.507719	5.38694	1	5.2355	2.77867	0.967036	-2.16912	1.73297
C.cajan_09133	UPF0481 protein At3g47200	-0.943436	3.19368	-0.285914	2.1677	2.59698	3.80122	0.608014	5.46618	4.47933	2.88004	0.143067	0.182896	-0.18185	0.970191	0.0550985	5.93692	5.51286	-0.018235	4.33941	3.1741	2.87487	2.92385	2.99635	4.61157	-2.17959	3.84606	2.11556	3.39001	2.6101	2.36681
C.cajan_09226	Protein PPLZ02	1	4.04645	1.61261	5.72975	1.58211	5.20842	2.19821	6.00523	4.63458	1.17072	1.71237	2.31989	1.95248	0.236988	1	5.42313	6.58266	0.263635	2.0144	0.664337	0.136651	3.7851	1	6.20677	-0.0519853	0.901695	1.27916	-2.56504	-1.43527	1
C.cajan_09302	Probable protein phosphatase 2C 72 (AtPP2C72) (EC 3.1.3.16)	-2.40067	4.28619	-1.02618	-3.66059	1	6.24942	1	6.86178	4.48944	1	-1.7305	-3.4929	1	-2.4757	-3.77088	7.39184	7.69728	-4.54134	1	-3.34335	-3.3745	1	1	5.48647	1	-3.27958	-4.06192	1	1	1
C.cajan_09318	Transcription factor RAX3 (Myb-related protein 84) (AtMYB84) (Protein REGULATOR OF AXILLARY MERISTEMS 3)	-3.49663	3.75613	1.6524	1.03683	1	4.76611	-2.98284	2.10306	3.03574	1	-3.17972	-2.34436	1	1	-1.86413	3.80517	-0.0913439	-2.03117	1	1	-0.970337	1.0867	3.29551	0.849599	1	1	-0.801071	1	1	-2.64651
C.cajan_09351	Uncharacterized protein	0.463748	3.87242	0.676177	1.16247	1.5787	4.72192	1.69944	3.28736	3.54325	1.47429	2.94195	1.26667	0.704093	1	0.29752	5.80406	3.8703	2.31561	0.134142	1.7727	1.74899	3.50739	4.51061	5.59731	-1.75632	3.60414	3.794	1.78622	-3.46468	1.47894
C.cajan_09403	Putative receptor protein kinase ZmPK1 (EC 2.7.11.1)	-1.87825	5.40091	1	-0.709814	-3.28711	5.32382	1	2.19511	4.33234	1	1	-4.42252	1	1	-3.90574	4.84787	3.83781	1	1	1	1	-5.6937	1	4.04449	1	1	1	-3.41409	-5.37209	1
C.cajan_09501	Putative disease resistance protein RGA1 (RGA3-blb)	-3.5903	1.86639	0.980106	-1.59933	-0.365739	3.74155	-0.680826	3.03948	2.3177	-0.886876	-0.546812	-0.698373	-2.13291	-1.94299	-1.61196	2.67268	3.05702	-1.47126	-0.280717	-0.261471	-0.116335	-0.586722	-2.54936	3.90342	-2.68746	-0.405977	0.595952	-3.5609	-1.09961	-3.8615
C.cajan_09523	Transcription factor bHLH130 (Basic helix-loop-helix protein 130) (AtbHLH130) (bHLH 130) (Transcription factor EN 69) (bHLH transcription factor bHLH130)	6.50247	4.26825	2.85743	5.57596	2.90718	4.82346	2.51244	4.25255	3.60236	2.39957	3.11305	-0.514285	-2.53695	1.09828	0.337357	4.48277	5.86884	-1.47841	2.54371	2.67834	0.942826	1.59304	2.61861	4.23928	-1.70601	-0.531669	0.611465	-1.33937	-2.64309	-2.67767
C.cajan_09527	Cytochrome P450 93A3 (EC 1.14.-.-) (Cytochrome P450 CP5)	1.54136	3.5118	-0.0789583	3.43622	-0.568505	1.90319	-2.69658	0.744359	1.7557	1	-0.226765	-2.93677	-1.47393	-2.03767	-1.61091	1.47251	2.20099	-2.61362	1	1	1	-1.28917	1.20766	2.99502	-1.79573	-0.878979	-3.92488	1.76768	-3.40035	2.76178
C.cajan_09570	Peroxidase 15 (Prx15) (EC 1.11.1.7) (Anionic peroxidase)	1	3.55275	-0.984582	-2.54797	4.68544	4.20373	2.238	3.52011	6.49279	0.0192464	-1.01162	-4.16323	1	1	1.79865	4.19845	-0.809216	1	4.55744	2.42665	1.26186	1	1	-3.56166	1	-0.036446	-1.40364	1	1	1
C.cajan_09690	Myb-related protein Myb4 (OsMyb4) (Transcription factor RLTR1)	-2.69858	3.69684	3.94079	4.33358	-0.552089	-0.243305	3.1835	4.34772	5.15298	1	-2.62676	1.35418	0.567477	-0.0733158	1	1.37846	1.93621	-1.84753	1.26157	-2.26654	1	-1.85229	1	8.57134	1	0.351572	1.05776	-0.236791	-3.94552	0.890937
C.cajan_09718	Ribokinase (EC 2.7.1.15)	1.21275	0.916782	0.153922	0.53453	1.55729	2.19427	1.29189	3.57861	2.12122	1.28966	1.43633	0.285935	0.543565	0.878105	1.09645	2.25535	3.23605	0.817754	1.25283	0.842569	0.809686	0.289787	0.839089	2.26	1.11301	-0.137573	0.231666	0.365894	0.821996	0.206743
C.cajan_09736	Cation/H(+) antiporter 20 (Protein CATION/H+ EXCHANGER 20) (AtCHX20)	-2.67137	3.76334	-3.90655	4.28525	0.809587	3.25987	-0.884189	2.41872	3.16381	0.570181	-0.396891	0.905097	2.05716	-0.210842	4.21618	2.02383	1.92669	0.917852	1.57662	2.03102	2.37937	3.32364	1.72275	2.49132	-0.502765	3.95062	-0.189972	2.35893	-0.145039	1.07588
C.cajan_09759	Zinc finger protein ZAT11	1	1.66979	1	1.08714	0.789738	1	-1.45393	2.75369	4.42981	1	1	-2.8486	1	1	1	4.16435	1.52862	1	1	1	1	1	1	4.48373	1	-0.901624	-0.673042	1	-2.71266	1
C.cajan_09774	ABC transporter G family member 2 (ABC transporter ABCG.2) (AtABCG2) (White-brown complex homolog protein 2) (AtWBC2)	-2.82462	2.40851	-1.35718	-4.23657	0.057277	2.29428	1.19922	3.87848	4.13013	-1.0472	3.37358	2.87992	-0.396077	2.42005	-2.38347	3.89472	3.33631	-1.19163	2.39053	-1.23098	1.07847	2.43313	0.794661	1.08445	-1.96184	-0.808021	2.08565	2.96993	-2.09441	2.77018
C.cajan_09819	Zinc finger protein JACKDAW (ID1-like zinc finger protein 3)	-3.12962	3.26276	3.00063	2.04967	1.04946	3.3302	1.00286	4.88403	2.83795	1	0.460606	2.30313	3.61896	2.33551	2.68902	2.94993	5.5619	0.617383	1.97116	1.53933	2.33401	1.94642	2.12243	1.51179	5.85248	1.97304	1.86294	-0.0613047	1.16618	-3.19993
C.cajan_09846	Uncharacterized protein	2.57856	3.38379	1	1	1	6.35227	1	6.47511	4.4687	1	1	0.606982	-0.462577	0.426426	1	5.74006	5.00339	1	1	2.3729	-1.52773	-1.53278	1	2.35953	-1.21591	1	-1.32901	-1.01913	1	0.0345538
C.cajan_09934	Probable 2-oxoglutarate/Fe(II)-dependent dioxygenase (EC 1.14.11.-)	-3.72083	2.93853	0.722833	-2.94533	-1.74678	5.99915	-1.5809	2.60735	3.20015	1	-3.40343	-1.23904	0.783532	-0.196022	1.61098	4.96662	3.57186	1.56727	-3.28345	-2.64497	-3.45184	1	1	4.73147	1	1.90076	-2.01226	1.23256	-0.142689	1
C.cajan_09965	Phosphatidylinositol 4-phosphate 5-kinase 9 (AtPIP5K9) (EC 2.7.1.68) (1-phosphatidylinositol 4-phosphate kinase 9) (Diphosphoinositide kinase 9) (PtdIns(4)P-5-kinase 9)	0.175863	4.28877	-0.78046	0.290837	1.17089	6.93945	-0.817676	3.32836	4.24814	1.53694	0.170797	0.0200577	1.54591	-0.0200259	1.98724	6.11217	3.26596	-0.0382567	1.85245	2.09989	1.94503	4.17725	2.25345	3.88882	0.529691	1.21281	-0.978759	1.21507	-1.53041	0.803293
C.cajan_10033	Ethylene-responsive transcription factor ERF024	1	-0.748505	1	1	1	1	1	1	2.19544	1	-1.31549	1	1	1	0.067859	4.16424	1	1	5.75469	6.64831	0.752192	-2.39224	1	6.34374	1	-1.41237	1	-1.66456	1	1
C.cajan_10134	F-box protein PP2-B15 (Protein PHLOEM PROTEIN 2-LIKE B15) (AtPP2-B15)	-2.18818	2.62357	-0.215159	2.21186	0.0238373	4.2208	0.026021	1.34867	1.96371	-0.860096	-0.907801	-1.96907	-1.97276	1	-1.18449	-0.612536	1.88885	1	1	-0.153748	-4.26365	-1.43467	-2.61238	4.23284	1	1	-2.24952	2.69571	-1.26348	-2.3156
C.cajan_10386	Putative GEM-like protein 8	-3.07008	4.41265	0.804491	1	-1.60778	2.41133	-1.48833	2.87561	5.22428	1	-0.457455	1	1	1	1	5.49038	3.3091	-0.873862	-1.52503	-1.94187	-0.519154	1.90133	-0.192134	8.13479	1	-0.00371105	-0.708981	-2.31023	1	1
C.cajan_10454	BTB/POZ domain-containing protein At1g03010	-4.4529	2.73421	2.4712	-0.0964681	2.53399	3.09724	0.985165	0.528481	2.33094	2.26667	2.13061	0.469928	-0.233305	-1.92463	-2.49016	4.10092	1.43251	0.619103	3.49335	1.56468	5.50811	3.74405	3.06805	0.307545	-0.724447	1.09994	0.0451913	-0.656745	2.00191	-3.51607
C.cajan_10532	Putative syntaxin-24 (AtSYP24)	-2.30768	3.97465	-0.781437	1.46174	1.30699	1.06815	2.22918	0.616132	4.22638	2.22013	0.981224	1.75253	2.34232	-0.642259	2.12929	5.49644	3.00214	2.02249	2.25236	0.647572	0.998123	2.71136	0.967626	7.51016	-0.572808	3.63407	3.71082	3.09929	0.763683	1.81801
C.cajan_10680	WRKY transcription factor 6 (WRKY DNA-binding protein 6) (AtWRKY6)	1.53964	3.66724	0.107125	-0.489692	0.719376	1.56701	0.59278	2.56049	1.83656	1.81504	1.50699	1.8295	0.942383	-2.96067	2.15448	4.17452	3.15344	3.31	-1.81593	0.407831	-0.62138	2.03352	3.50776	2.77144	-0.834246	1.64205	1.5164	0.564056	-2.06802	-0.923118
C.cajan_10727	Uncharacterized N-acetyltransferase YoaA (EC 2.3.1.-)	0.235678	3.29341	-1.33458	1.25505	-0.789489	4.43351	-0.546646	2.50857	3.3778	1	-0.0282045	1	-2.07251	1	1.94736	3.59622	3.30015	-0.657996	-0.068379	-0.0701015	0.619225	0.915865	0.897031	1.68433	-1.6607	0.525678	-2.78737	0.703499	2.50261	1
C.cajan_10768	Probable aldo-keto reductase 1 (GmAKR1) (EC 1.1.1.-)	1	1.72655	1	1	1	3.0575	-2.97261	1.90247	3.05577	1	-3.24277	2.78561	1.14523	1	1	4.26527	3.48623	1	0.253917	1.85916	0.310433	0.725366	-3.20879	4.17366	2.45478	-3.33309	-2.54905	1	0.0161254	1
C.cajan_10799	Phosphoenolpyruvate carboxylase kinase 2 (AtPPCK2) (EC 2.7.11.1)	1	0.800504	-1.92222	1	1	0.60648	0.609906	2.17305	0.318033	1.10203	-1.37759	1	1	-0.0981936	0.424277	2.13329	2.14369	-2.18118	-0.651342	0.163937	4.12116	4.78454	4.67459	4.667	-3.48417	-3.93576	-0.413905	-0.723787	0.584462	-2.06615
C.cajan_10893	Cyclic nucleotide-gated ion channel 1 (AtCNGC1) (Cyclic nucleotide- and calmodulin-regulated ion channel 1)	-2.504	2.26391	1	1	-0.542401	1.56169	-0.139461	0.938941	2.3511	1.84747	4.18241	-1.02712	0.634166	-0.671361	-2.87676	2.68665	-0.352861	-1.89886	2.24886	2.20041	2.79055	3.63652	4.07118	5.36287	-1.26237	2.86222	2.01659	0.956547	-5.06633	1
C.cajan_10935	Cytochrome b5 isoform E (AtCb5-E) (Cytochrome b5 isoform 1) (Cytochrome b5 isoform A) (AtCb5-A)	7.39926	5.33521	6.11483	6.0931	1	4.46705	3.2331	4.41926	6.44678	1	-0.0471923	-0.950475	1	-0.724733	1	2.80874	-0.336943	-2.78449	-1.13103	-0.597769	-1.60164	-1.01993	-0.780889	3.71615	-3.63342	0.764091	4.2903	0.758397	-2.47063	-0.992626
C.cajan_10969	Caffeic acid 3-O-methyltransferase (CAOMT) (COMT) (EC 2.1.1.68) (S-adenosysl-L-methionine:caffeic acid 3-O-methyltransferase)	2.98062	6.85423	1.96527	2.98202	-0.152272	5.2818	-0.368108	6.94343	7.338	2.63265	4.4141	0.430157	0.750872	0.443066	2.66835	5.0349	6.973	4.27569	1.15239	2.60869	4.21275	7.63584	6.48134	4.69459	-4.01386	1.48014	-3.14843	2.66635	-1.36434	-2.6437
C.cajan_11003	Potassium transporter 5 (AtHAK1) (AtHAK5) (AtPOT5)	-1.59453	5.40062	-0.554258	2.25803	-1.8813	6.21997	-3.29087	4.24367	5.38975	1	-1.0062	-4.30372	-3.80342	-2.87539	-4.20544	6.37822	4.72681	-2.15436	-1.36527	-2.76578	-1.55895	1.60896	-1.64497	4.88787	1	-2.83444	-2.44485	-0.357585	0.120989	-2.90267
C.cajan_11005	Linoleate 13S-lipoxygenase 3-1, chloroplastic (EC 1.13.11.12)	-3.27051	2.02582	-0.231983	-0.809944	0.320739	-0.127182	-0.459237	-0.0844898	0.860041	0.272752	0.764219	-0.568739	-0.543349	-1.78874	0.398777	3.00398	2.29226	0.119609	-0.805509	-0.390731	-0.648969	0.666938	2.31147	5.27339	1.30808	-0.588914	-0.471859	-0.0885615	-0.449231	-1.42169
C.cajan_08106	Soyasapogenol B glucuronide galactosyltransferase (EC 2.4.1.272) (Soyasaponin glycosyltransferase 2) (UDP-galactose:SBMG-galactosyltransferase)	2.77978	5.6762	-0.365513	1.99405	-3.85451	3.6993	-2.65781	2.78774	5.05979	-0.208459	0.911561	-1.40982	-0.322718	-3.26968	1.19523	2.06195	4.16467	0.619554	1	1	-3.4237	-1.11091	4.31294	2.8031	-4.64231	1.47488	-4.85477	3.07972	1.84926	1.83816
C.cajan_08246	O-acyltransferase WSD1 (Diacylglycerol O-acyltransferase) (DGAT) (EC 2.3.1.20) (Long-chain-alcohol O-fatty-acyltransferase) (EC 2.3.1.75) (Wax synthase) (WS)	1	-0.232908	1	1	1	3.19781	1	3.27483	3.50219	1	1	3.15896	1	1	1	3.81543	4.11326	-3.9932	1	-2.84504	-4.56102	-2.54426	1	2.80224	1	1	1	-1.91239	1	-3.71956
C.cajan_08305	Probable WRKY transcription factor 51 (WRKY DNA-binding protein 51)	-1.91654	-2.0411	1	1	-0.915146	1	0.852151	2.47025	3.64949	3.35678	2.86484	-0.639595	1	-3.03362	1	3.77735	3.49569	1	3.23881	3.72463	2.04664	4.35792	3.38655	4.80101	1	2.84381	1.61133	0.32511	1	-1.787
C.cajan_08368	Uncharacterized protein	1	4.06939	1.17472	0.225485	2.27918	3.50717	2.52619	3.85603	4.08046	1	0.76707	1.41532	2.4675	3.11545	2.7321	6.60489	3.3999	0.366308	1.86274	1	1	1	1	7.31366	-0.446575	1.30059	0.489337	1.69341	2.29405	1.23963
C.cajan_08385	Ethylene-responsive transcription factor RAP2-11 (Protein RELATED TO APETALA2 11)	-0.5544	3.39934	-1.01809	-1.70844	-0.60979	4.14899	-0.93016	5.31646	2.87276	-0.474172	0.377934	-0.672446	1	-0.224592	1.03283	3.18222	4.08941	0.770871	-0.606735	0.38949	-1.88307	-2.29092	-2.71327	-1.29624	-1.59589	0.62174	-0.423807	-3.20477	-1.66721	-0.58932
C.cajan_08407	Uncharacterized protein At5g23160	1	2.85705	1	-1.65571	-1.20224	2.20204	-0.0189453	3.10243	4.1385	1.82751	0.16651	0.528441	0.482012	1.65278	0.673195	4.71499	2.95607	-1.29114	1	1	-1.4527	1.22367	0.864612	5.42183	-2.17736	0.227938	1.47445	0.664237	1	1
C.cajan_08414	Protein NRT1/ PTR FAMILY 5.1 (AtNPF5.1)	-4.2352	-4.75757	1	1	1	1	1	5.7658	1	1	1	-2.50506	-3.1763	0.202988	0.209067	0.879674	7.56122	-3.33057	1	1	1	1	1	1	1	1	-5.30556	1	-4.27835	1
C.cajan_08494	Molybdenum cofactor sulfurase (MCS) (MOS) (MoCo sulfurase) (EC 2.8.1.9) (Molybdenum cofactor sulfurtransferase)	0.231432	5.10665	1	-3.594	2.30652	5.76164	0.418384	6.19129	6.0485	2.57476	3.89393	-0.616764	0.131128	0.298799	0.283981	5.92844	5.78246	0.943674	0.0615412	2.59175	1.89038	3.29066	4.16787	4.34983	-3.76027	1.31626	-0.732354	0.164838	1.11164	0.787817
C.cajan_08548	UDP-glycosyltransferase 83A1 (EC 2.4.1.-)	6.79844	4.38477	0.809036	1	1.64069	3.23447	-2.3919	1.72002	4.02294	2.82843	2.71432	-1.37325	-2.91516	-2.01803	-1.02605	4.34538	4.14802	-2.25916	0.101785	1	1.90173	0.405894	-0.596425	3.35769	-4.93734	2.29655	-0.46804	1.75591	-1.35623	0.439432
C.cajan_08852	Transcription factor MYB44 (Myb-related protein 44) (AtMYB44) (Myb-related protein R1) (AtMYBR1)	1	-1.64014	1	1	0.968858	1.16559	-1.33725	1.7205	2.08988	-0.0305426	1.61625	-1.29576	-2.43103	-2.51321	2.0025	4.11373	1.55358	1.20357	3.71561	3.84199	2.08387	2.95454	1.71649	3.39103	1	-2.68045	-3.03582	-0.985602	4.27554	1
C.cajan_08881	Transcription factor bHLH130 (Basic helix-loop-helix protein 130) (AtbHLH130) (bHLH 130) (Transcription factor EN 69) (bHLH transcription factor bHLH130)	-0.981403	3.73992	1	-1.50357	0.799154	4.12532	1.08045	3.12372	4.52232	1.58946	2.23687	0.290649	0.680126	1.46344	1.41298	4.72109	3.09487	-0.949842	-0.0676969	1.11698	0.72376	3.07501	3.95064	7.63366	-0.0824583	1.29939	0.723917	3.22537	1.59004	2.88156
C.cajan_09066	Uncharacterized protein	1	1	1	1	0.79766	3.26719	0.905728	5.54702	1	1	1.58827	1.56775	1	1	0.0183208	0.822069	6.51801	1	1	1	1	1	1	1	1	1.2246	1.51473	1	1	1
C.cajan_09093	Receptor-like protein kinase 5 (EC 2.7.10.1) (EC 2.7.11.1) (Protein HAESA)	1.58708	3.19301	-2.60112	-0.570593	-1.75351	0.763777	-1.50237	1.92718	0.886558	-0.806291	2.41149	-1.17218	2.71953	1.91311	3.18431	1.33222	1.35564	-0.0166915	1.29112	2.51522	2.59362	4.30602	3.77969	3.36453	3.63116	2.94853	-0.791423	0.684271	-1.18887	-3.56784
C.cajan_09110	Indole-3-acetic acid-induced protein ARG7	1.40764	3.98667	0.594663	6.74077	1	4.61496	1	6.50114	4.02715	1	1	3.28565	1.04551	1.87167	2.19739	3.68043	7.93683	1	1	0.0686983	1	3.20907	-0.437289	5.64663	-0.983507	1.14744	1	1.37893	-1.70349	2.00445
C.cajan_09115	Calcium-binding protein CML42 (Calmodulin-like protein 42)	1	4.86721	-1.85582	6.6881	-2.29103	5.80901	1	3.4292	5.75602	1	1	1	1	1	-2.05648	2.11609	3.09974	-2.75138	-0.199976	1	-0.870538	-2.47134	1	-0.622108	1	-0.374468	1	-0.882723	0.047664	1
C.cajan_09117	Protein CUP-SHAPED COTYLEDON 2 (NAC domain-containing protein 98) (ANAC098) (NAC domain-containing protein CUC2)	1	0.538747	1	1	1	2.02639	1	3.06885	3.31423	1	0.519441	1	-1.76174	1	1	4.63705	3.07431	1	-0.486356	1	-1.51607	0.310084	-0.37377	4.00932	1	1	-2.30906	1	1	1
C.cajan_09273	Cytochrome P450 711A1 (EC 1.14.-.-) (Protein MORE AXILLARY BRANCHES 1)	0.98464	6.32483	1.00623	3.71774	1	7.35295	1	3.44431	5.84962	1	-3.76271	-1.92648	1	-1.82855	-1.86927	7.23364	5.13644	-1.60431	1.52906	1.78541	0.658225	0.14015	-1.50728	3.28507	1	1	-2.63682	-1.7736	-1.31467	1
C.cajan_09292	Transcription factor DIVARICATA	-2.45123	0.694916	-0.648236	-1.06468	-1.00668	4.71907	1	3.13154	3.50472	0.41657	-1.08223	3.9834	0.608686	4.24208	2.8595	1.85738	3.96469	-0.147479	-0.36012	1	-3.18744	-1.59941	-2.09035	3.83572	-1.32252	-0.256013	-3.04239	2.94414	3.21586	3.60362
C.cajan_09311	Zinc finger CCCH domain-containing protein 23 (AtC3H23) (Protein ATCTH)	0.00989175	1.53206	-0.234538	2.61921	1.57798	5.72608	1.78415	5.13191	3.29197	1.18974	3.44679	-2.35176	1	1.69497	4.7535	0.483364	4.81364	-2.11622	2.83282	2.31029	1.6972	0.310142	0.930541	-3.02015	-3.37724	1.54653	2.09458	4.39437	-0.478998	1.55559
C.cajan_09365	F-box/kelch-repeat protein At5g43190	3.65982	2.81341	1.00035	3.33635	-1.99532	4.70051	-0.377347	3.53183	3.6855	1	1	1	1	1	1	2.87818	1.6432	-1.74935	-2.8029	1	-1.08124	-2.13343	1	0.665447	1	-2.59506	-0.902276	0.206518	1	0.8146
C.cajan_09397	Serine carboxypeptidase-like 45 (EC 3.4.16.-)	1	3.7129	1.18582	-3.21032	2.55548	4.23409	-0.886692	1.81763	4.27504	3.06768	0.512985	-1.65824	-1.34047	2.31097	-2.75291	2.99023	0.838129	-0.679661	-2.44589	1	-1.31792	0.460837	-3.5679	0.731192	1	-2.76595	-0.388675	0.268518	0.738197	1
C.cajan_09398	Serine carboxypeptidase-like 45 (EC 3.4.16.-)	-1.03854	4.37759	-3.1646	1	-0.710302	4.64358	-1.78973	3.09792	5.27339	-0.280732	-1.53271	1	-2.93861	-0.696146	-1.74772	4.59196	2.20907	2.93563	-1.13113	0.922799	-2.0105	-4.58736	1	2.24121	-2.32305	-2.67394	-0.327466	-2.95709	3.7984	1
C.cajan_09482	Putative disease resistance protein RGA4 (RGA4-blb)	1.12909	2.12757	1.81336	0.493073	-0.627594	3.12224	1.10512	2.25556	2.26826	0.263671	0.302512	0.800074	0.368277	-0.632457	-2.02356	3.19263	1.89735	0.220231	1.08201	1.61714	1.90105	1.29418	-0.0807621	2.0215	-2.4376	0.329985	1.75774	0.56004	0.703792	-0.0180743
C.cajan_09491	Uncharacterized protein	-2.19245	0.941565	0.697338	0.179613	1.26069	4.3064	2.11187	1.27086	2.83989	1.59185	0.546867	1	1	1	-1.51685	3.07531	2.04158	1	2.71694	1.77162	0.827136	-0.946905	1.57905	2.24652	-1.69329	-1.04931	2.86054	0.170374	1	-0.338188
C.cajan_09536	Transcription factor HBP-1b(c38)	3.2188	3.18357	-2.20191	2.91965	-1.06206	4.88519	-3.45377	3.87366	3.83598	1	1	2.83284	-0.256159	-2.07194	4.21754	3.55288	4.68578	2.54186	1	1	-3.21883	-2.80335	-0.309989	2.39813	-3.51848	0.565207	-4.6152	5.35177	4.36383	5.89143
C.cajan_09548	Protein PHR1-LIKE 1 (Myb-like transcription factor 1)	2.65389	-0.0853865	-2.8981	1	0.901633	2.82849	-2.15514	4.77224	3.22634	0.499721	2.41676	1.22893	-1.64312	-2.18397	-0.272473	2.57904	5.53835	1.03781	-0.00777105	0.00798482	0.421307	0.840524	1.66962	2.81133	-1.79566	0.643219	-1.62129	2.46687	1.34122	2.27956
C.cajan_09617	Probable indole-3-acetic acid-amido synthetase GH3.6 (EC 6.3.2.-) (Auxin-responsive GH3-like protein 6) (OsGH3-6)	0.893952	3.42711	-0.926525	-1.22338	1	3.48808	0.27552	3.55089	3.89916	1	-0.58518	-0.839526	0.489091	-1.83188	-2.07808	3.27393	5.54967	-0.554472	1	-3.21512	-2.94361	-1.24388	-1.70787	2.26059	-0.51659	-2.21971	-1.53174	1.9647	-0.0562437	1.56901
C.cajan_09625	Uncharacterized protein	1	0.187654	1	1	-0.510601	1.61215	1	0.785952	2.71777	1	-1.5493	0.445737	0.168013	-1.94309	1.33861	3.0155	2.65733	-1.9767	3.20974	2.8733	1.33206	1.57808	1	6.48843	1.84502	2.56785	1	-0.0624326	-1.57771	1
C.cajan_09880	PAN domain-containing protein At5g03700	-1.48708	3.67699	-2.0241	1.27436	1.47741	3.23265	-0.754329	3.46594	3.28017	0.136795	0.873522	-0.901901	1.74863	1.76005	2.7072	3.19823	3.51362	-2.34717	1.67015	0.512935	2.50748	3.59703	2.87111	3.18739	3.41121	1.8504	-0.649424	-0.247762	-0.538044	-0.305541
C.cajan_09909	Uncharacterized protein	-4.35533	1.98501	-1.28528	4.48092	-0.556109	7.54671	1	6.43465	2.33005	1	1	-4.03052	1	1	-2.54996	1.32045	7.10744	0.352318	-1.15204	-3.14206	1	-2.1409	1	1.76335	-3.5947	-2.39755	1	3.2775	2.37231	0.451594
C.cajan_09943	UDP-glycosyltransferase 73C1 (EC 2.4.1.-) (Cytokinin-O-glucosyltransferase 1) (Zeatin O-glucosyltransferase 1) (AtZOG1)	1	-1.0513	-3.33124	1	-2.72784	1.03209	1	5.72986	1.07665	1	1.40864	0.07556	3.98198	3.20899	0.824906	2.83779	5.88126	-2.62787	1.90094	2.65146	2.55158	4.55838	3.66071	1.41135	3.77741	4.73945	-0.498409	2.06559	-3.21449	-1.62786
C.cajan_10049	ABC transporter G family member 39 (ABC transporter ABCG.39) (AtABCG39) (Probable pleiotropic drug resistance protein 11)	-3.82765	5.02942	-0.412028	1.55939	-2.89321	6.01674	-3.4902	3.6236	5.88865	-1.06091	1	0.0611264	-0.796303	0.176476	-3.20093	5.24083	3.98014	-3.73456	-3.15404	1	-6.30238	-6.29293	1	3.2786	-4.02154	-1.72804	-1.33463	-0.220076	-3.00213	3.40896
C.cajan_10087	Uncharacterized protein	1.34922	3.03341	0.845751	2.39622	1.89659	3.21129	0.993464	4.37443	6.7071	1	4.49666	-0.646105	0.294877	0.1092	0.63555	7.58191	4.57702	-0.331912	3.66271	2.39894	1.93773	4.73444	1.19197	10.7753	-0.0696563	4.27539	1.93045	1.48124	-0.249433	-1.01649
C.cajan_10167	Respiratory burst oxidase homolog protein B (EC 1.11.1.-) (EC 1.6.3.-) (NADPH oxidase RBOHB) (StRBOHB)	0.200567	5.66164	-0.740109	2.33049	-1.46407	3.38351	-2.79297	6.14647	6.78914	1	-2.59233	-2.42815	0.196229	1.56396	0.249627	8.18328	5.39061	-1.85056	1.82636	4.00078	-0.104093	4.15043	2.0421	11.118	0.666575	5.34323	-0.174483	3.20034	-0.0846183	-2.09137
C.cajan_10235	Wall-associated receptor kinase-like 20 (EC 2.7.11.-)	1	2.89872	1	1	1	7.85747	1	1.64316	6.34106	1	1	1	1	1	1	4.20319	1.93904	1	1	1	1	1	1	-0.299005	1	-0.978714	1	1	1	1
C.cajan_10243	Uncharacterized protein	-2.26293	0.235053	-2.30996	1	1	-0.28945	-2.12318	2.44452	1.1534	1	3.08484	-0.283636	-1.24005	2.62585	-0.563879	3.8637	1.94066	-3.66728	-1.43543	1.40467	0.0996184	3.21312	3.56848	3.58825	-1.23191	3.56007	-0.564107	1.38907	-2.53522	1
C.cajan_10244	Uncharacterized protein	-0.0629916	3.22667	-0.688941	-0.454674	1	5.33844	0.728391	3.22068	4.71666	-0.290656	0.359679	1.69079	-2.82969	0.332702	-1.26013	5.40224	3.52873	-1.54231	-2.39981	1.31223	-0.395075	2.28795	2.77708	6.401	-3.30975	1.239	-0.843355	1.63279	-0.304635	1.72071
C.cajan_10320	WAT1-related protein At4g08290	2.35408	1.41863	-5.28156	-7.36236	1.21921	2.87463	-3.46466	2.37049	3.74781	2.06832	2.42242	-1.42186	0.231076	-0.187727	-6.43463	4.03568	-0.292834	-4.16218	1.40036	2.141	1.41847	2.98074	1.22543	2.51005	-0.231728	0.795144	-4.03306	-0.166132	-7.53872	-5.8874
C.cajan_10445	Nuclear transcription factor Y subunit B-5 (AtNF-YB-5)	1	1.71067	1	1	1	1.75308	1	3.11876	1.30162	1	0.169001	1	-0.742789	2.30208	0.669009	5.33594	3.91434	-0.57427	1	1	-1.04969	1.94794	2.15218	6.35059	2.63572	1.87126	-2.46902	1.11518	1.95455	1
C.cajan_10545	Disease resistance protein RPM1 (Resistance to Pseudomonas syringae protein 3)	-2.04999	2.12976	1.51344	1.25625	-2.08767	3.26287	0.127197	1.37296	3.53727	0.404402	-2.73627	-2.61933	-0.166603	-2.12274	-2.8578	2.01235	1.33701	1	1	-2.35987	1	1	1	1	1	1	1	1	-4.68542	-3.15293
C.cajan_10653	Uncharacterized protein	1	4.78768	1	4.04054	1	3.17103	1	1.81893	5.30133	1	1	1	1	1.18647	1	0.0746972	5.56867	1	1	1	1	2.22425	1	-0.779581	1.29427	1.31876	1	1	1	1
C.cajan_10679	Chitinase 10 (EC 3.2.1.14) (Pathogenesis related (PR)-3 chitinase 10)	1	3.67768	-0.301518	1.71016	3.81465	3.00543	0.176323	1	1.13615	2.10385	0.687768	-1.70667	1	1	-1.62096	2.53383	-0.351781	-3.98346	4.62539	3.43773	-0.725544	0.935135	1	2.66312	1	-2.82356	-0.583063	1	-3.63535	1
C.cajan_10706	Short-chain dehydrogenase reductase 3b (AtSDR3b) (EC 1.1.1.-)	-2.81119	5.76957	4.76277	5.61493	0.89899	3.78854	1.54968	2.35803	4.89636	2.01752	1.7016	-0.305182	-1.7232	1	1	3.48056	3.60369	0.548841	1.85384	2.08482	1.39743	1.92525	-0.627182	2.64223	1	-2.79256	1.80397	-0.0270545	-2.57165	0.0360461
C.cajan_10738	Uncharacterized protein	1	0.749526	1	1	1	1	1	1.55449	3.41862	1	1	1	1	1.15457	1	3.47902	2.57856	1	1	1	1	1	1	4.983	1	0.094155	1	1	1	1
C.cajan_10928	Cytochrome P450 71A1 (EC 1.14.-.-) (ARP-2) (CYPLXXIA1)	4.78506	7.07668	1.67183	3.98319	-0.602725	0.879651	-2.57976	0.990897	7.20203	1	1	-1.04117	0.610303	0.367371	-3.54954	-0.466485	3.83027	0.0997126	-2.12703	1	-2.07752	-3.29671	1	0.675256	-0.200608	1.15839	1	1.38027	1	3.89635
C.cajan_10971	Caffeic acid 3-O-methyltransferase (CAOMT) (COMT) (EC 2.1.1.68) (S-adenosysl-L-methionine:caffeic acid 3-O-methyltransferase)	3.08299	2.59194	1.08428	-1.4705	-0.540669	1.92826	0.322563	0.792764	3.59589	0.201534	-1.32839	-3.01003	1	1	-2.56069	2.47146	-0.0505652	-0.147076	-0.510178	0.451868	0.113781	1.01848	-0.214471	4.0753	-1.68339	-2.04377	0.866394	5.59786	-0.0410208	7.70717
C.cajan_20932	Uncharacterized protein	1	3.64442	1	4.31633	-2.23888	4.10912	-3.06439	5.1042	2.92378	1	1	2.97113	1	0.316192	-0.621411	0.44194	7.65848	-1.40705	1	1	1	1	1	-0.139431	-3.6204	-3.35033	-4.28601	-2.73944	-2.31918	-2.66729
C.cajan_21001	Rhodanese-like domain-containing protein 19, mitochondrial (Sulfurtransferase 19) (AtStr19)	1	4.35346	1	1	0.698539	5.47056	-0.948658	2.42143	4.84462	1	-0.149121	-0.567592	1	1	-1.43075	5.23276	3.04039	1	1	1	-0.606377	0.443596	1.04867	4.0441	1	0.0843637	1	1	-0.632633	1
C.cajan_21067	Lysine histidine transporter-like 8 (Amino acid transporter-like protein 1)	-3.41891	3.5626	-0.827315	1	3.05706	-2.17257	2.59658	3.29663	3.50312	3.18633	1.97407	0.550546	-2.23603	-2.42213	-2.31474	3.15354	3.25352	-1.05523	2.46433	2.65315	2.2114	3.69456	1.70162	6.66149	-1.90947	4.30328	1.86342	2.30759	-1.30452	-2.03231
C.cajan_21150	Aquaporin TIP1-1 (Aquaporin TIP) (Gamma-tonoplast intrinsic protein) (Gamma-TIP) (Tonoplast intrinsic protein 1-1) (AtTIP1;1) (Tonoplast intrinsic protein, root-specific RB7) [Cleaved into: Aquaporin TIP1-1, N-terminally processed]	1.52891	2.98253	-0.832005	-0.480828	2.27785	7.01113	-0.0113393	0.631495	2.90174	0.446203	1.62537	0.955067	0.936297	0.538945	1.71878	2.30713	0.102887	0.772122	-0.24455	-0.140433	0.964835	0.80967	1.09776	1.22976	1.86837	0.753468	0.988863	1.32411	0.842102	0.284798
C.cajan_21166	Scarecrow-like protein 33 (AtSCL33) (GRAS family protein 12) (AtGRAS-12)	1.01188	3.54075	-0.981548	-0.267005	-1.03696	2.35209	0.726622	3.98765	3.42477	1.37404	0.885153	-0.480076	1.70881	1.33941	1.00792	3.97444	2.59471	-0.517881	0.638584	1.66018	0.552269	0.866077	0.0726684	3.56407	1.793	0.949662	1.0589	-0.170668	-0.538191	-0.208951
C.cajan_21321	Amino acid permease 2 (Amino acid transporter AAP2)	-2.41806	2.76805	0.704314	-0.268845	3.08921	-1.06853	1	-0.145715	2.91938	1	1.68687	-1.53796	1.57709	3.70434	0.943276	2.76214	0.252186	1.93414	6.67275	1.80659	3.90823	0.880184	-2.1803	3.1891	0.902745	3.14592	-1.80272	-1.65817	-4.0515	-3.0909
C.cajan_21489	Fasciclin-like arabinogalactan protein 11	1	3.01124	1	1	2.22487	3.73378	-0.146239	1	4.86274	1	1	-1.58737	1.33226	1	1	3.09049	1	-1.84082	5.04501	2.80479	1.00278	1	1	1	1	1.64141	1	1	1	1
C.cajan_21492	Fasciclin-like arabinogalactan protein 11	1	4.46071	1	1	4.13309	3.95199	1	-0.469715	5.40304	1	1	1	1	1	-0.0715228	3.87738	1	-0.814773	6.18237	3.54228	-1.12327	1	1	1	1	1	1	1	1	1
C.cajan_21501	Fasciclin-like arabinogalactan protein 11	1	2.8378	1	1	3.77477	3.59529	1	-1.38081	4.49077	1	-1.60648	-0.572207	1	1	-2.2349	3.71352	1	-2.40349	5.88425	3.81433	1.08943	1	1	1	1	0.559697	1	1	1	1
C.cajan_21510	Fasciclin-like arabinogalactan protein 11	1	4.08429	1	1	5.32236	4.47568	-0.471499	-0.129101	6.44605	1.75381	2.54831	-2.26086	0.974896	1.99025	4.80723	6.59429	-1.11086	-0.641451	8.35	6.5154	5.22343	-1.8251	-3.73203	0.0562644	2.6668	4.36263	-2.08614	0.897178	1	-2.04471
C.cajan_21565	High affinity nitrate transporter 2.4 (AtNRT2:4)	1	3.51075	1	-3.12707	1	6.63524	1	2.07152	4.49733	0.215977	-1.31406	-3.73406	2.45851	3.85402	-2.26008	7.67945	4.3648	1	1	-2.83242	-4.80487	1	-4.7508	4.18043	-1.20077	0.53973	1	1	-3.69216	1
C.cajan_21583	Probable xyloglucan endotransglucosylase/hydrolase protein 32 (At-XTH32) (XTH-32) (EC 2.4.1.207)	0.556071	7.19927	0.865713	0.626037	3.45944	5.17685	1.16007	0.405992	5.19543	1	3.58537	-1.76943	-2.19574	0.640417	1	-0.27335	-0.546534	-0.668953	3.80137	2.84738	5.15788	1.41938	-1.78057	1	1	-1.4164	-0.214449	-3.25179	-3.79076	-0.673562
C.cajan_21593	Transcription factor FER-LIKE IRON DEFICIENCY-INDUCED TRANSCRIPTION FACTOR (Basic helix-loop-helix protein 29) (AtbHLH29) (bHLH 29) (FER-LIKE REGULATOR OF IRON UPTAKE) (Transcription factor EN 43) (Transcription factor Fe-DEFICIENCY INDUCED TRANSCRIPTION FACTOR 1) (bHLH transcription factor bHLH029)	-1.84751	3.68269	-0.0946845	-1.39258	1	5.00814	1	2.58269	4.1525	1	1	-1.75841	1	-2.5264	1	2.89156	5.01998	1	1	1	1	-3.78304	1	2.41889	1	1	1	0.0911514	1	0.677928
C.cajan_21668	Aluminum-activated malate transporter 2 (AtALMT2)	-3.87318	1.9324	-0.130283	1	3.08019	3.32043	0.433793	1.76113	3.33435	1	0.346032	1.50445	1.93306	2.99619	-3.22417	4.33989	2.89032	0.129151	4.2324	2.39555	6.60833	6.40805	2.93429	4.89123	-1.012	4.12402	1.19377	3.15099	1.55453	3.10488
C.cajan_21674	Uncharacterized protein	-2.62187	1.77053	0.476019	1.41557	2.20069	1.18779	-0.0821207	1.62045	4.07285	1.17896	0.525588	-0.443942	0.435735	2.18559	2.13491	5.34909	2.55645	0.287449	3.34076	2.97489	3.46909	4.29212	5.69675	4.57388	1.93204	3.39663	1.49698	2.67097	2.39617	-0.878337
C.cajan_21699	F-box protein At3g44326	-0.745592	2.26733	1	1	-0.57705	1.78096	-0.351744	3.24332	4.6977	1	1	1	1	1	0.597974	3.9003	2.69319	1	1	1	1	1	1	-0.91887	-1.71633	1	1	-8.94563	-0.397406	1
C.cajan_21735	TGACG-sequence-specific DNA-binding protein TGA-2.1 (TGA2.1)	2.45005	5.43105	-0.240442	-3.52362	0.120883	5.95811	2.78825	4.19454	5.0885	-0.831925	-0.00399892	1.2618	-0.625941	-0.138465	-0.340446	5.90175	5.75123	-3.40819	3.91252	3.4455	2.26453	2.21515	1.17243	4.75791	2.89961	-0.166182	3.1219	-0.872216	-4.93367	-3.40539
C.cajan_21739	Protein TRANSPARENT TESTA 1 (TTL1) (WIP-domain protein 1) (Zinc finger protein TT1)	-0.328207	1.83294	1.74929	-1.68363	2.61262	2.74348	-0.856272	-1.19256	2.53764	0.303015	2.59962	1.82834	1.82754	-1.19019	-1.82778	5.24618	1.8042	-0.365976	5.03633	5.90121	3.57693	5.11688	2.09907	2.90018	0.0528749	2.57936	0.913102	-1.22803	-3.94703	1
C.cajan_21802	Myb-related protein Myb4 (OsMyb4) (Transcription factor RLTR1)	-3.8593	-1.07851	-1.36819	1	1.64795	-1.82259	2.38579	1	4.09521	3.23819	-2.58447	-0.444394	-2.85569	-0.381613	1	3.74621	1.41522	-2.01173	2.85864	2.60888	1.47524	0.644954	1	10.1906	1	3.45336	2.48302	-0.814435	-3.53092	1
C.cajan_21814	Uncharacterized protein	1	1	1	2.00684	1.37584	5.1841	1	5.20425	0.443585	1	1	0.0469659	1	1	-0.455404	5.53007	3.00292	1	4.04842	1	1	1	1	6.56431	1	2.63699	1	3.31715	0.987102	3.12743
C.cajan_21915	Plant intracellular Ras-group-related LRR protein 6	1	3.00315	0.848558	0.519965	3.64873	4.44579	3.43016	5.18994	5.84647	4.72506	2.50568	-1.27779	1.66012	-0.205006	1.81966	5.50921	4.25779	-0.634901	0.86217	2.34252	2.48682	6.06488	6.90354	4.96722	-0.17484	3.31701	2.40507	2.84655	-3.10134	1.4858
C.cajan_20893	Agamous-like MADS-box protein AGL12	1.20541	6.69088	1	1.91364	-0.149425	6.72985	-2.06157	3.84517	6.14712	1	1.23785	1	-0.00779861	-2.61737	1	6.38683	5.50328	0.848918	4.11946	4.44258	2.73475	2.62039	-0.67616	6.83022	-0.109283	1.79819	1	0.556395	-1.67194	1
C.cajan_20916	LRR receptor-like serine/threonine-protein kinase ERL1 (EC 2.7.11.1) (Protein ERECTA-like kinase 1)	-4.27109	1.80625	-4.17155	-4.00314	0.616687	1.26184	-1.233	1.94917	4.77296	-0.959859	-1.27738	-2.92	-2.55282	-3.64251	-2.54383	6.05877	0.74694	-2.27244	3.36506	4.1614	0.276521	0.178198	-1.15658	7.47912	-1.91074	3.75024	-1.51971	0.277723	-1.41448	1
C.cajan_20988	S-norcoclaurine synthase (EC 4.2.1.78)	1	5.49181	-0.205981	0.535754	-0.687614	6.66293	0.139666	4.9824	6.21344	1	1	2.01808	0.00680786	1	-0.0674973	6.74175	5.00065	-0.828537	1	1	-2.9504	-1.94719	-2.88241	4.71583	1	-2.02357	-0.168089	1.43264	-1.83816	-1.34117
C.cajan_21021	Cinnamoyl-CoA reductase 1 (AtCCR1) (EC 1.2.1.44) (Protein IRREGULAR XYLEM 4)	-0.934952	8.09322	1.3868	-1.10274	1.23862	8.44682	0.605987	4.50815	8.09164	0.514016	1.76308	1	-0.417978	-2.96207	1	8.01622	5.63874	-2.05236	1.92454	1	0.436631	0.0776942	-3.65527	6.10098	-0.742116	-4.21862	-1.00521	1	1	1
C.cajan_21081	Cytokinin dehydrogenase 6 (EC 1.5.99.12) (Cytokinin oxidase 6) (AtCKX6) (AtCKX7) (CKO6)	1	0.0841731	1.07274	-3.67512	2.1635	1.72943	1.90351	3.95993	3.17786	-0.160769	-1.34125	-0.588817	0.594119	-3.16803	1.82527	5.58582	2.0934	0.0801119	2.4382	1.24175	4.10676	5.40237	4.6033	7.13296	1.53306	2.72291	-0.317657	2.46488	1.47045	-0.580936
C.cajan_21177	U-box domain-containing protein 33 (Plant U-box protein 33) [Includes: E3 ubiquitin ligase (EC 6.3.2.-); Serine/threonine-protein kinase (EC 2.7.11.-)]	-1.97169	-0.470869	-0.556302	-1.80441	0.289516	-0.0726223	2.15564	2.58791	1.395	1.35986	3.34747	1.70837	1.03867	-0.583737	0.699614	3.62213	2.16598	1.78964	3.05977	3.363	3.61271	3.51809	3.33994	4.10899	1.34916	3.00392	3.13681	0.295841	1.09916	-0.720893
C.cajan_21240	Beta-glucosidase 24 (Os6bglu24) (EC 3.2.1.21)	-0.153941	4.64063	-1.41713	0.885816	0.139679	2.86714	0.0655447	4.28621	5.73262	1.53846	0.287035	-1.13468	-2.99867	-1.2858	-1.52093	7.08211	4.74631	-1.581	1.26871	1.64884	-1.91582	0.262698	-0.00116184	7.79542	-2.26324	2.50489	-1.15478	1.98902	-0.394282	-2.53298
C.cajan_21309	Putative proline-rich receptor-like protein kinase PERK11 (EC 2.7.11.1) (Proline-rich extensin-like receptor kinase 11) (AtPERK11)	1.57391	5.263	1.40579	-1.07041	1.42824	4.88681	1.55137	2.7063	4.44059	-1.00997	0.559041	3.93864	-2.97066	3.73927	-0.747412	2.46037	2.77746	-1.36791	2.85662	2.69785	1.44787	3.0605	2.57792	1.85117	-4.52762	0.566494	-0.358295	-0.22678	-0.950537	-2.63553
C.cajan_21341	1-phosphatidylinositol phosphodiesterase (EC 4.6.1.13) (Phosphatidylinositol diacylglycerol-lyase) (Phosphatidylinositol-specific phospholipase C) (PI-PLC)	-3.44013	3.93074	1	-1.652	2.11964	4.52686	1.15446	3.38816	5.17139	2.83571	-0.62587	1.27729	2.06932	2.87722	0.950013	4.72171	2.05256	0.972487	3.01085	1.70527	2.40077	1.70847	0.408886	6.46533	2.29144	2.09633	0.944769	-0.11602	-2.1607	-1.53203
C.cajan_21344	Dirigent protein 23 (AtDIR23)	-1.36734	3.38036	2.18117	-0.600695	1.83137	3.84249	0.156047	4.96275	6.27877	2.6482	3.33265	4.18552	2.49666	1.57574	1.10258	4.8449	2.58814	1.1208	2.48577	1	1.76989	5.88212	1.65176	3.44404	-0.682909	1.19183	2.388	1.39781	0.196406	0.231727
C.cajan_21397	Cytochrome P450 86B1 (EC 1.14.-.-)	-3.41698	0.968482	1	-1.52725	-1.23898	2.74715	-0.159505	4.47093	4.74744	0.449704	3.41071	-0.835927	-0.862861	0.384857	1.5153	3.28837	2.25805	-1.13379	2.66041	0.770432	2.97995	4.02132	1.51356	1.5408	-4.83361	-0.453123	1.96914	1.05955	-2.41509	-0.686476
C.cajan_21435	Chitinase 2 (EC 3.2.1.14) (Tulip bulb chitinase-2) (TBC-2)	-3.14179	2.07902	-2.42242	-2.26841	-1.81793	2.18885	-1.08688	1.59782	1.66952	0.477895	0.943966	-3.93558	-2.09294	1	-1.83925	4.37276	0.859739	-1.22528	1.27486	1	-0.610735	-1.62208	-1.53892	2.80173	1	-1.00925	-1.20279	0.114873	-2.2624	-2.15674
C.cajan_21485	Fasciclin-like arabinogalactan protein 11	1	3.06104	1	1	3.79366	3.2415	-1.86685	1	4.74174	1	-2.09613	-0.454364	1	1	0.0465749	3.44396	1	-0.909634	5.02953	1.90288	1.03638	1	1	1	1	0.625299	-2.05437	1	1	1
C.cajan_21491	Fasciclin-like arabinogalactan protein 12	1	3.16185	1	1	3.00684	3.29824	-2.50331	-2.86955	4.3596	1	-1.11683	1	-1.9812	1	-0.561826	3.26394	1	1	4.98625	2.4631	2.05783	1	1	1	1	2.27653	-2.67112	-3.10696	-2.69473	1
C.cajan_21498	Fasciclin-like arabinogalactan protein 12	1	3.61783	1	1	5.38264	4.72319	1	-2.0763	5.51253	1.12194	1	1	1	1	3.39101	4.24372	-0.236558	-1.40697	6.68996	4.44412	-2.11812	1	1	1	1	1	1	1	1	1
C.cajan_21502	Fasciclin-like arabinogalactan protein 11	1	4.42584	1	1	5.69106	5.19786	1	-1.11625	6.49411	1.26087	-0.682173	1	-2.26716	1	2.1871	5.9296	1	-2.41437	7.96961	6.23487	3.66316	1	1	-1.54704	1	3.42849	1	-0.819172	1	1
C.cajan_21503	Fasciclin-like arabinogalactan protein 12	1	2.69909	1	1	3.96425	3.11114	-0.23133	1	3.78581	1	-2.97956	1	1	1	1.4427	3.49934	1	1	5.76601	3.68361	1.71899	1	1	1	1	0.976107	1	1	1	1
C.cajan_21504	Fasciclin-like arabinogalactan protein 12	-2.35948	3.34751	1	1	4.90438	3.75934	-2.46232	0.164632	5.21252	-0.649543	-1.2437	0.589485	4.13758	0.725532	4.64015	4.36022	2.11606	-4.00881	5.93633	4.03057	1.09191	1	-3.63089	1	0.818654	4.86558	-3.57957	1	1	1
C.cajan_21505	Fasciclin-like arabinogalactan protein 12	1	2.36892	1	1	3.77045	2.92925	1	1	3.66816	1	-1.42103	-1.60239	-1.29567	0.797992	0.490375	2.7049	1	1	4.6525	1.3137	1.02538	1	1	1	1	0.770009	1	1	-2.00586	1
C.cajan_21512	Uncharacterized protein	1	6.76573	-0.934808	5.05856	-0.336293	7.24887	1	0.274864	6.35969	1	-2.48227	0.789696	-1.71096	-1.75878	-1.12499	-0.429741	-0.497918	0.203577	-0.0715637	1	-0.551913	-3.48816	-3.7479	-1.95907	1	-1.10207	-1.84024	-0.645428	-1.53126	-0.896321
C.cajan_21539	Putative cyclic nucleotide-gated ion channel 15 (Cyclic nucleotide- and calmodulin-regulated ion channel 15)	-1.84395	0.935792	1.53555	-1.26326	0.974353	-0.433167	-2.09641	2.8804	3.7647	-0.100153	-0.542725	-2.73315	1.62515	2.08518	0.417812	5.11725	2.12306	-1.731	-0.14794	2.84149	-0.784853	-0.854458	-1.25339	9.46505	1.26136	5.17363	-1.85006	2.11802	-1.50061	-1.90293
C.cajan_21573	Transcription factor RAX3 (Myb-related protein 84) (AtMYB84) (Protein REGULATOR OF AXILLARY MERISTEMS 3)	1	4.11984	1	1	1	3.08361	0.246676	4.5893	3.59858	1	1.16677	0.4262	1.86119	0.778848	-2.48888	4.6417	4.84411	0.452269	1	0.118081	-1.08254	4.20032	0.373498	3.12099	1.91035	3.84484	-0.974622	-3.30134	2.63347	1
C.cajan_21628	GABA transporter 1 (AtGAT1) (Bidirectional amino acid transporter 1)	-0.357034	3.77449	-0.200177	1.01233	0.0767643	1.99253	-2.13021	1.47679	2.17898	0.761983	2.26388	-1.9716	-2.64075	-5.03861	-2.8608	3.1701	3.40575	1.95013	1.39697	2.5154	0.664701	2.41775	2.93598	6.47298	-0.275587	-0.27402	-0.834437	2.25281	4.17564	0.138238
C.cajan_21649	Dehydration-responsive element-binding protein 1B (Protein DREB1B) (C-repeat/dehydration-responsive element-binding factor 1) (C-repeat-binding factor 1) (CRT/DRE-binding factor 1)	1	1	1	1	1	1	1	0.914289	1.73011	1	-0.293164	1	0.431527	-1.27062	0.0171523	3.41876	1	-1.33556	-0.775584	0.868655	-2.06866	-2.07945	1	4.9476	0.816772	5.03303	1	2.2303	-1.94247	1
C.cajan_21698	F-box protein At3g44326	-0.521973	3.47592	-0.302032	-0.874656	0.178058	1.26403	-0.262218	3.12501	4.26436	0.494119	1	-4.10519	1	-2.45865	0.415164	4.90964	4.01371	-2.84075	-1.21641	-2.2468	-1.34178	0.0356239	-1.7098	3.88994	-18.016	2.86877	0.836078	3.27096	-1.66775	1
C.cajan_21708	NAC domain-containing protein 90 (ANAC090)	1	-2.69829	-3.10583	1	1	-1.1648	0.191626	2.42687	2.28398	1	1.01818	0.0166532	1.91894	1.96017	0.843244	3.67945	2.42504	1	1.51178	1.55432	2.51344	3.68303	3.39567	7.07766	3.96821	3.59256	-0.0146438	1.355	-1.3244	1
C.cajan_21784	Serine/threonine-protein kinase-like protein CCR4 (EC 2.7.11.1) (CRINKLY 4-related kinase 1) (AtCRK1) (Protein CRINKLY 4 RELATED 4) (AtCCR4)	-1.19383	2.58987	-1.25442	-1.73994	1.28264	-0.486018	-1.6103	3.29835	3.73697	-1.17281	-0.265757	-2.76894	-0.455477	-0.846407	-0.00627202	6.25334	3.23482	-3.02135	2.11328	1.79251	-0.354796	0.15888	1.22704	4.32902	2.27897	1.47554	-1.99893	-0.611546	1.57433	-0.995267
C.cajan_21967	MLP-like protein 328	4.64891	4.11507	0.359926	1	4.39033	7.09865	1	-1.56199	6.34804	1	-0.878611	-1.48444	-0.741674	1	1	4.18253	1	1	1	0.873396	-2.57401	-0.228103	-0.889081	6.28255	1	2.17925	1	-1.00033	1	1
C.cajan_22041	Nuclear transcription factor Y subunit A-1 (AtNF-YA-1) (Protein EMBRYO DEFECTIVE 2220) (Transcriptional activator HAP2A)	-0.942041	0.119622	-0.393001	1.75342	1.19125	2.2823	1.31717	5.07664	3.46797	1	2.13675	0.793347	-2.20208	-2.31879	-0.613849	4.15704	5.21854	3.01863	3.4924	0.996042	3.60299	0.958167	-1.3344	3.40246	-3.7209	0.351741	1.96908	7.8829	-0.435764	8.13143
C.cajan_23080	Universal stress protein MJ0531 (USP MJ0531)	1	1	-2.06132	-1.11107	-0.465042	-1.11034	0.667365	8.18177	4.80194	2.4457	1	-2.74598	6.21324	5.00737	5.14114	2.09211	9.5162	0.890758	1.17588	0.19309	-1.23161	-0.0354417	0.660609	-2.22587	0.425481	1.9892	1	3.15689	-0.133951	4.22006
C.cajan_23081	Uncharacterized protein	-0.919078	1.87365	0.807174	-2.84619	2.8973	2.27377	1.59659	1.42288	2.73688	2.32075	2.61856	1.01438	-0.00307043	0.472384	4.23113	2.81279	1.54861	1.42056	3.4567	2.20473	2.49489	0.198645	-0.00363729	1.60778	-0.422571	1.625	0.652822	0.457678	-0.717612	-1.11148
C.cajan_23102	Uncharacterized protein	1	3.00993	3.08486	3.80508	1.77929	2.31019	0.649891	1.92261	4.87625	1	0.242133	0.0778856	0.165674	-0.963988	-0.661654	4.15244	2.40193	0.00394758	4.63758	0.992993	1.23942	-0.16966	-1.09581	4.45324	-0.884272	1.49114	1.11758	0.202173	0.859954	1
C.cajan_23163	ATP-dependent 6-phosphofructokinase 3 (ATP-PFK 3) (Phosphofructokinase 3) (EC 2.7.1.11) (Phosphohexokinase 3)	-0.796433	4.38817	-0.0482451	-1.61226	2.13698	2.4164	-1.52543	4.18993	4.29542	-1.59598	1.30183	4.2753	2.24389	7.1399	2.37741	5.8904	4.98245	0.392262	1.50733	1.82565	1.5573	2.52516	3.16374	6.78674	0.818442	3.60218	0.928609	2.09617	2.206	-1.13334
C.cajan_23196	1-aminocyclopropane-1-carboxylate oxidase 1 (ACC oxidase 1) (AtACO1) (EC 1.14.17.4)	1	4.16382	-0.628981	10.2349	1.66402	8.89399	1	6.08069	4.35798	1	-3.13311	1.43945	-2.38898	0.300557	1	3.8833	8.11021	0.873183	-0.166417	1	-4.53946	1	1	1.46953	1	-3.28008	-4.04392	6.08649	3.25637	4.43993
C.cajan_23266	Cationic amino acid transporter 1 (Amino acid transporter 1)	1.19523	4.88178	2.14018	3.58107	-2.77996	5.41824	0.552721	0.858196	3.78999	-2.19705	-0.901443	2.20237	-0.0777382	-3.06386	-3.33449	1.73879	4.0705	-1.82685	-1.94133	0.614399	0.734022	2.02484	1.97132	2.80033	-1.72053	1.26721	2.20038	2.04573	0.494989	0.479851
C.cajan_23269	CASP-like protein 1B1 (GmCASPL1B1)	1	-1.72028	1	1	1	5.5549	1	4.98106	6.13606	1	-1.84331	1	1	1	1	4.70705	3.00752	-0.663522	-0.879372	1	-1.08135	-0.616156	1	2.54824	1	1	-2.823	-2.26188	1	1
C.cajan_23380	Peroxidase 53 (Atperox P53) (EC 1.11.1.7) (ATPA2)	-0.0200347	4.90244	0.935701	0.595294	4.79424	4.68677	-1.1512	5.70063	4.98529	0.454113	3.23234	1.59678	1.62457	2.86043	7.08718	5.47235	8.1751	-0.503634	4.2621	3.48472	4.39409	3.0183	-1.15279	5.24052	1.08832	5.12901	-1.85072	3.99623	-3.87904	-2.14929
C.cajan_23408	Vignain (EC 3.4.22.-) (Cysteine endopeptidase)	1	-0.93951	1	1	0.922868	-1.44334	1	0.916408	3.41741	1	-1.4871	-2.15691	-0.273704	-2.65344	0.417023	2.82125	-0.959556	0.435383	7.66255	5.9202	3.04573	1.23046	-3.20606	6.80033	0.611786	5.31062	-0.850028	-0.211388	2.83839	-2.69012
C.cajan_23488	WAT1-related protein At5g64700	1	-0.110129	1	1	-4.25307	0.126339	-1.11271	4.52717	3.40733	-0.994169	0.49134	1	1	-2.2539	-2.58036	3.48463	4.2558	1	0.745504	2.10952	1.085	1.59701	2.07339	1.42051	-2.17524	-1.81241	-0.444258	-1.74881	-1.11376	1
C.cajan_23497	Nodulation-signaling pathway 2 protein	-4.63424	4.03082	1	1	1	4.35527	1	-1.03842	3.0386	1	-4.314	-1.34929	1	1	-3.03519	4.55221	2.22797	-1.13562	1	1	-2.69861	-1.95627	1	-1.2064	1	1	1	1	1.92675	1
C.cajan_23183	Uncharacterized protein	1	1	1	1	1	1	1	6.59693	-1.33056	1	-4.22688	-1.05048	-2.93012	-4.05514	1	1.30158	6.75487	-2.50595	1	-2.88809	1	1	-4.58595	1	1	1	1	-3.09954	-2.95223	1
C.cajan_23223	Probable WRKY transcription factor 13 (WRKY DNA-binding protein 13)	-1.42744	1.48402	1.53868	2.08792	1.9669	2.76321	4.22996	-0.628856	2.80469	1	1.39636	0.972538	1.84528	1	2.78215	3.71477	-1.11593	-2.26018	5.30867	3.75344	3.48385	3.63837	0.640621	2.87376	0.916874	1.4586	3.46339	-0.557157	-2.37559	-0.299154
C.cajan_23245	Myosin heavy chain kinase B (MHCK-B) (EC 2.7.11.7)	0.158518	4.0432	1.58678	2.83011	0.860796	3.8618	1	4.00881	5.14696	1	-1.4656	-3.13415	-0.664286	-0.446213	1	4.66352	4.61282	-0.613465	-1.26068	0.934932	-1.01239	-0.407626	-0.38982	5.87138	3.00335	2.93282	-1.47949	2.43176	-0.0709362	1
C.cajan_23327	Uncharacterized protein	0.297414	3.37736	1.17649	3.49939	0.973633	3.96827	-0.176146	1.48263	3.77778	0.528171	-0.245268	0.895241	0.180963	0.569238	-0.383115	2.14977	0.915184	0.1421	0.45114	-1.22439	1.32539	0.198997	0.591306	3.38533	0.178785	0.253554	0.456386	2.23615	0.532566	3.05572
C.cajan_23337	Pentatricopeptide repeat-containing protein At5g44230	0.659221	1.15014	0.406504	2.19785	0.916905	0.929011	1.75475	3.42066	3.24202	1.13083	1.11293	0.409309	0.2597	0.950513	0.0747109	4.21551	2.28405	0.65892	-0.494217	1.62434	1.16005	0.443235	0.465442	4.90766	1.97509	2.83421	1.15196	0.974397	2.46514	1.13386
C.cajan_23348	Putative disease resistance RPP13-like protein 1	3.4113	3.1689	2.96054	2.65039	-0.358092	3.73921	-0.474747	3.40848	3.86327	-1.16186	1.79119	0.667629	-0.338431	0.705606	-1.17543	3.93845	2.73058	0.781494	0.779722	3.01978	2.08611	2.06863	1.70617	6.12553	-1.5945	2.39584	1.84075	0.861003	0.660025	1.15678
C.cajan_23363	Putative disease resistance RPP13-like protein 1	-0.451356	-0.184433	0.813919	-2.47982	-0.338767	2.31618	1.26227	2.17993	1.6063	0.470573	2.27159	1.61155	0.343146	0.614408	-1.28514	3.06102	1.45978	2.1748	1.60518	2.77884	1.94375	1.67624	0.88751	4.95561	-0.139476	2.30498	3.11266	0.448637	2.15185	0.356978
C.cajan_23480	Uncharacterized protein	1	1.67482	1	1	1	1	1	3.39932	4.48386	1	0.80644	0.656002	1	1.39487	0.15959	4.85752	3.53197	1	2.07726	2.17703	2.44332	3.94231	3.20867	4.21853	1	3.2334	-0.432357	3.76275	1.47437	1
C.cajan_23494	RING-H2 finger protein ATL78	3.78783	2.03055	1	-2.67827	-1.11344	4.39048	1	1	4.51295	1	0.548239	5.44354	1	1	-2.82336	6.12387	2.96725	1.01378	5.15522	4.46356	4.48675	3.51075	2.38565	6.31926	-0.972472	2.12058	-1.53959	-0.13319	-0.532253	1
C.cajan_23525	U-box domain-containing protein 26 (EC 6.3.2.-) (Plant U-box protein 26)	1	2.00482	-2.58061	-1.01185	-0.32896	1.14139	0.993913	2.80479	1.9592	0.145377	-0.999074	-0.750067	0.583375	1	1.9632	2.53029	2.6493	0.0224601	1.11752	1.41923	1.00555	4.05246	3.55469	2.19378	0.485087	2.26373	0.65743	1.60357	1.09306	1
C.cajan_11053	Carotenoid 9,10(9',10')-cleavage dioxygenase 1 (EC 1.14.99.n4) (PsCCD1) (PsNCED1)	-4.21791	2.05779	1	1	1	5.25204	1	-3.98536	3.14353	1	1	-2.68871	1	1	-0.078256	3.09868	0.2339	-4.33938	1	1	1	1	1	0.898835	1	1	-5.77184	1	-3.23491	1
C.cajan_11102	Uncharacterized protein	-1.03017	3.30708	0.349694	0.308862	1	3.19122	0.437217	0.370432	2.76358	1	0.629296	1.4449	2.72962	1.88925	3.52543	2.92458	0.332759	1.42123	1	0.613503	1	3.05975	-0.279187	4.69209	0.655361	3.6007	-0.194113	2.08856	1	-0.317939
C.cajan_11124	Putative 12-oxophytodienoate reductase 11 (EC 1.3.1.-) (OPDA-reductase 11) (OsOPR11)	0.32717	3.40039	-0.258178	-0.251745	-0.277564	2.20821	1.11194	4.24325	3.85251	1.3611	2.84499	-1.04279	-1.13593	-2.76206	-0.607351	3.79923	4.46481	-0.256737	1.87762	2.20422	4.14326	4.91188	4.55551	6.41988	-4.2093	1.31104	1.16088	-0.606358	-3.43179	-2.91281
C.cajan_11245	Vegetative incompatibility protein HET-E-1	1	0.713995	1	1	1	1	1	2.63241	0.972487	1	1	-1.57385	1	1	1	4.06707	5.36856	1	0.400341	1	-1.09814	-3.05535	1	3.74272	-4.20993	1	-2.68504	1	-4.49955	1
C.cajan_11260	Cytochrome P450 71A1 (EC 1.14.-.-) (ARP-2) (CYPLXXIA1)	4.75607	5.57888	1.92981	-3.43576	4.57649	3.37947	-0.325218	2.33855	2.74176	2.35331	1.36534	0.153235	1.33176	2.35788	-3.54864	0.426222	1.24205	-5.28855	0.905721	2.57605	1.63521	3.5346	3.12607	0.900042	-1.0057	4.62152	-0.924199	-2.6548	-5.64198	1
C.cajan_11503	Protein P21	0.105249	3.60038	1.43161	1.73465	1.05993	0.3684	1	5.28066	2.641	0.862971	-0.878632	2.64915	2.77249	1.25224	0.516802	3.57555	3.26183	1.88062	2.9112	4.13498	1.81138	4.11952	-0.712457	4.42824	-1.28712	3.37267	-0.792512	5.01644	0.78627	2.95349
C.cajan_11728	Protein NRT1/ PTR FAMILY 4.6 (AtNPF4.6) (Nitrate transporter 1.2) (Nitrate transporter NTL1) (Protein ABA-IMPORTING TRANSPORTER 1)	-4.10417	-1.11692	1	1	1.28583	0.0717078	-2.35791	0.801001	1.16082	1.87475	3.74973	-1.26547	0.550999	1.81689	-0.165632	1.70193	0.342134	0.122885	4.81777	4.6948	5.06102	6.567	5.73144	3.50275	-2.78691	1.94134	-1.67159	0.920591	-3.67178	1
C.cajan_11851	Putative disease resistance protein RGA4 (RGA4-blb)	1.10941	0.789203	-2.25528	-3.94	-0.615017	2.72034	0.0334547	2.91198	2.24843	0.509108	2.87935	-0.247034	-0.114423	0.623698	0.583153	0.745358	-0.224248	0.325099	1.61643	3.41373	3.04704	3.68231	4.28163	3.78371	0.0760117	2.6702	3.08105	1.1548	-1.91899	0.663855
C.cajan_11872	Uncharacterized protein	-0.544656	1.04873	1	-1.93401	-0.539922	0.646448	1	3.06308	2.79081	1	0.133248	1	1.41981	1.1969	0.290295	2.8026	1.50884	-2.93199	0.0622737	3.34528	3.30122	3.94238	4.32906	7.05309	2.86859	4.81572	0.239545	3.35283	-1.14227	1.84918
C.cajan_11878	TMV resistance protein N	0.0379023	5.1336	-1.33027	3.8171	1	6.63974	0.0114527	2.16535	2.79062	0.299549	-2.15593	-2.92892	-3.07235	1	0.384702	2.42047	2.69414	-3.17228	1	1	-1.5655	-2.91405	-1.54042	3.93654	-2.63204	-1.16405	-0.0237772	-2.26575	1	1
C.cajan_11883	DnaJ homolog subfamily B member 13 (Testis and spermatogenesis cell-related protein 6) (Testis spermatocyte apoptosis-related gene 6 protein) (Testis spermatogenesis apoptosis-related gene 3 protein) (Testis spermatogenesis apoptosis-related gene 6 protein)	-1.66952	-1.18838	1	1	0.224238	1.6107	0.509686	1.69157	2.65991	1.94162	-0.484453	-0.243419	1	-1.02042	-1.28022	4.76088	1.79915	-1.98042	1.29013	1.66161	0.99899	1.14276	-0.290833	1.83916	-2.99167	-0.102552	-0.155756	-3.41977	-0.927952	1
C.cajan_11919	Uncharacterized protein	-0.330331	5.16398	0.529631	3.932	2.08845	4.85263	1.22432	6.70253	6.72011	1	3.09837	-0.123165	1.78681	1	1	8.651	7.21402	1	2.18789	1	-0.192236	1.80552	1.8716	8.24871	1	1.65425	2.30253	4.412	1	6.96855
C.cajan_11967	Putative lipid-transfer protein DIR1 (Protein DEFECTIVE IN INDUCED RESISTANCE 1)	-0.896039	4.91628	2.14564	2.64874	1.91372	7.0243	-2.95108	5.43607	4.41666	-1.67344	1	-0.162275	1	-3.52162	-0.987863	2.65647	2.9455	-1.75661	1	1	1	-3.51593	1	1.37048	1	-0.561328	-0.546897	-2.76957	-0.157205	-2.72538
C.cajan_12004	Isoflavone reductase-like protein (EC 1.3.1.-) (Pollen allergen Ole e 12.01) (allergen Ole e 12.01)	1	3.59541	1	1	1	4.24929	1	3.46727	4.51537	1	1	1	1	1	1	6.31665	3.45624	1	1	1	1	1	1	4.65873	1	1	1	1	1	1
C.cajan_12176	Protein MKS1 (Protein MAP kinase 4 substrate 1)	-1.32766	3.40005	1.40225	0.824597	1.2251	3.8709	0.985216	4.35037	5.09474	1.88287	-0.0479528	-2.15788	0.301272	-0.808804	2.1637	7.77836	3.94922	-1.14086	-0.892379	1.01208	-1.71275	3.23907	1.5875	8.75074	0.192548	1.12013	1.0575	-1.5848	-2.17701	1
C.cajan_12182	Probable inactive receptor kinase At4g23740	5.00815	3.82988	3.49637	4.01585	0.933104	4.23258	0.360016	5.10567	3.99156	1.53378	0.439644	1.5479	2.87233	2.57269	2.87666	5.07386	5.38577	-0.282104	-0.9878	2.08339	0.0483059	3.83848	2.6969	4.35219	1.01052	2.46871	0.0725998	2.0863	1.16471	0.21232
C.cajan_12264	AP2-like ethylene-responsive transcription factor AIL6 (Protein AINTEGUMENTA-LIKE 6)	1	4.48529	1.59576	5.54452	-0.416373	3.13319	2.42706	4.46565	2.86975	0.358813	-2.53404	0.115233	-1.13089	-3.5398	-1.44643	2.75139	2.32824	-0.265582	0.220194	-2.54329	-1.23526	-1.86388	-4.11545	1.69382	-3.25914	-2.88772	1.45751	2.34986	0.699267	2.84582
C.cajan_12291	Agamous-like MADS-box protein AGL17	-3.93177	2.94835	1	1.90681	1	4.64072	1	-2.66339	3.14467	1	1	-2.83615	-1.94939	-0.210967	1	2.27549	-0.569687	1	1	1	1	1	1	4.07887	-1.79387	0.0658893	1	-1.49953	1	1
C.cajan_12368	Putative disease resistance protein RGA4 (RGA4-blb)	-4.26757	2.97	-0.187324	1	1.11497	3.25436	-3.1533	3.34629	2.99384	-0.803227	2.0603	-1.88644	0.684774	0.354373	-3.04007	4.82235	3.2243	1.83489	3.50205	3.88775	3.98197	3.95312	2.04074	0.558894	0.956488	1.17731	-4.8553	1.17074	0.655874	0.40174
C.cajan_12375	Sn1-specific diacylglycerol lipase beta (DGL-beta) (EC 3.1.1.-) (KCCR13L)	1	-1.51448	1	1	1	2.29313	1	3.28705	4.36733	1	-4.63753	1	1	1	1	4.46936	2.06351	1	1	1	1	-5.28467	1	3.49623	1	1	-3.48828	1	1	1
C.cajan_12515	Thiosulfate sulfurtransferase 18 (EC 2.8.1.1) (Sulfurtransferase 18) (AtStr18)	-1.03204	1	1	6.52368	1	7.41669	0.0819531	3.95525	1.03415	1	-2.33707	1	1	-0.674257	1	1.43022	6.20045	3.42875	0.86705	1	1	-2.50363	-2.42141	6.60844	1	-3.71493	1	4.23414	5.14765	5.97691
C.cajan_12521	Histidine kinase 1 (EC 2.7.13.3) (Arabidopsis histidine kinase 1) (AtHK1) (Protein AUTHENTIC HIS-KINASE 1)	2.54489	3.57895	-2.25601	2.43394	0.720392	7.25304	-3.32304	5.37994	4.43517	1	-0.581102	-1.93733	1.38391	-0.243829	-3.58083	6.13007	4.65803	-2.4854	1.57219	2.6073	2.0829	1.77705	0.015155	4.72038	-4.50129	3.03663	-3.90105	-1.68514	-2.46044	-1.65982
C.cajan_12552	Uncharacterized protein	-2.88547	4.12385	1	-0.138361	1	4.47488	0.142283	3.55555	3.70236	0.219822	0.367461	-1.79618	0.466309	-0.987217	-1.2636	5.48064	2.76006	1	1	1	1	2.50023	-0.923121	2.29846	0.31034	-0.523479	-1.74165	-0.859643	-2.96468	-0.392357
C.cajan_12595	Cytochrome P450 82C4 (EC 1.14.-.-)	2.72833	1.08396	-0.683565	-1.10259	-0.177492	4.06903	-1.22167	4.30144	3.85271	0.0612232	1.79902	-2.22656	0.317975	2.21431	3.10743	4.27626	3.2335	0.444455	0.143746	0.199349	0.650084	1.73657	1.87997	3.11743	0.223398	3.93869	0.573122	2.51055	0.895861	0.279543
C.cajan_12624	Probable vacuolar amino acid transporter YPQ3 (PQ-loop repeat-containing protein 3) (Protein RTC2) (Restriction of telomere capping protein 2)	-1.34013	2.33013	1.55252	3.72042	1	3.31891	5.62952	3.54217	5.46098	5.68972	-2.02111	-0.394965	2.23969	-0.43306	-0.590454	1.56435	-0.67982	-1.40294	-3.00084	3.28735	2.03656	1.21637	-0.87078	2.43427	1	-3.37137	0.711301	3.10421	0.76051	3.41773
C.cajan_12626	Probable galacturonosyltransferase-like 2 (EC 2.4.1.-)	-1.24631	2.60429	0.0331587	-1.55558	4.3947	1.54594	1.53923	2.7972	4.01664	2.50362	2.77028	0.319225	-0.953769	0.0825936	6.737	2.65235	0.439485	0.789195	5.85607	1.94151	3.14925	-0.527128	-0.345766	1.44284	1	0.603682	0.863383	0.347394	-1.67568	1
C.cajan_12653	Probable polyol transporter 3	1	1	1	1	1	1	1	7.03694	1	1	-3.73321	-2.90223	1	-3.04636	-3.41078	2.53826	8.49635	-5.1097	1	-3.93564	1	1	1	-3.20193	1	1	1	1	-4.57726	1
C.cajan_12656	Probable polyol transporter 6	1	1	1	1	1	1	1	5.67265	1	1	1	-2.73863	1	-3.90918	1	0.768205	9.10997	-2.98109	1	1	1	1	1	1	1	1	1	1	1	1
C.cajan_12695	U-box domain-containing protein 5 (EC 6.3.2.-) (Plant U-box protein 5)	-1.77417	0.788535	-3.85755	-4.35933	-1.21681	1.00765	-2.55749	0.839935	1.31498	-1.47936	4.38581	-2.48077	-0.206883	-2.22099	-4.03469	2.49196	0.636311	-5.74644	0.890991	3.48436	2.37149	3.43433	4.17823	4.24648	-1.3861	0.561976	-1.09104	0.866963	1	1
C.cajan_12705	Isoflavone reductase homolog A622 (EC 1.3.1.-)	2.86971	6.11827	-0.599748	-2.62198	1	6.5603	1	3.99045	6.16286	1	-0.474745	1	-1.50867	-3.45709	0.164065	6.54915	4.48763	-2.17917	-0.889081	0.584924	-1.32848	0.824743	0.396225	5.32894	-2.86077	-1.91331	1	0.552712	-1.7165	-0.213429
C.cajan_12707	Isoflavone reductase (IFR) (EC 1.3.1.45) (2'-hydroxyisoflavone reductase) (NADPH:isoflavone oxidoreductase)	1	-0.421956	1	1	1	6.21213	1	7.88291	6.70201	0.123878	1	1	1	-2.56625	1	8.64487	7.20804	1	1	1	-4.64448	-4.24441	1	6.59364	1	1	1	1	1	1
C.cajan_12708	Isoflavone reductase (IFR) (EC 1.3.1.45) (2'-hydroxyisoflavone reductase) (NADPH:isoflavone oxidoreductase)	4.08055	7.92536	3.84406	4.33122	-1.37764	4.31864	1	0.934667	5.20484	1	1	1	1	1	1	2.48584	0.860796	-0.0961365	1	1	1	1	1	4.41472	1	1	1	-1.89722	1	-2.48469
C.cajan_12709	Isoflavone reductase (IFR) (EC 1.3.1.45) (2'-hydroxyisoflavone reductase) (NADPH:isoflavone oxidoreductase)	4.97533	8.35504	1.50771	0.252234	-0.17736	5.765	1	5.14888	7.1467	1	1	-3.28667	1	1	1	5.6044	6.2178	1	1	1	1	1	-4.03019	6.26002	1	1	1	-0.321544	-3.9883	1
C.cajan_12716	Uncharacterized protein	1.41535	5.08801	2.11369	1.16797	1.90667	5.51647	1.92904	2.90882	5.00986	1.59959	3.22741	0.822714	1	1	-0.272243	6.3825	4.47905	-0.0352184	1	0.196368	2.16118	5.52929	6.18047	6.25185	1	-0.343202	2.77572	3.26257	-0.679499	0.824548
C.cajan_12758	Lipase (EC 3.1.1.3) (RDL) (Triacylglycerol lipase) (ROL)	3.02066	4.55654	5.1058	-0.770803	-2.30063	2.35413	2.61363	3.28027	4.39521	1.95475	3.9587	-0.157549	-2.64443	1	1	1.72876	5.15925	0.723943	-1.19524	-1.61943	-2.41461	1	1	4.69897	1	0.453807	2.71724	5.94182	0.546749	6.53376
C.cajan_12769	Heat shock factor protein HSF24 (Heat shock transcription factor 24) (HSTF 24) (Heat stress transcription factor)	0.587413	2.5695	-0.475457	1.3174	3.44968	3.43496	1.81306	4.84051	4.43262	1.27564	0.777569	-1.44784	-0.0532781	0.84355	3.88815	5.33252	2.77913	-3.3324	5.35195	3.71531	4.96694	4.85504	4.78001	6.72494	-2.11768	2.11587	2.49404	2.63757	1	5.54477
C.cajan_12778	Uncharacterized protein	1	2.4859	1	3.04275	1	3.25397	1	2.22282	3.23265	1	1	1	1	1	1	-0.444019	4.99481	1	1	1	1	1	1	1	1	1	1	1	1	1
C.cajan_12875	Bark storage protein A	-0.800345	5.84568	-1.26743	-1.668	1	3.874	-2.883	4.50872	7.7529	1	-0.486709	-2.68654	0.100009	-2.4211	-0.969291	2.69856	1.61899	-2.17801	-2.91612	-3.2932	1	1	1	3.00883	1	1	1	-3.44592	1	-2.39616
C.cajan_12940	BON1-associated protein 2 (Protein BON1-ASSOCIATED PROTEIN 1-LIKE)	-2.13417	1.73507	1	1	1.18026	0.122726	-0.590903	4.27825	4.28562	1.10627	0.2872	0.169656	-1.07515	0.989495	1.85406	8.61803	4.88905	1	3.28539	1.35092	0.573326	2.56289	2.02557	6.61573	-1.21734	4.9107	1.09831	3.58297	2.24926	-1.52674
C.cajan_12953	Peroxidase 20 (Atperox P20) (EC 1.11.1.7) (ATP28a)	0.0361165	-0.706307	-0.757699	-0.237144	-0.439023	2.93389	-0.963149	1.87109	3.60438	1	0.104538	-0.594171	-3.52531	0.0361727	-0.884381	3.33533	1.83832	0.750606	0.47523	-2.08373	-0.698494	-1.64285	0.822526	2.19177	-1.47232	0.7564	0.309281	2.56083	0.549413	1.58028
C.cajan_12992	Transcription factor bHLH25 (Basic helix-loop-helix protein 25) (AtbHLH25) (bHLH 25) (Transcription factor EN 29) (bHLH transcription factor bHLH025)	1	4.20076	-2.54834	1	0.583866	2.11885	1	5.49146	6.59537	1	-2.94658	-0.850457	-1.7036	-0.285801	-1.04785	8.07216	4.82826	1	0.555041	-1.40783	-4.08003	-4.07352	-3.98212	9.10126	-0.571148	3.68001	0.921368	2.64787	-2.96816	1
C.cajan_13054	Nudix hydrolase 8 (AtNUDT8) (EC 3.6.1.-)	1.24405	-1.27262	0.244984	0.149155	0.579837	3.1735	-2.03044	1.01437	3.40965	-1.26455	-1.96065	1.08133	0.0880602	1.98925	-0.687972	0.847588	0.645554	-0.680907	3.77651	2.20308	0.888437	-1.50838	-2.19577	6.33216	-0.487185	3.347	2.1935	2.83509	-1.37766	5.78153
C.cajan_13060	1-aminocyclopropane-1-carboxylate oxidase (ACC oxidase) (Dmaco) (EC 1.14.17.4) (Ethylene-forming enzyme) (EFE)	-0.635105	4.29743	-0.443789	0.499466	-2.8204	2.01962	1	3.8397	6.16581	1	1	-0.831751	1	-1.46918	1	2.07046	1.7968	-1.50139	1	1	1	1	1	2.08601	1	1	1	1	1.83824	1
C.cajan_13079	Metalloendoproteinase 1 (EC 3.4.24.-) (SMEP1)	-2.99881	2.53764	-2.24801	-0.154883	-1.84295	1.4963	-2.64578	0.518726	2.68193	1	1.08704	-1.20681	1.87571	0.86747	1.92515	3.30922	0.305539	-0.464254	0.961846	0.0606977	-0.814928	2.21103	2.41279	2.65151	1.86538	0.713872	-0.929558	0.692195	-3.24567	0.435821
C.cajan_13102	Protein NRT1/ PTR FAMILY 6.3 (AtNPF6.3) (Nitrate transporter 1.1) (AtNRT1) (Nitrate/chlorate transporter) (Protein CHLORINA 1)	1	2.4898	-3.45905	-0.763937	3.6376	5.46608	-1.70225	2.83649	6.25335	2.63242	1.82185	1.16746	4.7487	3.90329	3.01381	2.49079	2.63912	1	1	-0.8554	1.45065	2.43757	5.10855	-0.715221	7.79258	3.15633	0.0918691	1	-4.99714	1
C.cajan_13119	Lipid transfer-like protein VAS	1	8.04053	1	-0.596889	1	7.56601	1	1.88616	7.23632	1	1	1	1	1	1	1.09374	1.25925	1	0.0853567	1	1	1	1	1	1	1	1	1	1	1
C.cajan_13120	Protein ODORANT1 (MYB-like protein ODO1)	0.161785	3.324	1.24797	0.546008	3.70783	3.95131	1.87454	2.66942	4.24819	1.88208	4.62243	0.543278	-0.325642	-1.96066	3.47505	5.5321	3.94519	1.84837	5.8072	3.35885	4.04088	0.3172	-1.54258	5.28378	-2.4318	1.68299	1.76135	0.945817	1.11501	-2.04015
C.cajan_13124	Protein NSP-INTERACTING KINASE 2 (EC 2.7.11.1) (LRR receptor-like serine/threonine-protein kinase NIK2)	-1.601	1.49324	0.870353	-0.532506	1.75265	1.70679	0.451889	2.34471	1.72127	2.17523	1.62834	1.44317	2.72641	4.29974	-1.59495	3.51124	2.83008	0.360274	2.62225	1.73824	0.921078	2.20278	0.603673	2.83284	3.00168	2.87032	0.456691	0.378756	1.55778	-1.62943
C.cajan_13135	Putative DNA-binding protein ESCAROLA	-0.899426	3.51783	3.4484	4.97606	-0.536777	2.82606	-2.3784	2.61506	3.35152	-1.22233	1	-1.49275	0.584029	-0.223798	3.11565	2.52588	2.28419	1	-0.685078	1	-2.40945	-0.37916	-3.95197	1.66943	-0.628762	0.928692	1	0.300018	1	1.5709
C.cajan_13175	MATE efflux family protein 6 (Protein DETOXIFICATION 1-like 2) (Protein DTX4)	-2.19238	3.09608	-1.40734	2.09498	2.66905	0.950476	0.598041	6.11497	5.99223	1.19737	-0.310794	-1.61757	0.900737	-0.635186	1.64199	8.73902	4.09007	-0.751319	4.39929	5.49899	0.984159	2.61021	1.65551	10.1438	0.166214	6.30306	0.145234	4.64421	1.77683	0.301752
C.cajan_13184	Osmotin-like protein OSM34	-1.29839	4.04927	-2.86925	-1.76979	-1.37429	2.67888	-1.18541	3.75639	4.40939	1	0.88719	-2.39863	-1.49941	-0.0892182	2.50131	4.56884	3.87148	-2.19889	1	1.42788	0.742981	8.10669	6.45942	7.53391	-3.4862	1.80878	-2.54171	6.22665	-0.00844859	2.91187
C.cajan_13197	Probable copper-transporting ATPase HMA5 (EC 3.6.3.54) (Probable copper-transporting ATPase 3) (Protein HEAVY METAL ATPASE 5)	6.31341	2.93155	0.923697	0.174253	1.11758	3.32178	-1.77719	2.07529	2.82272	1.01175	-3.29961	0.610095	-2.71216	-2.39926	-0.489413	3.8994	1.46028	-0.548086	1.85423	1.20472	1.00347	-2.01056	-4.04471	3.33212	-4.16779	0.610417	-2.08521	2.59452	-0.564118	3.11164
C.cajan_13238	Transcription factor MYB86 (Myb homolog 4) (AtMyb4) (Myb-related protein 86) (AtMYB86)	1	2.39086	1	1	3.09053	2.99483	0.942781	0.925096	3.72466	0.356144	2.649	1	1	-1.45216	4.12076	3.48294	-0.26651	1.31645	5.67101	2.50714	2.67035	1	1	1.65115	1	0.375746	-3.99249	0.709308	1.42803	1
C.cajan_13240	Mitogen-activated protein kinase 4 (AtMPK4) (MAP kinase 4) (EC 2.7.11.24)	-0.862192	3.53511	1.72726	1.49414	1.56163	4.81605	1.84259	2.52678	3.34747	1.63734	0.473122	2.11781	0.870195	0.747937	1.55788	2.52442	2.81577	1.4845	-1.87902	1	-3.33725	-1.56406	1	1.93358	-0.116013	-1.21953	1.7569	0.900923	0.925126	-1.13249
C.cajan_13283	2-hydroxyisoflavanone dehydratase (EC 3.1.1.1) (EC 4.2.1.105) (Carboxylesterase HIDM)	-0.89495	4.33528	1.41459	2.85918	1	4.25149	1	2.10043	4.99497	1	-0.625327	1	1	1	0.742618	4.5921	3.16886	1	1	1	1	0.057277	1	4.47376	-0.626106	0.52302	-0.714252	1	1	1
C.cajan_13299	Probable WRKY transcription factor 41 (WRKY DNA-binding protein 41)	-1.87016	2.10203	-1.69497	-2.68666	-0.0470075	2.03405	-0.360394	2.77071	2.2084	1.7865	2.29758	-0.521881	3.40115	0.39312	2.08906	4.71751	2.53719	-2.60671	0.180402	0.989248	0.0450655	2.99544	3.65026	5.34252	1.88986	4.34728	0.215542	1.42972	0.262421	-1.64694
C.cajan_13325	Pectinesterase 2.1 (PE 2.1) (EC 3.1.1.11) (Pectin methylesterase 2.1)	-0.369623	6.88314	3.34117	3.28494	1.61507	8.18156	2.32886	4.40718	5.354	3.66865	-1.86191	0.344647	-1.30521	1	-0.597354	6.01825	5.33816	1.64526	-0.342322	-0.0997866	-0.974722	-1.97717	-3.31808	3.22019	-2.65423	1.53244	3.50641	-0.564984	-3.28597	1
C.cajan_11046	Carotenoid cleavage dioxygenase 8 homolog B, chloroplastic (OsCCD8b) (EC 1.13.11.69) (EC 1.13.11.70) (Protein DWARF-10) (Protein MAX4 homolog)	-4.2168	-0.0761936	-3.45443	-0.531873	-2.32838	2.85302	-2.11672	3.04715	5.49763	1	1	-1.87933	-3.13957	-2.27244	-2.5669	5.08918	3.87166	-2.20002	0.922921	3.2483	-1.32532	-1.25983	-3.21726	4.1066	-3.3137	-2.15052	-2.68136	-1.25407	-0.617439	-0.57439
C.cajan_11251	Proline transporter 1 (OsPROT)	1.98714	5.06433	1.86988	1	1.92719	4.99856	1.04502	3.00359	3.73354	1	5.60632	3.26594	3.10616	2.65914	3.64194	5.32	4.13074	2.2768	3.8048	5.44298	1	1.51009	1.18296	1	1	1	-10.5061	0.0290076	-0.550556	1
C.cajan_11253	Cytochrome P450 71A9 (EC 1.14.-.-) (Cytochrome P450 CP1)	0.266289	3.82028	1.98711	3.46124	-1.49362	3.61261	1	2.37882	2.68957	1	-2.84419	-1.85189	-3.16031	-3.21416	-1.50782	3.41451	2.86378	-1.18085	-1.75956	2.87611	-2.15864	3.00488	0.84494	4.24277	-4.68076	0.392658	1	1.62795	-2.55081	0.700662
C.cajan_11291	E3 ubiquitin-protein ligase PUB23 (EC 6.3.2.-) (Plant U-box protein 23) (U-box domain-containing protein 23)	1	3.14718	-1.71855	0.127475	-0.683571	4.08389	1	3.24062	5.02308	1	1	-0.994494	4.21134	4.0615	0.379299	5.56824	2.45455	-1.83676	0.432329	3.25977	-2.59715	-0.571935	-1.10826	10.0289	6.36208	5.33871	-0.727263	2.05053	1.19074	1
C.cajan_11383	TMV resistance protein N	2.36002	3.31467	1.99144	0.885559	0.800927	3.44975	0.0622737	3.65747	3.69671	-0.189498	2.22183	1.22199	1.46272	1.71123	1.63715	4.47041	2.7248	1.40827	1.48594	2.26313	3.11024	2.74311	1.90633	2.6607	2.15118	2.375	1.11648	0.600974	0.735522	-0.0104192
C.cajan_11466	Extra-large guanine nucleotide-binding protein 1 (Extra-large GTP-binding protein 1) (Extra-large G-protein 1)	-2.05997	3.2049	0.419884	-1.37451	0.604717	2.41655	0.62412	4.59775	4.67556	2.41396	2.43647	0.520498	1.18431	0.808336	0.162287	6.83207	2.29982	0.71359	2.02869	2.23042	1.49763	2.31616	1.97077	7.18034	1.80458	5.77426	1.16084	3.60057	0.887993	-2.07851
C.cajan_11514	Remorin (pp34)	1	1	-1.05455	1	1	0.686532	1	8.38937	-1.53314	1	1	-1.71227	-0.826351	-1.85387	-1.26705	2.59303	9.97139	-3.03627	1	1	1	1	1	-2.27692	1	-2.9064	1	1	-2.72272	1
C.cajan_11610	Ureide permease 1 (AtUPS1)	2.95817	4.0197	2.11993	0.41354	1.46621	3.45952	-0.458749	2.914	2.85247	0.676448	4.02313	0.457804	0.742774	-2.6857	0.623277	4.71981	4.56911	-0.279555	3.05171	3.97351	3.33971	5.22154	5.61004	3.79509	-2.01489	2.49439	0.791897	2.07984	1.32806	-0.206129
C.cajan_11821	TMV resistance protein N	-1.89372	2.63261	-2.08749	-1.83308	0.384691	1.78913	-1.3234	3.81069	3.72433	-1.13892	0.527731	-0.428754	-1.15615	-0.916766	-0.802424	5.64666	2.63557	-0.994597	2.11093	2.32015	1.14683	1.42457	2.0063	6.24312	-0.468318	4.17316	1.47259	2.20246	-0.303128	-1.85822
C.cajan_11834	Metalloendoproteinase 1 (EC 3.4.24.-) (SMEP1)	-3.55725	3.01418	-0.291504	1	0.37789	-0.048836	-0.390782	1.95293	3.53	1.12518	-0.822557	-2.81757	-2.52609	-2.64412	-2.85589	5.48948	2.76058	1	1	-2.58367	-3.73322	0.111339	-1.16007	7.59804	-2.80983	0.308361	-0.0339491	0.0484734	-1.92732	1
C.cajan_11855	Phospholipid-transporting ATPase 3 (AtALA3) (EC 3.6.3.1) (Aminophospholipid ATPase 3) (Aminophospholipid flippase 3) (Protein IRREGULAR TRICHOME BRANCH 2)	2.69045	2.12765	2.40224	2.52951	1	1	1	3.83045	2.50448	1	2.60218	0.869319	1	1.65344	1	2.95775	3.23508	0.525427	1	2.72553	1	0.312758	0.395041	1.0661	0.697649	1	1.6844	1	0.443851	2.35203
C.cajan_11877	TMV resistance protein N	-2.09952	3.52428	-0.013691	2.65401	1	4.20692	1	1.76617	2.56097	0.366387	-1.36333	-1.41642	1	-0.775641	-1.8986	2.96415	2.86436	-3.23741	1	-2.09104	-2.34576	-0.928023	-1.85693	4.12744	1	-0.662924	-2.18542	-1.03366	-1.80257	1
C.cajan_11920	Endochitinase PR4 (EC 3.2.1.14)	-2.82015	4.53384	1	1	-1.45066	5.60216	-2.27044	4.17876	5.313	0.70877	-0.108153	1	1	1	1	6.23595	3.98885	1	1	-2.77848	-2.66317	-1.65636	1	4.01841	1	1	-3.50185	1	-3.54103	1
C.cajan_11934	Extra-large guanine nucleotide-binding protein 1 (Extra-large GTP-binding protein 1) (Extra-large G-protein 1)	-3.058	0.267596	-3.06837	-3.53996	-2.12445	0.145351	-4.30933	-0.61441	0.849447	-1.28434	3.3966	-0.845832	-0.923129	-2.31041	-0.683706	2.34159	-0.79604	-0.498727	-0.584711	1.37281	2.85836	2.94906	3.41742	6.79123	-0.0572686	2.37025	-1.63934	0.435447	-5.45139	1
C.cajan_11953	Non-symbiotic hemoglobin 1 (MEDsa GLB1)	2.6599	3.50037	2.05232	6.62049	3.42351	8.35691	1	8.2269	7.52204	4.94103	1.7876	-1.62488	1	1	1	6.39037	4.5059	1	2.13868	3.30096	0.615576	2.74107	1.96923	9.33205	-2.40893	2.34142	1.08644	4.01442	-0.57742	0.985755
C.cajan_11969	Flavoprotein-like protein YCP4	2.25048	4.36602	2.90232	-0.36881	2.73898	4.25638	-0.925582	3.0401	4.79257	1	1.94549	-2.97477	0.124937	1	0.425406	5.41689	3.95239	-0.759402	3.25177	2.69911	3.56063	3.1315	0.137149	7.09512	1	2.43063	-2.75784	0.289469	-1.28128	-1.30471
C.cajan_11977	BURP domain-containing protein 3 (OsBURP03)	0.191487	5.44863	7.04532	6.76961	-1.72462	4.97883	1	4.60673	5.98781	1.3447	1	1	1	1	1	6.11435	1.98253	-1.59426	3.41008	-2.00702	1	1	1	3.15555	1	1	1	-0.212623	-2.13319	0.625785
C.cajan_12114	Uncharacterized protein	-1.7694	4.01353	0.370644	1	-2.48854	2.51959	1.89388	3.96937	4.76128	0.244741	1.6001	2.32089	-0.603661	-0.396337	-2.31385	3.95902	4.76885	-1.56135	3.10786	1.99352	3.42935	3.60712	0.787825	2.42306	1	0.577441	3.82633	-2.41815	-0.243349	-0.399207
C.cajan_12147	Zinc finger protein 6	1	5.33382	-1.99096	-2.01675	2.05146	5.68647	1	3.16391	6.30164	1	1.24177	-3.64805	1	1	-3.17771	6.58613	4.19771	-2.89018	4.60958	1.37803	2.49381	3.36917	-0.397013	7.93852	1	0.585684	-3.36633	0.742325	1	2.02718
C.cajan_12149	Myosin heavy chain kinase B (MHCK-B) (EC 2.7.11.7)	-0.188539	3.14276	-0.304576	-0.129226	2.81438	6.28568	-3.16991	4.11987	4.99506	1.85501	2.7045	1	2.98105	0.803905	1.5084	5.50835	4.12668	0.888866	1.23278	2.86076	3.05432	3.83789	4.79299	8.80228	4.51178	3.416	-2.4824	2.59254	-3.03756	4.34063
C.cajan_12283	Probable mannitol dehydrogenase (EC 1.1.1.255) (NAD-dependent mannitol dehydrogenase)	-3.59914	1.56476	-1.44147	-0.174392	1	1.33361	-2.02464	-0.895328	2.66547	1	-1.63576	-1.87728	0.0660272	1	-3.98062	0.756485	2.22818	-2.29078	-2.06219	-2.50431	3.18571	3.48249	0.290082	3.91653	1	0.0257376	-4.27586	-0.0821864	-0.746901	1
C.cajan_12288	Agglutinin-2 (Agglutinin II) (ClAII) (LecClAII)	1	1	1	1	1	1	1	1	0.99735	1	1	-3.75364	1	1	1	7.8581	0.5827	1	1	1	1	1	1	3.62322	1	1	1	1	1	1
C.cajan_12290	Agglutinin-2 (Agglutinin II) (ClAII) (LecClAII)	1	1	1	1	1	1	1	1	-0.705467	1	1	-1.03877	-2.75292	-0.861749	1	7.33867	-0.363922	1	1	1	1	1	1	3.73832	1	1	1	1	1	1
C.cajan_12295	Nodulation receptor kinase (EC 2.7.11.1)	-1.35587	6.03394	1.54615	-1.88951	-1.23376	6.7399	-3.86384	6.01195	6.02328	1	-2.54649	0.0200577	-0.391919	0.430938	-1.08456	5.83029	6.34065	-2.05666	-2.51271	-1.10609	-1.92292	-2.13462	-2.76518	5.0006	-0.498676	0.156824	-2.09341	-2.86646	-2.06337	-2.25899
C.cajan_12408	Uncharacterized protein	0.69917	3.44843	1	-2.69483	-2.33192	4.43306	1	6.03338	3.21557	-0.131384	0.0779813	-1.30195	-1.12459	-1.37716	-0.0580118	3.8345	6.70374	-1.8554	-1.77641	0.939678	0.25689	1.24262	1.7815	2.75144	-3.47158	-0.652348	-1.13036	-0.827653	-1.33237	-1.34468
C.cajan_12409	Uncharacterized protein	0.774587	3.58473	1	1	1	5.12531	1	6.83971	3.27998	1	1.71379	1	1	1	1	4.85379	7.43049	0.705819	1	0.86984	1	0.742584	0.788661	1.27001	1	1	-0.0225047	0.347303	1	1
C.cajan_12452	Lysine histidine transporter-like 8 (Amino acid transporter-like protein 1)	4.41996	7.21253	2.94996	5.00423	1.89101	6.66305	2.10878	6.61161	7.15839	1.62301	1.67839	0.0769011	-0.0874574	-2.08003	-0.514371	7.65555	6.25189	1.09415	1.88802	3.17942	2.4148	4.41335	2.81355	10.1437	-4.52858	3.26482	2.72916	2.16137	-0.511656	-2.08072
C.cajan_12484	Probable serine/threonine-protein kinase Cx32, chloroplastic (EC 2.7.11.1)	1	1.92404	-0.678236	-0.72548	1	1.89007	1	3.54499	5.90362	1	1	-0.477093	1	1.12695	-0.718671	3.47865	1.66347	-2.89971	0.569841	-1.08699	1	1	1	5.80926	-4.39138	0.279281	0.482363	-1.73415	-0.817547	-1.83576
C.cajan_12485	Probable serine/threonine-protein kinase Cx32, chloroplastic (EC 2.7.11.1)	1	0.478651	-1.19729	0.0835742	-0.897785	-0.916015	-2.40759	5.4393	4.75358	1	-1.66079	-2.26411	1	0.597603	0.611512	4.37377	2.67214	-0.732189	3.93091	4.91047	0.0798798	2.1637	1.06489	9.25556	-1.82941	5.65422	-0.347773	3.7366	1.64846	0.70225
C.cajan_12491	Syntaxin-binding protein 5 (Lethal(2) giant larvae protein homolog 3) (Tomosyn-1)	-5.23311	0.266349	-2.43937	-3.35689	-2.76701	1.9383	-4.69632	4.47686	3.07388	0.763828	-1.58635	2.80766	0.456775	-0.984037	1	4.00798	4.2879	-1.73336	-1.40461	-0.0398917	-0.952677	-0.605523	-0.948024	4.33125	1.90952	-2.26401	-4.06195	-1.91368	-0.0232727	-1.36855
C.cajan_12524	L-ascorbate peroxidase 3, peroxisomal (AtAPx03) (EC 1.11.1.11)	-2.48312	1.79547	0.770254	1	3.4816	3.71596	0.992341	0.63825	3.02779	4.12899	0.0153406	0.883824	-1.64038	-0.236181	2.3945	2.70688	3.8334	2.03938	4.45768	2.15007	2.78202	-1.54699	1	2.64834	-3.72852	-0.160508	-0.203977	1	0.56306	1
C.cajan_12577	Peroxidase 10 (Atperox P10) (EC 1.11.1.7) (ATP5a)	1	2.20129	1	1	-0.496165	6.26064	1	0.814485	3.18322	1	1	1	-1.6158	-1.7411	-1.03699	4.84277	3.23916	-2.76343	1	1	-3.9313	1	-3.84195	0.0391103	0.258181	1.55599	1	1.77469	0.424686	0.868197
C.cajan_12623	Protein LYK5 (LysM domain receptor-like kinase 5) (LysM-containing receptor-like kinase 5)	-3.36543	1.51922	0.275365	-0.0597445	0.0302089	2.0154	1.36354	3.75062	3.00157	1	-0.460941	1.48054	0.512551	-0.820387	-0.153732	4.66565	2.4746	0.714355	2.39791	1.63932	0.650066	1.6389	-0.102292	3.78372	1	2.22097	1.80133	0.915567	1.47108	-1.51939
C.cajan_12635	Uncharacterized protein	-2.55288	3.30612	1.03508	0.592397	0.0819804	2.941	-0.313255	3.37441	3.51033	-0.581052	2.60536	2.53111	2.65317	3.55235	3.49194	3.31398	2.70321	2.06246	2.61908	1.88729	1.58301	2.38212	2.19135	4.97286	1.71611	2.66768	0.434882	-0.0365629	0.321074	-1.23902
C.cajan_12840	Peroxidase 72 (Atperox P72) (EC 1.11.1.7) (ATP6a) (PRXR8)	-4.26336	5.18419	1.62853	1.11018	0.439581	5.67056	1.5082	5.56877	5.90348	0.176348	1	1.59161	1.69445	-2.67188	-0.168306	4.60448	4.81475	5.70733	0.523512	-3.17288	-1.37908	-2.60547	1	3.40523	-3.91776	1.49064	1.52901	0.0586905	5.59363	1
C.cajan_12852	Putative RING-H2 finger protein ATL12	1.8868	3.43156	0.18811	2.37148	-1.62036	4.21355	-0.159655	2.76661	4.44605	1.25191	-2.55059	-0.845762	2.40043	1.64431	2.02484	3.7253	1.94719	-1.56305	1	1	-2.99382	2.67285	2.32706	3.80868	0.541852	2.34272	0.725235	0.906152	-0.578097	-1.10337
C.cajan_12861	Uncharacterized protein	1	4.89289	1.19246	3.3668	-0.0679645	3.55699	1	2.24373	4.79113	1	1	-1.95296	1	-0.223766	0.092045	2.84197	3.68264	-2.22957	0.387561	2.36931	-4.07707	1	1	5.02708	1	1	1	-0.265313	-2.81995	1
C.cajan_12867	0	1	1	1	1	1	2.9829	1	2.15491	4.26727	1	1	1	1	1	1	3.82898	1.06544	1	1	1	1	1	1	3.73845	1	1	1	1	1	1
C.cajan_12999	Uncharacterized protein	-4.21392	3.01362	-3.48798	1	4.10065	3.16072	-0.682108	2.20543	4.06498	-0.125212	3.18647	-1.29662	-2.7584	-2.37994	4.14063	3.16473	-0.498866	1.69127	5.07397	0.939595	3.7152	-1.73131	1	0.0443102	1	1.38169	-0.335377	1.65341	1	1
C.cajan_13073	Probable aquaporin TIP-type RB7-5A (RT-TIP) (TobRB7) (Tonoplast intrinsic protein, root-specific RB7-5A)	1.28165	8.70616	7.3541	3.71003	4.05615	10.8107	1	6.88372	9.64157	1	-1.25171	1	1	-2.49472	1	7.00934	5.17272	1	0.943816	-2.10203	-3.468	1	-2.43046	2.5723	1	-2.58196	1	-2.36029	-4.91406	-2.20684
C.cajan_13117	21 kDa protein (1.2 protein)	1	2.88875	1	1	1.75659	4.04369	1	5.39732	4.42943	1	-2.14509	1	1.01363	-0.447253	1	3.18825	3.23433	1	3.48148	3.39702	2.65181	-0.423391	1	3.43375	0.275341	0.891466	1	-0.5947	1	-0.152898
C.cajan_13126	Uncharacterized protein	1.19883	1.92981	-0.855651	-0.308003	0.862447	2.56445	-2.19796	2.27989	4.09655	1.45843	2.65762	-0.833953	1.59899	-0.116009	0.187641	2.71173	1.97528	-0.695608	0.144399	1.76648	-1.02942	2.66729	1.04022	6.93931	1.13293	2.85104	-0.85334	2.26272	1.44725	2.62807
C.cajan_13224	LOB domain-containing protein 41 (ASYMMETRIC LEAVES 2-like protein 38) (AS2-like protein 38)	1	0.220355	-1.15632	5.45538	-0.0873317	6.41622	-0.924049	7.70425	4.03045	1	-2.01155	1.44557	1.1568	0.00920383	-0.890567	4.8791	7.23968	3.18614	3.34965	-1.89284	0.261579	1.16637	-4.04174	9.10869	0.917378	4.79068	-0.462849	5.40866	6.02126	3.79663
C.cajan_13258	Protein SRG1 (AtSRG1) (Protein SENESCENCE-RELATED GENE 1)	1	3.33041	-1.74212	1	1	5.24437	-3.26944	4.21846	5.73113	-0.279261	1	1	1	1	1	4.42578	3.17595	1	1	1	1	1	1	1.66905	1	1	1	1	1	1
C.cajan_17325	Uncharacterized protein	0.39324	3.60776	1.93801	3.05454	3.48127	3.90401	1	3.0107	3.4914	1	1	-0.493508	1	-0.305043	1	3.5275	2.86531	0.846594	3.30696	-1.14187	-0.0610624	1	1	2.93817	1	-2.18279	-1.90586	1.04802	-0.309007	1
C.cajan_17407	21 kDa protein (1.2 protein)	-1.71697	-0.420615	1	1	3.30659	0.672154	1	3.54154	1.87563	-0.631793	1	1	-0.0320582	-1.81688	-0.369921	1.84335	3.25633	-1.93323	3.7224	2.17673	3.17166	4.52071	3.39504	2.02776	1.84607	1.96528	1.36528	0.0836559	0.0920992	1
C.cajan_17585	Zeatin O-glucosyltransferase (EC 2.4.1.203) (Trans-zeatin O-beta-D-glucosyltransferase)	-3.54168	1.09535	0.650048	0.221258	-0.0707589	2.6556	-1.91791	1.51994	3.56962	-0.892178	1	-2.09197	1	-1.56339	-2.90149	2.93084	3.66186	-4.61148	-2.10145	1	1	1	1	0.758457	1	1	1	1	-4.06121	1
C.cajan_17704	Puromycin-sensitive aminopeptidase (PSA) (EC 3.4.11.14) (Cytosol alanyl aminopeptidase) (AAP-S)	1	1.3848	-1.60253	-5.27671	-0.441629	3.2044	-2.83908	3.94465	2.93044	2.09805	1.66604	-0.78909	-0.254408	-1.12868	-5.00784	2.53703	2.80662	-1.39346	1.23337	3.94849	2.49372	3.18312	3.6324	2.14085	-1.32881	2.87763	-3.18201	0.568528	-0.449755	-5.07047
C.cajan_17710	Ankyrin repeat protein	-2.1416	2.47273	-0.78837	1	2.43994	4.00293	1.73679	1.7285	3.01662	1.33012	3.62757	-1.01591	1.0751	-1.19808	0.0828933	3.52302	0.836118	-2.26955	2.61298	1.93115	2.91195	3.38984	3.61142	1.8795	2.0144	1.72044	1.22761	-0.331452	-2.92742	-0.28335
C.cajan_17794	Aspartic proteinase CDR1 (EC 3.4.23.-) (Protein CONSTITUTIVE DISEASE RESISTANCE 1)	1	1	1	1	1	1	1	3.17506	1	1	-4.23738	-3.40901	1	1	1	0.236499	8.91656	-3.10191	1	1	1	1	1	-2.79469	1	1	1	1	-4.25795	1
C.cajan_17855	Adenine/guanine permease AZG1 (AzgA-homolog protein) (Protein AZAGUANINE RESISTANT 1) (AtAzg1)	1	0.643524	1	-2.89055	0.11218	0.268674	-1.27572	-1.34092	1.37027	-0.51268	-0.0643652	-0.759693	0.828355	1.5337	0.910119	3.82278	2.88806	-3.17893	0.203126	1.07835	1.664	4.96021	3.52342	4.18583	0.770575	1.62997	-0.367253	-0.629708	-0.886238	-0.855502
C.cajan_17968	Peroxidase 44 (Atperox P44) (EC 1.11.1.7) (ATP35)	3.53273	4.97485	3.41309	4.6339	1.62526	5.74622	-0.689213	4.72366	4.15071	0.583933	-1.51112	-1.34694	-2.04884	-0.596549	1.47889	3.28032	5.94294	1.73651	1.04551	1.90447	1.07241	0.142779	-0.474059	2.57142	-3.83862	-1.7091	-0.0359297	2.81872	3.64192	1.6258
C.cajan_18065	Protein TRANSPARENT TESTA 12 (MATE efflux family protein TT12) (Protein DTX41)	-0.59079	2.92018	-0.755646	-1.22031	-2.30667	2.56237	-0.394111	3.49472	3.61493	1	-1.84249	1.06438	-1.09252	1	-2.96719	3.11706	2.2826	3.02379	-0.898904	-0.958951	-0.520552	0.697142	-2.01651	3.03147	-5.02307	0.218161	-1.51443	0.132287	2.82108	-1.15196
C.cajan_18204	Uncharacterized protein	1.70917	3.44459	1.28434	-3.8191	1.36087	2.74476	1.85316	1.81508	4.08767	2.90784	1.9865	1.02756	3.12068	2.99205	2.42724	2.84052	2.01588	-0.251121	0.309525	0.525387	-0.463326	1.09336	0.972237	3.63222	1.77203	2.57843	2.07601	0.640612	1.8625	1.49188
C.cajan_18385	Uncharacterized protein	-2.48911	3.32185	1.80374	1.8973	3.14925	4.26505	1.96122	1.32013	3.61215	3.09568	0.601944	-1.72146	-0.485436	1	1	3.75837	1.64055	1.14362	3.15466	-1.44509	1.98807	1	1	0.661695	1	0.694622	1.27055	-1.64829	3.22629	-2.63984
C.cajan_18456	SPX domain-containing membrane protein At4g22990	-1.97736	1.49479	0.723925	2.07736	3.60204	2.91277	0.512318	3.92675	3.3352	1.93909	3.05817	0.689594	0.178058	-2.48307	-0.828332	4.6231	2.95591	2.70405	4.31544	1.24956	3.42907	1.76417	3.98075	2.2184	1.0052	3.18959	2.6293	1.0843	1.1552	3.50658
C.cajan_18481	Multiple C2 and transmembrane domain-containing protein 2	-3.15745	3.604	-1.77387	-1.01365	-0.580992	5.51615	0.0498398	4.20602	4.59642	1.19644	4.28525	-0.665901	0.249373	-1.63843	0.179333	6.12285	3.88698	-1.16278	0.829492	3.1613	3.25042	4.4774	5.93863	6.30945	-1.12517	3.90524	1.41463	2.0608	-2.15653	-4.23285
C.cajan_18584	Uncharacterized protein	1.03787	3.48601	2.41418	-2.25437	3.98687	4.49057	2.40064	1.44189	5.04591	3.81892	3.26137	1.21677	-0.205964	-0.784239	0.249979	3.05463	1.25095	-0.0784753	5.28655	0.922335	3.859	1.37978	1	1.87882	1	1.82761	2.83047	-0.459618	-1.20956	1
C.cajan_18610	Protein NRT1/ PTR FAMILY 4.5 (AtNPF4.5) (Protein ABA-IMPORTING TRANSPORTER 2)	-1.77131	5.41755	0.927851	-2.24876	1	4.22607	1	1.6731	4.35273	1	1	-4.08436	1	1	1	5.59089	3.04572	-3.44381	1	1	1	1	1	1.691	1	1	1	1.30201	-5.00677	1.83034
C.cajan_18637	Putative uncharacterized protein	1	2.91097	1	-2.61195	-1.01747	3.8094	1	0.0132264	1.7172	1	-1.09671	-2.20877	-2.29118	-1.41396	-1.12994	2.52068	1.07603	0.624494	1	-1.30262	-1.19066	3.96635	1.30804	4.07779	-2.88633	-0.119813	1	1	-0.0493061	1
C.cajan_18652	Uncharacterized protein	1.15846	1.19971	0.567137	2.30527	1.82918	4.41418	0.527581	1.78984	2.94639	2.18129	-2.23716	1.09511	-0.073583	-1.06135	1.39991	2.1376	0.591038	1.09271	1.72995	0.545039	0.442195	-1.39744	1	3.90509	-1.53275	-0.229922	-1.08853	3.94345	2.04465	1.44908
C.cajan_18666	Uncharacterized protein	-1.28246	6.21584	1	1.56503	3.22133	5.17853	1.21558	1	2.53544	1.91541	4.00426	1	-0.11941	1	-0.541608	2.19135	1	0.470313	1.53411	0.45586	0.82282	1.80555	2.7541	1	-0.697373	2.55468	-0.203432	1.7747	1	1
C.cajan_18846	Uncharacterized protein At1g76070	-0.742089	4.29218	1	0.196859	1	2.67843	-2.5356	4.95025	6.17551	1	-2.1287	1	1	0.0337648	-0.219065	8.15927	5.82112	1	1	1	-3.89508	1	-3.81446	8.67328	-3.60282	2.26357	1	0.948945	-0.983752	1
C.cajan_18908	Dirigent protein 9 (AtDIR9)	-2.75232	5.46561	1.64632	1	-0.369322	6.01998	-0.230518	5.04564	6.28777	-0.324918	-2.91381	-1.99585	-1.70137	1	-2.56654	0.37196	2.17211	-1.87637	1	1	-3.68758	-3.10266	1	-1.12107	-4.34275	-3.52323	-0.716723	1	-1.5408	1
C.cajan_19053	Putative uncharacterized protein	1	1	1	1	1	1	1	-0.750574	2.17876	1	1	1	1	1	1	3.73708	2.38589	1	2.45123	2.2007	1	-2.48022	1	8.04212	1	3.80509	-2.34953	1.58507	1	1
C.cajan_19073	Uncharacterized protein	-0.0433827	6.26868	-1.61805	2.78144	0.924024	5.75282	1	6.38341	8.30896	1	-2.18678	0.286704	-1.37273	1	1	7.96168	5.84781	0.585818	1	1	1	-1.43545	1	7.4277	1	-0.207021	-1.25028	1	-1.2974	1
C.cajan_19080	Probable serine/threonine-protein kinase At1g18390 (EC 2.7.11.1)	-1.12188	2.69635	0.570366	0.416289	0.303027	2.77778	1.20495	3.91557	3.70888	2.30026	1.16064	1.04716	-0.746417	-3.04028	-0.957569	4.23785	3.37055	0.997314	-0.877142	0.834638	0.278782	2.89886	3.59002	5.9634	-2.22792	1.31347	2.58487	1.19477	0.0408504	-0.250435
C.cajan_19102	Bidirectional sugar transporter N3 (Nodulin 3) (MtN3) (N-3)	-2.56832	7.08173	-1.75871	1.84569	-1.18586	6.57438	2.30699	5.72822	6.02632	1	1	1	1	1	1	4.38848	5.47526	1	1	1	1	1	1	2.85182	1	1	0.502565	1	1	1
C.cajan_19104	Auxin-induced protein 15A	1.07236	4.6839	1.27999	-1.32732	1.80361	6.87762	1	4.52315	5.59381	0.441749	1.44771	-0.963304	0.514481	1	0.885824	7.27132	4.82704	-2.21494	4.00057	2.30783	1.11789	5.13993	3.6189	4.25949	1	1.17605	0.521724	2.82691	-0.894995	1.80304
C.cajan_19169	Probable glutathione S-transferase (EC 2.5.1.18) (Auxin-induced protein PCNT107)	0.775025	4.91359	1.80956	0.307032	1	5.05415	1	1.84335	4.68708	1	1	1	1	1	1	3.50308	2.55406	-0.662599	1	1	1	1	1	4.96641	1	-2.4902	1	-0.226248	-3.2623	1
C.cajan_19175	Probable glutathione S-transferase (EC 2.5.1.18) (Auxin-induced protein PCNT107)	-0.88837	1.47566	2.17986	-0.0368825	0.830645	1.90166	2.10165	3.89542	2.1039	2.6822	5.83775	2.02507	1.95918	0.330157	0.641925	3.39918	3.85245	2.5646	3.55437	3.80497	3.40689	4.02243	3.43439	1.98759	-2.01745	2.22547	2.2551	0.83459	-2.29359	-1.79518
C.cajan_17697	Seed linoleate 9S-lipoxygenase (EC 1.13.11.58) (Lipoxygenase)	-1.23674	6.86685	-0.44081	1.76405	-3.50187	6.20246	-4.36629	4.68318	8.93252	1	-5.63211	1	1	1	-0.726081	6.93483	4.9294	1	-2.46214	1	1	-4.65187	1	10.3667	1	-3.73547	-3.95222	-5.02871	-5.50996	-3.99499
C.cajan_17723	Nuclear transcription factor Y subunit A-3 (AtNF-YA-3) (Transcriptional activator HAP2C)	0.381826	2.14481	-0.0208936	-2.6091	1.12671	3.50043	0.276675	0.869082	3.76136	0.880302	1.91479	0.928852	-1.00985	-0.906686	-1.0195	6.59979	3.89801	2.42541	1.93645	3.54284	2.73738	2.43779	0.69893	6.3919	-0.628771	2.25251	2.26613	1.98297	2.39421	1.24912
C.cajan_18153	Cytochrome P450 94A1 (EC 1.14.-.-) (P450-dependent fatty acid omega-hydroxylase)	-1.76864	2.67724	0.131866	-2.77398	2.43211	2.54549	-2.17048	2.74843	3.71885	1.88872	1.83181	1.24805	2.96002	3.83837	4.569	1.42013	4.32062	-1.15812	-2.14675	-1.58795	-0.488313	2.01399	4.99518	1.96176	3.05007	-0.192371	-1.20488	-0.705547	-4.63029	-1.46359
C.cajan_18198	Transcription factor bHLH25 (Basic helix-loop-helix protein 25) (AtbHLH25) (bHLH 25) (Transcription factor EN 29) (bHLH transcription factor bHLH025)	-0.132657	1.7713	2.86015	0.242011	0.868742	1.00729	-0.6107	2.79519	4.99634	2.30072	-1.15356	-4.33587	-3.43297	-3.10996	-1.40159	1.2803	2.70922	-2.57747	0.462356	-1.8058	1.14582	0.395666	-0.751181	3.61777	-1.5729	0.901155	0.0809578	-1.61352	-0.532017	1
C.cajan_18246	AP2-like ethylene-responsive transcription factor PLT2 (Protein AINTEGUMENTA-LIKE 4) (Protein PLETHORA 2)	0.110002	4.01831	4.58967	6.21623	1	3.65152	1	3.76049	2.96158	1	1	1	1	1	1	1	1.18497	1	1	1	1	1	1	1	1	1	1	1	1	1
C.cajan_18316	1-aminocyclopropane-1-carboxylate synthase (ACC synthase) (EC 4.4.1.14) (S-adenosyl-L-methionine methylthioadenosine-lyase)	1	-2.15309	1	-4.28026	-1.57516	1	1	3.67006	0.534201	1	-3.68987	-1.30353	3.28987	2.53868	5.1075	2.21659	2.82646	0.137215	-1.55116	-1.14665	-0.870627	3.82419	4.59122	6.34465	4.00978	5.17086	-1.25411	1.9309	3.11557	-0.751866
C.cajan_18359	Vestitone reductase (EC 1.1.1.348)	4.03841	5.27547	-3.61629	-2.06716	1	2.57296	1	0.951431	3.15418	1	-0.973687	1	1	1	1	3.30124	3.05732	1	1	-3.35187	1	0.00489684	-1.57575	2.85127	1	1	1	0.42024	-4.10017	1
C.cajan_18363	Putative disease resistance RPP13-like protein 1	-1.42473	1.14459	0.441005	-0.465217	-0.271151	1.21001	0.399237	1.64486	3.82692	1.38336	2.18484	0.228049	-0.889121	0.985369	0.0483199	3.12846	0.691043	0.556778	3.40171	4.58484	2.75694	2.09987	1.56004	6.05442	1.09406	3.98833	2.46463	-0.389357	-0.966669	-0.741696
C.cajan_18397	Uncharacterized protein	1	5.27704	1	1	1	6.88568	1	3.01218	6.40288	1	1	1	1	1	1	7.11218	3.88156	1	1	1	1	1	1	4.34017	1	1	1	1	1	1
C.cajan_18514	4-hydroxy-tetrahydrodipicolinate synthase, chloroplastic (HTPA synthase) (EC 4.3.3.7)	-0.553274	3.88613	-1.16608	-3.65933	-0.633638	4.09036	1	3.95864	4.42569	0.225065	1.32941	-0.342047	2.61033	2.11257	2.40089	3.4357	4.39942	2.07138	-0.87285	1.97278	-0.0537408	2.34823	3.22597	2.62426	2.58413	2.20612	-1.37252	2.85981	3.1305	2.47668
C.cajan_18519	Putative DNA-binding protein ESCAROLA	-3.10265	4.4314	3.84329	6.32929	-1.87912	4.90707	-2.66223	5.86674	4.91267	1	1	-1.15343	1	1	-2.45955	3.6662	5.09853	-1.30117	1	1	1	1	1	3.63048	1	1	-4.09642	0.597164	-0.602363	0.272501
C.cajan_18603	Uncharacterized protein	1	-0.853095	1	1	1	1	1	-0.546189	2.30597	1	1	1	-1.24308	-0.384412	1	2.57259	0.609566	-2.43787	1	2.33844	1	4.57524	3.21385	6.05184	-2.05768	1	1	0.642563	-0.981423	1
C.cajan_18651	CBS domain-containing protein CBSX3, mitochondrial	0.759633	2.74855	1.4474	2.76835	2.22813	4.6536	1.18239	1.95555	2.32603	1.75998	0.371681	1.86859	1	0.785366	1.84054	2.01141	1.43134	2.19811	3.09177	0.94887	1.61814	-0.217276	1	3.9322	1	0.170874	0.794212	3.48393	2.00065	1.11751
C.cajan_18667	Abscisic acid 8'-hydroxylase 4 (ABA 8'-hydroxylase 4) (EC 1.14.13.93) (Cytochrome P450 707A4)	0.0715568	4.05283	3.13074	0.33538	3.86714	3.55971	0.980596	-0.591175	3.26502	3.23646	3.53614	0.256395	-0.676485	-1.96256	0.80192	6.99426	2.00835	0.908044	5.40844	4.63405	4.31269	4.32604	1.36657	5.78813	-2.04658	1.13162	-0.0575013	-1.73077	-1.35896	-0.938666
C.cajan_18726	Vacuolar amino acid transporter 1	-3.62634	-1.14593	1	1	2.27163	-2.57366	1.84468	0.700884	3.363	2.35546	3.03742	-3.48149	-0.937113	-0.535313	-0.181819	2.18491	0.910357	0.119821	5.47784	4.58886	2.70886	0.167307	-2.58099	5.40164	-4.15875	1.28851	2.62173	0.742325	-0.53342	-2.46293
C.cajan_18815	Isoflavone 7-O-methyltransferase (EC 2.1.1.150) (Daidzein 7-O-methyltransferase)	1	-3.05818	1	1	-1.11272	1.81008	1	2.60603	3.08985	1	1	1	1	1	1	3.38778	1.63716	-4.6338	1	-1.45185	-4.17958	0.582797	-0.476127	3.21424	1	-2.24679	-2.49164	-2.55184	-4.05368	1
C.cajan_18818	Isoflavone 7-O-methyltransferase (EC 2.1.1.150) (Daidzein 7-O-methyltransferase)	1.87718	4.48129	-0.0227362	3.88093	-3.02487	1.30659	0.923324	1.9402	2.10747	1.05078	0.780898	0.441579	3.00534	-0.287654	3.34864	2.37314	3.2444	0.857041	-2.92818	0.607295	0.863376	5.11576	4.00694	3.86734	1.59064	3.21634	1.67756	2.95547	3.45092	-1.36517
C.cajan_18853	Serine/threonine-protein kinase HT1 (EC 2.7.11.1) (High leaf temperature protein 1)	1	1.83758	1	1	1	5.80446	1	1.58187	2.57732	1	-3.14656	1	1	-4.22444	1	3.88905	4.08961	-0.49519	1	1	1	1	-4.21301	3.69435	1	1	1	-0.209441	1.31408	0.621637
C.cajan_18866	Lysine histidine transporter-like 8 (Amino acid transporter-like protein 1)	-1.51365	1.57898	-2.05015	-1.43971	-3.47953	1.6875	0.163293	-0.900441	2.29405	-1.61137	-1.10262	-0.854458	0.1245	1.82905	-0.153129	2.55588	2.0692	0.964724	4.13007	2.08	3.77384	2.797	1.24133	3.29918	0.174036	2.33165	0.526349	0.00868767	-1.57133	1
C.cajan_18907	E3 ubiquitin protein ligase DRIP1 (EC 6.3.2.-) (DREB2A-interacting protein 1)	-2.12524	1.94539	0.0564309	1.65118	0.291992	1.63645	1.30465	1.06856	2.48927	-0.0229385	-0.0202263	-0.8382	-1.11466	-0.6684	-1.93383	2.88258	0.318994	-0.688736	1.75487	0.230129	0.815206	0.979703	-0.0049859	2.34594	-1.52055	-0.740555	0.272931	-1.75647	0.149363	1
C.cajan_18912	Disease resistance protein RPP13 (Resistance to Peronospora parasitica protein 13)	-2.28582	2.713	-0.559288	1.67206	1	2.09071	-4.34792	3.54529	1.59826	-1.23723	-3.25254	-4.7627	-1.39208	0.663827	-0.620392	0.110657	3.74522	-1.82163	-1.09869	-0.638822	-0.500448	0.382092	0.322863	1.7568	-1.49231	-0.19218	-3.8758	1.79237	-2.84781	3.44642
C.cajan_19038	Epsin-3	-1.117	2.33278	-0.793232	-1.39146	2.08447	4.76295	0.0310846	2.60017	3.30341	1.66712	0.842979	2.06791	-0.355018	-2.84513	1.57452	1.92929	2.33025	-0.430107	2.22517	-2.10686	-0.275304	4.39322	2.84344	0.0528749	-3.10545	1.36636	1.18595	-3.1725	0.608232	1
C.cajan_19072	Uncharacterized protein	1	6.15136	0.300358	3.69325	2.11223	5.1588	1.3975	6.66819	7.54743	3.76777	1.84759	1.42522	0.847139	0.754811	5.57527	7.45443	7.04753	2.89303	0.604489	0.552898	0.260748	2.87144	1.10945	7.55086	0.310061	4.04797	4.34221	2.31814	-0.20485	-0.773006
C.cajan_19127	Uncharacterized protein	0.282938	10.6104	3.75303	5.5067	0.171002	10.1325	0.275031	7.33022	10.0164	0.844916	1	-2.2947	-3.21711	1	-0.0648782	4.89374	6.54538	-0.309731	1	1	-1.57332	0.50582	-2.18914	7.03982	-5.04721	-0.494705	-0.0678163	-2.07649	3.13272	1
C.cajan_19176	Probable glutathione S-transferase (EC 2.5.1.18) (Auxin-induced protein PCNT107)	1	2.84422	1	1	1	4.22074	1	-0.868274	4.3438	1	-1.34798	-2.53664	-3.15847	1	1	5.47297	-2.64721	-0.0665346	-1.209	1	-3.39117	1	1	1.65836	1	-3.46681	-2.26955	-0.441276	0.648226	1
C.cajan_15399	Cycloartenol synthase (AtCYC) (EC 5.4.99.8) (2,3-epoxysqualene--cycloartenol cyclase)	-1.01992	6.81418	0.48291	-1.98515	0.835916	7.26563	-0.512543	-0.0643652	6.62337	-1.25411	-2.25439	-0.108559	-1.21123	0.131221	-1.19783	5.37712	-1.36787	0.876464	-1.39716	-1.41754	-0.751487	-1.01096	-1.37447	4.2869	-1.09042	-0.668247	-0.389557	-1.42045	1.69773	-3.0597
C.cajan_15421	Receptor-like protein kinase HSL1 (EC 2.7.11.1) (Protein HAESA-LIKE1)	-1.70244	1.44232	-2.43656	-0.403805	-4.40532	2.9157	-2.9461	1.56901	2.22079	1	1.64696	-3.92346	-2.75404	-2.28882	-3.19993	2.67401	1.21421	-4.92251	-0.303205	1.58479	0.508216	3.29237	2.55962	2.89021	-2.16009	-0.383104	0.295629	0.532078	-3.81269	-3.89112
C.cajan_15422	LRR receptor-like serine/threonine-protein kinase HSL2 (EC 2.7.11.1) (Protein HAESA-LIKE2)	2.45277	3.4081	2.11549	2.25684	1.72812	3.19883	0.841812	3.4068	3.29565	1.63963	2.41349	0.705412	0.958835	0.353798	0.168912	4.16958	3.72722	2.11759	1.20525	1.81773	1.50076	0.6606	-0.779261	5.00512	-1.03985	1.73243	1.59556	0.806011	2.72078	-1.04344
C.cajan_15514	1-aminocyclopropane-1-carboxylate oxidase 4 (ACC oxidase 4) (EC 1.14.17.4) (Ethylene-forming enzyme) (EFE)	1.05081	7.31522	-0.50462	0.208205	-0.95335	3.48038	0.000750006	1.65815	5.01267	0.0325946	-0.437711	-0.417078	0.233017	0.0513999	0.437473	3.05139	3.83794	-2.5098	4.70878	4.10659	0.704403	2.09984	-2.57847	4.82274	-3.96257	3.46047	0.959822	2.45614	-1.53807	0.452817
C.cajan_15577	Nudix hydrolase 17, mitochondrial (AtNUDT17) (EC 3.6.1.-)	-4.20501	4.38272	1	-0.0575418	0.358025	1.90125	1	6.14164	7.68691	1	-2.12501	1.52221	0.205242	1.24075	-0.787787	9.22815	4.84324	1	1.92979	3.98762	-2.47566	-0.20932	-1.39486	12.122	-0.183522	5.92581	0.332313	3.29743	1	1
C.cajan_15682	Uncharacterized protein	-1.73257	4.5971	1.09317	4.71912	-0.797809	0.689755	1	3.42163	3.96247	1	1	1	2.05332	2.92248	1.99838	0.195612	3.61743	1	1.88433	0.74066	1	1	1	1.87373	0.581072	2.84412	1	1	-1.79657	1
C.cajan_15696	Dehydration-responsive element-binding protein 3 (Protein TINY 2)	-1.26324	0.619657	1.26197	-0.763641	3.45049	1	1.07119	1.89684	2.33673	1.13034	0.0132264	1.79601	0.842512	2.39678	1.43732	6.1779	1.18078	1.23208	3.29614	2.7334	1.70765	0.900567	-0.82968	5.91057	-0.0572445	4.49724	2.38902	3.03573	-1.71842	2.50881
C.cajan_15743	Beta-amyrin 24-hydroxylase (EC 1.14.99.43) (Cytochrome P450 93E1) (Sophoradiol 24-hydroxylase)	9.48607	7.74176	8.88196	8.16166	1.50265	4.52743	5.01233	6.52185	7.39584	1	1	1	1	1	-3.08122	6.76172	5.96282	-3.92161	-0.673152	1	-3.8758	1	1	6.14931	2.22985	-3.94451	5.63378	-0.624108	-3.81264	0.101408
C.cajan_15860	Peroxidase 5 (EC 1.11.1.7)	1	5.01496	0.637564	-1.32915	0.0189617	6.01321	-1.38419	5.00886	5.9478	1	-0.505881	-0.285578	-0.361693	-0.098745	0.111632	6.6791	6.24974	1.14648	2.2182	0.255742	1.29416	-0.032886	-2.43426	1.84651	0.0545151	2.55767	-0.0964896	0.859747	0.212121	1
C.cajan_16012	F-box protein PP2-A13 (Protein PHLOEM PROTEIN 2-LIKE A13) (AtPP2-A13) (SKP1-interacting partner 9)	-4.23698	3.14172	-0.120489	1.49076	1.19344	4.3132	-1.7415	3.74906	3.22288	0.140347	-2.9506	-1.11954	1.44009	0.750238	2.18706	1.46779	3.6772	1.99636	-0.438362	-0.482569	1.37964	2.3184	0.428325	0.57123	-0.729935	4.13076	1.23461	2.62446	3.08048	0.279376
C.cajan_16048	CEN-like protein 1	6.19188	4.77161	-0.725809	2.12934	1	1.91939	1	0.115712	5.63897	1	4.16584	0.609188	-2.05387	0.432532	-2.4436	4.91314	0.0455129	-0.62126	6.16416	3.81291	5.76004	5.78529	2.25097	2.73317	1	-0.377555	1	-0.775463	0.0448138	-1.29754
C.cajan_16100	S-type anion channel SLAH3 (SLAC1-homolog protein 3)	0.195738	2.1147	-4.23504	-0.900161	-1.00857	1.94401	-3.49309	3.25021	2.82181	0.317038	-3.55938	0.510101	2.56828	-4.08521	1	3.14287	2.25086	-2.52762	1	1	-2.76547	-0.0517505	-1.85986	4.33226	-2.46782	2.6436	-2.31644	-0.569406	-4.37259	1
C.cajan_16144	Ethylene-responsive transcription factor RAP2-11 (Protein RELATED TO APETALA2 11)	-3.45466	3.47069	-1.63043	-2.31422	-0.177802	2.72627	1	2.22272	2.52868	1	1	-3.27635	1	1	1	2.50599	2.43528	1	1	1	1	-1.28233	-3.00794	1.14639	1	-3.18897	-1.98138	-0.36644	-3.59067	1
C.cajan_16176	Uncharacterized protein	1.88034	0.987481	1.87712	2.40767	0.188198	2.70148	1.51354	1.50062	2.24639	-0.483916	1.6775	0.534878	1.00071	1.39715	-0.784856	2.64883	2.18558	1.18188	0.769797	1.46409	1.59449	1.41291	0.739278	3.02503	0.273659	1.11355	-0.802658	3.29027	0.981422	4.26753
C.cajan_16240	TMV resistance protein N	0.520105	1.02249	0.0183351	-1.08734	0.887323	1.99614	-0.604319	1.41857	3.04296	0.77268	1.6296	-0.625667	-1.73027	-1.76344	-1.8897	0.97955	0.48726	-1.49667	0.670034	2.77066	1.42344	1.47295	2.28939	3.24721	-0.0874835	1.82267	0.666348	-0.323005	-1.35467	-1.57485
C.cajan_16242	TMV resistance protein N	-4.04541	0.949886	-0.686993	-2.62748	-1.0779	2.1577	-4.8452	1.14817	2.46762	1	0.715964	-2.95386	-4.14524	-3.80593	1	2.70056	0.964746	-6.47989	-0.373882	2.19737	1.17038	1.71651	2.28049	5.04657	-1.5041	1.26512	-0.788273	-0.695557	-6.27406	1
C.cajan_16299	Serine/threonine-protein kinase 38 (EC 2.7.11.1)	-0.25991	0.0658893	0.174202	1.18988	1	-0.688534	0.713423	3.69833	2.14646	1	1.37944	3.3841	1.46318	4.76269	0.281538	3.25426	3.49385	0.927654	1.91053	2.89488	1.94793	2.33384	1.73482	5.90789	1.03011	1.5911	-0.00566793	1.56913	-1.55381	0.567156
C.cajan_16336	Oxysterol-binding protein-related protein 4C (OSBP-related protein 4C)	6.28187	4.25721	4.00357	3.99838	1	4.21102	1	3.9237	5.00339	1	0.679559	2.61956	1.76918	3.23092	1.61454	3.16416	4.38567	-0.377521	1.52863	2.39805	1.21704	1.12777	1.29183	6.28642	1.42045	1.5628	-1.94583	0.181103	0.483922	0.202161
C.cajan_16452	Pleiotropic drug resistance protein 1 (NtPDR1)	-4.27715	3.85882	-0.892427	1.76653	0.0110519	3.06504	-2.30721	1.20445	3.94192	1.04018	0.773676	-1.00229	-0.701142	1.3801	-1.73404	1.33875	2.47056	-0.73392	-3.57604	0.361679	-1.54529	1.19808	1.56354	5.33117	-2.43358	0.412196	-2.54406	-0.824349	-1.72763	-2.05583
C.cajan_16738	Probable long-chain-alcohol O-fatty-acyltransferase 5 (EC 2.3.1.75) (Wax synthase 5)	0.690489	3.86936	1.94493	3.38012	1.63966	0.333538	1.61436	3.71533	3.65655	-1.19513	1	0.590569	-1.79826	-2.00015	1	4.78222	1.85321	-2.04686	-0.513838	-1.85317	0.306041	-1.3569	0.688225	3.46821	-2.1659	-0.0296661	1.32091	0.770964	1.63165	0.858323
C.cajan_16807	Probable F-box protein At4g22030	-2.7918	2.19624	-2.44357	-4.02264	-0.599333	-0.0162158	-0.694807	0.766587	2.92247	1	1	-3.65441	-3.76444	1	-2.15236	4.82439	1.91305	1	1	1	1	1	1	3.75413	1	-2.43853	0.250634	-4.06144	0.604384	1
C.cajan_17010	Polyphenol oxidase, chloroplastic (PPO) (EC 1.10.3.1) (Catechol oxidase)	1	5.62078	1	1	-2.06635	5.34678	1	4.15974	4.7881	1	1	1	1	1	1	4.30955	3.44143	1	1	1	1	-0.215791	-0.824364	6.10402	1	1	1	1	1	1
C.cajan_17184	WAT1-related protein At1g25270	1.4793	6.85537	3.29145	0.795094	3.75143	3.74384	-2.12297	2.29031	4.33463	1.24503	-0.580196	0.365166	3.08444	4.16959	1.2504	3.91064	5.02949	1.54895	2.05961	1.39972	1.55397	4.63749	0.884801	5.03693	2.92638	4.29636	0.00893143	0.616687	-0.247835	-1.71851
C.cajan_15427	Probable pectinesterase 53 (PE 53) (EC 3.1.1.11) (Pectin methylesterase 53) (AtPME53)	1	3.41335	-2.8163	1.38183	0.355479	4.10232	-1.01043	3.56058	0.793138	1	-3.28682	-1.00274	1.07155	-1.62636	0.210788	2.60207	4.57563	-0.992492	1	1	1	1	1	-2.21486	-0.0341071	2.63164	0.112994	-1.36002	0.873876	-2.65745
C.cajan_15445	Probable LRR receptor-like serine/threonine-protein kinase At4g29180 (EC 2.7.11.1)	1	1.70515	1	1	1	3.04821	-4.45756	3.20971	3.37258	1	-1.5753	1.09225	-0.361902	3.36197	-1.3924	3.46251	4.26204	0.352114	0.405088	1.08714	-0.680472	1.66519	-4.22867	6.09922	-3.75389	0.431762	0.0141839	1.5383	-1.11212	1.28609
C.cajan_15504	Putative syntaxin-24 (AtSYP24)	1.20834	1.9987	0.0278901	0.659486	1.56456	3.96013	-0.143314	2.30571	2.14982	0.446997	-1.93985	1.57288	1.03248	0.465065	0.157833	2.31328	1.74276	-0.552524	0.740625	-1.25226	-0.406235	-1.37083	-0.109312	2.40315	0.275436	0.76051	2.28375	0.985872	1.76452	0.254292
C.cajan_15603	Uncharacterized protein	-0.80001	4.24683	0.951804	-1.2574	1.98157	4.11507	0.97309	5.65383	5.23257	1.46455	2.3936	0.48725	-0.16558	0.470469	-0.0898046	7.49312	5.36506	-0.362317	3.32079	3.79367	2.23572	4.58086	4.83146	6.58847	-1.98352	5.318	2.72032	4.02376	2.14369	-1.52372
C.cajan_15608	Uncharacterized protein	-3.73301	2.98684	0.492151	1.31525	0.0145981	3.04825	-0.570274	4.2856	4.04967	1	-0.0465768	0.588814	-0.709847	1	-1.08487	6.63995	3.71825	-0.989008	1.59287	2.23649	0.575738	2.81855	0.0107226	4.62667	0.309421	1.78663	0.517175	-2.76037	-2.26559	1
C.cajan_15620	Putative F-box/FBD/LRR-repeat protein At1g66290	1	1	1	-2.37038	-1.77804	1	-2.64372	9.55754	1	1	-2.78953	0.122606	1.74671	1.12159	1.31736	1.72428	9.02813	-0.798893	1	-1.98579	-0.711183	-2.8906	1	-1.75304	3.70204	0.0971523	-0.591534	1	-2.156	1
C.cajan_15650	Aldehyde dehydrogenase family 2 member C4 (EC 1.2.1.3) (ALDH1a) (Protein REDUCED EPIDERMAL FLUORESCENCE 1)	1.92366	7.77385	4.11876	1.87079	3.29998	7.70313	2.86246	6.08468	8.08691	2.34717	0.830564	0.5534	-0.617784	-2.26973	0.362891	7.37563	5.81118	-0.211906	1.90733	-0.127053	-0.0680674	0.541396	1.50338	5.91704	1	0.765263	2.00737	-1.79963	0.167319	-2.37855
C.cajan_15651	Aldehyde dehydrogenase family 2 member C4 (EC 1.2.1.3) (ALDH1a) (Protein REDUCED EPIDERMAL FLUORESCENCE 1)	5.72031	6.32193	-2.37112	1.6735	1.39505	6.31623	0.292652	4.83215	6.4837	6.64044	9.28117	2.16508	1.85956	-3.27316	1.21373	6.72528	3.20666	3.61863	2.31782	2.29646	0.334671	0.559345	1.82188	3.4531	0.144595	-1.63252	-1.55952	0.732252	1.30664	-0.0700939
C.cajan_15711	E3 ubiquitin-protein ligase RING1 (EC 6.3.2.-) (RING finger protein 1)	1	0.381206	1	1	1	6.50719	1	1.05606	4.03472	1	1	1	1	3.2575	4.3809	2.1717	4.92401	-0.1771	1	1	0.883597	-0.146902	1	1	1.76487	2.06373	1.1415	1	-0.089074	1
C.cajan_15754	Receptor-like protein kinase 5 (EC 2.7.10.1) (EC 2.7.11.1) (Protein HAESA)	-0.110453	2.7676	-2.01375	0.535038	-0.0151497	2.86069	-0.314293	2.70184	2.76366	0.19784	1.02491	0.707737	1.90627	1.20235	2.55203	2.09875	2.82831	0.673547	2.00901	3.2185	2.02198	4.223	3.20263	3.98361	1.81053	3.73302	0.558846	3.14991	1.51065	2.06619
C.cajan_15778	Cucumber peeling cupredoxin (CPC) (Stellacyanin)	1	5.43204	-1.60442	1	1	5.28985	1	2.91853	3.18129	0.868149	1	-3.23758	1	1	-2.74376	6.1318	4.37635	1	1	1	1	-3.33676	1	7.11252	1	1	1	1	1	1
C.cajan_15969	Uncharacterized protein	1	1	1	1	1.94806	1	1	0.829833	5.42191	1	2.4631	1	-0.668588	1	1	7.35516	-0.152369	1	3.57379	4.48205	2.77622	3.88027	2.68505	10.8363	1	4.65354	0.768536	1	1	1
C.cajan_16027	MATE efflux family protein 9 (Protein DETOXIFICATION 1-like 5) (Protein DTX6)	1.01303	-0.099918	-4.28142	0.9489	0.25382	-1.15615	-0.935818	3.82914	0.246213	1	1	-1.58068	-1.20044	0.280968	0.150677	1.85309	4.67542	-0.984557	1.10412	3.13796	0.290967	2.92707	-0.132467	4.3073	-1.72377	1.02097	0.407255	1.04014	-1.07602	0.163937
C.cajan_16281	Uncharacterized protein	3.70709	4.69869	-0.433633	0.455155	-0.805979	5.44609	-0.720664	3.00098	5.19591	1	3.12695	1	1.63233	-0.342419	3.39178	5.29133	4.17711	1.32267	-0.715682	3.22444	3.10247	5.08158	4.31707	5.24948	-1.5046	0.867588	-1.99609	5.11951	-0.440438	5.12469
C.cajan_16337	Uncharacterized protein	1	0.174752	-1.25466	-1.26367	1.06978	4.69654	0.472009	2.11301	1.92228	1.91437	2.03366	0.432949	2.6079	3.18402	2.98578	4.12767	3.29624	-3.14858	2.60262	2.1328	1.61851	4.37715	3.65198	3.22916	-2.544	0.336318	2.42759	-1.1013	-0.0790223	-1.01158
C.cajan_16386	Uncharacterized protein	4.38186	4.75528	-0.00856904	1.45192	1	3.4814	0.599746	3.52428	4.99763	0.0648415	2.35457	0.491576	1	1	-3.10573	4.83669	3.66988	1	1	0.626009	1.15148	3.37952	4.06955	3.12987	-3.19899	0.0113954	0.872096	3.68275	-0.138238	2.92822
C.cajan_16430	Peroxidase 16 (Atperox P16) (EC 1.11.1.7) (ATP22a)	-1.20842	5.94125	-0.565481	2.03937	0.386458	6.14862	1	2.88737	5.13881	1	-1.8398	1	0.884535	0.713625	-1.23028	3.48632	4.44307	-3.28434	0.302266	-0.749278	-1.85216	1.12967	1	2.79278	0.126775	3.81191	1	0.59278	-0.709017	1
C.cajan_16534	Uncharacterized protein	1	3.7464	1	1	1	4.75489	1	2.89728	5.09675	1	1	1	1	1	1	2.51337	1.50108	-2.00977	1	1	1	1	1	1.83079	1	1	1	1	-0.810351	1
C.cajan_16632	Probable leucine-rich repeat receptor-like protein kinase At5g49770 (EC 2.7.11.1)	1	2.53449	1	-4.30863	1	4.81267	1	2.737	2.58229	1	1	-3.6007	1	-4.10865	1	5.12986	1.97335	-5.16034	1	1	1	-4.16371	-5.65739	2.4273	-5.46717	-3.4998	1	-3.09158	1	-4.04379
C.cajan_16688	TMV resistance protein N	-2.9282	2.1595	-0.794617	1	1	3.41126	1	2.49353	2.84381	1	1	-1.1543	1	-2.54501	1	3.78713	3.30248	-5.61202	1	1	1	1	1	2.26498	1	1	1	1	-5.00404	-2.48724
C.cajan_16692	Annexin A13 (Annexin XIII) (Annexin-13)	-2.60937	3.10377	1.63587	3.22678	2.28172	3.78711	2.62282	2.22339	3.45661	2.76115	0.615736	1.98843	1.55023	-0.955072	1.97351	3.68865	3.12819	1.23729	1.88754	0.525498	0.317501	0.482311	-0.322911	7.78501	1.84412	2.4487	2.78403	0.776811	0.608308	0.168783
C.cajan_16733	Tonoplast dicarboxylate transporter (AttDT) (Sodium-dicarboxylate cotransporter-like) (AtSDAT) (Vacuolar malate transporter)	-4.12615	3.15294	-1.55039	1	0.77532	2.23329	-3.09437	2.68888	2.92784	1	-0.321759	-1.90474	1	-3.64011	1	1.79925	2.58787	-0.784364	1	-1.27366	-3.43173	1	1	0.289197	1	-1.91942	1	-1.27316	-2.60731	1
C.cajan_16756	Uncharacterized protein	-0.565133	4.50662	1.21304	-0.368056	0.440942	5.12394	-0.280738	3.98982	4.62654	0.661476	0.607768	-0.580435	0.471916	2.60116	-0.176352	4.24542	4.13663	-3.23539	1.02681	1.42068	3.40552	3.40564	1.83417	3.07481	-2.57106	-0.819282	-0.606182	1.58139	-3.32315	0.0911243
C.cajan_16803	Probable F-box protein At4g22030	1	-0.638461	-2.2589	1	-2.68365	1.04428	1	0.989444	2.93886	1	1	1	1	-0.807907	-3.46524	4.10608	-0.517521	1	1	1	1	1	1	4.789	1	-0.696938	1	-2.60116	-1.46391	1
C.cajan_16824	Arogenate dehydratase/prephenate dehydratase 1, chloroplastic (AtADT1) (AtPDT1) (EC 4.2.1.51) (EC 4.2.1.91)	-3.86569	-0.441388	1	-0.306516	1	0.438921	-2.27252	3.3792	2.25159	1	-3.52469	-4.71301	-4.36289	-2.75209	1	-0.263655	6.75717	0.0395034	1	-0.606863	1	-4.57937	1	5.45671	-3.26415	0.323163	1	2.08102	0.751361	-0.236741
C.cajan_16874	U-box domain-containing protein 35 (Plant U-box protein 35) [Includes: E3 ubiquitin ligase (EC 6.3.2.-); Serine/threonine-protein kinase (EC 2.7.11.-)]	-1.4653	3.30738	0.0506897	-1.31117	1	3.63828	2.31006	3.15079	3.62918	1.58055	3.32177	0.544199	1.41699	-2.78973	2.11511	3.10304	3.02742	-2.13142	-0.616297	0.790997	-0.764746	1.29855	3.33011	1.3925	-2.54954	1.53738	1.54546	-0.617103	-0.0211659	1
C.cajan_16920	CASP-like protein 1D1 (GmCASPL1D1)	-0.0176303	0.596057	-2.35372	-0.796754	3.27027	3.03235	-0.621386	2.88841	2.83231	0.00332878	-1.80689	-0.409934	0.0481804	-0.619678	1.74716	5.42292	-2.1391	3.30388	4.7852	3.13311	2.66501	0.346509	1	1.55356	-3.78924	2.72825	-3.88634	0.0316634	4.01517	1
C.cajan_16968	L-type lectin-domain containing receptor kinase VII.1 (LecRK-VII.1) (EC 2.7.11.1)	-0.979806	2.21023	0.498465	-0.308539	1.00748	3.22941	0.775759	3.29333	2.83119	1.61289	0.761175	1.10614	2.91136	2.91525	2.83088	2.33497	2.1823	0.373509	0.730696	0.838484	1.464	1.89098	-0.305418	3.49771	2.0724	1.85253	0.333492	1.02477	0.965781	-0.953196
C.cajan_17043	Transcription factor MYB39 (Myb-related protein 39) (AtMYB39)	0.075026	2.80603	-0.336342	-0.931646	0.162236	0.296933	-2.75774	3.45908	3.59957	2.60471	3.18535	-2.27223	-0.342558	-0.566429	1.4117	3.05133	-0.111042	-0.920972	2.70205	1.15838	2.80576	4.07041	4.13752	1.04651	-2.0281	0.443023	0.529161	-0.198388	0.0797297	0.70673
C.cajan_17111	Uncharacterized protein	1	5.17545	-1.01862	1	2.12447	6.18524	0.640408	7.30292	8.19048	2.95505	5.23247	0.730114	-0.701968	1	1	6.77969	5.05199	0.944401	3.85167	1	2.81976	6.76374	3.23264	5.26906	1	-0.721787	1.96199	3.83826	0.456165	2.56701
C.cajan_17143	Methylmalonate-semialdehyde dehydrogenase [acylating], mitochondrial (MM-ALDH) (MMSDH) (Malonate-semialdehyde dehydrogenase [acylating]) (EC 1.2.1.27) (Aldehyde dehydrogenase family 6 member B2)	1.89055	3.02593	2.17569	-0.0289874	2.93958	3.63598	-0.00144631	3.32762	3.74365	1.32314	2.08202	1.06113	0.320773	0.551107	0.288524	1.88598	2.8182	1.37577	0.11043	1.24891	3.25768	3.07321	4.23127	1.88386	-1.42234	1.5765	1.14432	1.93387	1.37555	0.777779
C.cajan_17169	Vacuolar iron transporter homolog 4 (Protein NODULIN-LIKE 4)	3.24567	1.82083	-0.440265	-1.14348	1	1.83139	-1.25025	1	0.884074	1	1.66487	0.53086	2.54493	2.25411	1.79959	2.52188	1	0.285118	3.09065	2.77727	2.8241	4.26511	3.0485	3.2581	4.31339	3.80866	-2.53879	-0.163919	-1.03167	1
C.cajan_17189	Deacetylvindoline O-acetyltransferase (EC 2.3.1.107) (Acetyl-coenzyme A:deacetylvindoline 4-O-acetyltransferase)	1	1.14857	-0.629746	1	-0.497527	1.42601	1.85121	4.75004	3.13108	3.54001	-2.25477	4.11681	1.14699	4.01025	5.47696	4.7209	3.90395	-1.57626	1	-0.125005	-1.11544	2.87964	-0.131364	5.73546	-3.11864	-1.96196	-0.225381	0.733129	0.818065	0.0422521
C.cajan_22127	UDP-glycosyltransferase 85A2 (EC 2.4.1.-)	1	6.6724	1.4012	-0.602874	1	4.60583	1.14424	1.9124	3.59495	1	1	2.25947	1	1	3.73104	2.50061	2.74477	1.52913	0.150404	1	1	1	1	1	1	1	1	1	1	0.498833
C.cajan_22189	Signal recognition particle receptor subunit alpha homolog (DP-alpha) (Docking protein alpha) (SR-alpha) (GTP-binding protein)	1	1	1	1	1	1	1	1	1	1	1	1	1	1	1	1	1	1	1	1	2.40367	4.52354	4.47172	5.54564	4.47877	4.85131	-2.36534	-0.499961	-3.97729	1
C.cajan_22239	Putative disease resistance RPP13-like protein 1	-2.39351	1.18068	0.608894	2.04648	-0.740772	2.423	-0.410252	2.16408	1.67259	0.180161	0.993971	0.570861	-1.52636	-0.645051	-1.39323	1.76077	1.57725	0.701886	-0.379282	1.18497	0.92939	0.725968	-0.615477	2.74569	-1.30995	0.755981	1.66334	-0.180638	-0.381791	-2.98004
C.cajan_22289	High affinity sulfate transporter 2	1	6.31567	-2.55916	1	-1.98593	7.54574	-3.8179	-0.486764	3.27294	1	1	-3.22222	-0.0496943	1	-1.74765	6.99152	3.78936	1	1	-1.67179	-0.432747	4.14452	2.26931	5.41951	-1.62473	-0.772178	-4.97913	-3.42739	-2.96372	-2.37652
C.cajan_22416	Leghemoglobin	1	-2.1747	1	1	1	1	1	12.1747	0.647683	1	2.5256	2.01845	1	3.64752	1.39624	7.1384	15.9426	2.0329	1	1	1	1	1	2.33171	1	-2.58704	-1.32546	1	1	1
C.cajan_22417	Leghemoglobin	1	-1.20674	1	1	1	1	1	13.6044	1.60598	0.854889	3.70514	3.54408	1	4.55024	3.26772	7.74428	16.7897	2.99409	1	1	1	1	1	2.63062	1	1	-2.37401	1	0.865222	1
C.cajan_22449	RING-H2 finger protein ATL70	-0.677675	2.0991	1	1	-0.354402	4.79177	-0.172688	4.50391	2.7972	1	1.50893	-1.49371	1	1.60639	-0.99437	4.42626	4.31913	1	1	1	0.0370167	-1.54685	0.536351	1.8132	-1.28356	-0.0617805	-0.376058	1	1	1
C.cajan_22460	TMV resistance protein N	-0.553676	1.56816	-1.8304	-0.882379	-2.79909	3.20996	-3.31831	0.950782	1.33899	-1.25552	2.10107	-0.206758	-2.16701	-1.11546	-0.944196	2.3993	1.75755	-1.85341	-2.27339	2.37236	-2.27426	0.282416	1.29328	5.37106	-1.43414	1.40089	-1.49785	0.468834	-3.44645	-2.23908
C.cajan_22470	Blue copper protein	1	1.22258	-1.45901	1	1	2.86041	1	3.21278	5.21557	1	4.24231	-0.547961	0.364438	1	1	3.19624	1.87996	-1.56286	1.83376	1	1.22868	2.58638	0.293265	0.395447	1	-3.03917	1.7333	0.212594	-1.80041	0.664128
C.cajan_22479	Probable glutathione S-transferase (EC 2.5.1.18) (Auxin-induced protein PGNT1/PCNT110)	-0.663033	5.0916	-1.47277	-1.08424	1	4.06569	1	1.94906	4.62402	1	0.251289	-3.68918	-1.81744	1	1	3.76893	5.18635	1	-1.37173	1	1	-3.47035	1	4.01525	1	-1.55725	-3.37351	-0.523282	-3.36362	1
C.cajan_22480	Glutathione transferase GST 23 (EC 2.5.1.18) (Glutathione transferase GST 36)	2.18778	5.62773	2.00874	2.50581	-2.17537	6.48323	-0.481584	5.42206	6.11454	0.942518	3.67996	-1.49575	-1.57126	1	1	6.77173	5.94059	-2.69816	0.177038	0.649183	0.426834	2.64112	2.95087	6.94012	-1.98801	-0.357907	-0.614039	1.06434	-1.14018	-1.61467
C.cajan_22481	Probable glutathione S-transferase (EC 2.5.1.18) (Auxin-induced protein PCNT103)	1.06231	7.4983	1.19897	5.11162	-0.534255	8.13094	-2.01536	6.11871	8.38527	0.742437	1.27805	-3.47249	1	1	1	6.7357	5.35409	1	0.192219	1	-0.672446	2.3258	1.30106	7.52861	1	-1.00566	1	2.99887	1	-0.33541
C.cajan_22482	Probable glutathione S-transferase (EC 2.5.1.18) (Auxin-induced protein PGNT1/PCNT110)	-0.562529	4.99998	1	3.52148	1	3.60728	1	0.846553	3.85974	0.97706	2.94982	1	1	1	-3.09131	2.4931	4.70426	1	-1.26543	-1.66111	-1.81723	4.04192	4.11082	3.13291	1	-1.49483	1	1.72327	1	4.00337
C.cajan_22551	WAT1-related protein At5g07050	4.41378	3.57577	1.79008	-1.48144	2.65552	5.31305	-1.26082	4.55098	3.85415	1.19023	2.65308	0.755366	3.41026	3.08998	1.25464	4.87887	6.188	-0.692634	2.05211	3.53577	1.95829	1.48714	1.97607	3.14537	2.36998	3.28588	0.651582	0.411339	-1.38777	-2.79131
C.cajan_22582	Sieve element occlusion by forisomes 4	-1.9025	5.04818	3.07734	0.0374666	4.41516	4.40984	2.588	-1.73159	5.53421	4.08913	-1.2752	0.583529	-0.746129	-2.65873	0.327929	4.0056	-0.534276	2.60813	5.02471	1.22497	3.13031	-1.52755	-5.25567	3.43407	1	0.620211	-0.734181	-3.10943	-0.703039	-1.66827
C.cajan_22662	Serine carboxypeptidase-like 50 (EC 3.4.16.-)	2.8979	2.1426	1.39993	0.45386	1.31592	1.72265	2.65028	2.96782	2.72867	1.49215	0.666002	1.79869	-0.291795	-1.70447	-0.947339	2.7068	2.13115	-0.0874789	1.01135	0.0342439	1.03844	0.53063	1.38482	1.56663	-1.81229	0.582585	2.58889	0.251543	0.829939	0.254171
C.cajan_22663	Homeobox-leucine zipper protein HOX3 (HD-ZIP protein HOX3) (Homeodomain transcription factor HOX3) (OsHox3)	1	2.64766	-0.891959	-0.326974	0.490724	1.25614	0.150586	2.84281	2.97749	1	2.50974	-1.54935	1	1	1	4.09854	3.35721	1.33434	1.56917	3.31181	2.30666	3.45295	4.18875	4.27296	-3.30937	0.0840507	0.695014	0.78057	1.53287	1.17342
C.cajan_22795	1-aminocyclopropane-1-carboxylate oxidase homolog 1	-6.80135	1.27016	-2.28319	-1.92889	1.10307	3.30708	1.18087	4.02744	3.47569	2.44339	1.32039	0.0874764	-2.59031	1	-3.05289	3.88268	4.09085	0.649726	0.641426	-0.303171	-0.042029	-1.95755	-1.621	3.00784	-0.878475	-0.38637	2.58102	-4.41277	0.567331	1
C.cajan_22831	PAP-specific phosphatase HAL2-like (3'(2'),5'-bisphosphate nucleotidase) (EC 3.1.3.7) (3'(2'),5-bisphosphonucleoside 3'(2')-phosphohydrolase) (DPNPase) (Halotolerance protein)	1	-0.185161	-2.16575	-3.22941	2.36202	0.513056	0.595933	1.92275	1.40813	1	3.17799	-1.23061	-3.3483	-1.20502	4.56666	4.50935	3.47013	-1.26079	5.98559	6.99893	6.61273	5.76206	2.68189	3.34204	-3.3947	1.98246	-1.75174	0.902004	-1.03223	1.615
C.cajan_22877	BRASSINOSTEROID INSENSITIVE 1-associated receptor kinase 1 (AtBAK1) (BRI1-associated receptor kinase 1) (EC 2.7.10.1) (EC 2.7.11.1) (Protein ELONGATED) (Somatic embryogenesis receptor kinase 3) (AtSERK3) (Somatic embryogenesis receptor-like kinase 3)	-0.472267	1.07765	-0.0549572	-2.04453	1.70127	1.47636	0.903231	1.36436	2.01105	1.82119	3.08261	0.949916	1.49943	1.4451	1.20899	3.14427	0.739693	1.05212	3.02185	3.10149	2.63571	2.44659	3.08827	4.29662	2.52019	2.60129	1.88876	0.978576	0.53065	0.354035
C.cajan_22964	L-type lectin-domain containing receptor kinase IX.1 (LecRK-IX.1) (EC 2.7.11.1)	1	2.75658	1	1	1	2.72009	1	3.7426	4.55342	1	2.15382	0.929465	1	1	2.44235	3.83029	4.49614	0.70967	1	1	0.103746	1	1	1	1	1	1	1	0.881179	1
C.cajan_22987	Probable serine/threonine-protein kinase At1g18390 (EC 2.7.11.1)	-4.53978	2.37933	-1.15916	-2.17899	-1.26682	2.90776	-1.38595	1.71003	3.44839	0.496381	1	1	1	1	1	2.0697	0.708134	-4.63704	1	1	1	-2.72626	-3.64769	4.28116	1	1	1	-1.6649	-3.85725	-1.90184
C.cajan_23006	Type I inositol 1,4,5-trisphosphate 5-phosphatase CVP2 (EC 3.1.3.56) (Protein COTYLEDON VASCULAR PATTERN 2)	-1.78746	4.13272	-2.01212	1	1	5.54842	-2.82146	0.764091	3.36307	1	1	-3.28164	-2.3887	1	1	3.75462	1.84012	-2.50249	1	1	1	1	1	-0.398709	1	1	1	1	-3.96797	1
C.cajan_23068	Vacuolar iron transporter homolog 4 (Protein NODULIN-LIKE 4)	1	6.25811	1	1	1	7.19984	1	3.98988	7.5632	1	1	1	1	1	1	1.72418	3.45096	1	1	1	1	-3.60178	1	-1.48057	1	-3.66223	1	-1.4182	1	1
C.cajan_22290	High affinity sulfate transporter 1	1	7.82333	1	1	1	9.19711	1	0.876362	5.50205	1	1	1	2.45159	1	1	8.38392	5.36741	1	1	0.863883	1	1	1	1	-7.95682	1	1	1	1	1
C.cajan_22292	Chaperone protein dnaJ 20, chloroplastic (AtDjC20) (AtJ20)	1	-0.371499	1	-1.05727	1	0.578291	-0.349581	1.00727	3.86362	1	1	1	1	0.0864169	0.80149	3.347	2.01434	1	-0.375864	-0.179364	1	1.01305	-1.61594	5.55762	-1.40314	3.25628	-1.52818	2.65938	2.10048	2.14148
C.cajan_22299	Cationic peroxidase 2 (EC 1.11.1.7) (PNPC2)	1.25953	5.38319	1.76238	2.82266	1.17507	6.19317	0.325502	4.68937	4.26128	-0.113234	-0.681985	-1.45831	-1.64094	-1.12533	-1.86355	2.85376	5.24198	-1.23685	-0.672752	-0.698197	0.250731	-1.62728	-0.220463	1.52126	-3.00036	2.91305	1.30756	0.454702	0.561507	-3.61808
C.cajan_22436	Uncharacterized protein	1	2.66341	0.656835	-2.53144	-0.8592	1.96078	-2.76801	2.93961	2.93471	1	1.59395	-1.83225	0.590808	-1.33543	-4.65528	2.3216	3.18531	-5.39123	1.18741	-0.463265	-1.05101	-1.49761	-1.28579	2.61781	-1.50246	-0.335193	-2.24966	-1.70775	-3.25433	1
C.cajan_22455	Putative E3 ubiquitin-protein ligase LIN-1 (EC 6.3.2.-) (Protein cerberus)	0.128808	4.04387	-0.283759	1.84962	-2.93665	4.98449	-3.56557	5.51098	3.93456	1	-1.51072	-0.576859	-3.33997	-1.30542	-1.76179	3.75862	5.35447	-2.44766	-4.22661	-2.1485	-3.75891	-3.02244	-1.73931	3.60767	-4.71895	-3.837	-3.1916	0.409288	-4.97711	0.815108
C.cajan_22504	Transcription factor MYB48 (Myb-related protein 48) (AtMYB48)	-2.39813	1.13483	1	1	1	-0.185479	1	4.87048	4.90637	1	1	1	1	-2.50328	1	4.91551	4.28601	-0.265841	2.53309	1.35719	1.37333	2.73488	-3.06977	4.96922	1	1.63236	1	-1.35003	-2.62305	1
C.cajan_22543	Putative DNA-binding protein ESCAROLA	1	5.85332	5.09115	3.70399	0.628354	5.66742	1	6.44666	5.9413	1	1	1	1	1	1	6.15515	6.31526	1	1	1	-2.2728	-3.33423	1	6.11677	1	1	1	1	1	1
C.cajan_22553	RING-H2 finger protein ATL1	-2.12012	3.72631	2.42085	1.92318	3.34324	2.94975	3.24269	3.37864	5.05573	3.34339	-0.163762	0.355524	0.0511354	1	-0.215282	5.17326	3.53406	1.75711	3.12693	2.0611	-1.52919	1.11339	1	3.81695	-3.56176	1.11444	2.53723	-2.20688	-0.00424632	-2.16881
C.cajan_22588	Uncharacterized protein	0.252476	1.1327	0.220157	-3.43185	1.9029	3.03493	0.0295872	3.71234	3.55211	1.99577	3.88094	0.923917	2.89392	3.11421	0.784806	5.04805	3.464	-0.171092	3.93806	3.66746	4.45696	5.02933	4.30706	5.04529	1.97933	3.46982	1.59986	-0.763041	-1.53117	-3.28303
C.cajan_22709	NAD(P)H dehydrogenase (quinone) (EC 1.6.5.2) (Flavoprotein WrbA) (NAD(P)H:quinone oxidoreductase) (NQO)	0.259254	4.51357	4.12251	1.83344	-1.15059	5.78173	1.65041	1.26376	2.16823	1.7643	-0.675293	1.64992	-0.897654	-1.64816	1.91453	4.12102	2.76846	2.14891	1	-2.48274	1	-2.38987	-3.30995	1.19154	1	-2.11594	-0.888931	-2.74579	-3.19426	-1.68803
C.cajan_22712	G-type lectin S-receptor-like serine/threonine-protein kinase At4g27290 (EC 2.7.11.1)	0.568305	2.57983	0.154272	-0.112522	-0.551446	2.3279	-2.51127	1.58612	2.48413	-0.13912	1.46468	-1.66237	-1.83163	-0.625781	-1.05147	2.90721	1.52779	-0.945388	-1.84727	0.592378	-0.276943	0.270015	0.724999	2.00293	-5.78941	-1.11585	-2.67056	-1.39925	-3.33943	-3.42305
C.cajan_22766	E3 ubiquitin-protein ligase KEG (EC 2.7.11.1) (EC 6.3.2.-) (Protein KEEP ON GOING) (RING finger protein KEG)	-0.299994	2.46672	0.534689	-0.499023	0.685671	2.63151	1.09038	2.32196	2.49495	1.44882	1.41598	-0.55467	1.42085	1.50295	1.12052	1.36762	1.04406	-0.137926	0.670152	2.20433	1.33878	2.2342	2.95572	3.30083	2.61784	1.17252	1.36443	0.566893	-1.41358	0.85449
C.cajan_22826	Retrovirus-related Pol polyprotein from transposon 17.6 [Includes: Protease (EC 3.4.23.-); Reverse transcriptase (EC 2.7.7.49); Endonuclease]	3.84292	0.304207	1.32668	1.06113	-1.38519	1.12025	0.643635	4.39875	3.67495	-0.107036	3.24791	0.565617	-2.07617	-3.1716	0.609159	1.65156	1.68841	0.935422	0.671629	4.48748	3.94236	4.34797	5.20069	4.85344	1.2416	3.03639	2.23736	1.18039	0.680873	2.59534
C.cajan_22882	Chaperone protein DnaJ	-1.34349	4.97701	1.99338	3.18007	0.592541	2.45406	1.02751	3.81451	5.02859	2.46991	-0.261614	-0.633645	0.814649	-0.838473	0.604764	5.80311	5.01584	1	-0.916358	0.247101	1.06777	3.71968	1.19155	4.33538	-2.82437	5.21614	2.97709	3.56393	-0.660226	1
C.cajan_23007	Receptor-like protein kinase ANXUR1 (EC 2.7.11.1)	1	0.0619559	1	1	2.16663	0.492325	0.09815	1.45059	3.07159	-0.377836	1.34237	-1.49699	0.41276	1	0.779966	4.56373	1.32425	0.423083	4.48202	4.32588	4.17028	3.76038	2.30679	2.80702	0.35443	1.21757	1.43235	-0.230824	-3.26587	1
C.cajan_23011	Protein SRG1 (AtSRG1) (Protein SENESCENCE-RELATED GENE 1)	1	2.6109	-0.676261	-3.05031	-1.3849	2.00663	-2.19737	1	3.15154	-1.52316	1	-1.76665	-1.78388	1	1.74361	-1.53335	1	-2.29125	3.31808	0.0490313	-0.714612	-0.40943	1	4.53777	1	2.17052	0.944783	1.76388	-2.78319	-0.187556
C.cajan_23031	Probable potassium transporter 17 (OsHAK17)	-2.41909	1.60126	-0.350984	1.24186	0.52705	3.11017	1.53807	1.99327	1.65806	1.21262	1.36305	0.466016	1.3054	-1.08594	0.261892	4.75079	3.60743	0.585828	4.04293	5.03603	3.2147	3.74161	2.86369	4.27565	1.51713	2.35603	2.13926	0.244631	1.10939	-0.464612
C.cajan_23069	Nodulin-21 (N-21)	1	1	1	1	1	1	1	7.49959	1	1	1	-3.82305	-2.9156	1	1	1.56777	8.62433	1.75022	1	1	1	1	1	-3.16939	1	1	1	1	1	1
C.cajan_13388	Probable LRR receptor-like serine/threonine-protein kinase At1g51880 (EC 2.7.11.1)	1.42006	3.75523	-1.60732	-1.2307	0.856659	5.73951	-2.43059	1.93569	4.04379	-0.329087	2.53325	0.615529	-1.36121	-0.224388	-1.02184	5.57387	2.21513	0.732877	1.10416	1.20743	1	1	1	1	1	-4.07096	1	1	-0.246455	2.75198
C.cajan_13390	Uncharacterized protein	1	1	-3.5025	1	1	1	-1.42145	6.9419	1	1.46028	-3.17006	-1.50481	1	-1.38162	1	1.22978	9.34987	-2.09734	1	1	-4.99511	1	1	-2.49422	1	1	-1.18678	1	-1.81793	1
C.cajan_13398	Linoleate 9S-lipoxygenase-4 (EC 1.13.11.58) (Lipoxygenase-4) (L-4) (VSP94)	10.5143	6.6887	9.09165	4.93787	2.25001	3.54724	4.83454	6.04278	7.57187	0.306146	-2.4996	0.301049	-1.97762	-3.31241	-3.10457	6.25925	3.66463	-1.27694	-0.228654	-3.06513	-1.25848	-0.374256	-6.95857	4.87185	0.461633	-2.28916	4.99179	6.40239	-0.0180568	8.07391
C.cajan_13421	Protein SHORT-ROOT (AtSHR) (GRAS family protein 26) (AtGRAS-26) (Protein SHOOT GRAVITROPISM 7)	0.788686	2.97588	2.789	1.83142	2.82804	3.26425	2.24206	-0.830578	3.5065	1	0.143406	1.15734	0.0478315	-0.540356	-2.11133	5.41725	-0.184738	0.193898	4.54195	4.71733	3.04416	1.22211	-2.80783	0.500802	-2.88728	1.60043	1.35585	-1.07273	1	-1.10683
C.cajan_13429	Uncharacterized protein	1	-1.96139	1	1	1	3.8657	-0.867115	4.11752	4.89546	1	1.49696	-0.296033	1	1	1	4.14212	2.33537	-1.52306	1	1	0.0500489	3.19574	1.12911	2.27598	1	1	1.9034	1.49572	1	0.995007
C.cajan_13565	Transcription factor MYB48 (Myb-related protein 48) (AtMYB48)	1.95195	4.42999	-2.96717	-2.38845	2.72254	6.7431	1	5.73447	5.09588	1	2.92438	-4.02275	-1.54051	1	1	5.96249	4.64807	1	4.0839	4.43727	5.65061	4.88309	5.14262	5.1802	1	0.771573	-2.72546	-0.241608	-3.76635	1
C.cajan_13588	Probable terpene synthase 2 (RcSeTPS2) (EC 4.2.3.-)	1	-1.09041	1	1	1	2.59744	1	3.74903	5.64282	1	1	1	1	1	1	5.65329	2.8863	1	1	1	1	1	1	0.728504	1	1	1	1	1	1
C.cajan_13633	Probable WRKY transcription factor 41 (WRKY DNA-binding protein 41)	-3.67526	2.19711	-3.9006	-0.184213	-2.28634	-1.15993	-0.824045	2.06728	4.17086	0.816821	-1.22476	1	-1.92078	-0.480003	-0.0543803	5.73329	2.2185	-2.22067	0.597555	2.96627	-0.0663609	2.20516	2.06774	8.71198	-1.74057	3.05317	-2.80106	2.53589	-2.85522	1
C.cajan_13638	Protein SPIRAL1-like 2	1	5.24274	1.207	1.85759	6.72995	5.38752	1	1	4.24384	1	0.0471196	1	1	1	1	7.53475	1	1	9.58978	7.36286	4.70202	0.675572	1	0.299678	1	-0.431621	-2.11827	1	1	1
C.cajan_13648	Probable WRKY transcription factor 29 (WRKY DNA-binding protein 29)	-4.18117	2.51409	-2.41225	1	0.19507	2.85778	0.148257	2.82813	2.2391	1	-0.33608	1	1	-2.27322	2.68375	4.07567	3.52346	-1.51551	1	1	-2.43965	-1.1984	-2.32771	5.16523	-0.39764	-2.09032	0.0127832	1	-3.83563	1
C.cajan_13655	Uncharacterized protein	-1.78637	2.96251	-2.6268	-1.546	-0.484211	4.60228	1	3.34145	3.6044	1	1.03983	1	1	1	1	5.38901	4.01239	1	-0.861878	2.02569	1.75665	3.97068	3.77745	5.10321	-2.95428	-1.32834	-2.06744	1	1	1
C.cajan_13699	Uncharacterized protein	1	1	1	1	1	1	1	4.94475	1.80696	1	4.98283	1	1	1	-1.87335	6.03704	5.60125	1	1.84742	2.48647	4.4963	5.92483	6.86738	4.10067	1	-0.948642	-0.69135	2.60211	-2.26831	2.71847
C.cajan_13766	G-type lectin S-receptor-like serine/threonine-protein kinase At2g19130 (EC 2.7.11.1)	-2.57247	0.856627	-3.09992	1	-1.66587	0.865468	-0.519956	0.435148	0.697035	-1.41162	1.44545	-1.49548	0.8794	-1.74568	-1.42955	3.0281	1.53958	-1.17541	1.15062	1.95222	1.98179	2.04126	3.10141	3.86169	2.15001	2.19073	0.43036	0.0732718	-3.92626	1
C.cajan_13779	Trans-resveratrol di-O-methyltransferase (EC 2.1.1.240) (Resveratrol O-methyltransferase) (ROMT) (VvROMT)	0.7743	5.77512	5.43573	0.0943442	2.60855	4.95649	-1.89432	2.51723	7.46325	0.162764	-3.15507	-0.16476	-0.843153	-2.49167	-0.839302	6.03109	-0.259539	-0.558759	2.42002	-0.80133	1.07815	1	1	6.21849	1	0.3284	1	-2.52605	-1.99215	1
C.cajan_13783	MLO-like protein 12 (AtMlo12) (AtMlo18)	-1.09358	2.69552	1	1	1	4.14144	1	2.30783	3.83738	1	-5.47621	1	1.25744	1.74765	-3.7118	4.20867	1.7342	1	1	-3.24175	-2.18765	0.622724	-1.23599	5.46201	-1.24787	-1.3603	1	-4.35646	-3.86516	-3.30764
C.cajan_14116	Demerged into P9WIT2 and P9WIT3.	-1.783	1.91929	-1.06265	0.107273	0.885629	2.82937	-1.50827	2.36809	3.08764	2.07818	-1.26325	-3.27502	-2.21452	1	1	1.45171	4.81557	5.34088	1.05963	1	0.902313	-5.13519	-5.06703	3.44497	-4.85017	-1.20745	-1.42782	-1.17098	7.75388	-1.91837
C.cajan_14219	Receptor like protein kinase S.2 (LecRK-S.2) (EC 2.7.11.1)	-2.60037	2.83598	0.741868	-1.40097	0.349161	2.95736	1.93835	4.1359	4.76595	2.04079	1.17989	-0.228184	1.1051	3.18687	1.56585	4.33224	4.40571	0.530161	2.45749	3.60468	0.348153	1.56244	0.19823	6.06127	1.73009	3.23409	1.44731	0.121824	2.58133	-1.35979
C.cajan_14296	1-aminocyclopropane-1-carboxylate oxidase homolog 1	3.14686	4.06159	1.39147	-4.60652	0.918279	2.89679	-1.24115	4.66998	6.22026	1	1.32037	-0.299859	-0.76689	0.766341	1.15648	5.28796	3.14728	-2.16722	3.90634	4.73249	3.12814	3.57512	2.06768	8.20678	-2.79854	4.82037	0.525768	2.86474	-3.05673	2.4725
C.cajan_14324	Putative disease resistance protein At1g50180	-1.99837	1.49647	-2.03404	-1.18256	1.13768	1.92046	-2.6257	1.73047	2.68801	0.180835	1.29559	0.209715	0.00319923	-0.39219	1.14493	3.27439	1.68857	0.290849	2.10902	3.04177	1.68305	2.10942	0.85779	6.19739	-0.572276	2.13731	-0.688739	-0.599449	-3.00125	-2.77704
C.cajan_14349	TMV resistance protein N	-0.720883	-0.17035	0.0967746	-0.26569	-1.34361	1.18761	-2.41249	0.709264	2.09567	-1.4645	-0.74439	-0.0332683	-1.80919	-0.765729	-1.02868	3.29169	-0.0241292	0.424428	0.412825	2.20396	0.668818	-0.156336	-1.63443	4.04984	-3.61431	1.91727	0.0309575	-1.21464	0.956079	-2.44055
C.cajan_14354	TMV resistance protein N	-2.13379	0.646854	0.547677	-0.800541	-0.396979	1.94815	-0.23044	2.152	3.53218	-1.43641	-0.0761602	0.722186	0.73325	0.702409	0.462607	2.89245	1.72795	0.937269	2.17417	3.89316	2.20384	2.11863	0.499782	6.26033	0.319618	2.74578	1.92794	0.586155	0.83092	-0.431355
C.cajan_14382	TMV resistance protein N	1.79672	1.41818	0.927403	0.168591	-0.0422458	2.49925	-0.243998	2.76031	2.51956	-0.601142	1.98789	0.65987	0.822592	1.20281	-2.20967	2.47762	1.20311	-1.20804	0.993769	2.52364	2.16277	1.82904	2.26177	3.00381	1.59765	2.82959	1.51668	0.142819	-0.575422	0.769366
C.cajan_14411	Uncharacterized protein	1	2.73811	1	1	1	2.4637	1	3.36834	3.87557	1	1	1	1	1	1	3.42348	4.10102	1	1	1	1	1	1	6.10374	1	1	1	1	1	1
C.cajan_14412	Uncharacterized protein	1	4.06495	1	-0.880641	1	5.04664	1	4.59261	4.28796	1	1	0.0966262	1	1	1	4.35795	5.23566	1	1	1	-1.39328	1	1	7.54707	1	1	-0.660039	1	1	1
C.cajan_14460	Zinc finger protein 6	1	3.64613	1	1	1.48228	3.99853	1	4.305	3.6792	1.5075	-1.52771	1	-1.79949	1	-0.644609	4.68397	5.7579	2.2557	4.798	1.36001	0.669843	3.22128	-1.69214	0.395205	1	1.94761	1	-2.14012	0.168193	-1.04737
C.cajan_14534	Uncharacterized protein	-2.92024	-0.104624	-0.547076	-2.96037	0.813525	0.12985	0.454681	1.62315	1.59954	1.24447	2.75947	-0.322918	-2.04906	-0.456906	1.44529	3.65861	2.88695	1.43644	1.83848	2.50323	2.05997	1.70937	1.54947	3.83098	-1.04621	2.44094	0.633589	1.11131	1.36407	0.6887
C.cajan_14551	Uncharacterized protein	1	4.95522	1	1	1	3.1425	1	3.65169	4.84879	1	1	2.99327	2.58439	2.08025	1	2.57524	4.60857	1	1.98752	1	1	1	1	1	1	-0.535512	1	1	1	1
C.cajan_14602	Uncharacterized protein	1	1	1	1	1	1	1	8.25253	0.0611541	1	1	-1.48699	1	-1.69947	1	2.28988	9.58376	1	1	1	1	1	1	1	1	1	1	1	1	1
C.cajan_14610	Probable polygalacturonase At1g80170 (PG) (EC 3.2.1.15) (Pectinase At1g80170)	-1.67665	0.812605	-0.407771	1	2.39593	3.32879	0.302103	1.37031	2.87532	1.96725	4.36174	0.423062	-0.926435	-0.729186	-0.00227404	1.95346	-1.28715	0.733476	4.71141	3.73085	4.27568	3.79821	4.49962	2.65189	0.672597	3.05964	2.08551	1.47105	-0.273736	1.33819
C.cajan_14793	G-type lectin S-receptor-like serine/threonine-protein kinase At1g11305 (EC 2.7.11.1)	1	1	1	1	1	3.62751	1	1	4.05956	1	1	1	1	1	1	3.75263	1	1	1	1	1	1	1	1	1	1	1	1	1	1
C.cajan_14796	Short-chain dehydrogenase TIC 32, chloroplastic (EC 1.1.1.-) (Translocon at the inner envelope membrane of chloroplasts 32) (PsTIC32)	1	2.86072	1	1	-0.663568	2.27494	-2.6204	1.47896	4.65175	3.71504	8.07108	-1.49155	2.10247	0.41684	-1.96217	2.50462	4.28701	0.129072	1.74553	3.93131	2.70574	2.99852	4.42075	0.528471	0.443564	0.695005	-0.22864	-0.111223	-1.62504	0.206993
C.cajan_14827	Uncharacterized protein slp1 (SUN-like protein 1)	0.411036	2.46122	2.26184	2.5566	1.42094	1.87074	1.64233	2.13006	3.26061	2.83747	1.32036	1.15816	0.719218	0.658371	0.296933	3.18269	1.64665	1.23286	1.33241	1.49925	0.886425	0.293076	-1.47422	5.47717	-0.935048	2.96848	1.39429	1.50335	2.34698	-0.0987651
C.cajan_15156	Cytochrome P450 86A1 (EC 1.14.14.1) (CYPLXXXVI) (P450-dependent fatty acid omega-hydroxylase) (Protein HYDROXYLASE OF ROOT SUBERIZED TISSUE)	1	0.00795612	1	1	-0.509746	1.80952	-0.851618	4.40879	4.13713	1	2.68816	-1.04551	-0.482418	-2.12319	1	2.41551	7.04801	-0.173848	1.85623	-1.40199	1.38581	2.47685	1.32016	0.527681	-4.83941	-0.540661	1.2289	-0.410329	-0.481118	-3.52377
C.cajan_15200	Leucoanthocyanidin dioxygenase (LDOX) (Leucocyanidin oxygenase) (EC 1.14.11.19) (Anthocyanidin synthase) (ANS) (Leucoanthocyanidin hydroxylase) (Protein TANNIN DEFICIENT SEED 4) (TDS4) (Protein TRANSPARENT TESTA 11) (TT11) (Protein TRANSPARENT TESTA 17) (TT17) (Protein TRANSPARENT TESTA 18) (TT18)	1	0.562797	1	1	1	-0.581989	1	0.471677	3.77903	1	1	1	1	1	1	6.93973	1.81677	1.43015	1	1	1	1	1	9.54485	1	-5.03264	1	-3.52337	4.22004	1
C.cajan_15225	Putative serine/threonine-protein kinase-like protein CCR3 (EC 2.7.11.1) (Protein CRINKLY 4 RELATED 3) (AtCRR3)	-3.56764	2.47055	1	0.442418	1	1.8755	1	2.28447	2.76968	1	1	1	1	1	1	3.83519	3.07721	1	-2.04857	1	1	1	1	1.73384	1	-2.38391	-3.18971	-1.75256	1.54394	1
C.cajan_13406	Nuclear transcription factor Y subunit A-3 (AtNF-YA-3) (Transcriptional activator HAP2C)	0.27965	3.87869	1.74408	-3.3208	2.34355	3.5884	3.63685	3.41533	4.45285	4.09672	4.97771	1.93211	-1.39725	-0.605361	-0.882869	5.08152	4.94956	2.13016	2.90823	2.28451	2.65514	2.41646	0.0555428	4.86168	-3.5821	1.99559	4.50381	0.391592	0.604062	-2.14784
C.cajan_13417	Probable peroxidase 26 (Atperox P26) (EC 1.11.1.7) (ATP50)	1.25675	6.00843	0.0727369	4.69569	0.550191	5.87606	0.964635	0.312561	5.21331	1.3089	-0.0689539	1.67786	0.785668	1.93839	2.55952	0.82855	0.979323	0.447717	1.02604	0.21349	0.525307	0.973802	1.51016	0.762315	1.50096	0.737721	0.816772	1.66595	0.907037	0.123428
C.cajan_13464	Uncharacterized protein	0.0393069	2.45726	1.20176	1.00034	0.486292	1.7279	1.81607	3.18345	3.62422	1.24086	1.6618	1.22478	1.51321	1.3034	1.06311	4.55325	2.78933	0.71264	1.56232	3.01378	1.20849	2.47457	2.11117	7.94767	0.120697	4.16281	1.36234	1.21889	1.10674	-0.205231
C.cajan_13474	Serine/threonine-protein kinase OXI1 (EC 2.7.11.1) (AGC serine/threonine-protein kinase subfamily 2 member 1) (Protein OXIDATIVE SIGNAL-INDUCIBLE 1)	0.866156	3.18844	0.923537	2.37889	1.24226	3.29064	-1.75031	5.64236	2.96163	0.886737	0.0914493	1.35351	3.36718	2.288	1.7638	1.86735	4.13907	-2.30217	3.32619	2.70261	4.58804	3.70408	1.44836	1.3205	4.78796	2.31011	0.382844	1.73645	-3.37554	0.491545
C.cajan_13536	Uncharacterized protein	2.12191	2.59382	-0.860363	0.693462	0.334957	1.97058	-4.01386	2.49059	2.65318	0.661321	2.30875	-1.15639	2.9306	3.6133	1.91676	4.98515	2.81115	0.827526	1.71853	2.92506	2.41352	3.4225	4.14601	6.59582	3.83924	2.05495	-0.982913	0.877831	-0.739529	-2.57099
C.cajan_13703	Uncharacterized protein	1	-0.97976	1	1	-0.965931	1.16377	1	3.26059	1.18575	1	2.38412	1	1	-0.546435	1	5.67673	4.19864	1	0.0901082	2.17246	3.14559	4.75092	4.70069	4.30581	1	0.608469	1	1.52424	1	1
C.cajan_13733	Cytokinin riboside 5'-monophosphate phosphoribohydrolase LOG8 (EC 3.2.2.n1) (LOG family protein At5g11950) (Protein LONELY GUY 8)	1.30929	4.21407	2.81101	2.84922	2.5241	4.26599	1.88159	4.68826	4.58046	1.61167	2.36458	2.77881	0.477553	1.48936	1.68925	3.95004	4.75425	-0.293281	-0.537826	-0.164527	0.0524159	0.355851	2.85754	3.80319	-0.189118	0.976437	1.10893	0.057277	0.388818	-0.720441
C.cajan_13790	NAC domain-containing protein 8 (ANAC008)	-3.38366	1.87278	-0.274105	-3.63803	3.54846	2.94192	0.643644	2.31583	3.5066	2.21591	3.49176	0.841329	-0.804305	-0.678693	4.42567	4.43914	2.19433	0.532107	5.04637	-0.541654	2.99232	-1.09545	1	0.687455	-2.24157	0.226336	0.572657	-0.0144223	-0.167949	1
C.cajan_13806	Probable protein phosphatase 2C 58 (AtPP2C58) (EC 3.1.3.16)	0.948152	1.68327	-0.0296013	-1.54958	-1.17153	0.649928	1	2.77678	4.44869	1.51082	0.915031	-0.846633	-1.65661	1	-3.89052	4.40157	1.35774	-0.489376	4.14502	6.63631	2.74148	2.82359	1.75339	11.2484	-3.14415	5.11619	-3.85709	2.41501	1.75642	-3.76617
C.cajan_13816	G-type lectin S-receptor-like serine/threonine-protein kinase At4g27290 (EC 2.7.11.1)	1	-1.42563	1	1	-1.76151	1.51031	-3.34711	0.717921	2.14157	-1.31555	0.685734	-2.18777	-2.64686	1	-4.31405	4.13883	0.482869	-0.839673	2.21731	1.78715	3.15261	2.97198	0.475583	2.27818	1	1.75827	-0.644348	-0.528854	-1.66517	-2.62111
C.cajan_13823	Transcription factor MYB39 (Myb-related protein 39) (AtMYB39)	-1.34476	4.03805	-1.68343	-0.990942	-1.05062	0.66929	1	4.67949	3.93647	1	1	-0.760079	1.9483	4.41175	2.50702	5.32202	2.97527	1	-0.380206	0.691918	-0.303506	4.63417	1.44365	5.95538	-0.077041	4.92324	-1.39591	1.13739	-2.74224	1
C.cajan_13874	Dynein light chain, cytoplasmic (Dynein light chain LC8-type 2)	-0.970187	1.64232	1	1.87879	-0.118389	1	3.35313	3.11632	0.65372	1	3.14185	-2.30155	1.9182	-1.60192	1	3.30789	2.7887	-0.621768	-0.0395476	1.71946	1.71048	4.81844	5.75461	4.08067	1.83171	1.73306	1.94476	1.63278	1	1
C.cajan_14305	Uncharacterized protein	-2.23862	4.77375	0.774848	3.13328	-0.930312	3.424	1.44225	5.94341	6.77733	-0.838334	3.28214	-2.57835	-0.368063	-2.8502	2.24737	8.30094	4.81465	-3.89166	2.92237	4.25655	3.205	4.81153	4.94945	7.72164	-3.39483	3.84891	1.70596	4.47083	-2.62814	1.28264
C.cajan_14362	UDP-glycosyltransferase 74E2 (EC 2.4.1.-)	-0.458596	5.24443	2.11479	4.53719	2.83349	6.07041	-0.0653476	5.14502	5.48968	2.80076	-1.36111	-0.345176	-0.635365	-0.572741	-0.211906	4.11663	3.9335	1.40076	1	1	-4.3186	-3.10809	-3.0367	2.97439	-4.04628	-4.3968	0.558552	1.54855	1.39402	1.8901
C.cajan_14453	Peptide methionine sulfoxide reductase MsrA (Protein-methionine-S-oxide reductase) (EC 1.8.4.11) (Peptide-methionine (S)-S-oxide reductase) (Peptide Met(O) reductase)	-0.888101	2.22543	-2.19492	-4.23936	-0.908697	2.19901	-3.1535	1.80396	2.68422	0.749466	-0.82653	-1.32727	0.250428	1	-2.23668	2.66993	1.01083	1	0.484922	-0.0651363	-0.102708	0.573539	1.52934	1.77661	-1.73192	-2.22471	-1.12691	-1.75152	-1.53652	1
C.cajan_14478	Cytokinin hydroxylase (EC 1.14.13.-) (Cytochrome P450 35A1)	-3.66858	3.0143	-4.4585	-0.921245	0.423191	2.84344	-2.07714	4.12656	1.52648	0.345896	-1.05076	3.22041	3.06078	-1.09605	5.39037	3.4206	5.54372	4.14797	1.44551	-0.297463	0.0674873	0.131484	-4.88566	-2.14045	2.43057	2.13696	-2.25602	1.42682	4.49019	0.724633
C.cajan_14617	Nodulin-20a (N-20A) (Nod-20A)	1	1	0.131063	1	1	1	1	11.1084	1	1	1.1598	3.59904	0.97389	3.72809	1.77188	5.8662	14.7011	0.996237	1	1	1	1	1	1.2814	1	1	1	1	1	1
C.cajan_14735	Protein SRG1 (AtSRG1) (Protein SENESCENCE-RELATED GENE 1)	1	-2.67326	1	1	1	4.11773	1	3.55397	3.79097	1	1.94498	-2.0748	-2.16837	1	1	5.75574	2.16256	1	1	-0.562455	3.7769	6.94906	8.37269	7.98577	1	1	1.20346	-2.28017	-3.73132	1
C.cajan_14742	Peroxidase 11 (Atperox P11) (EC 1.11.1.7) (ATP23a/ATP23b)	1	0.462063	1	-1.00953	1	3.92241	-1.79599	3.75568	5.0641	1	2.44857	0.140177	-0.710534	-3.60068	1	3.99067	2.83196	-3.44135	1.00694	1	0.502015	1.92402	-1.80275	1.98911	1	-0.742574	0.720051	1.42221	-1.16401	0.511721
C.cajan_14803	Putative transporter arsB	4.4436	5.27507	2.72214	-3.53822	-0.135613	4.58062	-2.33555	2.85143	5.06966	1	1	-0.40341	3.45997	-3.12043	-3.45187	7.5446	4.15043	2.56246	6.38622	4.99683	-0.298481	1	1	2.71221	1	3.40374	-4.61727	-4.05311	2.52424	-2.00804
C.cajan_14819	Endoglucanase 9 (EC 3.2.1.4) (Cellulase 3) (AtCEL3) (Endo-1,4-beta glucanase 9)	1	4.76226	0.254183	-0.669001	2.3046	5.14118	0.864414	1.53232	4.09219	1	-1.22483	-2.37994	-1.07425	1	-2.89684	2.4288	0.892515	1.36707	3.46225	2.29516	-0.0709544	3.94749	-2.48579	-0.542441	1	1.17844	0.0914223	-2.61525	-2.40928	1
C.cajan_14866	Probable 2-oxoglutarate-dependent dioxygenase AOP1.2 (EC 1.14.11.-)	0.0582056	7.47431	0.421781	0.65742	0.316435	7.26886	0.0945604	4.87416	8.21616	-0.763739	0.0398403	0.444699	0.206531	0.116764	1.57101	7.28527	4.45611	0.273707	1.00349	-0.397545	1.14108	1.54363	1.83876	4.81999	1.58114	0.96615	1.3917	1.00914	0.804731	1.88168
C.cajan_15031	1-aminocyclopropane-1-carboxylate oxidase homolog 12 (EC 1.14.-.-)	5.76493	5.51845	3.53938	3.68651	0.700111	5.06645	-2.00956	5.28939	4.98884	1	1.60788	-0.724752	-0.0854875	-0.23686	-0.296265	4.94993	6.42427	0.412901	1.29358	0.867509	3.9336	3.70207	2.78318	4.35123	-2.37025	0.55767	-0.971895	-1.25558	-2.10876	0.0130691
C.cajan_15135	Uncharacterized protein	-0.12972	5.44442	0.666893	1	2.01056	5.11909	2.4965	6.10413	6.37191	4.60955	3.72583	-0.618265	0.580358	-1.02167	2.06363	8.38118	7.11692	-1.72505	1.44776	0.588258	1.06401	3.35592	3.47129	6.73144	-1.09013	0.642332	3.6803	1.87694	0.506043	0.751584
C.cajan_15140	Protein translation factor SUI1 homolog (Protein GOS2)	1	7.32696	1	1	-1.19021	6.7369	1	5.03304	7.61635	1	1	1	1	1	1	7.17865	4.45515	1.92031	3.49911	5.42049	1	2.85092	1	7.06828	1	1	1	1	1	1
C.cajan_15224	Putative serine/threonine-protein kinase-like protein CCR3 (EC 2.7.11.1) (Protein CRINKLY 4 RELATED 3) (AtCRR3)	-1.54439	2.2787	-2.7703	-1.0045	1	1.6828	1	3.26783	2.88807	1	1	1	1	-2.57926	-0.739153	4.08274	2.70177	1	1	-0.689918	-3.28595	-2.2957	1	2.84984	1	0.581052	-3.16746	-0.232069	0.57974	-1.68528
C.cajan_15226	Putative serine/threonine-protein kinase-like protein CCR3 (EC 2.7.11.1) (Protein CRINKLY 4 RELATED 3) (AtCRR3)	-1.51632	3.10954	1.25601	1.70365	1.43116	1.78281	0.953578	3.1418	3.31598	1.42658	0.689979	1.1251	1.11501	-0.611533	-0.0295115	3.6318	2.02024	1.18981	-0.457514	-0.23358	0.334385	2.36445	2.86078	4.43663	0.406177	1.72351	1.59219	1.51085	2.5997	0.770812
C.cajan_15310	Probable E3 ubiquitin-protein ligase RHA2B (EC 6.3.2.-) (RING-H2 zinc finger protein RHA2b)	-0.138883	4.54163	-0.0379234	0.627551	3.26572	2.46818	4.44418	4.52253	7.27515	3.80387	2.72594	-1.27557	0.638417	1	1.36309	4.73943	3.53638	1.40715	2.60721	1.26087	-1.21523	0.369997	-2.15501	3.84916	1	2.72897	4.3095	0.0437504	0.231162	1
C.cajan_15319	Probable 2-oxoglutarate-dependent dioxygenase AOP1 (EC 1.14.11.-)	-3.33168	0.683418	1	1	1	4.80238	1	-0.423851	6.27151	1	1	1	1	1	1	6.37612	0.759454	1	1	1	1	-1.43984	1.81626	4.58855	-2.14842	1	1	1	1	1
C.cajan_15326	Putative DNA-binding protein ESCAROLA	7.10093	2.43949	4.91629	6.19115	2.02973	2.85594	-0.358685	4.68965	1.92289	0.732452	3.03017	-0.889492	0.915597	0.872269	-1.00862	2.94307	3.46807	-2.30379	0.127924	-0.0483212	-0.517534	1.50872	1.40817	3.26437	-2.69013	2.36123	0.661211	5.412	-2.49246	6.62394
C.cajan_00146	Uncharacterized protein	1.42275	2.28979	2.54933	1	2.15577	2.94714	-0.336273	4.81796	3.89084	1	1.89573	0.902668	1.54232	-0.933838	2.58765	4.17883	2.29859	-0.975612	1	1	1	1	-0.203856	-0.308521	1	-0.955639	2.29775	-1.2401	0.948982	0.854171
C.cajan_00159	Probable 2-oxoglutarate-dependent dioxygenase AOP1 (EC 1.14.11.-)	-3.22618	4.26418	1	1	-1.77719	7.33481	1	6.17721	7.16087	1	1	1	1	-3.26372	1	7.63009	6.26535	1	1	1	1	1	1	4.86879	1	1	1	1	1	1
C.cajan_00164	Molybdate transporter 2 (Sulfate transporter like protein 5.1)	-0.37278	1.00953	0.325076	-0.35569	1	2.20377	-0.563486	3.89843	2.61472	1	0.111405	-0.413799	2.13654	1.13028	3.44075	1.31481	3.47884	1	1.34739	2.79091	1.72648	3.86783	4.2189	3.89446	3.18122	2.14886	1.51561	2.94009	-2.58244	-1.90991
C.cajan_00267	IAA-amino acid hydrolase ILR1-like 4 (EC 3.5.1.-)	1	1	1	1	-1.11584	-1.05397	-3.07063	7.66294	-1.69873	0.492212	-5.69343	-1.95685	1	-2.70829	-1.71891	3.55822	9.9428	0.235617	1	1	1	1	1	-3.90185	1	1	-5.55974	1	0.772198	1
C.cajan_00294	Stem 28 kDa glycoprotein (Vegetative storage protein A)	9.80749	10.9083	12.1848	6.09959	3.68053	9.02888	1.36342	10.438	11.574	1	-0.323319	-0.316645	-1.55342	1	-0.990309	9.54503	9.33318	-0.745933	1.47806	-2.51597	-1.12993	-1.88032	1	8.06532	1	-3.53389	-0.974654	1	-3.31136	1
C.cajan_00314	1-aminocyclopropane-1-carboxylate oxidase (ACC oxidase) (EC 1.14.17.4) (Ethylene-forming enzyme) (EFE)	1	2.82194	1.55361	2.32563	2.93986	2.40895	2.15743	0.497587	3.72648	-0.571444	-0.46385	-0.584263	0.57091	0.631952	1.01628	4.22464	1.80907	1.60826	3.38318	-0.138704	1.07156	-0.168204	-2.4828	3.72782	-1.88857	-1.14756	2.10621	-0.125743	-0.272991	1
C.cajan_00348	30S ribosomal protein S2, chloroplastic	1	1.80024	3.18491	1	1	3.40336	1	4.47229	5.54523	1	1	2.51062	1	2.34021	1	4.77315	1	1	3.9427	2.52413	1.47143	1	1	1	1	1	1	1	1	1
C.cajan_00385	Demerged into P0CT34, P0CT35, P0CT36, P0CT37, P0CT38, P0CT39, P0CT40 and P0CT41.	4.28942	3.66501	2.43201	1	2.71654	6.12974	1	1.71895	5.40133	1	-2.13804	-1.36082	1	-1.5567	1	3.49858	1.75514	1	-0.986513	0.594119	1	1	1	1	1	1	1	1	1	1
C.cajan_00431	Histidine-containing phosphotransfer protein 4	5.31926	2.39994	-0.0606425	1	-0.420353	1	1	0.117815	1.83104	1	3.14478	-2.6856	-0.319523	-0.914157	1	4.67396	1	-2.95556	3.84681	1	4.41208	1.91979	-0.844261	2.83399	0.423804	-2.79088	-2.55108	0.914779	1	-0.96965
C.cajan_00499	TMV resistance protein N	-3.52518	-0.342322	-0.833418	-3.57913	-1.60067	1.86517	1	2.31653	1.06971	1	0.969815	-2.75959	-3.21471	-5.2708	-4.50686	2.5725	1.62553	1.53945	-0.347575	1.63493	2.36026	1.16314	3.69619	2.32803	1	0.429032	-6.84741	0.311643	0.243986	-1.34499
C.cajan_00513	3-epi-6-deoxocathasterone 23-monooxygenase (EC 1.14.13.112) (Cytochrome P450 90D1)	0.0274938	0.994877	-2.6808	3.60291	-1.57577	1.79703	-3.50501	4.47681	1.91524	1	1	-0.422488	0.03644	0.756656	-5.55323	2.39583	4.87188	-0.422285	-0.559832	-0.880399	-1.04964	-0.415763	-5.67966	1.88069	-2.98229	-0.831548	-3.05049	1.00173	0.418999	-0.632148
C.cajan_00537	MLP-like protein 43	-0.604768	6.03737	2.50069	1	1	8.606	1	4.00481	7.59101	1	1	4.93512	5.26947	0.677477	1	6.57039	2.33342	1	1	1	1	1	1	3.82347	4.97975	2.53852	1	-1.72364	1	-0.675618
C.cajan_00596	Disease resistance protein RPP13 (Resistance to Peronospora parasitica protein 13)	-0.0920833	2.85566	0.13539	1.28021	2.35538	3.57131	-0.0931309	3.8425	3.32839	2.59061	1.52321	0.714347	1.20399	2.50949	2.37085	5.06797	2.08381	0.917088	1.77662	3.01666	2.06604	2.88471	3.74415	6.70859	2.57691	4.35409	1.35458	2.25171	1.11567	-1.20371
C.cajan_00600	Disease resistance protein RPM1 (Resistance to Pseudomonas syringae protein 3)	-3.11736	1.6706	-2.51922	-0.877489	-2.67723	2.75166	-2.97498	3.70963	3.16387	-0.952685	0.889746	1	-3.49741	-3.15773	-1.52258	3.10748	2.41569	-5.20829	-0.858915	-0.392245	-0.225089	1.76089	3.91617	0.107433	0.484107	-3.03766	-1.85677	-1.40908	-3.08921	-0.841043
C.cajan_00689	Glutamyl-tRNA reductase 2, chloroplastic (GluTR) (EC 1.2.1.70)	-1.14149	3.32953	1.1399	3.21836	2.56624	0.981005	1.25227	4.00368	5.4429	1.59444	-1.85971	0.70052	1.60949	3.62721	2.15216	6.56264	3.15578	-0.0851676	1.43592	3.13789	-0.383802	1.37082	-1.33439	8.91501	3.5526	5.9788	1.30843	3.64417	3.18158	-0.239353
C.cajan_00988	Uncharacterized protein	0.543446	3.57965	1	1.35089	1	1	2.06384	1	2.67287	1	0.880952	1	1	1	1	6.56683	4.50772	1	1	1	0.603046	1	0.644604	6.63336	1	1	1	1	1	1
C.cajan_01001	LOB domain-containing protein 25 (ASYMMETRIC LEAVES 2-like protein 3) (AS2-like protein 3)	-0.445046	3.76886	1.10336	2.25163	0.333973	3.07421	-0.52383	3.67016	2.64171	1	-1.13596	2.54986	1.48565	-2.09673	1	1.00639	3.4675	-2.12508	2.38914	1.72281	1.8669	1.62225	-1.81323	2.65055	1	1.93858	-1.14667	-1.23079	1	-1.16139
C.cajan_01166	Transcription factor bHLH110 (Basic helix-loop-helix protein 110) (AtbHLH110) (bHLH 110) (Transcription factor EN 59) (bHLH transcription factor bHLH110)	1	4.01688	2.47997	3.20316	-0.0673779	4.65059	1.34742	3.64396	2.55228	1	1	0.198808	1	1	1.2812	2.63671	2.96426	1.0027	1.77959	-0.761876	-1.22537	-0.731333	1	2.01328	-3.27552	0.102013	0.781628	1.27504	1.10816	0.508094
C.cajan_01348	Ethylene-responsive transcription factor ERF012	-2.14984	3.76234	0.892632	3.43783	1.10045	3.96629	0.0101496	4.66959	5.28808	1	1	-1.77091	-1.07057	1.20851	1.20384	5.92341	5.62095	-0.676676	1.85211	-0.479098	1	0.371169	-2.17247	4.44406	-0.583154	2.75796	-0.571596	2.91011	3.87094	4.70804
C.cajan_01359	G-type lectin S-receptor-like serine/threonine-protein kinase At5g35370 (EC 2.7.11.1)	-2.50028	2.92239	-1.12945	-1.38635	1	4.09517	-4.36832	3.32868	3.72127	1	1	-3.482	-2.56027	-3.39049	1	3.23282	2.3309	1	1	1	1	1	1	5.83567	1	1	-4.04766	1	1	1
C.cajan_01497	TMV resistance protein N	0.638018	2.23011	0.349377	1.53513	0.264993	3.43467	-3.48366	2.29112	2.65287	-1.37113	-0.110665	-1.2364	-1.96711	-0.783631	-2.06677	2.46558	1.79885	-0.389228	-0.252377	1.3313	0.567078	0.947165	0.557817	4.02311	0.11454	0.218422	-2.36314	0.582826	-0.233093	1.21295
C.cajan_01500	Pentatricopeptide repeat-containing protein At4g04790, mitochondrial	0.837031	2.73789	1.69334	2.43803	0.296851	3.3279	1.9425	2.86624	1.99849	2.43863	0.757697	1.81627	0.75505	1.7828	0.747155	2.10269	2.79871	1.60797	0.619413	1.24785	-0.407903	-0.00100158	-0.170829	2.75747	-0.599862	0.130377	0.753185	-0.172678	1.65076	-0.551262
C.cajan_01501	TMV resistance protein N	-1.22466	3.36958	-0.39044	2.54752	-1.48305	4.08464	-2.85353	4.52414	4.29513	-0.693511	-0.514291	-2.68555	-2.92162	-1.83149	-2.75399	5.46663	4.40265	-1.88839	-1.13269	-0.451824	-2.15118	-0.5564	0.319699	6.93698	-5.29939	1.25161	-0.760233	0.0957894	-1.77572	-2.29847
C.cajan_01523	Copper transport protein ATX1 (Copper chaperone ATX1)	-1.53401	1.49491	1	-1.02098	1	2.75781	1	2.16732	2.76945	1	1	1.61168	1.30483	1.7004	2.03575	1.80734	4.15005	2.22702	-1.5555	1	-1.70481	1.34137	-0.0424657	3.28675	-3.43889	-0.831163	0.470532	3.99647	3.27816	3.82518
C.cajan_01636	Zinc finger protein ZAT4	-2.97195	2.49241	1.70461	0.90559	2.13294	3.49385	1.43109	2.61217	3.19789	3.4338	2.2673	1.14815	0.979579	0.741782	0.751884	2.85979	3.50456	0.750298	1.93087	-2.91191	0.0771746	-2.04714	-1.56566	0.542733	-3.12124	0.396718	2.42593	-1.79941	-1.74044	-2.56821
C.cajan_01682	Probable WRKY transcription factor 72 (WRKY DNA-binding protein 72)	-4.04496	3.17929	-0.737497	-1.9557	-2.87192	3.57324	-3.75868	-0.2244	3.71385	1	0.77262	1	1	1	1	5.6314	1.88826	-2.27276	1	-2.28848	-1.52954	1.2579	3.66991	6.18362	-4.81346	-4.17683	-4.72154	-3.51242	-3.34123	-1.47033
C.cajan_01720	GDSL esterase/lipase At1g74460 (EC 3.1.1.-) (Extracellular lipase At1g74460)	1	-1.43956	1	-2.77744	-1.10278	4.34217	-2.96778	4.53686	5.6839	1	1.7941	-2.36117	-1.37608	-2.56885	-2.90615	3.97725	2.80719	-2.62646	1.29034	-1.4252	-0.441055	1.08389	-4.13498	2.28198	1	-3.30371	-0.387408	-0.720267	-3.07827	-1.56338
C.cajan_01739	Uncharacterized protein	1.27022	2.64652	-0.442858	1.83943	1.50577	2.95346	0.521021	2.55111	3.00684	1	0.469938	1.29915	0.341177	0.333149	0.544129	2.08655	2.0883	-0.00596487	2.27591	2.07871	2.39984	2.01255	2.10644	3.56533	2.40536	2.35625	0.702214	3.10402	1.08039	1.97392
C.cajan_01741	Aluminum-activated malate transporter 13 (AtALMT13)	-3.79908	4.54258	1	-1.23096	-0.802655	4.33165	1	2.42844	4.87071	1	-1.46477	-0.489239	1.6043	-0.187214	1.91575	4.48584	3.67008	0.282558	3.82049	3.06323	3.59445	3.45134	0.11398	6.14084	2.03415	2.66823	1	1.94803	1.70837	3.45258
C.cajan_01761	Dehydration-responsive element-binding protein 1F (Protein DREB1F)	1	0.11522	-1.83934	1	1.39973	1	1	2.93753	4.59513	1	1	1	2.12902	1.90328	-0.323213	5.75858	1.54971	1	0.424041	4.51047	-2.37562	0.00276732	-0.690747	9.81238	4.89108	6.49611	2.37106	3.82064	-2.88589	1
C.cajan_01856	Protein NRT1/ PTR FAMILY 6.2 (AtNPF6.2) (Nitrate transporter 1.4)	1.58512	4.1791	4.35759	2.37989	3.76248	2.81907	0.583067	-0.155038	4.98888	3.26747	2.79913	0.448468	1.42629	-3.26491	-1.41311	1.5251	-1.0904	-1.74611	3.48087	4.61107	5.22452	4.64463	3.87657	3.58333	2.73187	5.18555	1.15728	0.924145	-3.906	-1.31256
C.cajan_02012	Translation initiation factor eIF-2B subunit delta (eIF-2B GDP-GTP exchange factor subunit delta)	-1.17531	1.55544	1.36617	-1.142	0.100063	2.11093	0.244388	2.99152	2.1344	-0.00111563	-0.416795	1.71016	-1.11502	-1.73537	-0.936075	3.95605	3.98507	1.05218	0.371815	-0.000568534	0.166343	-1.40128	-1.7974	1.67601	-3.96934	-0.502714	-0.323211	-1.92916	1.78843	-3.67074
C.cajan_02320	Myb-related protein 305	1	0.715024	1	2.01015	1	1.16937	-0.965288	3.99808	4.05319	1	1	-2.96051	-2.0505	1.00824	0.545553	6.26409	2.56489	-3.23663	1	-1.46289	-3.9439	2.15525	0.830742	7.89444	0.230031	2.2327	-1.74606	0.618624	-0.270024	1
C.cajan_02409	Probable serine/threonine-protein kinase At1g18390 (EC 2.7.11.1)	1.22534	3.80997	0.327526	1.70295	1.15338	3.96183	1.0735	2.88216	3.13163	0.933837	0.985194	-0.335375	0.421199	0.618351	1.05663	3.36608	2.59406	-0.437397	1.04519	2.00206	-0.275467	1.07649	1.69019	6.45576	2.33496	0.726439	0.838645	-1.40495	-0.235506	-2.67152
C.cajan_02471	U-box domain-containing protein 18 (EC 6.3.2.-) (Plant U-box protein 18)	-1.55396	0.857057	-4.50791	1	1.33505	-0.196575	-2.27976	2.56978	1.67615	1	1.98488	-0.990392	1.02855	3.12505	2.40258	1.26587	0.329548	-2.42076	5.15108	5.17927	5.11337	5.44287	6.23689	2.28325	4.00339	2.68141	0.151105	1.82716	-0.789584	-0.861678
C.cajan_02584	Uncharacterized protein	1	1.38054	-2.08854	-1.076	0.0541539	-0.977514	0.978664	0.0750123	4.0824	1	3.47297	1.40102	1.20392	1.09039	-1.20062	3.43153	-0.44866	-0.961041	3.15741	2.00255	3.5689	3.24335	4.0991	5.1029	3.36871	3.20807	2.83837	0.943876	-0.625422	-1.00816
C.cajan_02637	Subtilisin-like protease SDD1 (EC 3.4.21.-) (Cucumisin-like serine protease SDD1) (Protein STOMATAL DENSITY AND DISTRIBUTION 1)	-3.30977	-0.558965	1	1	-2.45394	-0.230133	-3.33107	6.6707	1.26551	1	-0.321263	-0.36004	0.116351	0.750804	-0.869741	3.18733	8.38161	-1.41864	-0.428935	0.299467	-2.40094	-1.35771	-2.77452	-0.957759	-0.308691	-0.785475	-5.5186	-1.4727	-1.46675	-2.03468
C.cajan_02933	Ethylene-responsive transcription factor RAP2-11 (Protein RELATED TO APETALA2 11)	1	2.76375	-0.0415908	2.1806	-0.308489	2.7631	1	1.94445	4.28823	1	0.994956	-0.853838	-0.279597	1	1	3.17823	3.97373	1	2.72957	2.73564	1.37675	1.26975	-1.45469	1.48044	-2.85251	-0.403677	1	-2.56783	-2.95305	1
C.cajan_02935	Probable calcium-binding protein CML15 (Calmodulin-like protein 15)	1	3.68554	1.28274	3.99047	2.75303	5.91386	-1.43645	4.37866	5.45871	1.31509	0.0935061	0.14466	0.88009	0.537892	1.64975	5.61138	4.74839	-2.12449	2.46381	-1.93817	-0.557181	-0.902991	1	4.76059	1.02844	3.12694	-0.714844	-2.25377	1.77672	1.77868
C.cajan_03032	Uncharacterized protein	4.63927	2.25732	-0.716872	1	2.20154	4.20275	1	4.12842	3.88718	5.45309	7.81524	-1.36749	-0.44743	3.36747	0.681701	5.15269	4.0116	0.352227	2.81753	0.562191	1	0.555993	4.41966	4.50449	-0.171812	0.0372135	0.261398	1	1	1
C.cajan_03184	Protein RALF-like 32	0.491956	2.32104	1.55646	1.49399	2.17135	2.71439	1.25033	2.33677	1.01405	2.4576	1.49758	1.45988	2.39811	1	2.39018	3.93771	1.03164	-1.9852	3.25373	1	2.40291	1.32151	1.57019	1.55146	0.470552	1.21046	0.935754	1.55983	0.878592	1.83689
C.cajan_03310	TMV resistance protein N	1	1	-2.249	-4.01499	-2.80166	-0.261196	-3.20739	2.68382	1.09507	1	-1.77994	-1.79986	-4.79297	1	1	2.19653	0.971082	-1.00541	2.16181	2.6344	1.37062	1.28356	-0.425596	3.88306	1	0.0729838	-0.435743	-0.84942	-4.11451	-1.14933
C.cajan_03364	Transcription factor bHLH106 (Basic helix-loop-helix protein 106) (AtbHLH106) (bHLH 106) (Transcription factor EN 56) (bHLH transcription factor bHLH106)	1.73575	0.485932	-0.752313	3.59337	0.758252	2.0309	0.702631	-2.52943	2.60521	1	0.145586	-1.77102	-1.46016	1	-0.521701	3.59209	0.176463	-2.08735	3.49659	2.69444	1.91425	2.76976	-0.214389	3.67505	-3.222	2.80289	0.733294	2.73507	-2.89759	5.44105
C.cajan_03390	UPF0481 protein At3g47200	1	0.834946	-2.75592	1	2.13181	2.9022	2.07759	4.60718	3.70698	2.05703	2.03336	2.01112	2.20034	1.63029	0.732521	4.45804	4.87365	0.300264	2.84542	2.82088	2.55958	2.5617	2.79832	5.97235	1.72711	0.761124	2.00083	-1.96123	0.496779	-2.48336
C.cajan_03453	Ethylene-responsive transcription factor 1 (NtERF1) (Ethylene-responsive element-binding factor 1) (EREBP-1)	1	5.66237	-0.36865	3.4519	1	5.7273	1	5.16993	6.2938	1	1	1	1.03678	1.79737	1.77517	2.96611	6.35361	-1.99807	1	-1.418	1	1	1	3.95219	1	-0.836063	1	1	1	1
C.cajan_03613	Transcription factor RAX3 (Myb-related protein 84) (AtMYB84) (Protein REGULATOR OF AXILLARY MERISTEMS 3)	1	2.67903	1.18067	1.10502	-2.26514	3.06067	1	4.64391	3.26512	1	1	-3.20876	-3.68171	1	-3.08271	0.122792	5.05785	1	1	1	1	1	1	-0.418124	1	1	1	-2.20199	-4.20707	-1.15275
C.cajan_03637	Uncharacterized protein	1	3.23497	1	2.68482	1	2.25624	-2.69265	1.04392	2.7895	1	-1.89917	-1.43113	1	-1.22726	-2.46997	3.71588	2.26397	-2.00077	-1.7293	-1.19452	-0.538438	4.03721	2.24921	5.55081	-0.819995	1.73726	-2.33727	0.691775	-2.4492	-1.46466
C.cajan_03659	Ribulose bisphosphate carboxylase small chain, chloroplastic (RuBisCO small subunit) (EC 4.1.1.39)	-1.92494	4.39346	-1.1082	3.48975	2.16553	8.61029	2.3493	8.64159	5.1174	1.54406	0.0868789	0.394657	1.61135	0.124302	0.894876	7.6472	9.73668	2.86784	1.74959	2.9253	-0.325642	1.16634	-1.06392	8.17706	-0.42289	0.806143	2.37212	6.08926	5.12764	5.31222
C.cajan_03700	Uncharacterized protein	0.299913	2.24777	0.572162	0.367528	0.311271	4.56685	0.848149	4.38958	1.18723	1	3.27358	-1.85967	1	1	1	4.41528	4.98955	1	1	0.642471	-0.192609	-0.201158	1.19967	0.096869	1	0.126761	1.15924	2.20263	1	4.15959
C.cajan_03871	U-box domain-containing protein 43 (EC 6.3.2.-) (Plant U-box protein 43)	0.95064	2.76315	1.45147	-0.321793	1.29638	2.14441	1.26974	4.51645	3.91549	1.52619	2.00716	1.65827	1.38225	1.49417	0.747465	6.84243	3.57838	1.50331	2.66485	2.89609	1.98758	2.11025	1.47287	7.06809	-0.0181181	4.90014	2.46249	3.21419	1.47318	1.02321
C.cajan_03909	Uncharacterized protein	-3.87425	2.74261	3.0274	3.88696	2.52756	4.09491	4.81126	4.80316	5.07573	2.31256	1	1.28537	0.947187	-1.86942	0.396729	6.15154	4.48984	1.71478	2.74352	2.95749	0.0113239	-0.121494	1	6.08009	1	2.78998	3.16973	0.474441	3.23535	-2.4159
C.cajan_03932	ABC transporter B family member 21 (ABC transporter ABCB.21) (AtABCB21) (Multidrug resistance protein 17) (P-glycoprotein 21)	-4.02169	3.22168	2.79466	0.231027	-0.506525	1.52146	-0.354737	1.2147	2.9629	0.799344	-0.263506	-1.8213	0.497321	1.47335	1.49844	0.721031	0.823236	-1.98497	0.660427	2.10484	0.875961	2.0317	1.98035	1.67038	-0.151059	1.74803	-2.14869	-0.555693	-3.13968	-2.04332
C.cajan_03935	ABC transporter B family member 11 (ABC transporter ABCB.11) (AtABCB11) (Multidrug resistance protein 8) (P-glycoprotein 11)	-2.03121	5.10236	0.0803302	-4.21455	-2.15487	5.45467	-4.0325	5.161	6.29586	-1.99758	-1.36185	-5.09989	-2.11409	-4.0682	1	6.02594	4.5636	-2.61752	-3.11465	-3.52638	-3.3013	-1.49334	-1.52734	4.8489	1	-1.30148	-2.77162	-3.38204	-4.76835	1
C.cajan_03936	ABC transporter B family member 21 (ABC transporter ABCB.21) (AtABCB21) (Multidrug resistance protein 17) (P-glycoprotein 21)	-0.732117	5.11789	-1.79375	1	1	5.67648	-5.08042	4.22338	5.30587	-2.10349	-3.71253	-4.49977	1	-2.04667	-3.00542	4.83878	3.86852	-2.976	-1.5482	-4.53209	-2.50316	1	1	2.87647	-2.04599	-3.24511	-6.20924	-3.74078	-5.23055	-4.73464
C.cajan_03992	Uncharacterized protein	-0.732076	1.13275	0.924206	2.61707	1.47754	3.18993	3.80368	6.40638	6.93377	6.09856	-0.87029	-1.95219	0.472883	1.85961	4.43972	1.63531	3.60051	-0.0662869	3.28786	1	0.484561	3.19313	2.97167	1	2.64053	1.31028	1.08627	2.66392	2.01624	0.024192
C.cajan_04009	TMV resistance protein N	-1.29935	1.4391	-3.94015	-5.00255	-2.11506	2.50304	-4.19355	1.83983	2.22651	-2.07497	0.88655	-0.512578	0.975887	-0.0976748	-3.11186	2.14678	1.35723	-1.11303	0.279269	2.47531	1.74159	2.19002	2.44957	2.72505	2.33107	0.715322	-0.0385145	1.38923	-1.52127	1.22055
C.cajan_04121	NAC transcription factor 25 (AtNAC025)	-2.44445	2.33457	0.829914	1	2.97218	4.71126	1	3.05592	4.07164	1	4.05566	-3.30215	0.618699	-0.371671	-1.81431	5.26991	4.07858	1	7.02802	7.18646	7.33425	5.00907	3.06154	10.6619	1.87949	4.63671	-1.43557	1.6011	-2.99605	1
C.cajan_04288	F-box/kelch-repeat protein At3g06240	-0.887156	1.55733	0.345839	0.993573	-1.36818	-0.923734	0.386392	1.28996	1.38851	1	0.868213	-0.611888	0.173396	0.236217	0.233495	2.82345	3.82585	-1.82691	1.53743	2.3853	2.56628	4.43994	2.41599	4.96421	-1.72684	1.9558	0.562338	0.261735	-1.578	1
C.cajan_04330	Pyrimidine-specific ribonucleoside hydrolase RihA (EC 3.2.-.-) (Cytidine/uridine-specific hydrolase)	1.75877	4.75949	2.39228	1.48575	1.08622	2.64908	1.66822	2.51386	3.97749	0.589457	1.91057	3.1478	1.3802	0.489769	0.984414	2.61996	2.882	2.19515	1.9341	0.54313	0.432372	2.20418	1.35132	3.12321	-0.724876	0.926705	1.98943	-0.908895	3.30673	0.196494
C.cajan_04337	Uncharacterized protein	-2.38014	1.96235	-0.587695	-2.57293	1	2.36205	0.678333	2.05332	2.12871	1	1	1	2.73432	4.67642	1.02358	7.03158	3.34973	1	-0.881826	1	1	1	-3.24484	6.5111	0.627868	1.51716	0.604612	0.00161491	1	1
C.cajan_04365	Uncharacterized protein	-2.8259	4.48789	-3.04278	2.02031	3.25036	3.51058	2.45574	3.49293	5.95778	2.64214	2.53463	1.08126	-0.394762	0.126087	0.556101	3.67668	2.07818	0.704934	3.78068	1.16928	3.24667	4.04405	2.7339	5.95303	-0.669504	3.87302	3.07608	4.05588	1.55187	4.60971
C.cajan_04375	Uncharacterized protein	1	1.77281	1	1	1	1	1	1	2.24417	1	1	1	0.935347	2.41253	2.45869	3.94276	1.87217	1	1	-1.38322	1	1	1	4.22417	1	1	1	1	1	1
C.cajan_04377	Uncharacterized protein	1	1.25019	1	1	1	0.527801	1	1.52123	2.94652	1	1	1	1	1	1	3.2457	0.786897	1	1	1	1	1	-2.18968	6.47659	1	1	1	-0.739124	1	0.306787
C.cajan_04413	Retrovirus-related Pol polyprotein from transposon TNT 1-94 [Includes: Protease (EC 3.4.23.-); Reverse transcriptase (EC 2.7.7.49); Endonuclease]	-0.0448226	0.00363102	-0.258779	1	1	-0.184244	1	2.23544	1.23319	1	-0.102103	-0.0767504	-1.01308	-0.0657462	-2.38459	1.65112	1.43065	-0.786786	1.41174	2.37526	0.728338	2.26122	1.33865	4.28348	-2.45769	2.02489	0.387991	-1.03701	-2.64991	-1.01598
C.cajan_04466	Probable E3 ubiquitin-protein ligase LUL4 (EC 6.3.2.-) (Protein LOG2-LIKE UBIQUITIN LIGASE 4) (RING finger protein 208)	1	4.05683	-0.216968	2.41534	1	3.53225	2.34934	3.30736	4.36218	1.2387	0.186564	2.66378	3.86631	1.68001	4.83337	4.20868	3.17155	-0.637087	1	-0.0253811	1	1.18312	0.123494	2.97874	1.91001	0.433162	1.81769	-0.20104	-2.1221	1
C.cajan_04514	Ammonium transporter 3 member 1 (OsAMT3;1)	-1.72363	1.28113	1	1	1	2.68499	1	-0.522002	2.52799	1	1	1	1	1	1	4.0941	1.01273	-4.02143	1	1	1	1	1	2.42116	1	1	1	1	-4.85782	1
C.cajan_00158	Probable 2-oxoglutarate-dependent dioxygenase AOP1.2 (EC 1.14.11.-)	-0.890754	7.49524	2.39667	1	1.89016	7.97065	-2.77672	4.77581	7.52464	2.96795	1.36908	1	1	1	1	7.85271	4.96551	-2.8529	-1.9156	-2.29896	-4.0129	1	1	1.98008	1	-4.09111	-3.90349	1	1	-2.38195
C.cajan_00399	Protein NRT1/ PTR FAMILY 1.2 (AtNPF1.2) (Nitrate transporter 1.11)	4.38916	5.05595	4.67132	3.88956	2.41518	3.86602	-1.70791	3.66496	5.35105	1	-2.33606	-0.733215	1.13917	1	1.34679	5.63123	3.27187	3.80235	-0.340556	-0.258748	0.716561	1.22879	-2.54353	6.01154	-1.20308	2.51552	-0.744004	5.53687	4.66756	5.44586
C.cajan_00427	1-aminocyclopropane-1-carboxylate oxidase (ACC oxidase) (EC 1.14.17.4) (Ethylene-forming enzyme) (EFE)	-3.43962	2.50908	2.72527	1.67765	1.81815	2.83219	2.50651	1.04946	3.64979	1	1	0.367863	-0.826624	-1.47409	2.17443	3.25554	0.0143124	2.27365	2.22072	0.85251	0.0234825	-1.52396	1	2.76079	-4.03399	-0.0497167	1.60744	-2.04521	2.4236	1
C.cajan_00482	Beta-fructofuranosidase, cell wall isozyme (EC 3.2.1.26) (Acid invertase) (Sucrose hydrolase)	1	4.32971	-3.62885	1.65716	1	5.06314	-2.28377	2.5154	2.95036	1	1	-1.4768	-4.37735	-4.45872	1	2.64159	3.41153	-1.71414	1	1	-5.1788	1	1	0.27658	1	1	-2.25309	-5.42234	-1.62244	1
C.cajan_00568	GDSL esterase/lipase 5 (EC 3.1.1.-) (Extracellular lipase 5)	1.37862	4.22577	0.879039	-0.281027	1.23885	4.82517	1.1345	2.6654	5.67374	0.0485571	0.39458	-0.343983	1.58472	0.54312	0.780822	5.47039	1.76484	1.97899	1.57745	3.46565	0.606651	1.7789	-1.09305	6.15716	1.18314	3.5113	2.26727	0.751241	0.70952	-1.47247
C.cajan_00581	Uncharacterized protein	1	1.52771	1	0.0330177	2.31192	2.63386	-0.612203	2.77325	3.02561	1	-0.192419	-2.01208	-1.02315	1.57642	2.88385	2.17556	1.50267	-0.112044	1.48566	-0.432669	-0.777505	-0.845375	-1.17959	3.4763	-2.55797	0.305597	-0.193785	2.98315	0.574286	5.79725
C.cajan_00820	Transcription repressor MYB4 (Myb-related protein 4) (AtMYB4)	2.28057	5.32901	3.79169	5.94473	3.35382	6.33971	4.28709	4.86157	6.03257	5.75617	2.19085	-1.54703	-0.829401	1	-2.51257	4.80968	4.06398	1	0.102053	1	-2.39585	0.24987	-1.26129	4.28777	1	-2.87748	3.75795	-0.481336	1	-0.0690175
C.cajan_00843	Probable mitochondrial chaperone bcs1 (BCS1-like protein)	1	1.26207	-0.00267435	-2.03136	-0.115257	-0.289088	0.680801	2.12692	3.18661	1	-3.12399	0.645988	2.69543	1.90243	1.82546	2.69026	1.48231	0.0487942	-0.169404	-2.41219	-1.12097	4.05728	3.59355	5.3147	2.87782	2.44144	0.369807	2.499	2.61353	1.6151
C.cajan_00953	Beta-carotene isomerase D27, chloroplastic (EC 5.2.1.14) (Protein DWARF-27)	1	3.36761	-0.0389665	-1.84119	0.198205	6.07083	-2.13193	4.72021	3.62361	0.995188	-3.27095	5.87067	1	1	1	5.10678	0.668283	1	-5.06077	-1.59639	1	-4.54503	0.0929651	2.90766	1	-6.25569	-3.23441	1	-6.12295	1
C.cajan_01047	Potassium transporter 6 (AtHAK6) (AtPOT6)	-0.368378	3.05281	2.67642	4.12296	-0.438855	4.65904	0.455986	3.01236	3.44098	-0.38378	0.178772	0.6834	1.35805	0.18541	-1.17585	2.63792	4.1741	1.07925	0.705934	1.32223	0.348085	0.246712	0.253517	1.20883	0.505566	3.44126	0.721189	4.57182	2.50902	4.32748
C.cajan_01143	Two-component response regulator ARR9 (Response reactor 4)	-3.15728	4.38863	1.76456	1.98274	2.75048	4.07828	0.384348	5.7656	4.89633	1	-1.8681	2.0782	-1.0945	1	1	4.71271	7.43409	-2.26869	3.26094	-0.0833965	0.368366	-1.66563	1	5.26154	1	0.324534	-0.00999055	-0.714657	1	1
C.cajan_01164	Peroxidase 72 (Atperox P72) (EC 1.11.1.7) (ATP6a) (PRXR8)	0.0405839	5.37829	1.76762	-1.96701	1.67223	5.11062	-1.30209	2.73531	5.71713	2.56317	1.62365	-0.786161	-2.36082	-0.883917	1.476	1.98034	1.2577	-0.166844	4.62424	1	3.05307	-0.414699	-4.02261	0.830434	1	-0.385709	-1.00498	1	-3.99044	1
C.cajan_01189	Phospholipid-transporting ATPase 1 (AtALA1) (EC 3.6.3.1) (Aminophospholipid flippase 1)	2.38189	4.82016	0.601715	2.50768	-0.472711	4.15226	-0.0200215	3.72178	4.53249	-0.464608	-0.53126	-1.49365	0.479882	-1.74291	1.26299	5.31709	3.23952	-0.862924	-2.51989	0.970412	0.88864	3.43759	3.26315	6.61857	-1.33728	4.17992	-0.00628217	2.34028	-0.456664	-0.942238
C.cajan_01452	Type I inositol 1,4,5-trisphosphate 5-phosphatase 2 (At5PTase2) (EC 3.1.3.56)	0.271605	2.16886	0.589102	-1.49128	2.22034	6.15468	-0.685278	3.72016	2.9651	3.59884	3.66636	0.0468961	1.17898	0.275913	1.25348	4.10763	3.37457	0.379887	2.48245	2.77858	3.5813	3.18266	4.29573	2.62596	1.1651	2.42599	1.84062	2.36529	-1.73955	2.02676
C.cajan_01464	Uncharacterized protein	1	4.11286	2.82775	1	2.39297	5.29946	3.2913	4.9083	5.6437	0.931199	0.696439	0.104525	0.787708	-0.684501	1	5.96009	5.04323	-1.73241	3.72537	3.49491	1.26686	2.53084	0.468333	8.80128	3.08004	1.38052	3.44909	-0.839986	-0.284233	1
C.cajan_01498	TMV resistance protein N	-4.96071	1.9202	-1.32007	-2.44782	0.940528	2.92794	-0.190989	1.53255	3.65387	-0.299427	0.992631	-0.54676	-2.4021	-3.03622	-5.39159	5.44278	1.87137	1.53126	3.23287	3.48581	2.61982	0.133827	0.473351	7.24878	-3.81591	1.75828	0.235592	-0.718433	-0.51168	1
C.cajan_01499	TMV resistance protein N	-1.82865	3.06018	-1.14837	0.926652	-2.11886	3.6939	-4.63587	3.12264	3.35817	0.468218	-2.83494	-3.47065	-5.12027	-2.8835	-2.53826	4.21916	3.26058	-3.94063	-0.901559	-1.57829	-3.46109	-1.75478	-0.806511	4.88048	1	-0.707013	-3.10362	-1.19071	-1.54143	1
C.cajan_01743	F-box protein At2g27310	0.928905	1.88816	2.80689	1.12048	1.68516	1.32306	2.39376	2.71955	2.04345	0.895186	1.89373	2.1449	1.09509	0.876	0.341382	2.61198	3.12895	-0.994465	2.9232	2.17705	2.27626	1.79854	1.57422	1.70626	-2.42466	-0.273954	3.16967	2.35708	-2.16878	3.62417
C.cajan_01759	Uncharacterized protein	1	3.75854	1	3.03072	1	2.84376	1	1.25208	3.0275	1	1	1	-3.96085	1	1	3.24121	1.96327	1	1	-0.706764	-2.63437	-3.64538	-2.55781	2.25465	1	2.41093	-0.806892	1.79519	1	1
C.cajan_01760	Dehydration-responsive element-binding protein 1E (Protein DREB1E)	1	-0.987715	-1.65963	1	-0.263745	1	1	3.12726	4.46079	0.0755326	1	1	2.24093	2.67362	1.0383	6.95189	2.68611	1	1.77213	4.2765	-2.04842	-0.19269	-2.1289	9.68612	4.94281	6.44844	2.23509	3.64784	1	1
C.cajan_01764	Ethylene-responsive transcription factor ERF025	1	-1.54936	-0.154244	-2.14555	-0.711247	1	1	0.774047	4.69081	1	1	1	1	1	1	4.77741	-2.8128	1	3.55061	7.07529	1	-1.68388	1	7.93421	1	5.18055	-2.92919	1.75394	1	1
C.cajan_01780	Uncharacterized protein	1	3.80624	1.43029	-2.98983	1.41095	4.17671	0.162739	4.23999	3.01596	2.391	2.64528	0.913217	5.07505	5.35501	3.54849	3.14589	3.79308	-0.615062	2.31692	-1.67979	2.28582	0.934486	-0.333043	0.984217	4.3802	2.78379	2.27016	-1.79482	-2.70878	1
C.cajan_01823	CLAVATA3/ESR (CLE)-related protein 13 [Cleaved into: CLE13p]	-0.394276	5.42856	1	1.47401	2.81068	3.76338	1	3.67388	4.24186	1	-0.901343	-0.134502	1.7319	0.627355	2.53064	2.67557	4.66408	-1.38089	3.41053	1.75131	2.13433	3.26235	1.70016	3.24068	0.641296	3.55959	1	1.17274	1	1
C.cajan_01952	Probable LRR receptor-like serine/threonine-protein kinase At1g74360 (EC 2.7.11.1)	2.31188	2.40076	-1.92614	0.440325	-0.667848	2.34928	-1.55471	1.51856	2.91325	-1.23591	0.938406	-0.805184	1.29578	1.09039	2.1111	2.59842	2.33684	-0.545519	-0.900546	1.29749	0.294794	2.45045	2.97882	2.8838	0.296158	1.42445	-3.42176	2.85044	1.02125	2.93673
C.cajan_02029	NAC domain-containing protein 43 (ANAC043) (Protein EMBRYO DEFECTIVE 2301) (Protein NAC SECONDARY WALL THICKENING PROMOTING FACTOR 1)	1	2.02136	0.446934	-3.05841	4.04243	2.17272	1.03492	4.8032	4.28521	2.66689	4.57479	1.62953	-2.03395	-1.3525	5.86056	4.5295	4.27356	3.65969	6.10322	4.17746	4.36494	-0.163997	-1.838	2.55042	1	0.805458	-0.483783	0.340129	1	1
C.cajan_02041	Uncharacterized protein	1	1.3848	1.11145	-0.276048	1.38666	3.15422	1.36652	3.58439	3.99664	1.57064	1.20281	-0.911506	-1.03385	0.167384	2.47762	3.12179	0.0813533	-1.2404	5.13152	4.19748	3.32944	0.269572	-3.11377	6.13693	1	0.195801	3.71677	-0.876344	1	-1.40141
C.cajan_02149	Probable glutathione S-transferase (EC 2.5.1.18) (G2-4) (Heat shock protein 26A)	2.32232	4.30312	0.835455	1	-0.673656	3.86192	-2.11965	5.97774	3.85467	1	5.48086	-1.47718	0.389148	-2.7128	1	4.91401	6.81442	-2.75474	-2.21302	1.60747	1.32533	3.6338	3.35755	6.23225	1	-0.656822	-2.27882	-0.0100734	-3.26919	1
C.cajan_02323	Gibberellin 2-beta-dioxygenase 2 (EC 1.14.11.13) (GA 2-oxidase 2) (Gibberellin 2-beta-hydroxylase 2) (Gibberellin 2-oxidase 2)	1.9803	3.6382	1.14645	6.60975	1.50493	3.82429	0.524485	2.54775	4.20031	-0.0906478	1	2.80273	1.23331	-2.56103	0.0889014	4.1599	1.85715	-1.14448	1.34593	1	-0.410539	-1.20422	-4.25125	5.88587	-2.86956	-1.70438	-0.481185	0.671203	0.25486	-0.257509
C.cajan_02392	Uncharacterized protein	1	4.02768	-1.72446	-0.698712	1	2.86133	1	1.47632	6.58522	1	1	-3.31003	-2.42753	1	-1.80837	1.45247	0.306531	1	1	1	1	1	1	3.2888	-1.97176	-0.38594	1	1	1	1
C.cajan_02520	Tryptophan aminotransferase-related protein 3 (EC 2.6.1.-)	1	4.35547	1	1	1	3.13188	1	3.06161	4.96789	1.75016	3.93625	-1.84939	0.736362	1	-0.756609	4.06815	3.26497	6.22465	1	0.466256	-0.768624	5.87487	5.76989	5.61758	-2.35302	-2.4829	1	3.27949	7.81397	-1.14553
C.cajan_02521	Tryptophan aminotransferase-related protein 4 (EC 2.6.1.-)	-3.60604	3.25978	-2.77398	1	1	2.1414	1	2.44144	4.23991	1	3.27681	-2.48355	1.36754	-1.08323	-2.99678	3.24672	2.71531	5.78783	1	-0.504714	-1.74508	5.45272	5.17417	4.91844	1	1	1	2.96807	7.11522	1
C.cajan_02566	Uncharacterized protein	1	1.24892	-1.75573	1	2.12994	5.93748	-1.04235	2.92653	4.31858	1	1.9687	-0.36002	1.84547	-0.541269	1.96007	6.2114	3.0043	-1.00127	2.81935	2.03358	1.97069	3.51458	1.67362	5.43726	1.05164	3.80082	1.74631	1.31415	-2.15663	2.56475
C.cajan_02601	Putative DNA-binding protein ESCAROLA	1	5.05454	1.38689	5.68263	-1.68279	4.78428	1	-0.111055	4.81452	1	1	1	1	1	1	3.66551	-1.18431	2.11803	1	1	-4.13671	1	1	2.15682	1	1	1	0.197941	0.651169	0.111939
C.cajan_02621	Uncharacterized protein	-1.84596	1.49221	1	-1.00992	0.392098	1.72678	-1.42895	2.43875	2.67083	1	-2.80149	-1.80962	-0.0404954	3.7252	3.61472	2.50154	0.999849	-1.15672	-0.487858	2.20147	0.580252	1.24647	1.65146	4.80155	1.14202	1.25962	-1.89623	2.48984	0.184623	-2.7853
C.cajan_02633	Protein ODORANT1 (MYB-like protein ODO1)	-3.99176	0.725872	1	1	3.41206	2.52372	-1.42327	2.28857	3.06022	1	3.31415	1.25478	-1.38492	2.06626	3.23662	3.42759	1.40811	0.655489	6.28992	2.87617	4.42349	0.587135	-0.684761	-0.134902	-3.48686	0.134471	-0.450226	1.10529	0.668364	-1.08296
C.cajan_02680	Uncharacterized protein	0.128095	3.64013	-0.0146701	-3.39686	4.38676	4.13588	1.64351	3.40879	4.816	2.61486	1.83786	1.43106	-0.802052	-0.785395	3.14213	2.75779	1.534	0.555109	3.81701	0.98289	1.95511	-0.880381	-0.693812	0.78073	-1.09831	-0.874883	0.0524715	-1.68079	-1.32135	-2.25207
C.cajan_02806	Cysteine-rich receptor-like protein kinase 10 (Cysteine-rich RLK10) (EC 2.7.11.-) (Receptor-like protein kinase 4)	1	3.28468	-3.79037	1	-3.15722	3.17002	-1.97059	1.57925	3.39346	1	-1.75598	1	1	1	1	3.23016	2.04943	-4.67508	1	-2.51591	-1.67805	-1.34288	-0.574786	2.6093	1	-5.32965	-3.55401	-4.62359	1	1
C.cajan_02827	Disease resistance protein RPM1 (Resistance to Pseudomonas syringae protein 3)	3.56493	1.57735	0.488875	0.534868	-0.304393	1.66922	-1.56717	1.17953	2.47748	0.410971	1.60507	-2.26361	-3.05921	1	-1.86963	2.09863	0.72055	-1.41435	-2.04352	-0.0366946	0.234293	1.72607	3.07188	2.25722	-5.43822	0.763718	0.208367	3.26958	-1.40639	4.38437
C.cajan_02834	Disease resistance protein RPM1 (Resistance to Pseudomonas syringae protein 3)	-2.03222	3.66292	0.187084	0.765051	-3.6069	3.69618	-0.24448	3.35413	3.5749	-1.42563	-3.67809	0.187679	-0.0439166	-3.07433	-1.82307	3.84267	3.7062	-0.45862	-1.75914	-3.9345	-2.05357	-2.45831	-5.56729	3.18512	-0.983892	-0.662844	0.284988	-3.42016	-2.04303	1
C.cajan_02854	Pathogen-related protein	1	4.67971	1	1	1	6.97633	1	2.87657	7.0068	1	-0.0866652	1	1	1	1	6.77818	4.99232	1	1	-0.240445	-1.32533	2.04746	4.16468	4.78211	1	-2.71198	-4.47677	-3.05535	1	1
C.cajan_02872	Respiratory burst oxidase homolog protein F (EC 1.11.1.-) (EC 1.6.3.-) (Cytochrome b245 beta chain homolog RbohAp108) (NADPH oxidase RBOHF) (AtRBOHF)	-3.27748	3.94959	2.74973	1.22593	1.76089	4.89972	-1.20232	3.51924	3.83681	-1.05017	0.718114	3.59061	-0.148025	-0.0332639	0.40318	2.63258	3.19697	4.21616	0.949961	-0.504456	2.9146	2.20632	0.205755	2.61939	-0.697954	1.59425	0.162494	1.52584	4.48827	1.94016
C.cajan_02895	Cytochrome P450 78A4 (EC 1.14.-.-)	1	3.31382	1	1	1	5.86235	1	2.03607	5.67856	1	1	2.99578	1	1	1	2.18719	0.429953	1	1	1	1	1	1	1	1	1	1	1	1	1
C.cajan_02918	Protein GLUTAMINE DUMPER 4	1	1.5845	1	1	0.0965857	2.98653	1	8.42834	1.20639	1	1	-0.13804	1.33869	2.00167	1.98455	3.75596	9.80298	1	1	0.748315	-0.388023	-0.451867	-0.375704	2.93385	1.52086	1.45744	-1.16316	1.99487	1.26976	1.87353
C.cajan_02996	Protein kinase 2B, chloroplastic (EC 2.7.11.1)	2.07447	4.72322	-0.0410163	3.18817	-0.0560997	3.6762	-2.15145	3.07315	4.6557	-0.528199	1.84525	-3.20394	1.02344	-0.187638	2.54735	5.1231	3.90908	0.0857374	-0.510687	2.00384	1.28124	4.54616	4.24746	7.84199	-2.30023	2.75562	-1.2137	3.64259	-0.739023	4.30521
C.cajan_03004	TMV resistance protein N	1	0.597259	1	1	-1.73793	3.06266	-3.00055	2.14428	1.79547	0.980552	1.36268	-0.620091	-3.11153	1	-4.50045	2.27224	1.64675	0.0500768	0.691838	2.59846	2.37947	1.90172	3.55972	1.91668	-5.47514	1.98149	1.04022	-2.27912	-0.204512	1
C.cajan_03229	Uncharacterized protein	0.669027	1.27691	1	2.72424	1.38065	4.47063	0.185067	4.69173	5.41079	2.73068	1.41146	2.62887	-0.297429	1	1	6.13675	6.09213	-2.46283	3.89055	1.06154	1.55248	1.17749	0.252331	4.83669	1.13385	1.04746	0.312119	1	1	0.496125
C.cajan_03285	Wall-associated receptor kinase 2 (EC 2.7.11.-)	-3.45611	1.07661	-1.12061	1	1	-0.32292	0.349603	-0.235645	1.08936	-1.92479	2.02859	-0.165674	-1.64913	-3.54032	1	3.65853	1.59777	-3.25331	0.298811	-0.59809	1.94479	2.41932	2.80031	4.87824	-3.94999	-0.0825346	2.02708	-3.65313	1	1
C.cajan_03315	F-box/kelch-repeat protein At3g27150	0.378845	0.140792	1	-1.32881	1	2.08138	1	3.11959	2.48214	1	1	-1.50872	1	1	-4.03788	1.14788	5.41462	1	-2.19394	-2.5835	-2.40539	-3.41368	1	2.8757	1	1	1	1	-4.21546	1
C.cajan_03332	Probable sodium/metabolite cotransporter BASS1, chloroplastic (Bile acid transporter 2) (Bile acid-sodium symporter family protein 1)	2.97291	4.49982	4.70998	4.82061	1.66372	4.33668	2.01596	4.19652	3.839	1.64847	0.53057	0.160417	-1.50638	-0.0572656	0.1666	4.20582	4.40938	1.06859	1.71093	2.20877	1.46777	0.872324	-0.173698	2.92364	-3.11855	0.170745	0.685375	1.30325	1.49952	1.33664
C.cajan_03377	Molybdate transporter 1 (Sulfate transporter like protein 5.2)	-2.70414	4.04196	-2.90865	1	-2.35717	3.7106	1	0.971376	0.272907	1	-3.43953	-1.10574	1	-2.70736	1	3.99232	2.25042	1	0.787483	-1.78162	-4.62177	1	-1.18734	1.29117	1	-3.13044	1	1	1	1
C.cajan_03624	PTI1-like tyrosine-protein kinase At3g15890 (EC 2.7.10.2)	1	1.04683	-2.99451	1	1	-1.37491	1	6.95753	1.09872	1	1	-1.38492	2.80366	3.01032	3.69076	3.99892	4.74975	-2.34576	1	-2.73589	-2.98667	-2.9961	-2.50179	1.78456	2.39025	2.74833	1	1	-2.13986	1
C.cajan_03681	Peroxidase 16 (Atperox P16) (EC 1.11.1.7) (ATP22a)	1.09465	6.29806	5.71997	2.89218	0.074478	6.82479	1	5.21402	6.39642	1	1	1	1	-2.8736	1	2.46335	3.50807	1	1	-1.17984	-1.59987	4.63024	-1.3418	-1.88754	-3.73989	0.82838	1	1	1	1
C.cajan_03686	Spermidine hydroxycinnamoyl transferase (EC 2.3.1.-) (BAHD-like hydroxycinnamoyl transferase)	1	1	1	1	1	1	1	6.82772	-1.05799	1	-3.4269	0.460805	1	1	1	1.99488	8.60164	-3.87912	1	1	1	1	1	1	1	1	1	1	1	1
C.cajan_03718	Phosphate transporter PHO1 (Protein PHO1) (AtPHO1)	-3.59424	1.7997	1	1	1.13872	5.73724	1	3.2988	4.62411	1	1.43278	-0.109897	1	0.719735	0.00393319	5.47774	3.63085	-2.604	-0.122141	1.5629	2.62059	4.15793	2.40401	4.35989	-0.485725	1.23146	1	-0.720127	-1.18331	-1.86786
C.cajan_03783	Uncharacterized protein	1	4.0877	4.33999	2.16167	4.81223	5.71714	1	1	5.30787	1.96787	-1.45131	-0.630092	3.55591	3.67565	3.38645	4.04813	1	1	1.75974	-0.687681	2.15766	0.257723	1	2.62107	1.88236	-0.274615	0.467405	-0.236492	-0.0359667	1
C.cajan_03808	Chitinase 10 (EC 3.2.1.14) (Pathogenesis related (PR)-3 chitinase 10)	-2.4016	3.82876	-0.332151	0.397014	0.39246	-0.161648	-0.11831	3.56285	2.7802	0.867746	0.747551	-1.80363	-0.877682	1.00298	0.594319	6.06302	4.25256	1	1.40828	3.31975	0.318913	2.69895	3.26499	9.95909	-1.46672	2.99812	-0.432262	1.41767	1	1
C.cajan_03918	Pleiotropic drug resistance protein 3 (NtPDR3)	-3.19768	1.46925	-3.29856	0.45982	-2.92554	6.2468	-2.87438	0.953504	4.77516	-4.14678	-1.63179	0.306332	-1.76648	-1.75568	-1.89167	4.42931	2.75642	-1.88317	-3.02679	-2.76765	-1.64399	-0.207651	-0.662625	2.40083	-1.4395	-0.858701	-3.18751	-1.98463	-2.88733	-2.28491
C.cajan_04015	12-oxophytodienoate reductase 3 (EC 1.3.1.42) (12-oxophytodienoate-10,11-reductase 3) (OPDA-reductase 3) (LeOPR3)	-0.883768	1	1	1	0.478806	1	1	-0.828793	2.1982	1	1	-0.675275	1	0.088223	1	0.046016	1	-0.966396	1.59866	1	1	1	1	9.25713	1	5.75224	1	1	1	1
C.cajan_04355	Primary amine oxidase (EC 1.4.3.21) (Amine oxidase [copper-containing])	2.85021	11.0434	5.91496	10.1257	-0.223455	8.56691	1	4.88838	9.32388	-1.13757	1	1	1	1	1	2.018	5.97561	1	1	1	1	1	1	0.785165	1	1	-4.43671	-1.70774	-5.46748	1
C.cajan_04370	Adenylate isopentenyltransferase 5, chloroplastic (AtIPT5) (EC 2.5.1.112) (Adenylate dimethylallyltransferase 5) (Cytokinin synthase 5)	1	3.77432	1	1	1	2.50105	1	4.26538	2.63656	-0.175604	1	1	-1.78808	-1.36873	1	3.32835	0.292923	1	0.168462	1	1	-1.52413	1	3.74788	1	3.77058	-1.77324	1	1	1
C.cajan_04399	Basic 7S globulin 2 (SBg7S) (Bg) [Cleaved into: Basic 7S globulin 2 high kDa subunit; Basic 7S globulin 2 low kDa subunit]	-1.53102	6.47907	1.72202	5.52287	1.17285	5.33216	0.282689	3.49063	5.60782	1.08434	1	0.760476	0.503257	2.30422	1.46994	2.13447	2.17207	-0.0682595	-2.10677	1	-4.46333	-3.49613	1	1.4733	-0.14116	-0.546119	0.779663	0.964184	-0.691989	0.848253
C.cajan_04416	Putative disease resistance RPP13-like protein 1	0.335986	0.223546	-0.128741	-0.398385	-1.04986	2.20768	0.215877	1.81493	1.83467	0.219401	2.14461	0.404304	-0.711986	0.564466	-1.05921	1.78859	0.776357	-0.415205	0.778116	2.47349	2.27301	2.77614	2.65399	4.50977	0.0853567	2.30219	1.88153	0.299479	-1.1056	0.67522
C.cajan_04448	WRKY transcription factor 6 (WRKY DNA-binding protein 6) (AtWRKY6)	0.389016	3.46684	1.1023	1.62084	2.7225	2.84675	1.09875	2.5504	3.7503	2.80928	2.28714	1.43357	-0.389249	1	1.1976	3.72232	2.1635	1.60951	-0.133352	1.02425	-0.306718	0.800703	3.66721	5.79729	1	1.67408	1.05195	-0.549073	-1.85812	-1.50339
C.cajan_04505	MACPF domain-containing protein At4g24290	-2.50761	1.32962	-0.907741	-3.55303	1.22151	1.92588	2.18902	3.54482	3.29724	1.7013	2.39635	0.81064	-1.23907	-2.76218	-0.0830893	4.25148	2.00539	1.44646	1.855	1.87203	1.39631	2.00227	2.49634	6.30441	0.0189902	2.56389	2.52167	0.703269	2.10391	-2.24522
C.cajan_31139	Uncharacterized protein	4.57212	1	1.25219	1	2.78687	0.10048	1.46989	5.06467	0.865563	1.39494	0.0883045	-0.990598	1	-0.256366	1	4.00534	5.06646	1	1.47896	0.346225	1.38308	1.19235	-0.415501	6.61382	-0.1327	0.0569164	1.94347	2.58355	0.141289	1.38195
C.cajan_27402	Uncharacterized protein	1	1	1	3.16426	1.51963	9.0494	1	9.78334	6.16507	1	1	0.20974	1	1	1	3.64576	12.3422	1	1	1	1	1	1	5.5091	1	1	1	4.76043	1	1
C.cajan_23660	Hydroxyacylglutathione hydrolase cytoplasmic (EC 3.1.2.6) (Glyoxalase II) (Glx II)	-0.0028478	-0.800171	-2.02592	0.257505	1.05266	2.23191	1	4.00505	-0.983866	-2.73452	-0.0891446	-1.29612	0.09149	-2.71883	-0.204704	0.792539	1.26803	-2.91981	3.74386	4.38245	5.35417	4.93735	6.51119	3.49995	2.43511	3.09742	0.337232	5.00238	-2.04773	6.54396
C.cajan_23723	Spermidine hydroxycinnamoyl transferase (EC 2.3.1.-) (BAHD-like hydroxycinnamoyl transferase)	-1.41667	2.13446	-0.0448524	-0.0365155	1.33118	1.66504	0.59143	4.40218	4.75637	1.08428	1.02658	1.83134	-1.05164	-0.768826	-0.252245	3.08034	2.97958	0.978562	0.655114	-0.113671	-0.979325	-1.22867	-0.882183	3.13386	-3.27944	-1.22898	-0.41862	-1.10731	-0.616313	-2.89824
C.cajan_23610	TMV resistance protein N	-0.271148	-1.15337	-0.10364	-4.48776	-0.101026	1.74145	-1.33531	1.82861	1.34474	0.13871	1.11899	0.448594	-0.511376	-3.79997	-1.67031	3.62201	1.91076	-1.22019	1.43567	2.6922	1.91865	3.66479	3.51589	6.51446	-0.750191	2.95002	0.87312	0.688977	-2.29164	-3.67569
C.cajan_23654	Uncharacterized protein At5g05190	-1.56886	0.877768	0.729105	0.733007	0.946806	0.972001	0.822175	2.10167	2.81439	0.320589	1.03661	0.261374	0.352691	2.19595	0.0949657	6.48077	2.35595	-0.813687	-0.216268	1.42423	-0.418506	0.794869	2.07766	6.89419	1.1486	4.24244	0.755076	2.77751	0.142845	1.1098
C.cajan_26184	Uncharacterized protein At1g15400	1.6229	3.02651	1	0.560647	1	5.63177	1	6.10961	5.73546	1	2.43966	-0.0594017	-0.0992873	1	1.0227	4.3841	7.26562	0.249239	1.3418	0.907844	1.93811	4.00906	3.76594	2.65484	0.669988	1.44608	0.582614	0.902884	3.5714	1
C.cajan_28273	Prolyl 4-hydroxylase subunit alpha-1 (4-PH alpha-1) (EC 1.14.11.2) (Procollagen-proline,2-oxoglutarate-4-dioxygenase subunit alpha-1)	-0.497967	1.22828	0.100883	3.25988	0.892593	4.42204	0.234182	5.5583	2.28975	0.95974	1.58444	4.0372	1.6247	5.24364	3.46311	1.30467	7.15137	1.55007	-1.22265	-1.58815	-0.49757	-1.1075	0.403333	2.79135	1.06158	1.36602	-0.218578	4.08191	3.32603	2.96822
C.cajan_26481	Extensin class 1 protein	0.864897	7.56713	3.40396	0.237625	4.40475	7.03081	5.78185	4.3171	6.69163	4.39753	-2.03696	0.305562	0.282309	-1.95676	3.50766	5.29106	4.90438	-0.852399	-0.10304	1	-2.39358	-2.15786	1	8.63474	-3.66447	-0.583779	4.90836	2.74435	-2.18667	1
C.cajan_26491	Remorin (pp34)	1	1	1	1	1	1	1	1	1	1	1	1	1	1	1	1	1	1	1	1	3.43325	1	1	13.1282	1	1	1	1	1	1
C.cajan_42133	Serine/threonine-protein kinase At5g01020 (EC 2.7.11.1)	-3.80261	4.11251	-1.99718	1	2.11938	4.74763	2.27852	3.51432	4.83898	3.93438	1.22496	0.27447	-1.21147	-2.86147	3.49523	2.67754	2.64499	1.21323	2.38655	0.139181	2.10081	4.27527	1.33064	0.9517	-4.24577	-0.323597	2.11422	2.17904	-1.84834	1.67635
C.cajan_28689	LRR receptor-like serine/threonine-protein kinase ERECTA (EC 2.7.11.1) (Protein QUANTITATIVE RESISTANCE TO PLECTOSPHAERELLA 1) (Protein QUANTITATIVE RESISTANCE TO RALSTONIA SOLANACEARUM 1) (Protein TRANSPIRATION EFFICIENCY 1)	-4.81639	-0.757591	-3.37507	1	1	-0.454306	1	1.61543	4.07961	1	1	-4.03677	1	1	1	6.37372	2.3693	-2.46542	-1.32657	-1.20637	-4.8016	-3.36406	1	8.63327	-4.11067	-0.850897	-2.72603	-2.08009	-3.32361	1
C.cajan_28537	UDP-D-xylose:L-fucose alpha-1,3-D-xylosyltransferase 3 (EC 2.4.2.-) (Rhamnogalacturonan xylosyltransferase 3)	-1.43881	1.39079	-1.68188	-0.20648	-0.304207	1.88767	-1.71945	1.07401	1.52298	-0.802915	-0.670116	0.0550985	-0.870189	-0.251134	-0.383682	2.09592	0.792181	-0.976481	-0.554968	-0.0445592	1.00613	2.82967	0.524194	2.47521	-0.535323	0.486735	-1.42794	-0.686912	-1.65324	-1.03166
C.cajan_33000	Transcription factor bHLH155 (BHLH transcription factor gamma) (bHLH gamma) (Basic helix-loop-helix protein 155) (AtbHLH155) (bHLH 155) (LONESOME HIGHWAY-like protein 3) (bHLH transcription factor bHLH155)	2.48913	5.46938	0.256407	6.76646	2.86542	5.00828	0.452321	3.30513	4.68332	2.03102	-1.36243	0.245776	-0.479124	1	1	4.4752	3.22804	0.147658	3.20646	2.44849	0.749938	1.68046	-1.95811	3.34847	-2.73462	0.533583	0.568382	2.4515	0.84145	4.15919
C.cajan_32981	Ethylene-responsive transcription factor ERF012	-0.580534	3.43259	1.19731	2.84244	2.30391	4.01366	0.183747	4.60334	4.79829	1	-1.55102	-1.14509	0.973332	2.0383	1.85217	5.91052	6.18566	0.479789	0.841957	1.81893	1.03773	2.10944	1	4.98082	-0.913915	3.98793	0.172334	4.78443	5.80181	5.64232
C.cajan_25674	Reticuline oxidase-like protein (EC 1.21.-.-)	-1.90291	2.5236	0.18508	-1.20975	3.83002	1.14901	1.01348	4.4786	5.54182	2.02232	0.993769	-0.830483	2.94795	3.10951	1.77878	7.40015	3.5145	-1.49242	3.55017	3.9755	1	1	1	7.43981	-2.49855	6.34623	1	1	2.53447	-1.17693
C.cajan_25619	Putative disease resistance protein RGA4 (RGA4-blb)	0.168963	3.17937	0.752509	0.368523	1	5.10327	-4.02782	4.78469	4.02939	-1.81348	-1.88868	-3.43532	1	-3.58867	1	4.18848	3.94364	-3.65113	0.3745	-2.41328	-0.653947	-1.84642	-2.49936	4.85151	-3.9067	-0.932562	-2.10751	-2.9572	-3.04172	-3.50253
C.cajan_25681	Probable WRKY transcription factor 14 (AR411) (WRKY DNA-binding protein 14)	-2.4353	3.69066	-1.44191	1.78772	0.552348	3.89879	1.2759	3.91232	3.88519	1.4675	0.518827	2.43687	1.23269	-0.948066	1	2.85132	2.12491	-3.13106	3.75886	3.79721	2.69727	3.30585	3.73919	3.49392	-0.652459	4.06448	1.9682	-2.18369	-5.41059	-3.09039
C.cajan_37864	Uncharacterized protein	1	2.00831	1	1	3.03873	5.46177	1	1.83182	2.86447	1	1	1	1	1	1	3.38191	1.58952	1	1	1	2.03017	2.06072	1	1	1	1	1	1	1	1
C.cajan_32006	Peroxidase 25 (Atperox P25) (EC 1.11.1.7)	1	4.12124	1	0.623024	-2.55208	3.86082	1	1	4.54755	1	-2.86236	-3.04829	1	1	1	1.85731	1.20057	1	1	1	1	1	1	0.748281	-3.65086	1	-4.66222	1	1	1
C.cajan_23763	(-)-isopiperitenol/(-)-carveol dehydrogenase, mitochondrial (EC 1.1.1.223) (EC 1.1.1.243)	-4.0887	3.09011	0.61239	0.231482	1.57114	3.60026	2.09864	3.18548	6.47032	-0.171559	-1.23635	-0.653866	1	-1.60733	0.626075	3.35276	1.47527	-0.334595	2.2182	0.0892948	-0.332587	2.40643	-0.987895	5.2944	1.72579	1.60885	1.94094	0.0764086	0.895993	-0.839526
C.cajan_23820	Early nodulin-55-2 (N-55-2) (Nodulin-315)	1	1	1	1	1	-0.725258	1	8.39148	-0.430456	1	-2.34032	-1.52579	1	1	1	3.99554	10.4261	-1.76691	1	1	1	1	1	1	1	1	-3.31994	1	1	1
C.cajan_23825	Histone-lysine N-methyltransferase, H3 lysine-9 specific SUVH5 (EC 2.1.1.43) (Histone H3-K9 methyltransferase 5) (H3-K9-HMTase 5) (Protein SET DOMAIN GROUP 9) (Suppressor of variegation 3-9 homolog protein 5) (Su(var)3-9 homolog protein 5)	-0.520649	3.24225	3.67955	3.62686	1.64177	2.67508	-2.73334	-1.33966	2.89219	1.36737	0.273265	1.05859	3.86183	2.79117	1.77244	2.75391	2.84968	0.209591	0.511144	-0.064056	-1.51007	1.69429	-0.889351	4.29318	2.70849	0.927767	-1.54148	0.949565	-0.270514	0.927343
C.cajan_24437	Cytochrome P450 82A3 (EC 1.14.-.-) (Cytochrome P450 CP6)	1	3.08026	1	1	1	3.55264	1	3.11265	5.39035	1	1	1	1	1	1	5.53118	2.35719	1	1	1	1	1	1	-0.261166	1	1	1	1	-1.46705	1
C.cajan_24440	Cytochrome P450 82A4 (EC 1.14.-.-) (Cytochrome P450 CP9)	-3.01519	2.61426	1	1	-1.60808	4.47576	1	1.80985	4.42557	1	1	1	-4.17056	1	1	4.65999	2.12152	1	1	-2.59517	1	1	1	2.71838	1	-4.79176	1	1	1	1
C.cajan_24441	Cytochrome P450 82A4 (EC 1.14.-.-) (Cytochrome P450 CP9)	-0.402939	6.99551	0.118652	-3.38401	1	7.34558	-2.57844	4.66598	6.48414	1	-3.78681	-3.41424	1	-4.15994	1	6.04369	6.0764	1	1	-2.43301	1	-4.14426	1	3.04733	1	1	-3.66552	1	1	1
C.cajan_24392	Probable galacturonosyltransferase 12 (EC 2.4.1.-) (Like glycosyl transferase 6) (Protein IRREGULAR XYLEM 8)	-1.19374	2.86488	-0.00464284	-0.796731	4.54735	3.31078	1.43665	3.32562	4.09997	2.34449	3.79638	1.3441	-0.604856	0.285935	6.19323	4.89663	2.46849	1.48878	5.84141	0.071392	3.82102	0.666257	-0.0302258	-0.000411227	-0.73405	0.461686	0.403835	2.21491	-0.691201	-1.6964
C.cajan_24436	Cytochrome P450 82A4 (EC 1.14.-.-) (Cytochrome P450 CP9)	1	1.52477	1	1	1	4.20145	1	2.8137	5.08946	1	1	1	1	1	1	4.83121	2.04915	-4.18701	1	1	1	1	1	3.11961	1	1	1	1	-2.32212	1
C.cajan_35232	Thaumatin-like protein	-1.23732	3.62686	1	1	4.27484	5.7315	-2.44797	1	5.46639	1.86783	4.20856	-1.89732	0.713238	-0.102648	-0.622541	3.84775	-0.520954	-1.31991	6.03543	-1.9656	5.30363	-0.475724	1	0.727319	-0.163612	2.78501	0.139011	1	-0.8062	1
C.cajan_40746	Uncharacterized protein	-4.45444	4.17395	-0.395965	-1.69931	0.19016	2.99671	1.90302	6.01904	7.75342	3.02483	0.929655	1.56281	0.242353	1.705	2.14247	6.82514	5.49922	-0.293637	3.25616	0.977793	0.943876	4.30477	1.45139	9.98292	-2.52787	4.24404	3.51777	3.74579	1.64441	4.79031
C.cajan_24131	Uncharacterized protein	1.32885	5.29009	1.19239	2.41617	1	3.92146	1	3.09693	6.2752	1	1	1	0.403006	-0.249075	-1.52892	8.21703	5.67974	1	1	1	1	-2.12332	0.27664	8.60206	1	2.82744	1	1.05442	-2.03664	1
C.cajan_24132	Uncharacterized protein	1.9983	5.32485	1	2.12797	1	2.67378	-0.52449	3.40564	6.58662	1	1	1	0.521734	1	2.23708	8.60147	5.95264	1	0.400035	1	-0.419131	0.794187	1.08002	8.61508	1	5.04286	-0.834604	3.95931	-0.890254	1
C.cajan_24198	Putative uncharacterized protein (Fragment)	1	5.4077	-2.99927	1	1.62588	4.81908	1.2433	6.20487	6.98349	1	6.0105	0.73469	1.11856	1.27457	1	5.48535	3.51196	0.37313	3.79981	0.307976	3.11838	5.95872	3.14175	3.50078	-3.32985	1.28712	3.65539	3.26537	0.549354	1.21329
C.cajan_28195	Probable WRKY transcription factor 33 (WRKY DNA-binding protein 33)	0.765501	3.82481	0.597155	1.79849	1.9773	0.930488	0.764355	4.30592	3.96952	1.04893	-0.807278	-0.589064	0.105759	0.868371	-0.13162	7.59718	4.62922	-0.669081	0.981444	1.8516	-0.275273	2.23937	2.24425	7.99818	-0.69775	4.60588	1.79304	3.34734	0.987052	-0.620661
C.cajan_28196	CASP-like protein 4B4 (OsCASPL4B4)	-3.35423	0.142727	-3.14727	-4.25232	-0.0365658	-0.141316	-1.84564	6.45881	1.64014	0.658079	-2.09865	1	-0.926037	1	-1.74606	1.51284	8.5355	0.305737	0.149689	-0.225884	-0.0490524	1	1	-0.998696	-1.2483	1	-2.07872	-1.05574	2.77638	0.00649193
C.cajan_28363	Putative disease resistance RPP13-like protein 1	-0.80941	1.49985	1.9362	1.10013	0.414774	3.36011	1.55062	3.05208	3.20364	2.14864	2.78908	2.01578	0.267704	0.149194	0.0383097	3.51262	2.42057	2.08256	1.28454	2.87769	0.251628	0.0396999	-1.14652	2.20186	-2.25557	0.269584	1.12077	-2.13632	0.771801	-1.108
C.cajan_29005	Transcriptional regulator TAC1 (Protein TELOMERASE ACTIVATOR1)	1	2.89721	1	1	1	4.33493	-1.68647	5.746	2.23187	1	-0.397821	-0.545616	0.569267	1	1	4.21644	6.56535	1	1.03363	3.38564	1.78573	1.11244	-1.38378	2.12815	1	-3.15472	-0.594694	-1.44967	1	1
C.cajan_37203	Uncharacterized protein	1	1	1	1	1	3.41495	1	1.81201	2.70363	4.84429	1	1.76435	1	2.58161	1	3.8603	1.75898	1	2.98575	2.625	1	2.07748	1	2.59492	1	2.86015	1	1	1	1
C.cajan_32037	Taxadiene 5-alpha hydroxylase (EC 1.14.99.37)	-1.02404	4.33633	-1.98048	-1.90255	-1.76894	4.64211	-2.0549	4.44116	4.16169	0.120365	3.12252	1.05724	2.24933	1.99987	0.315207	4.39185	4.8619	0.124712	1.14207	1.23242	1.04399	2.54571	2.45043	2.56094	4.48365	3.16767	-0.625117	-1.89444	1.03166	-3.20122
C.cajan_32039	Extra-large guanine nucleotide-binding protein 1 (Extra-large GTP-binding protein 1) (Extra-large G-protein 1)	1	-0.282892	1	-2.50655	1	3.42563	1	4.21773	2.97637	1	1	-3.13619	1	-2.31582	1	4.57063	5.59788	1	1	1	1	1	1	1.31778	1	-4.13209	1	1	1	1
C.cajan_37927	Probable LRR receptor-like serine/threonine-protein kinase At4g36180 (EC 2.7.11.1)	0.863106	3.87998	-0.623947	2.47773	-2.27711	3.38211	1	1.11686	3.0566	1	-1.74906	-1.31242	1.18192	1.96716	-0.895137	3.32762	2.74361	-3.41498	-0.248817	1.94133	-1.65276	0.67352	-4.88899	3.27365	0.03251	0.0206267	-5.26364	-1.33665	-3.64674	-3.21834
C.cajan_33133	Probably inactive leucine-rich repeat receptor-like protein kinase At5g48380	1	-1.67667	-3.85807	1	-1.12775	-1.00022	-0.755831	-1.58261	2.40302	1	-0.0580479	-1.04728	0.212333	-1.65556	-1.38273	5.61243	-0.652888	-1.26081	-0.14413	-3.17476	0.835892	2.15591	1.37862	7.77029	-1.96342	1.4504	-1.394	0.235654	-1.60293	0.792914
C.cajan_33303	Phenolic glucoside malonyltransferase 2 (EC 2.3.1.-)	-2.06163	4.46886	0.662005	-3.0461	0.329307	4.22858	0.271497	2.84734	4.55041	0.522829	3.02738	-0.502311	2.60027	2.88699	3.89504	5.06196	2.75783	-0.165912	3.63088	3.70778	2.71489	4.87759	4.79194	3.70362	-0.842335	0.256805	0.277247	2.88584	-1.65769	2.00302
C.cajan_29780	Probable WRKY transcription factor 7 (WRKY DNA-binding protein 7)	-2.68183	2.60855	2.2992	1.32326	1.6694	2.84215	3.89329	4.19665	4.00279	1.30549	-0.332914	0.206131	2.42641	2.28002	3.06074	4.6994	5.44409	2.98192	3.08138	2.05506	0.378955	2.17457	0.00941884	6.20727	-0.640769	2.84986	2.30164	1.76217	2.38499	0.731965
C.cajan_39706	Putative nuclease HARBI1 (EC 3.1.-.-) (Harbinger transposase-derived nuclease)	-0.994396	0.960475	0.339035	3.86832	1.85958	1.24063	-0.813999	4.89419	5.65278	-1.03126	1.31358	-0.316345	0.995665	0.296557	0.534072	5.925	4.09956	0.379355	3.62115	5.21197	2.82034	3.47288	-0.0245356	9.34995	0.923431	6.01192	1.4843	6.24029	-0.478161	7.0678
C.cajan_27778	Zinc finger protein STOP1 homolog (Protein STOP1 homolog)	0.98863	3.48662	-0.633486	2.98436	1	1	1	0.235911	3.16189	1	1	1	1	0.57776	1	2.04016	-0.652976	-4.06557	0.45446	-0.350662	1.11841	0.983729	0.429268	6.44058	3.27839	-0.603494	-3.79961	4.65649	-2.45049	5.3105
C.cajan_27786	Uncharacterized protein	0.069221	3.18182	1.45043	-1.27774	1.52239	2.65267	1	1.03369	0.629809	2.62234	2.87826	1.29947	1	-0.985348	2.23166	3.30343	3.06768	-0.0919711	4.33251	2.31697	1.22258	2.23579	1.32893	3.10506	1	1.67338	1.85058	-1.18052	1	1
C.cajan_27799	Uncharacterized protein	1	1.88947	1	0.449419	1.02102	1.48229	1	3.11043	3.04286	2.02012	-0.018935	-2.16256	1.72953	1.88243	4.34713	2.4931	2.70167	-2.45679	2.28304	1.31228	1.39979	3.74006	3.87854	1.98442	1.58091	2.90712	-0.0330631	2.9459	0.540097	0.596658
C.cajan_35602	Syntaxin-121 (AtSYP121) (Syntaxin-related protein At-Syr1)	0.0215366	4.26713	-1.55146	1.36061	-0.393257	3.38012	0.374934	2.23361	4.18504	-0.264937	-0.320888	-3.15329	-0.689669	-2.39046	-3.07325	4.86727	3.2972	-2.8809	-0.572823	1.00095	0.502758	3.57999	2.08789	8.47853	2.91212	2.90924	-0.21923	1.36063	-4.22262	-2.7696
C.cajan_26786	Uncharacterized protein	1	3.54262	1	1	-1.98439	2.87373	-0.929762	3.35242	4.63858	1	0.830823	-2.34285	1	1	1	4.11144	3.41073	1	0.540543	0.727607	0.680081	0.892842	2.20074	2.64657	1	1	-1.12479	1	1	1
C.cajan_26775	Uncharacterized protein	1	4.4411	2.41162	6.85006	-0.713008	4.59615	2.2412	3.41692	3.61622	1	1	1	1	1	1	0.145064	4.39588	1	1	1	1	1	1	1	1	1	0.0260351	1	1	1
C.cajan_26809	Isoflavone 2'-hydroxylase (EC 1.14.13.89) (CYP GE-3) (Cytochrome P450 81E1) (Cytochrome P450 91A4)	-1.14293	7.00373	1	1	1.10735	8.26184	-1.95328	5.33889	8.01604	0.0496865	-1.5521	1	1.1608	1.64343	-2.83771	6.63433	4.14677	-0.264104	0.797453	1.31636	2.73754	5.5446	4.78763	6.14262	0.241767	0.156772	-1.49529	2.13559	0.918134	1
C.cajan_31214	Pectinesterase 3 (PE 3) (EC 3.1.1.11) (Pectin methylesterase 3)	-2.7563	1.78163	0.542347	0.797868	1.86139	1.83277	1.36682	2.9125	0.683508	-0.348719	1.60145	-0.856029	2.64797	0.529661	1.86046	2.76977	3.17338	0.141995	1.98882	2.37913	2.21856	2.43468	3.07881	5.71449	1.93689	3.46651	2.76742	3.75227	1.38455	1.10735
C.cajan_31217	Organic cation/carnitine transporter 3 (AtOCT3)	2.52753	5.35852	2.91057	5.35666	0.361454	7.01094	1	1.68142	2.88488	1	1	-2.98775	1	1	-2.07083	0.491217	1.59962	-1.19088	1	1	1	1	-4.71912	2.8195	1	1	1	5.28477	1.34932	3.44313
C.cajan_37141	MATE efflux family protein 9 (Protein DETOXIFICATION 1-like 5) (Protein DTX6)	-1.604	3.60366	1.39472	3.30277	-0.0204239	2.95544	1.16229	2.61086	3.36408	1	-0.73786	2.62191	0.26396	-1.3757	-0.7696	3.97588	2.69033	-1.38714	2.48056	2.86457	3.36163	3.28323	-0.112849	4.55109	-0.542574	0.00504062	1.154	1.48698	-0.394128	-0.433004
C.cajan_27438	Serine/threonine-protein kinase BRI1-like 1 (EC 2.7.11.1) (BRASSINOSTEROID INSENSITIVE 1-like protein 1)	-1.08911	2.27445	-1.33855	-0.239256	0.345862	2.78238	-0.255686	3.83671	3.50736	0.775683	1.10069	0.855814	0.908529	0.0329472	-0.153844	4.46964	2.94101	0.748221	1.62684	2.53094	1.10996	3.04379	2.76707	4.19981	1.3637	2.91636	0.0500628	0.716473	2.03269	-0.797762
C.cajan_28648	Receptor-like serine/threonine-protein kinase NCRK (EC 2.7.11.1)	0.0843092	3.48646	0.7982	-4.61184	1.95475	3.14332	-1.02366	1.03936	2.98689	2.38953	2.82872	1.3314	0.532756	2.69027	4.11	3.71406	0.379233	3.20614	2.88313	3.21287	3.37791	2.2613	-0.209577	3.28237	-2.74635	1.67346	0.230756	4.04494	0.536998	3.72942
C.cajan_27136	Probable WRKY transcription factor 72 (WRKY DNA-binding protein 72)	1	2.6317	1	-2.62218	1	3.767	1	1.15884	3.04574	1	1	1	1	1	-3.77364	4.46851	1.0531	1	1	-4.1342	1	-5.14232	1	5.31093	1	-5.24008	1	-4.54023	-4.99004	1
C.cajan_37512	G-type lectin S-receptor-like serine/threonine-protein kinase SD1-1 (EC 2.7.11.1) (S-domain-1 (SD1) receptor kinase 1) (SD1-1)	-3.81101	2.6614	-0.0446054	-1.36139	-1.31842	2.19543	-1.59644	1.82946	3.05265	0.226299	0.28359	0.235065	1.08801	0.613456	0.765365	2.65326	1.48977	1.35813	0.257542	1.61265	-0.782097	1.20271	1.29408	3.80196	-3.82085	3.21116	-0.835399	1.97985	1.02906	-3.44141
C.cajan_36204	Uncharacterized protein	1	1	1	1	1	1	1	7.93763	-0.813013	1	1	-1.78253	1	1	1	2.54302	6.46544	1	1	1	1	-2.72415	1	1	1	1	1	1	1	1
C.cajan_25258	Uncharacterized protein	-2.85931	2.01112	0.611248	-1.12039	0.141681	3.41971	0.751712	3.43755	2.97689	1	2.33581	0.112807	2.83646	3.12538	2.10539	0.299022	3.88488	-0.625238	3.85264	2.60171	3.16264	2.9185	1.40239	-0.539419	1.6481	2.68237	0.327572	-0.121363	-1.5073	-0.054689
C.cajan_25814	Uncharacterized protein	2.33745	2.69235	-0.752617	-1.24878	0.0175799	3.01725	-0.380904	2.82903	2.88906	1	-0.343408	1.83223	1.70141	0.366767	-0.0162683	2.18151	2.33914	1.76587	2.18356	2.74556	2.04774	1.76844	-3.20539	3.20948	-2.18125	4.81119	0.398547	1.96042	0.851287	1.25265
C.cajan_43287	TMV resistance protein N	1.80163	1.04666	0.242218	-1.29071	-3.65675	2.77365	0.498761	1.64326	2.1192	-0.545919	1.44976	0.447336	-1.36802	-0.694233	-0.893432	2.04697	1.04044	0.0701832	0.679244	1.73346	1.04752	1.36541	1.61845	2.62887	-1.49513	0.410406	1.6251	-0.624239	0.00742517	-1.80652
C.cajan_41990	Disease resistance protein RGA2 (Blight resistance protein RPI) (RGA2-blb)	-2.71998	1.07879	-1.56508	-0.117138	-0.202401	2.64156	-0.652237	2.49279	3.44308	0.355456	-0.973854	-3.42971	-1.69067	0.706747	-0.526531	4.38486	3.56184	-1.05173	0.339559	-0.350997	-2.38888	-2.6055	-4.12187	3.0513	-1.93057	-1.26648	-0.765315	-3.57761	-2.27226	1
C.cajan_36918	Uncharacterized protein	-3.63807	3.81232	-2.21724	-3.93391	1	1.7528	-3.14539	1.75766	2.90773	1	-0.181488	-0.431104	0.176527	0.636014	0.488546	3.98104	2.87398	-1.65674	-1.49361	-0.0278294	-1.08216	-0.452061	-0.419071	5.02129	-2.5885	1.92126	-1.47222	0.584982	1	1
C.cajan_39726	Quinone oxidoreductase-like protein At1g23740, chloroplastic (EC 1.-.-.-)	-0.811829	6.11154	-1.30142	-3.68788	1	7.03867	1	4.92674	6.286	1	1.53868	-3.29899	1	-1.46935	-1.48553	6.96041	6.66031	-3.51334	-2.96584	0.233729	1.49875	4.51363	1.86069	5.57515	1	-1.87241	1	-0.176322	1	1
C.cajan_32261	Fasciclin-like arabinogalactan protein 12	1	2.95577	1	1	5.12249	4.2435	-2.43772	-1.47694	5.15489	0.48132	1.55727	1	-1.33155	1	-1.00471	4.30132	2.57695	0.949094	6.52827	4.17295	2.34172	1	1	-3.26411	1	2.43418	1	-2.11289	-2.11885	-2.03499
C.cajan_32262	Fasciclin-like arabinogalactan protein 12	1	3.76804	-2.26392	1	5.92633	5.0269	0.131326	-1.48263	6.10038	1.09141	2.49609	1	-1.37771	-1.46244	-0.17363	4.95246	1	0.830758	6.93011	5.03794	2.84859	1	1	-1.7119	1	3.40839	-3.70601	-2.15633	1	1
C.cajan_32263	Fasciclin-like arabinogalactan protein 11	1	3.5129	1	1	5.73157	3.74412	-2.51438	-0.963124	5.64287	1	1.02289	1	1	1	-0.224943	5.04194	-2.75974	-1.47722	6.53201	5.52519	3.85877	1	1	-0.549654	1	3.64412	1	-0.422938	1	1
C.cajan_29652	Uncharacterized protein	-0.0849779	0.599775	1	-1.93124	1	1.09209	1	1.90119	2.6823	1	1	1	1	-1.74867	-0.409096	3.17709	0.936975	1	1	1	-2.94735	0.544505	0.749234	4.64115	1	2.233	-0.361804	0.632836	-0.553621	2.86023
C.cajan_29655	Uncharacterized protein	-1.40353	1.16663	0.924883	1.37545	-1.15128	-1.32104	-0.0658564	2.36616	1.69883	2.45036	-0.519594	1	0.258157	-0.480138	1.63206	3.98567	2.33379	-1.59475	1.9703	1	-2.70882	0.899926	1.29974	6.68135	-1.37446	4.10314	1.8838	2.44184	1.05882	0.997047
C.cajan_29677	Protein SRG1 (AtSRG1) (Protein SENESCENCE-RELATED GENE 1)	1.84063	5.63612	1.25186	-1.3293	3.87642	5.05419	0.111125	3.74639	4.64141	2.72723	3.12351	-1.49012	-0.174079	-0.709708	2.27936	4.35484	3.48529	-0.285641	3.88622	2.8754	5.46421	6.11127	5.22478	0.493535	-0.795474	1.72035	1.00173	1.87154	-2.85738	1
C.cajan_34278	LOB domain-containing protein 4 (ASYMMETRIC LEAVES 2-like protein 6) (AS2-like protein 6)	1	2.02648	1.27621	1.86605	2.158	3.71493	-1.48442	5.08912	2.99101	1	0.0277486	1.09685	0.591105	1.25092	-2.45054	2.75667	4.855	-0.616297	4.41372	2.07876	0.296346	1.18991	-2.91729	-1.41586	-0.646205	1.48166	0.580753	-2.35712	-0.15387	1
C.cajan_26868	ABC transporter C family member 10 (ABC transporter ABCC.10) (AtABCC10) (EC 3.6.3.44) (ATP-energized glutathione S-conjugate pump 14) (Glutathione S-conjugate-transporting ATPase 14) (Multidrug resistance-associated protein 14)	-0.858008	0.703473	1.35444	-0.725	0.955618	1.54225	-0.828499	3.26037	1.69345	1.6633	2.88847	1.51688	0.59683	-2.60418	-0.16947	2.52652	3.59883	2.92385	0.596926	1.98904	2.17231	1.60252	0.654417	2.21204	-1.56612	1.08083	0.703278	0.171322	1.11391	-0.600886
C.cajan_35651	Probable mitochondrial chaperone BCS1-B (BCS1-like protein 2)	-2.43233	2.65028	1	-3.31588	-0.841448	4.10344	0.631095	5.02559	4.08077	0.981042	3.11753	1	1	1	-1.41908	4.6892	6.5024	-4.11601	1.8429	1.64719	0.849975	2.15386	2.34746	2.05505	-3.40922	1.12538	2.09372	0.708125	-3.51448	-0.482249
C.cajan_31772	Pathogenesis-related protein STH-2	3.33654	7.11821	4.22786	3.98834	1.47109	5.58905	-0.337661	2.9113	7.60014	1	0.168308	0.161281	0.662306	-0.424	1.36433	5.01179	4.06855	-0.472123	0.0983791	2.91485	-0.756375	3.35833	1.3318	8.16078	-1.46633	4.52668	-0.309352	2.75512	-2.60117	1.87223
C.cajan_31780	Probable protein phosphatase 2C 34 (AtPP2C34) (EC 3.1.3.16)	3.74551	7.05379	1.02323	4.45319	1	7.44133	-3.15383	3.91669	4.86636	0.931812	-3.31867	-4.62282	-2.71231	-2.81132	-4.47678	6.07758	6.45744	-2.36144	1	1	1	-2.34907	-2.41873	5.62617	-3.15964	-4.05987	-2.33778	-1.86773	1	1
C.cajan_31791	Uncharacterized protein	-0.990739	-0.559926	1	1	2.41019	1.98177	0.575419	1.22047	3.54536	1	-0.755403	0.0901488	0.995593	3.48356	3.42143	2.97839	2.03814	0.426243	3.31504	0.00960516	1.52496	1.7554	2.18824	5.17884	2.42084	2.26274	2.83486	-0.46347	0.608639	1
C.cajan_36305	Probable LRR receptor-like serine/threonine-protein kinase At1g06840 (EC 2.7.11.1)	-4.39891	2.21498	0.117908	-5.21744	-0.629463	3.29435	0.59166	0.150911	2.90779	1.10275	-0.31531	-0.721142	0.013841	-2.3328	0.963681	2.84654	0.322447	-1.02433	-0.326326	-1.14701	-0.877404	-0.38329	0.912021	5.15885	0.434049	-1.16163	-0.18553	-2.35866	1.78666	1
C.cajan_30809	Sulfate transporter 3.1 (AST12) (AtST1)	-1.00085	3.05999	3.20548	0.484396	4.63133	4.95858	-3.90381	-0.83713	5.71737	4.01961	3.99149	-0.215228	2.80678	-1.91951	-2.49718	3.71961	4.5185	2.79932	4.93303	6.00449	3.62736	4.7841	4.02041	4.61513	3.54614	4.33672	-3.50844	1.13469	1.04165	-1.54728
C.cajan_30815	Uncharacterized protein	1	1.346	-2.63566	0.352363	-0.0917527	3.75413	0.853549	3.35416	4.63507	1.4109	2.58219	0.641694	0.244412	-0.899076	2.0699	3.69626	1.44692	0.927449	3.13217	-0.731407	1.72101	2.00154	-1.80687	1.80692	1.28077	0.0112237	1.06684	-0.142025	-3.06968	0.636905
C.cajan_35960	Zinc finger protein CONSTANS-LIKE 3	4.52153	3.51382	2.17612	3.63713	2.22539	5.53623	0.636311	4.01764	3.25817	0.81129	1.33445	-0.275931	1.23364	-1.50321	-0.774071	3.11077	1.7495	0.903154	3.20304	2.63693	3.00239	2.21494	1.79945	4.22124	-1.05691	2.22329	2.4693	3.48489	-1.25452	3.87032
C.cajan_35954	Receptor-like serine/threonine-protein kinase SD1-8 (EC 2.7.11.1) (Arabidopsis thaliana receptor kinase 3) (S-domain-1 (SD1) receptor kinase 8) (SD1-8)	-0.354767	2.8039	-1.62729	0.00426407	2.26531	2.10699	-0.549525	4.63394	4.11423	2.32687	1.77366	0.146303	-0.936895	-2.73435	0.706906	5.90059	4.00069	1.76735	2.38932	3.35695	1.98165	3.07046	3.4235	5.04845	-1.87906	3.14339	-1.07613	2.85506	3.48732	1.55632
C.cajan_35956	G-type lectin S-receptor-like serine/threonine-protein kinase At1g11330 (EC 2.7.11.1)	1	0.602618	1	1	-2.53388	3.68089	-1.43565	4.0795	3.7073	-1.39664	-4.63908	-4.86019	1	1	1	4.11202	2.43557	-2.07595	-0.335834	1.07674	-2.05969	-0.72921	-1.23482	4.47028	1	-4.71452	-1.11154	-4.01853	-5.01221	1
C.cajan_35170	Cytochrome P450 716B1 (EC 1.14.-.-) (Cytochrome P450 CYPA1)	-4.72183	3.40628	-2.15007	-4.4434	2.09423	6.17245	-3.07117	5.16472	4.62043	0.434241	2.71345	-2.05488	-0.74963	-1.89056	-3.40102	6.07948	4.69292	-0.577522	0.993747	2.38534	3.39504	3.02134	3.05417	3.46231	-0.717311	0.505871	-0.45037	1.07368	1.67269	-0.44501
C.cajan_29746	Probable serine/threonine-protein kinase Cx32, chloroplastic (EC 2.7.11.1)	1	2.08925	1	-3.89432	-1.96867	2.21033	1	2.22677	3.29546	-0.363317	2.54344	-1.94794	-1.01275	-1.71036	1	3.77008	1.56431	-1.61821	1.88918	3.12795	1.3725	3.05655	4.08205	6.95711	1	2.53536	-4.26857	1.18439	-2.85912	-2.65198
C.cajan_37039	LRR receptor-like serine/threonine-protein kinase ERL1 (EC 2.7.11.1) (Protein ERECTA-like kinase 1)	-4.95569	-0.25231	-2.51763	1	-0.442087	0.164979	-2.89438	-0.00338131	1.67411	-1.41171	2.86994	-1.0734	-0.320962	-3.06909	0.548742	1.86518	0.294171	-3.05421	-1.0553	1.33976	1.66336	3.52419	3.52616	3.63444	-1.95178	2.80975	-1.18646	-0.34072	-3.55755	-3.85597
C.cajan_33772	Chloride channel protein CLC-b (AtCLC-b) (CBS domain-containing protein CBSCLC7)	-1.38424	2.64199	3.51367	0.842054	4.5315	4.36185	1.30879	4.88711	5.5104	4.10099	1.82611	0.845695	0.383353	2.60694	1.19116	4.14699	4.19864	0.168308	4.21556	2.89886	5.34981	4.53131	4.41017	1.61657	1.05947	2.48704	1.67972	-1.31356	-0.482472	-2.33054
C.cajan_37483	Putative disease resistance RPP13-like protein 1	2.82781	1.60531	1.72236	0.533165	0.368757	3.05815	0.411741	3.69227	2.48591	0.960326	2.15673	0.0839962	-0.765589	-0.311546	-0.414399	3.74192	3.62216	0.967309	0.769713	1.98633	2.32361	1.49681	1.8124	2.77407	-0.995733	0.981085	1.17176	1.77006	2.15762	3.01382
C.cajan_29644	Putative syntaxin-24 (AtSYP24)	-0.729985	1.93989	-2.31387	1	2.32655	-0.433964	1	1.59633	2.20953	-0.00852985	-0.774782	-1.81341	2.44227	4.44918	3.96145	5.06484	1.92294	1	1	0.0131406	-1.53215	0.026191	-1.06015	4.50386	5.56344	3.50456	-1.30994	1.25631	0.17997	1
C.cajan_47395	12-oxophytodienoate reductase 1 (EC 1.3.1.42) (12-oxophytodienoate-10,11-reductase 1) (OPDA-reductase 1) (LeOPR1)	-3.02248	4.89094	1	1	1	2.7775	-1.4753	1	1.29892	1	1	1	1	1	1	1.39653	3.48828	1	1	1	1	-1.30051	1	6.19477	1	1.41286	1	1	1	1
C.cajan_31023	Gibberellin 2-beta-dioxygenase 8 (EC 1.14.11.13) (GA 2-oxidase 8) (Gibberellin 2-beta-hydroxylase 8) (Gibberellin 2-oxidase 8)	4.96426	4.51225	3.12778	3.32716	-0.513288	3.31804	-2.91966	4.36105	4.16068	1.48114	3.12926	3.97459	3.13601	1.15085	-2.81978	3.68627	5.08657	0.0979209	2.9456	0.628494	0.682124	2.06694	1.17499	0.852318	2.5967	-0.444724	-1.33207	2.66228	0.133366	3.22659
C.cajan_31009	Uncharacterized protein	-0.794998	2.49902	-1.99419	0.480927	0.346781	3.28592	-2.20195	5.26839	3.77457	-0.138456	2.95568	1.63353	0.911086	1.65704	0.451794	7.5113	4.73946	-1.84773	4.58127	4.15485	4.54707	4.77609	5.55598	8.99399	0.168026	6.43317	2.08761	4.82529	0.587135	1.83779
C.cajan_34685	Transcription factor bHLH93 (Basic helix-loop-helix protein 93) (AtbHLH93) (bHLH 93) (Transcription factor EN 47) (bHLH transcription factor bHLH093)	1	1.93696	-0.0437827	5.38782	1	4.79001	1	6.91668	3.87613	1	1	-2.19364	0.172705	1	1	4.42124	8.61653	1	0.642341	2.97932	1	-0.128636	1	2.17645	1	1	1	4.39756	1.51543	5.73779
C.cajan_29567	Hyoscyamine 6-dioxygenase (EC 1.14.11.11) (Hyoscyamine 6-beta-hydroxylase)	-3.46804	4.57053	-2.71168	-0.912828	-2.05319	5.3933	-2.90211	2.96069	4.55365	1	-3.19069	1	0.457563	2.14623	-2.83885	4.87158	7.56039	4.56713	1	1	-4.20429	1	1	2.51711	0.874624	-0.0267017	1	-3.54729	7.68374	-2.53438
C.cajan_31675	G-type lectin S-receptor-like serine/threonine-protein kinase At1g34300 (EC 2.7.11.1)	0.124593	1.69794	0.543793	-2.51519	2.69063	1.83768	1.11293	2.3913	1.61668	1.20128	1.83932	1.16253	1.06524	-0.224073	0.177701	2.68523	1.46361	0.716174	1.42472	1.72366	1.94567	2.08983	2.40511	3.23254	0.138828	1.32342	2.03243	-0.130735	0.457206	-2.91437
C.cajan_31703	Putative DNA-binding protein ESCAROLA	4.28085	3.85627	3.68583	2.78554	1.40417	4.34644	-2.52467	4.95734	4.53841	1	1	-2.31896	-0.424144	-1.10197	-1.80869	5.2671	5.34911	-3.20685	1	-1.47325	-1.63516	0.769594	-1.60076	3.53564	-1.26838	0.0773387	-0.194343	-0.0100327	-1.00842	0.749526
C.cajan_28435	Alpha-dioxygenase 1 (Alpha DOX1) (EC 1.14.99.-) (Fatty acid dioxygenase AlphaDOX1) (Pathogen-induced oxygenase) (Plant alpha dioxygenase 1)	-1.39242	6.31757	5.4926	0.767129	1.00656	5.69491	2.5761	0.718877	5.21621	3.94759	2.60052	1.12074	-1.32559	1	0.442864	1.83743	-2.03397	0.836255	-0.394767	-2.01717	-0.460064	0.164104	1.40589	3.07451	-3.82116	-0.798662	2.91012	-0.300175	-2.94317	-2.19023
C.cajan_28438	WAT1-related protein At3g28050	4.83896	2.82907	-0.0420913	-1.9476	0.124355	3.96781	0.267152	3.6021	4.08655	0.0818168	3.67687	1.1862	0.699098	-1.30543	1.86464	5.08924	4.05976	1.91912	3.76046	4.19006	2.9171	4.02351	3.76352	4.36583	-1.33996	2.50273	0.358734	2.17039	1.34753	2.00048
C.cajan_38973	Protein ASPARTIC PROTEASE IN GUARD CELL 2 (AtASPG2) (EC 3.4.23.-)	1.52503	2.10418	2.3631	1.2372	-0.0701621	1.51696	1.52531	2.81583	2.3713	1	1	-1.09734	-1.35413	-3.52977	-1.43946	2.78322	3.24828	-0.0457009	2.60262	0.506612	-1.80714	-0.949867	-3.56786	1.37973	-1.23581	-0.786204	0.361746	-0.531214	0.623614	-0.524461
C.cajan_40141	Formin-like protein 8 (AtFH8) (AtFORMIN-1)	1.03392	3.35752	2.40868	-1.24189	3.69046	3.31842	1.28543	4.58263	3.71994	4.39856	3.0265	3.17135	2.19493	1.81334	1.20111	4.76431	4.82848	1.28332	3.3052	2.94031	1.95883	0.14543	0.695762	6.47731	0.70642	2.94413	1.81216	-0.268096	1.05583	-0.45152
C.cajan_34237	Transcription factor TT8 (Basic helix-loop-helix protein 42) (AtbHLH42) (bHLH 42) (Protein TRANSPARENT TESTA 8) (Transcription factor EN 32) (bHLH transcription factor 042)	-2.6638	1.68869	1.40965	-0.786522	0.961134	3.1206	-0.582339	1.32657	2.85471	1	-1.85602	0.912282	-0.926509	-1.73952	-4.65958	4.96946	3.21402	2.92048	2.54475	3.0949	2.81774	1.59023	-1.3831	4.87092	-1.71512	1.82526	0.23363	1.06499	2.73028	-0.466608
C.cajan_37571	Flavone 3'-O-methyltransferase 1 (OsOMT1) (EC 2.1.1.42) (Quercetin 3'-O-methyltransferase 1)	1	1	1	1	1	1	1	6.35487	1.91555	1	-0.17404	1	1	1	0.173588	1.14943	8.90161	1.18963	1	1	1	-0.469604	1	1	1	1	1	1	3.30522	1
C.cajan_37579	Alcohol dehydrogenase (EC 1.1.1.1)	-2.09382	3.68116	-0.803589	5.49992	0.201684	9.79218	-3.19998	3.51487	4.46453	1	-1.95941	1.12872	-0.182174	0.97103	-0.486445	4.57545	2.79163	1.8806	-0.972668	-2.13169	-2.15489	-1.58505	-1.71272	4.70897	-2.09415	-1.23183	-1.30446	-0.0730093	2.44758	-2.6881
C.cajan_37575	Quercetin 3-O-methyltransferase 2 (EC 2.1.1.76) (Flavonol 3-O-methyltransferase 2)	1	1	1	1	1	1	1	8.15306	1	1	-0.717916	-0.3518	1	0.234759	1	3.00917	12.0041	-2.4238	1	1	1	1	1	-2.04482	1	1	1	1	-4.10514	1
C.cajan_31331	Uncharacterized protein	3.08104	0.580165	0.903239	0.395677	-1.07957	0.828274	-1.04027	6.0742	0.642184	1	1.1826	2.07637	0.277711	0.807108	1	3.01623	7.70187	0.135482	0.525478	1.20108	0.162442	0.983094	0.521684	5.05936	1.24047	0.78836	-0.584668	1.50193	0.52702	2.05484
C.cajan_30509	Clavaminate synthase-like protein At3g21360 (EC 1.-.-.-)	1	3.64033	1.77481	1	1	3.32915	1	2.6135	5.21844	1	1	0.745625	-2.75817	-1.78754	-0.785783	6.02987	4.9489	-0.0644769	1	1	-2.89798	-4.47856	-4.40668	4.88176	-4.20748	-4.55221	1	1.49523	0.777721	2.75256
C.cajan_25087	Plant intracellular Ras-group-related LRR protein 6	1.02911	3.40173	-1.96582	-1.93165	1.72273	4.6089	2.18699	3.78464	4.40389	3.53619	2.28532	4.57462	-1.64641	3.86366	-0.349098	4.87757	3.11905	-0.765459	1.30842	1.36723	2.21754	1.77834	3.1017	3.91292	-2.71689	-0.215347	1.20311	-1.99606	1	1
C.cajan_25090	Auxin efflux carrier component 2 (AtPIN2) (Auxin efflux carrier AGR) (Ethylene-insensitive root 1) (AtEIR1) (Polar-auxin-transport efflux component AGR1) (Protein AGRAVITROPIC 1) (AtAGR1) (Protein WAVY 6)	1	5.16935	2.21435	7.23883	-2.79847	4.80712	1	2.73489	4.52703	1	-4.16675	-0.656469	2.49639	-1.60724	-0.891771	0.222916	1.59868	-3.69334	-1.42198	1	-3.71196	-0.148284	-2.774	0.953332	1.09043	-1.13307	1	1.24989	-2.78329	2.03442
C.cajan_25148	Probable WRKY transcription factor 48 (WRKY DNA-binding protein 48)	-0.194333	2.12471	0.294653	0.0181499	0.292605	1.81405	-1.90577	4.6776	3.65276	-0.161992	-0.998103	-1.39368	-0.354527	-1.03461	2.28056	4.98417	5.13588	-1.49948	1.34584	2.35039	1.74196	2.88497	3.25403	8.1353	0.0568609	1.3082	-2.11445	1.88017	1.95427	-0.420046
C.cajan_28470	TMV resistance protein N	-1.38562	3.14928	-1.798	-2.32265	-1.08378	4.04306	-1.53486	4.47678	4.44306	0.310817	0.537147	0.10537	-0.544277	2.19984	-0.765187	5.07621	4.64142	-0.442111	1.37125	2.23745	3.45012	3.64952	2.616	6.4799	-0.608859	3.31204	0.694158	0.494405	-2.59441	-3.00479
C.cajan_28471	Vignain (EC 3.4.22.-) (Cysteine endopeptidase)	1	-1.16887	1	1	-2.23955	1.05185	1	0.304219	1.9137	1	-2.78386	1	1	1	1	5.75103	1.74847	1	-1.55771	-3.54434	-0.777423	0.403453	-0.465283	5.72915	-4.01586	-1.81014	1	1	1	1
C.cajan_32387	Uncharacterized protein	3.42844	2.76896	-0.0265974	-1.69255	1.27377	2.57894	-0.742466	3.54249	3.53288	-0.243168	1.03426	-1.35012	0.866022	-1.69602	-0.501138	3.25682	2.34277	-1.18768	2.51218	4.02223	2.71821	4.96565	4.86088	7.27512	2.65162	4.3581	2.26665	3.74361	2.33432	1.86826
C.cajan_38864	Glutathione S-transferase (EC 2.5.1.18) (25 kDa auxin-binding protein) (GST class-phi)	3.11253	7.84937	3.21861	6.84442	-0.353443	7.58183	1.78753	8.19894	9.38423	0.756707	0.51779	6.34296	0.239765	4.66491	1.9822	6.22105	7.08825	0.102349	3.87936	-0.667041	4.71906	1.96456	-3.47057	4.67906	-2.26419	-0.0434838	-0.606138	0.745728	-3.42807	1.05328
C.cajan_30622	G-type lectin S-receptor-like serine/threonine-protein kinase At4g27290 (EC 2.7.11.1)	-1.84346	2.97447	-0.342278	-2.38509	-1.29496	2.12933	-3.39117	2.37494	3.16239	1	0.0906502	-2.64602	-2.60541	-2.98745	1	4.07538	2.14803	-2.03127	-0.844948	1.0581	-0.582276	1.09114	1.46257	5.43763	-4.6262	0.0126974	-2.27439	0.549945	-2.42351	1
C.cajan_30624	G-type lectin S-receptor-like serine/threonine-protein kinase At4g27290 (EC 2.7.11.1)	1.23662	3.29942	-2.27191	-4.14573	-3.38655	3.57982	-4.32928	2.69838	4.15458	1	-1.45701	-3.75372	-4.85947	-2.91059	-2.06957	3.66344	2.8001	-3.96871	-1.76979	0.550142	1.93106	3.32682	2.97429	6.12833	-3.26715	-1.85164	-3.95981	3.18038	1	3.24206
C.cajan_30623	G-type lectin S-receptor-like serine/threonine-protein kinase SD1-1 (EC 2.7.11.1) (S-domain-1 (SD1) receptor kinase 1) (SD1-1)	-0.29075	2.97537	-0.473911	1	-2.1816	1.58471	1	0.943869	2.56431	-0.55518	-1.85765	-2.35352	-2.22495	-3.29313	-1.80134	3.50774	0.244777	1.63109	-0.935139	1.45148	0.531638	0.621815	-0.0417067	4.29432	1	-0.0808979	-3.82013	0.981261	-0.194366	-3.28856
C.cajan_26444	Uncharacterized protein	-2.40369	2.76084	1	-1.60405	-1.96953	1.88763	-1.82022	2.26257	3.63907	1	0.393482	1	-1.33588	1	1	6.24941	3.55385	1	1	-0.727117	-2.17112	-1.17983	0.614644	6.25354	-2.87878	1.88475	-0.47595	-0.88884	-3.08066	1
C.cajan_26445	Uncharacterized protein	1	1.9406	1	1	1	2.04381	-0.189169	0.0614583	2.12097	1	-3.00828	1	1	1	1	4.8892	3.29771	1	1	1	-3.11636	-1.11696	-0.214459	5.59023	1	-0.639206	-3.00122	1	1	1
C.cajan_30765	Peroxidase 55 (Atperox P55) (EC 1.11.1.7) (ATP20a)	1	5.57086	-1.39236	1	-0.87742	5.64213	0.979081	4.92836	6.2158	1.44408	-2.83752	-0.347351	0.250016	-0.672347	0.579624	7.01081	5.20447	3.16553	-1.69705	-3.07534	-1.73015	-0.218503	0.625055	8.46617	-2.79075	1.58305	0.999784	6.61467	5.07737	5.9032
C.cajan_30785	(+)-neomenthol dehydrogenase (EC 1.1.1.208) (Menthone:neomenthol reductase) (Short-chain dehydrogenase/reductase 1) (AtSDR1)	1	3.57003	-1.99311	1.73216	1	4.01979	1	3.57603	3.424	-0.134005	1	-0.614945	1	1	1	1.82679	4.56215	-1.69692	1	1	1	-3.28878	1	2.51967	1	1	-4.05102	-2.10159	0.891287	1
C.cajan_30334	Transcription factor bHLH92 (Basic helix-loop-helix protein 92) (AtbHLH92) (bHLH 92) (Transcription factor EN 22) (bHLH transcription factor bHLH092)	-3.137	1.55943	1	-3.43513	-0.844292	-1.90681	1	2.68101	2.28103	1	1	-1.47483	-2.11688	-1.31541	-3.54024	6.01994	3.01931	1	-1.11553	1.7295	-2.31467	-2.19628	-3.81705	6.66458	-2.59967	2.67495	0.517215	2.72238	-2.11915	1
C.cajan_23875	Uncharacterized protein	1	1	1	1	1	1	1	1	3.18411	1	1	-2.61173	1	1	1	9.20996	1.28699	1	1	1	1	1	-2.66527	6.9	1	1	1	1	1	1
C.cajan_23878	Transcription factor bHLH30 (Basic helix-loop-helix protein 30) (AtbHLH30) (bHLH 30) (Transcription factor EN 53) (bHLH transcription factor bHLH030)	1	2.19498	0.418276	-0.492517	-0.275572	3.25184	-0.0713742	5.29104	3.08383	1	-0.967747	-1.92702	0.215554	-0.754904	3.61414	2.56292	3.63208	-0.268867	0.245557	1.01054	-0.924832	3.27023	1.54616	1.92601	-0.0331045	1.31321	0.235004	1.95498	0.9925	0.883793
C.cajan_23898	RING-H2 finger protein ATL40	1	2.43149	0.763114	-0.24944	0.672018	1.53651	2.56491	3.20926	2.82184	1.89662	0.999394	1	-2.01156	1	1	2.93099	3.19889	1	1	-1.05835	-0.848796	2.02974	1.62776	2.58405	1	-1.68704	0.864295	-1.39053	1	1
C.cajan_23941	Tyrosine aminotransferase (TAT) (EC 2.6.1.5) (L-tyrosine:2-oxoglutarate aminotransferase)	4.94399	5.20989	2.1131	0.505027	2.14088	5.65406	-0.146378	3.65982	5.18214	-1.07486	1	1	1	1	1	4.84321	4.52855	-3.60275	1	1	-4.25831	1	1	2.5335	1	1	-1.44182	0.0212239	-4.12171	1
C.cajan_23943	Probable aminotransferase TAT2 (EC 2.6.1.-) (Tyrosine aminotransferase 2)	1	3.57877	-2.79721	-3.80545	-2.14839	3.98163	3.0553	10.4569	6.19611	1	-3.23957	-0.220424	1	-0.904278	-2.29628	5.17507	11.2097	-1.66425	1	1	-4.31814	1	1	-2.04594	1	1	3.02871	1	1	1
C.cajan_25695	TPR repeat-containing thioredoxin TTL1 (Tetratricopeptide repeat thioredoxin-like 1)	-2.20377	5.56459	0.555777	1.64664	2.51518	4.25107	0.610237	4.2702	6.12604	3.04473	5.16259	1.12302	-0.52062	-0.662035	-0.715848	4.69926	4.11586	1.46332	3.75758	3.82873	4.37514	4.20127	4.58001	4.92014	-4.23735	3.52154	0.521242	3.46365	1.77873	2.70245
C.cajan_31706	Protein GPR107	-1.4942	0.661494	1	1	1	1.03593	-0.311596	1.09408	1.47351	0.216809	4.45817	-1.829	2.01356	-2.10245	-0.00450535	5.35443	1.40641	-0.872327	2.18648	5.36382	3.09257	5.39243	6.34422	4.92353	1.03538	2.50207	0.417844	5.36872	-4.03116	2.51908
C.cajan_33039	3,9-dihydroxypterocarpan 6A-monooxygenase (EC 1.14.13.28) (Cytochrome P450 93A1) (Dihydroxypterocarpan 6a-hydroxylase) (D6aH)	1	3.62011	1	1	-2.3851	2.62837	1	-1.80228	4.3568	-0.669423	-4.10572	1	1	1	-1.31029	5.68508	-0.0246765	-4.47851	1	1	1	1	1	0.669335	1	1	1	1	1	1
C.cajan_41154	Demerged into P9WIB0 and P9WIB1.	1	2.68377	-1.79851	-1.3667	0.271629	2.8949	-1.298	1.59186	4.34789	0.844603	0.285059	-3.4135	2.5873	-0.694069	4.90535	1.96952	2.47611	-0.0418299	0.213117	-2.09979	-0.921816	4.17726	3.75625	0.670224	-0.286364	4.01712	-1.20258	3.49724	1.64751	4.59461
C.cajan_41159	Probable WRKY transcription factor 72 (WRKY DNA-binding protein 72)	1	-5.06271	1	1	1	3.23136	1	5.55096	2.47023	1	-3.62941	1	1	1	1	3.28842	4.49408	-5.05967	1	1	1	1	1	-0.330755	1	1	1	1	1	1
C.cajan_38051	Peroxidase 5 (EC 1.11.1.7)	1	2.17698	1	1	1	0.537236	1	1.50935	1.09051	1	1	-3.00346	1	1	1	5.83497	1.5092	1	1	1	1	1	1	4.57623	1	1	1	1	1	1
C.cajan_31026	Naringenin 8-dimethylallyltransferase 1, chloroplastic (SfN8DT-1) (EC 2.5.1.70)	1	2.86263	1	1	1	6.19748	1	6.18234	6.31318	1	1	-1.40865	1	-1.57846	1	7.16169	5.17588	1	1	1	1	1	1	6.61259	1	1	1	1	1	1
C.cajan_29923	Laccase-7 (EC 1.10.3.2) (Benzenediol:oxygen oxidoreductase 7) (Diphenol oxidase 7) (Urishiol oxidase 7)	-5.09121	2.10701	0.684675	-0.465883	-3.73772	3.14522	1	1	2.20948	-0.824791	1	-1.73909	-2.99482	1	1	1.89747	1	-3.61896	1	1	1	1	1	0.85579	1	-2.24019	1	-1.87801	-2.88195	1
C.cajan_44946	Probable L-type lectin-domain containing receptor kinase S.5 (LecRK-S.5) (EC 2.7.11.1)	1	0.805672	1	1	1	1.84951	1	1.28932	1.92917	1	-4.13423	-4.2792	1	1	1	3.27978	0.788084	1	1	1	1	1	1	4.41319	1	1	1	1	1	1
C.cajan_38825	WAT1-related protein At1g25270	1	5.48307	1	-2.77943	1.29984	4.98828	1	0.144764	6.27326	1	-4.20619	1	-0.498387	1.20365	0.329583	6.00491	4.55797	-3.63036	1	-1.86832	-3.89137	-0.320969	-0.46276	4.03559	-2.60359	-0.875862	1	2.48828	1	0.618934
C.cajan_36232	Uncharacterized protein	1	7.89191	2.39066	-2.15155	1	9.6075	1	8.59168	8.79717	1	1	5.35223	3.62466	1	5.78202	9.85597	8.72025	1	9.89022	9.44446	-3.40359	0.765246	1	5.51373	2.03609	4.81019	1	-2.69874	1	1
C.cajan_25424	Phosphoenolpyruvate carboxylase (PEPC) (PEPCase) (EC 4.1.1.31)	1	4.23766	-2.83788	2.7611	-2.8399	6.35926	2.89409	5.8352	5.91646	3.3519	-1.82498	4.79318	2.71504	3.26556	2.71832	6.68097	8.48513	2.74866	2.65846	3.11415	0.568217	1.30704	-1.60964	2.16832	-0.599337	2.99564	-0.149533	2.1681	3.9344	1.89928
C.cajan_25429	Probable mitochondrial chaperone bcs1 (BCS1-like protein)	-3.01567	2.28717	-0.427964	1.19411	-0.289374	1.97359	1.41073	1.70706	2.93347	1.40026	0.0505505	-1.90895	-1.08502	-4.08636	-1.60317	2.74258	1.23048	-1.80421	2.01555	0.205905	0.689147	2.0219	1.64537	0.459589	1	1.34974	2.13749	-0.0884771	2.27361	-2.05411
C.cajan_25459	Uncharacterized protein	1	1.31937	-1.71738	1	-0.986448	2.11168	0.19531	2.79225	2.13664	-0.215076	-1.47918	-0.25467	0.695896	0.705049	-0.918039	1.38002	3.35464	-1.59426	-1.40659	-3.37818	-0.58233	3.24156	1.58719	2.4662	-0.467232	1.23117	1.36227	-1.68319	-2.95905	-4.54392
C.cajan_34647	Uncharacterized protein	2.42953	4.05998	1	-2.30853	0.299714	4.15317	0.442535	5.11142	6.10813	1	4.69738	1	-1.00854	1	2.32331	5.01292	2.74625	-1.17953	3.80289	-0.995345	2.5	6.00004	2.19879	3.02886	1	0.0819804	2.97322	1.20776	1	3.9175
C.cajan_34646	Uncharacterized protein	1	-0.290896	1	1	1	4.02944	-0.946752	4.22596	4.56531	1	-1.68636	1	1	1	1	3.07533	2.39083	-2.47627	1	-0.37775	-2.20642	1.13628	1	0.318635	1	1	-3.54347	-1.19079	-2.12903	1
C.cajan_35670	RING-H2 finger protein ATL70	1	2.47439	1	0.937578	1	4.60968	1	2.92606	3.09978	1	1	1	1	1	1	2.94942	3.00387	1	0.0502022	-0.939419	-1.25886	-1.84815	-0.161418	3.64098	1	-1.93649	1	1	1	1
C.cajan_28573	Dehydration-responsive protein RD22	5.00763	9.25095	3.73812	-1.08886	2.88087	9.08031	1	9.33522	10.8014	1	1	-1.27245	1	1	-1.79123	9.78691	7.75391	-1.50166	1	1	1	1	1	7.94044	1	1	1	1	1	1
C.cajan_32587	MLO-like protein 12 (AtMlo12) (AtMlo18)	1	1.84351	1	-3.4093	1	2.51704	1	1.02291	2.70461	1	1	1	1	1	1	4.01126	1.38449	1	1	1	1	1	1	3.8082	1	1	1	1	-4.73287	1
C.cajan_32593	Uncharacterized protein	1	2.13081	1	1	0.714848	6.37341	1	4.51535	4.2596	1	1	5.13612	0.898889	3.15486	0.448034	4.43912	5.1166	-0.776906	-2.04894	-0.392304	1	2.59417	-1.17313	3.42963	-0.6275	4.3056	1	-0.212415	1.63046	0.845358
C.cajan_26705	Transposon Ty3-G Gag-Pol polyprotein (Gag3-Pol3) (Transposon Ty3-1 TYA-TYB polyprotein) [Cleaved into: Capsid protein (CA) (p24); Spacer peptide p3; Nucleocapsid protein p11 (NC); Ty3 protease (PR) (EC 3.4.23.-) (p16); Spacer peptide J; Reverse transcriptase/ribonuclease H (RT) (RT-RH) (EC 2.7.7.49) (EC 2.7.7.7) (EC 3.1.26.4) (p55); Integrase p61 (IN); Integrase p58 (IN)]	3.74001	3.33368	2.82218	-3.19977	1.7389	6.10211	1	1.34636	5.08312	-2.40782	-0.267317	-2.57106	-2.06882	-0.841425	-3.04681	3.22147	1.2404	-4.7532	-0.423536	0.964776	0.551797	0.156086	-4.11153	0.518414	-3.96954	-1.5522	-2.27842	-3.59604	-4.1078	1
C.cajan_26729	Putative calcium-transporting ATPase 13, plasma membrane-type (EC 3.6.3.8) (Ca(2+)-ATPase isoform 13)	-4.4725	-0.168974	-4.66483	-1.03518	-0.851368	0.631114	-1.52708	2.67812	3.50273	1.48165	-0.433497	-0.881133	-0.853913	-0.932524	-3.26994	3.0352	0.110243	-1.30415	0.152313	3.8266	1.76521	0.783088	-1.22262	8.31455	-3.24025	1.96118	-1.55225	3.8968	-3.3731	-1.70462
C.cajan_24785	LOB domain-containing protein 4 (ASYMMETRIC LEAVES 2-like protein 6) (AS2-like protein 6)	1	2.59324	-1.50643	-2.56369	3.46153	3.06945	-0.122417	1.54077	3.41591	1.28787	3.48607	-2.17456	1	1	1	3.78931	1.28486	1.77144	4.33375	4.91751	3.76964	2.3128	3.59481	1.10357	1	0.141498	-1.8937	3.42229	-2.96605	-3.98163
C.cajan_24761	Uncharacterized protein	1.0066	1.99795	1	1	0.927639	3.282	1	2.5461	3.51976	0.899818	-1.48677	-3.33564	3.8936	4.40139	3.36282	1.26909	1.34683	-1.58999	0.83535	-0.651752	0.0614859	3.22162	1.64954	1.90978	3.01825	4.90616	-2.42197	0.438154	-1.13311	0.848638
C.cajan_24762	Trans-resveratrol di-O-methyltransferase (EC 2.1.1.240) (Resveratrol O-methyltransferase) (ROMT) (VvROMT)	-2.53886	2.76655	0.264584	-2.82109	1.30474	2.11606	0.212009	2.66549	4.01823	1.36259	1.03523	-0.955992	-3.49661	-2.53983	2.25013	3.22634	1.52452	-0.0957572	1.88295	0.639436	0.0749164	1.83708	0.546897	3.95494	-1.13433	1.04407	2.0848	-1.5359	-2.47564	1
C.cajan_26101	Receptor-like protein 12 (AtRLP12)	-2.97738	-0.514221	-0.816129	-3.18	0.747843	-2.08818	1.62125	2.85782	1.03854	2.16028	3.93096	2.382	0.734916	-1.10783	-0.95508	4.65441	1.25435	0.327411	4.00566	4.15034	4.95878	5.15609	5.028	7.25379	-0.859368	4.45158	3.64547	1.88772	-1.84055	2.36573
C.cajan_26145	Aquaporin NIP3-1 (NOD26-like intrinsic protein 3-1) (OsNIP3;1)	4.42097	6.14992	3.55443	1	1	5.02	3.06881	2.72007	5.82703	2.07003	3.64389	3.74849	0.717044	1	1	5.60346	4.47771	1.44737	2.02451	1	1	-1.03525	1.8395	5.69576	1	1.70961	3.19079	0.6635	-0.919119	1
C.cajan_26118	Geraniol 8-hydroxylase (EC 1.14.13.152) (Cytochrome P450 76B6) (Geraniol 10-hydroxylase) (CrG10H)	1	2.17908	-3.27298	-3.21353	-2.7414	1.64012	1	3.2237	3.39043	1	-1.37279	-3.85881	1.76586	2.47412	-3.34039	4.01811	1.69915	1	-0.657605	-1.69581	-0.867447	-0.123497	-1.68614	2.33807	3.33043	0.167255	-3.7946	1	-3.96141	1
C.cajan_44175	Disease resistance response protein 206 (Dirigent protein PI206)	3.09861	3.88028	1.30258	1.64796	1.82468	2.11559	1.03449	4.38083	4.66603	1	3.61344	-0.0891461	1.90859	-0.0805821	0.79771	7.6117	5.49303	-2.13377	3.2123	5.89198	3.07226	5.06182	4.64259	8.43966	-0.530712	2.1465	2.01261	2.2106	-2.72486	1.54897
C.cajan_48422	0	1	4.92122	1	1	3.29228	1	1	4.17786	5.27605	1	3.16979	1	1	1	1	3.98175	2.86149	1	1	2.9561	1	1	1	1	1	1	1	1	1	1
C.cajan_47397	Cysteine-rich receptor-like protein kinase 29 (Cysteine-rich RLK29) (EC 2.7.11.-)	1	4.26902	1	1	1	3.45935	1	1	2.92233	1	1	1	1	1	1	2.25397	1	3.34594	1	1	1	1	1	3.32655	1	1	1	1	3.52546	1
C.cajan_47011	Enolase (EC 4.2.1.11) (2-phospho-D-glycerate hydro-lyase) (2-phosphoglycerate dehydratase)	0.388256	1.83001	1.15959	1.12473	1	3.60108	1.87392	4.56355	3.5943	1	1.67201	1	2.99579	1.29733	2.60046	0.209067	4.41855	2.54664	1	1	1	1	1	1	1	1	1	1	1.48616	1
C.cajan_48671	Cysteine-rich receptor-like protein kinase 6 (Cysteine-rich RLK6) (EC 2.7.11.-) (Receptor-like protein kinase 5)	1	4.21646	1	1	1	3.85706	1	2.33459	3.82103	1	1	1	1	1	1	3.31299	2.13841	1	1	1	1	-0.896069	0.774587	4.225	1	-0.0305912	1	-0.258755	1	1
C.cajan_48057	Putative cysteine-rich receptor-like protein kinase 12 (Cysteine-rich RLK12) (EC 2.7.11.-)	1	2.69067	1	1	1	4.75938	1	3.10697	4.49192	1	1	1	1	1	1	3.73965	3.10162	1	1	1	1	-0.345258	1.31788	4.07156	1	1	1	0.162326	1	1
C.cajan_48626	ABC transporter C family member 10 (ABC transporter ABCC.10) (AtABCC10) (EC 3.6.3.44) (ATP-energized glutathione S-conjugate pump 14) (Glutathione S-conjugate-transporting ATPase 14) (Multidrug resistance-associated protein 14)	2.74351	1.92728	0.282262	0.236425	1.01313	1.1247	-2.30036	4.89897	1.88935	2.48309	3.19139	1.61646	1.64123	-0.300303	0.598422	4.23293	5.37229	1.28995	0.777796	2.57041	2.90053	4.41451	1.73071	3.62691	0.472727	1.30062	0.792047	1.89972	-1.76547	2.51086
C.cajan_47745	12-oxophytodienoate reductase 1 (EC 1.3.1.42) (12-oxophytodienoate-10,11-reductase 1) (OPDA-reductase 1) (OsOPR1)	1	6.48711	1	1	1	3.17182	1	1	2.3762	1	1	1	1	1	1	0.299925	4.38549	1	1.78629	1	1	0.53442	1	7.38101	1	1.36639	1	1.29566	1	1
C.cajan_48205	Subtilisin-like protease SDD1 (EC 3.4.21.-) (Cucumisin-like serine protease SDD1) (Protein STOMATAL DENSITY AND DISTRIBUTION 1)	1	1	1	1	1	1	1	6.39137	1	1	-3.33841	-2.52956	-1.06871	-0.128697	1	2.461	9.8379	-1.75717	-1.20211	1	-3.43685	1.5658	1.10014	0.412532	-3.16128	0.927563	1	-0.735312	1	0.278294
C.cajan_48561	Probable WRKY transcription factor 70 (WRKY DNA-binding protein 70)	1	0.231776	-1.77114	-2.80176	1.15092	3.25184	0.614955	0.261675	1.52446	1.12327	-1.2757	-0.428115	2.71275	1.82864	-2.7498	3.67644	-0.872607	-0.358574	1.97596	1	1.00535	1.82789	-0.516239	6.47141	-0.23454	2.35654	2.54447	-1.70817	-1.39805	2.07572
C.cajan_47466	Dirigent protein 25 (AtDIR25)	1	6.8968	2.7472	1	0.590501	6.79093	1	6.12159	7.25729	1	1	0.54494	1	1	1	2.81859	5.42359	1	3.84992	-1.01823	-2.12397	1	1	-0.164462	1	1	-0.889917	-1.56438	1	1
C.cajan_48526	TMV resistance protein N	1	0.849863	1	1	1	1.8514	1	3.75323	1.7126	1	1	1	0.421856	-2.20365	1	3.83276	5.87874	1	1	1	1	1	1	1.33851	-2.61924	-1.69294	1	1	1	1
C.cajan_48384	2-alkenal reductase (NADP(+)-dependent) (EC 1.3.1.102) (Alkenal double bound reductase) (Allyl-alcohol dehydrogenase) (EC 1.1.1.54) (Allylic alcohol dehydrogenase 1) (allyl-ADH1) (Flavin-free double bond reductase) (NtDBR) (Pulegone reductase) (NtRed-1)	1	5.02885	1	1	2.09044	5.88962	1	3.54666	5.83618	3.36251	6.24619	1	1	1	1	4.98874	3.30886	-4.82697	1	-2.16222	2.15952	2.99012	6.42103	6.07696	1	-1.63648	-0.617762	1.72359	-0.279368	1
C.cajan_46989	Tropinone reductase homolog At1g07440 (EC 1.1.1.-)	-1.99376	4.74072	1	1	1.64254	3.34263	1	3.07191	2.21091	1	4.43398	-3.60726	2.34047	0.848205	0.461539	7.98933	7.99457	2.10025	7.26974	8.34446	4.48777	7.30363	4.26524	7.69985	-0.326579	3.40828	-3.64538	4.5021	-1.08442	-1.16377
C.cajan_46000	Uncharacterized protein	1	4.2487	2.0619	1.33741	3.95203	5.32094	1.99134	1.22104	5.05958	3.3017	-1.41962	2.15226	1.64461	2.13597	3.57279	3.55488	6.18737	-0.526394	2.81927	2.15576	1.35694	-0.965164	1	3.78193	1	-0.327397	1.0502	1	0.997935	1
C.cajan_47348	ABC transporter C family member 8 (ABC transporter ABCC.8) (AtABCC8) (EC 3.6.3.44) (ATP-energized glutathione S-conjugate pump 6) (Glutathione S-conjugate-transporting ATPase 6) (Multidrug resistance-associated protein 6)	-3.43109	0.556719	-0.621062	-1.67729	-0.691222	1	-2.86426	6.83422	0.33049	1	-1.49254	0.182616	0.62411	2.54198	1	1.94346	7.09176	-0.684719	-0.610861	-0.739796	-0.0964156	-0.294556	-2.42975	-0.00831944	2.49967	0.851183	-1.99096	-1.83217	-1.67853	0.22625
C.cajan_44520	Adenylate isopentenyltransferase 3, chloroplastic (AtIPT3) (EC 2.5.1.112) (Adenylate dimethylallyltransferase 3) (Cytokinin synthase 3)	3.65978	3.15314	1	0.407048	0.940528	2.29428	-1.78425	3.19088	1.66043	1	1.45706	-1.81353	-2.26352	-2.33125	-1.59438	0.812482	3.12721	1	-0.848518	2.4422	1.09358	1.68486	2.0301	2.60283	0.347155	0.250331	-3.08285	-2.07368	-2.26238	1
C.cajan_47946	Uncharacterized protein	2.52188	2.14451	0.151066	1.6442	0.786546	2.18784	1	2.36183	3.53046	1	-0.349427	1	1.39839	1	-0.0289726	2.15945	0.944319	-0.817323	1	1.99499	0.243815	1	-0.638371	4.52997	-0.423716	-0.894928	-0.516041	2.08855	0.342566	1.88741
C.cajan_36985	Flavonoid 3'-monooxygenase (EC 1.14.13.21) (Cytochrome P450 75B1) (Flavonoid 3'-hydroxylase) (AtF3'H) (Protein TRANSPARENT TESTA 7)	-2.19693	4.59375	-4.63314	-3.63993	1	2.35728	1	2.70838	4.30866	1	-2.47321	1	1	1	1	4.63363	3.00291	1	1	-3.34092	-4.22551	-0.574468	-0.928089	6.07143	1	1	1	-1.25752	1	1
C.cajan_31625	BTB/POZ and TAZ domain-containing protein 1 (BTB and TAZ domain protein 1)	1	1.85386	0.118812	-2.95564	1	3.62659	0.633989	4.47523	0.762204	1	-0.352579	1.19385	1.72967	0.633785	0.461832	4.86415	4.90173	0.798664	-0.697567	-0.594134	0.621281	0.515056	-1.59486	2.2215	0.777274	0.597679	1.62028	-1.46739	0.490775	-2.29669
C.cajan_39742	Protein FAF-like, chloroplastic	3.06255	3.38742	-0.408066	0.434732	3.05672	3.87623	0.0178222	1.65892	3.04852	1.44415	1.91907	0.948862	-0.366913	1.77658	-3.11964	4.5868	2.72461	1.07964	3.94965	4.3369	2.71977	1.20702	1.68087	5.46062	0.590003	2.13709	-0.128051	1.30228	0.439729	-1.61574
C.cajan_29069	Peroxidase 10 (Atperox P10) (EC 1.11.1.7) (ATP5a)	1	2.59983	1	1	1	6.1062	1	1.06319	3.10523	1	1	1	1	-3.03074	1	5.01287	3.50905	-4.22469	-1.60239	3.82423	1	-0.982343	1	-0.292682	1	1	1	1	1	1
C.cajan_29073	Thebaine 6-O-demethylase (EC 1.14.11.31)	3.42539	4.36441	3.7269	2.29176	-0.296343	2.01674	-0.544967	2.25347	4.87718	0.378345	3.11099	-1.17648	0.870503	1	-3.00147	2.55367	3.71995	-1.55739	0.54962	2.2776	1	1	1	0.456754	1	-4.42613	-2.20357	-3.70722	-1.89112	3.91965
C.cajan_29040	E3 ubiquitin-protein ligase MARCH2 (EC 6.3.2.-) (Membrane-associated RING finger protein 2) (Membrane-associated RING-CH protein II) (MARCH-II)	0.976246	1.55378	1.53293	0.258652	-0.0300137	0.692008	2.7353	3.20592	3.25032	1.83855	1.46751	1.38302	-0.886924	-2.8293	-0.560304	3.40704	2.6981	1.98315	3.40417	2.45994	2.98504	1.82779	0.688879	4.11389	-0.355826	1.80262	2.47404	0.870629	2.62023	-0.723453
C.cajan_31669	Cyclic dof factor 4 (Dof zinc finger protein DOF2.3) (AtDOF2.3)	1	4.2227	1	1	1	3.26954	-1.01037	2.54561	5.22324	1	-1.27117	1	1	4.32802e-05	1	4.44618	4.30905	-2.67054	-0.988576	1	1	-2.51227	1	7.41309	1	-0.593137	0.487075	1	-2.43372	1
C.cajan_35862	Sugar transporter ERD6-like 5	1.65209	3.85759	0.56351	2.40259	0.588411	3.84303	-1.54417	2.93698	5.3071	1.35199	2.45598	0.156073	0.435469	-1.32078	0.775767	2.97852	2.98429	-0.608668	0.829484	0.982554	1.38794	3.48727	3.58253	5.08178	-3.33559	1.47979	0.502402	3.40085	-0.117421	4.2558
C.cajan_43280	0	1	1	1	1	1	1	1	3.75282	4.47054	1	1	1	3.55905	1	1	6.85619	1.64714	1	1	1	1	1	1	5.16107	2.13277	3.56118	1	1	1	1
C.cajan_25536	Uncharacterized protein	1	0.355591	1	1	3.65153	7.35882	1	1	6.52058	1	1	1	0.973259	3.30526	3.20889	11.5784	0.867517	-0.233211	8.29649	5.91237	1.61149	1	1	7.13535	1	1	1	-0.357685	1	1
C.cajan_25541	High-affinity nitrate transporter 2.1 (AtNRT2:1) (Protein ACH1) (Protein LATERAL ROOT INITIATION 1)	1	1.22915	1	1	1	3.26511	-3.1632	1.87716	2.3051	1	1	1	1	1	1	3.79033	2.05252	1	1	1	1	1	-4.81778	3.32852	1	1	1	1	1	1
C.cajan_25553	Transcription factor RAX3 (Myb-related protein 84) (AtMYB84) (Protein REGULATOR OF AXILLARY MERISTEMS 3)	1	2.03912	-0.106107	-1.19642	-1.81938	4.01109	1.59871	3.4924	3.30317	1	-1.38014	-3.14803	1	-2.3769	1	4.0864	3.18171	1	-0.790931	-1.20678	-0.900955	-3.5587	1	3.87514	1	1	2.25874	-3.42788	1	1
C.cajan_31499	Limonoid UDP-glucosyltransferase (LGTase) (Limonoid GTase) (Limonoid glucosyltransferase) (EC 2.4.1.210)	-4.73979	6.22483	3.36903	6.18971	-0.147598	4.4162	0.0891998	3.8821	5.33238	1	1	1.33876	-2.66379	1	0.590741	1.83785	3.15035	-2.35601	0.650397	1	2.17592	-0.388076	1	-0.363148	1	-3.73628	0.0756832	-0.605293	-1.69739	1
C.cajan_28637	Hydroquinone glucosyltransferase (EC 2.4.1.218) (Arbutin synthase)	1	2.25424	1	-0.788998	1	1.01304	1	0.929571	3.92194	1	1	1	-2.83299	-1.34177	-0.159924	2.98423	2.68396	-2.96225	1	1	-4.5631	-1.39297	-2.49635	2.41903	-4.27762	-1.83935	1	0.711213	-2.12593	-0.822419
C.cajan_28614	Uncharacterized protein At1g05835	-0.520941	2.32645	0.773718	1.66202	2.54476	-0.206019	3.04037	3.62171	2.90547	1	1.67541	-2.68221	1.39609	3.11934	0.855535	3.34721	1.07446	2.26405	2.78329	-0.782007	0.281894	-0.83286	1.05428	3.99672	-1.00672	-0.523521	1.46966	0.969373	2.86554	0.447865
C.cajan_28616	Omega-hydroxypalmitate O-feruloyl transferase (EC 2.3.1.188) (Omega-hydroxyacid hydroxycinnamoyltransferase) (Protein ALIPHATIC SUBERIN FERULOYL TRANSFERASE)	3.89897	2.31984	-0.596279	-0.265107	1	4.02671	1	4.07992	4.12434	1	-1.07789	1	1	1	1	6.45461	5.51697	1	1	1	-1.06961	0.312026	-3.58209	5.24949	1	-2.71367	-2.13924	-4.03269	1	1
C.cajan_28620	Uncharacterized protein	1	1	1	1	1	1	1	1	7.64844	1	1	1	1	0.754007	1	6.72676	1	1	1	1	1	1	1	1	1	1	1	1	1	1
C.cajan_43724	Casein kinase I isoform delta-like (CKI-delta) (EC 2.7.11.1)	-0.136444	2.71533	-0.785191	-1.66682	-2.02738	2.7064	-0.833596	6.03331	2.10679	1	1.9221	0.396729	1.06888	0.0073534	0.490868	2.17578	8.57928	0.690605	-1.16579	-0.61005	0.274339	0.365032	1.76835	0.887471	-1.52431	0.208929	-1.12055	0.0960594	0.964014	-1.77836
C.cajan_41725	1-aminocyclopropane-1-carboxylate oxidase homolog 12 (EC 1.14.-.-)	-3.70511	4.0065	1	1	1	5.51233	1	3.43831	5.59686	-0.051163	1	1	1	1	-3.05427	5.41448	2.89803	1	1	1	1	-4.36275	1	3.35686	1	1	1	1	1	1
C.cajan_41726	1-aminocyclopropane-1-carboxylate oxidase homolog 1	-1.59085	2.31004	-1.87027	-0.354134	0.736657	2.40623	-0.741964	2.96689	2.31536	-0.55197	4.32823	0.363474	1.53785	0.172718	1.60124	3.07864	2.79293	1.39601	2.5998	2.50839	3.11778	3.31155	3.99621	0.798781	0.278354	2.83781	-1.0486	3.17241	0.867066	2.57757
C.cajan_44334	Phytoene synthase 2, chloroplastic (EC 2.5.1.32) (Fragment)	-1.63444	3.10634	-2.16313	-2.50796	-2.08819	4.69992	-2.71097	4.40398	4.4395	2.81691	-0.543278	1.21861	-1.9702	-0.60625	-3.61673	5.26417	6.03691	1	-1.35326	-1.08182	-3.30922	-2.66618	1	1.13437	-2.45447	-2.16482	-2.79625	0.831561	-2.01108	1.10283
C.cajan_34145	Thioredoxin H2 (AtTrxh2) (Thioredoxin 2) (AtTRX2)	-2.58402	1.44826	0.0714195	1	5.27739	6.04966	0.217591	-0.560449	3.61011	1.3938	2.28488	1	1	1	1	3.73273	-2.30414	-3.65737	6.38587	6.45991	4.9188	3.64983	2.94043	4.33727	1	1.09696	-0.425125	3.27122	1	1
C.cajan_48003	Uncharacterized protein	-2.82583	2.17485	1	1	-1.35758	2.87448	-2.30656	1.68121	3.12793	1.25323	2.41372	-1.86078	0.26408	0.529641	0.0912598	3.04462	2.11908	-2.3728	2.28884	3.93675	2.55555	4.13838	3.96388	6.06459	1.7084	2.26654	-0.739627	-0.561269	-4.97119	-3.48009
C.cajan_29074	Uncharacterized protein	4.45919	4.11638	2.72203	4.93152	0.266181	3.63611	1.96302	3.93178	3.83174	1.6792	-1.49026	0.0476221	-1.07994	1.4866	2.46637	4.52936	3.09387	1.56512	0.274721	-1.11765	-0.198706	-0.148638	-1.33822	3.7029	2.70594	2.2514	3.03167	2.64699	4.02324	3.74345
C.cajan_47122	Uncharacterized protein	1	4.41269	1	1.10207	1	-0.212404	0.502677	2.98222	5.53001	1	-1.76868	0.735332	2.20846	2.25768	2.75372	4.43596	2.00471	-0.144883	-0.561445	1	-1.04236	1.72247	0.572783	4.61909	-0.167275	1.89725	-0.876784	4.40586	1	0.698423
C.cajan_30578	Peroxidase 64 (Atperox P64) (EC 1.11.1.7) (ATP17a) (PRXR4)	-3.22161	4.97216	1.10818	-2.42261	3.77629	4.79027	0.608393	5.24664	5.86714	2.18661	2.09674	-0.362078	-0.189662	0.96229	4.42532	1.12203	2.69622	1.62728	3.00436	1	-0.664242	1	1	-0.619674	-3.70932	0.177548	-1.84095	-1.72856	1	1
C.cajan_43368	Transcription factor RAX2 (Myb-related protein 38) (AtMYB38) (Protein REGULATOR OF AXILLARY MERISTEMS 2)	3.76647	4.25123	2.64725	0.164863	2.64904	4.86977	2.49475	2.9763	4.82306	3.17895	2.55741	0.0682993	-1.76844	-1.16213	-2.78499	4.2652	3.37726	-3.50309	2.30629	1.53289	3.40238	3.54186	3.84582	3.68421	-0.0555298	1.2281	2.59372	-1.52953	-2.36717	2.26704
C.cajan_47001	Cytokinin riboside 5'-monophosphate phosphoribohydrolase LOG1 (EC 3.2.2.n1) (Protein LONELY GUY 1)	-0.992693	3.91137	-0.147723	-2.01592	2.3418	5.16182	-2.13046	3.34877	4.20494	0.743687	-1.95827	-0.480239	0.262517	1.68524	2.6936	3.63771	2.69772	0.172052	3.43973	2.55172	3.05598	3.52651	2.53129	3.12632	-0.73309	2.75489	0.367729	1.6092	-1.52978	1.66431
C.cajan_33603	Putative receptor-like protein kinase At1g72540 (EC 2.7.11.1)	1	4.80952	-1.18124	1	1	5.16483	-1.82955	4.40925	5.67687	1.12174	1.1217	0.687813	1.13362	-0.111229	1.80261	7.77715	4.60556	-1.69848	-2.50684	-1.91215	-1.42711	1.34832	-0.340724	9.01405	-0.547628	-0.16803	-3.59826	-0.410108	1	-2.10531
C.cajan_33536	Uncharacterized protein	1	1.98056	1	1	1	3.53267	1	1	4.88564	1	2.82353	1	1	1	1	2.32643	1	1	4.12699	1	1	1	1	1	1	1.78815	1	1	1	1
C.cajan_33544	Deleted.	3.04354	2.80303	2.28458	1	-0.988361	4.30156	-2.9537	-0.439393	3.50423	1	-4.18195	-1.40684	-2.49356	-3.56894	1	1.84302	0.366308	-4.61677	-1.98491	-0.414318	1	1	1	1	1	1	1	1	1	1
C.cajan_40755	Transcription factor JUNGBRUNNEN 1 (NAC domain-containing protein 42) (ANAC042)	1.12857	3.73154	0.119529	0.215505	1	3.50317	0.106764	3.21862	3.93036	2.09831	3.40351	-2.11777	-2.23206	1	1	4.18596	2.56001	-3.37038	1	-0.868966	-0.810028	3.28404	3.62574	2.90673	1	-2.05261	0.404358	0.415153	1	-0.804647
C.cajan_42907	CASP-like protein 1B1 (GmCASPL1B1)	1	0.94191	1	1	0.109708	5.1901	1.20569	4.85921	6.16634	1.13237	5.05319	0.77414	1.03642	1	1	5.17955	3.0124	-0.662684	3.29084	-2.17482	2.4297	3.66547	-0.0456295	3.79176	1	0.30305	3.42925	1.3288	-1.49948	1.48526
C.cajan_34089	Protein LURP-one-related 15	1	2.43894	1	1	1	2.10904	1	0.605409	3.10121	1	1	1	1	1	1	5.25242	1.64105	1	1	1	-2.86031	1	1	6.22442	1	1	1	1	1	1
C.cajan_34098	Short-chain dehydrogenase reductase 2a (AtSDR2a) (EC 1.1.1.-)	-0.668212	3.59641	-0.494123	1.86853	0.0500768	3.78898	1.04428	4.1401	4.15171	-0.108285	-1.25058	-1.01861	1	1	-2.8632	1.94975	4.87791	-1.42966	-1.02153	-1.12352	-4.31573	-2.03428	-1.49138	1.06619	-2.99101	-3.84181	-0.988453	0.178033	0.779159	-0.157427
C.cajan_28320	Elongation factor 2 (EF-2)	-2.06903	2.6517	-0.92124	-3.92087	-0.79714	2.37793	2.25192	1.91241	4.05736	1.91904	2.25438	3.00485	5.08133	4.33345	0.516782	3.84502	2.67109	0.0605455	3.22733	2.56893	2.88219	2.88556	2.47831	5.17279	4.28764	4.3351	1.72016	0.580319	-0.173135	-0.590045
C.cajan_42478	Transcription factor MYB21 (Myb homolog 3) (AtMyb3) (Myb-related protein 21) (AtMYB21)	-1.51833	2.52944	0.525718	2.82823	0.131076	0.578475	-0.435378	4.18226	4.14926	1	1	1	0.0112666	-0.00946476	0.251762	7.21334	3.66071	1	0.311422	1.44624	-1.48901	3.55161	1.79736	7.63174	-1.14973	2.70888	-0.344304	1.5119	0.418309	-0.833755
C.cajan_30213	Uncharacterized protein	-1.69005	2.21678	1.33616	0.213864	3.89226	3.44091	2.14377	-0.545232	4.15524	3.32829	1.34387	2.72429	-0.0969124	1.26743	2.21539	3.75683	-0.126519	1.56739	4.01981	1.99807	3.00165	0.281194	1	3.34244	1	1.1284	-0.958894	1	1.75331	1
C.cajan_30203	L-type lectin-domain containing receptor kinase IX.1 (LecRK-IX.1) (EC 2.7.11.1)	2.91703	4.57673	2.25427	3.06692	-0.613328	5.0571	-0.786256	4.69965	4.45331	1	-4.1826	-0.308366	-0.491754	-0.428205	-2.50575	3.48138	4.94489	1	-0.731997	-1.77495	-2.17632	-2.79188	-2.35477	4.57969	-3.45686	0.483808	-1.5631	0.423869	-1.05778	0.497127
C.cajan_33337	Uncharacterized protein	1.81573	2.04596	2.07675	1.65811	1.50239	2.77099	0.140883	3.16378	2.48632	1.86308	2.69541	2.82657	2.15355	1.56217	1.7485	2.84946	3.63178	1.81076	1.50983	0.870021	1.18896	-0.413344	0.854897	3.82635	2.03661	1.52923	0.882322	0.615878	1.01501	-0.989613
C.cajan_33341	Thebaine 6-O-demethylase (EC 1.14.11.31)	1	5.00112	-2.87704	-1.31141	-0.956555	6.79304	-3.09923	1.8773	3.50834	1	-0.909426	0.337289	0.13774	1	1	5.33491	2.86559	-4.75555	-3.25996	-2.6081	-1.83418	-0.517631	-0.239208	0.203088	-0.539765	-3.76742	-4.28415	-2.76795	-3.27959	-2.73249
C.cajan_44389	Germin-like protein subfamily 1 member 7	-0.505279	0.357766	-0.685143	-2.7154	-0.52592	2.21729	0.621684	1.71707	1.88429	1	-2.1585	-3.31722	-1.38227	1	1	4.99147	3.18657	-2.58511	1	-1.36917	-1.28636	-2.29963	-1.63053	8.28761	1	1	0.309944	0.0270266	-1.15794	-0.485715
C.cajan_47560	Protein yippee-like At4g27740	-3.85495	2.45154	1.53737	-3.1972	-2.22463	4.31882	-0.0941947	3.87484	3.4953	1	5.38449	2.40302	-0.120285	1	0.0395455	3.20895	5.88743	1.3046	3.39832	2.65578	4.40645	5.49654	4.52702	4.03967	-4.08611	3.60299	4.228	3.56213	0.266397	1.83467
C.cajan_28175	Probable galactinol--sucrose galactosyltransferase 4 (EC 2.4.1.82) (Raffinose synthase 4)	1.26873	1.3047	1.87064	3.89066	0.533753	3.30063	-0.185176	4.05509	3.12847	0.636441	0.195663	-1.15656	-3.82612	-4.13262	-4.20923	1.9432	0.56511	-0.431999	3.95528	2.50398	4.82005	3.1278	4.5439	1.34554	-4.56654	-1.29755	1.10971	7.02736	0.22976	8.73309
C.cajan_28146	Uncharacterized protein	1	1.87345	1	1	0.912933	3.71495	0.841635	6.26573	3.30734	1	-1.5105	-0.586796	1	1	1	4.1834	4.05324	1	1	1	-2.73603	-1.20826	1	6.05598	1	-2.90907	0.477802	1	1	1
C.cajan_41570	ABC transporter B family member 15 (ABC transporter ABCB.15) (AtABCB15) (Multidrug resistance protein 13) (P-glycoprotein 15)	1.88318	6.27985	3.63278	1.28053	2.46177	6.00101	3.41236	2.01822	5.57325	3.01589	0.390393	2.09808	-1.38703	-2.1789	-5.4044	3.94846	1.01598	-0.468679	2.20427	-0.168479	2.06465	-0.83199	-2.55358	2.2801	-4.12645	-0.905491	2.22751	-1.42368	0.795767	-2.21996
C.cajan_34999	Putative disease resistance RPP13-like protein 1	-0.948194	-0.0770715	-0.265521	1	-0.0959807	1.97919	-1.26665	2.81599	1.8745	0.241352	3.06902	-0.275301	-0.476123	-1.98023	-5.4943	3.40335	1.66645	0.295347	1.40904	3.59801	2.0595	2.10244	1.28102	2.83969	1	0.900915	0.493166	-0.839821	-1.72883	-2.04098
C.cajan_35199	Probable inorganic phosphate transporter 1-5 (AtPht1;5) (H(+)/Pi cotransporter)	0.945188	7.09998	0.737245	-1.47572	1.84975	6.42074	-0.132075	6.76033	8.74912	4.10809	5.81093	-1.44501	1.40553	-1.74438	-0.966681	7.43833	6.38077	-0.0842558	1.79576	5.56148	2.24311	4.35659	4.43827	6.2777	1	1.54405	-1.9938	2.71333	-2.26652	1
C.cajan_40644	Probable WRKY transcription factor 51 (WRKY DNA-binding protein 51)	3.65189	3.57095	0.359814	2.30256	0.556385	4.07648	0.668863	2.15369	3.89693	2.93828	1.5254	0.318242	-0.184966	-0.679885	-0.792077	3.93005	3.68276	0.0364682	1.49708	0.998347	0.291639	3.3709	0.856818	3.16791	1	2.96215	0.59122	3.18472	0.458917	2.75883
C.cajan_44470	Uncharacterized protein	-3.21242	1.95737	1	-3.08403	3.00266	2.29949	-3.39192	5.06965	5.41303	1	1.01865	-3.71619	0.793729	-0.909076	1.71361	8.32854	4.92401	-1.32315	5.99632	6.7598	6.48133	6.52135	3.30223	9.36238	2.77863	6.1577	-0.872633	3.7109	-1.07332	-3.38513
C.cajan_37584	Peroxidase 21 (Atperox P21) (EC 1.11.1.7) (ATP2a/ATP2b) (PRXR5)	-2.41492	7.77191	0.69829	-2.21115	2.99812	7.09314	-2.48953	1.80427	7.56027	2.46941	-0.220596	1	1	1	1.1242	3.94763	2.49384	1	4.87379	3.85201	3.7654	6.55667	3.66836	5.02321	-2.59322	0.363765	-2.70469	-0.690908	1	1
C.cajan_29119	Probable WRKY transcription factor 24 (WRKY DNA-binding protein 24)	1	0.527531	1	1	-1.56605	3.74279	-0.602521	4.12491	5.00228	0.374288	3.74712	-0.0478156	-1.14217	-1.05533	-0.525123	3.26639	2.23367	-1.29998	3.50729	1	1.72171	3.24732	0.569977	2.17588	1	-1.56642	2.70156	0.605959	1	-1.56679
C.cajan_29131	Wall-associated receptor kinase-like 2 (EC 2.7.11.-)	1.31042	2.88359	-0.716934	2.98404	1	1.84976	-0.758511	2.87039	2.4928	2.00348	-2.58965	-1.36723	-1.484	-4.56691	-3.88164	0.868197	1.62464	-2.27338	-0.874934	-2.109	-0.342386	0.540841	0.707949	1.4469	-1.869	-0.366999	-0.647495	2.56378	-0.596798	4.72504
C.cajan_29155	Putative auxin efflux carrier component 8 (AtPIN8)	1.60908	1.49386	1.35382	1	2.10207	2.17788	1	1	2.58326	2.02305	5.40151	0.00308407	0.771573	-0.268481	1	2.28029	0.109213	-0.0339919	5.37376	5.59163	5.71925	4.50297	4.97903	4.51411	3.49381	3.87415	-4.20809	-3.67367	-3.21593	1
C.cajan_29132	Subtilisin-like protease (EC 3.4.21.-) (Cucumisin-like serine protease)	1	0.494477	-0.875312	-2.56503	0.0191041	-0.0676893	2.47991	1.85319	3.89288	2.25132	-1.54547	0.285083	-2.82996	1	-0.950999	5.03541	2.75507	1.98135	4.90015	4.15458	1.97138	3.64627	0.658125	2.34983	-3.92586	2.28616	1.73226	2.87118	3.57472	0.721583
C.cajan_36078	BAHD acyltransferase DCR (EC 2.3.1.-) (Protein DEFECTIVE IN CUTICULAR RIDGES) (Protein PERMEABLE LEAVES 3)	0.988485	7.25423	2.31833	0.808558	1.3883	-0.0999582	1.84186	4.88651	4.52768	1	0.934192	1	1	1	1	6.51113	6.53149	-0.0716956	2.8886	4.07243	1	0.878372	1	3.48939	1	1.48991	1	1	1	1
C.cajan_36075	Uncharacterized acetyltransferase At3g50280 (EC 2.3.1.-)	1	3.60176	-1.40371	0.463256	1	3.1196	-2.25451	3.82446	2.86989	1	1	-3.62074	-0.380208	-0.537487	0.514935	3.79552	5.00879	-1.58265	1	-1.13049	-1.35374	2.42529	0.301658	2.64387	-4.33833	-0.154381	1	0.19818	-2.94697	1
C.cajan_36076	Uncharacterized acetyltransferase At3g50280 (EC 2.3.1.-)	-0.342859	5.5903	0.428432	1.48021	0.450295	5.59372	1.94304	5.86686	5.70934	1	-2.04998	0.113927	1.82895	2.80885	0.656725	5.70954	5.90293	0.35816	1.44768	-0.270003	0.892414	2.502	1.88246	4.03333	-0.635555	3.2103	1.62102	0.902521	1.20844	-1.79241
C.cajan_36077	Uncharacterized acetyltransferase At3g50280 (EC 2.3.1.-)	0.227347	5.63613	0.281942	-1.28044	0.934924	2.07943	0.763089	3.46437	3.70001	-1.35815	-0.436586	-1.03627	-2.57671	1	1	4.75214	4.78463	-2.18921	1.45819	1.67725	0.437164	2.42382	1.19488	5.00603	1	1.4467	0.934796	-1.45416	1	1
C.cajan_36083	Uncharacterized acetyltransferase At3g50280 (EC 2.3.1.-)	-2.16318	4.17856	-1.35632	-0.121805	1	3.26156	-2.1998	3.10255	4.79858	1.13687	0.666175	-1.10378	-1.63255	0.361308	-0.750103	3.53575	2.79776	-1.85205	-0.624957	-0.831774	-0.490375	-0.682163	-0.255226	3.46358	-1.9414	-0.853551	-1.58812	0.158156	-0.124674	-2.88804
C.cajan_41188	Uncharacterized protein	-4.59096	2.12996	2.33982	1.87512	1.76127	2.54591	3.10874	2.71092	2.03048	0.497679	1.8083	-0.0311233	-1.42833	-2.08485	-0.593648	4.02301	2.48481	1.70223	3.7237	2.85654	2.74797	2.11107	1.40318	1.57339	-1.8293	1.55252	2.36833	2.50382	1.0384	3.93392
C.cajan_41189	Ethylene-responsive transcription factor 13 (AtERF13) (Ethylene-responsive element-binding factor 13) (EREBP-13)	1	2.57744	1	0.166844	-0.807311	-0.481131	1	5.64687	4.95021	1	1	1	1	1	1.18874	2.05223	3.70576	1	1.95385	1	-2.17225	1	1	6.0344	1	-3.24277	-2.95976	1	1	1
C.cajan_42953	Uncharacterized protein	-2.89219	1.29021	-1.78379	1	0.93352	2.58596	-2.52421	1.72725	3.03778	1.39401	2.70699	-2.78376	-0.446402	-0.610352	-1.16931	2.65716	1.54421	-0.220107	2.44892	2.28211	3.62722	2.47358	1.19627	-0.216066	0.125109	0.887018	0.308932	-0.918311	-4.45815	1
C.cajan_31948	Trifunctional UDP-glucose 4,6-dehydratase/UDP-4-keto-6-deoxy-D-glucose 3,5-epimerase/UDP-4-keto-L-rhamnose-reductase RHM1 (Protein REPRESSOR OF LRX1 1) (Rhamnose biosynthetic enzyme 1) (AtRHM1) [Includes: UDP-glucose 4,6-dehydratase (EC 4.2.1.76); UDP-4-keto-6-deoxy-D-glucose 3,5-epimerase/UDP-4-keto-L-rhamnose 4-keto-reductase (EC 1.1.1.-) (EC 5.1.3.-)]	6.03132	5.79521	6.34147	7.2705	0.742248	2.83136	3.16808	3.43707	5.80896	0.248462	-4.26889	-3.41885	-1.18805	-3.57586	-4.92709	1.96888	1.50976	-4.63909	-3.04291	1	1	1	1	0.167409	-0.123533	1	3.86071	-0.543768	-5.07639	-0.493171
C.cajan_39392	Uncharacterized membrane protein At3g27390	1.94131	4.4273	0.0804667	-2.7155	1.01553	4.36986	1.61576	3.45979	4.84622	1.50719	2.66951	0.31691	2.29504	0.52708	2.76881	4.19163	4.36787	1.31431	0.501801	1.54792	2.71402	5.72643	5.61476	4.84832	1.98453	1.92916	1.43059	2.25902	1.77207	-0.756082
C.cajan_25030	Probable pectinesterase/pectinesterase inhibitor 41 [Includes: Pectinesterase inhibitor 41 (Pectin methylesterase inhibitor 41); Pectinesterase 41 (PE 41) (EC 3.1.1.11) (AtPMEpcrB) (Pectin methylesterase 41) (AtPME41)]	-1.48803	4.31764	-2.29105	2.69253	-2.83283	1.78133	1	6.43565	5.82866	1	1	1	-1.15672	0.711856	0.135614	7.65627	6.1564	1	1	-1.40107	-5.08437	-0.80051	-3.46004	8.50165	-1.87785	1.76188	-4.86482	-1.21574	-3.99858	-1.77733
C.cajan_40935	TMV resistance protein N	1	-0.716346	0.395107	1	-1.31517	1.57536	0.354396	2.69715	2.56229	0.802681	1.07225	-0.257669	-1.66535	1	-0.499626	3.22099	2.38869	0.85524	2.06167	3.61251	2.58654	2.93014	2.92568	5.44214	-2.28988	2.99493	1.66605	0.0460579	0.400888	-0.892633
C.cajan_31089	PI-PLC X domain-containing protein At5g67130	-3.12024	3.10701	0.832785	-0.0289682	2.8072	5.26123	2.38087	1.88164	2.59339	2.1243	1.05934	0.639186	1.887	2.13779	3.2324	1.62391	1.65784	0.754186	1.82095	0.755204	0.373197	4.05367	1.14284	2.0539	0.468646	3.80272	2.23396	1.53726	0.254304	1.35613
C.cajan_29532	Fasciclin-like arabinogalactan protein 11	1	3.98046	1	1	5.35533	4.99894	0.398909	-0.965677	6.20737	1	-0.343052	1	-1.14359	1	0.446934	5.22646	1	-1.32082	7.67252	5.9425	3.91654	1	1	1	1	3.65963	1	1	1	1
C.cajan_29563	Uncharacterized protein	-2.95294	4.2555	0.322009	3.23769	1.93605	3.92373	-3.39109	4.61167	3.70006	1	-1.43896	-3.22526	-1.36269	-2.99724	-3.27513	5.18147	5.65786	-0.527575	2.49635	2.97449	2.32125	2.35478	-1.668	1.81203	-2.44146	1.00449	-2.53884	0.962386	-1.62996	-0.526275
C.cajan_29558	Abscisic acid receptor PYL6 (ABI1-binding protein 5) (PYR1-like protein 6) (Regulatory components of ABA receptor 9)	0.406896	1	-1.24292	5.00353	1	5.32846	1	3.90965	-0.0065633	1	1	-1.91184	-1.98539	0.497372	0.576861	1.61813	4.63043	-1.15324	0.458581	0.0203849	1	-2.89114	-2.82932	4.0593	0.441228	1.42438	1	6.01592	-1.70681	5.96084
C.cajan_29562	Uncharacterized protein	0.214585	0.306554	3.5985	-0.380275	2.2565	1.96009	1.98962	-0.88272	3.07916	2.05948	1.45367	-2.04603	0.486035	1	1	5.02233	-0.0197538	1.60085	6.30613	6.15584	4.49185	4.81812	0.849343	4.00276	1	2.25612	1.61034	1.252	0.980815	-3.19832
C.cajan_38369	Probable esterase PIR7A (EC 3.1.-.-)	1	3.74848	1	1	1	5.85647	1	1.16952	4.00828	1	1	1	1	-1.91312	1	3.34697	0.663199	-0.374784	-1.36724	1	-3.53269	-1.9392	-3.43165	1.67827	1	-2.60698	1	6.28684	-1.06982	4.45302
C.cajan_38662	Receptor-like protein kinase FERONIA (EC 2.7.11.1) (Protein SIRENE)	2.52918	3.98364	2.80625	4.25732	0.310794	4.70046	2.0052	3.30068	5.42576	1.11967	-0.897847	-0.344066	-1.3248	-3.44239	0.527481	4.31768	2.10962	-0.6813	1.29907	0.0404296	-1.33267	-4.12674	-4.05074	6.38386	-3.84594	1.0585	1.63501	-3.54067	-2.02136	-1.51282
C.cajan_38667	Floral homeotic protein APETALA 1 (Agamous-like MADS-box protein AGL7)	1	-1.4974	-1.19588	1	-1.68059	-0.0976192	2.47887	4.78007	0.714479	1	-0.320221	2.61615	-0.328752	1	-0.306775	6.4552	4.66615	-0.0991931	4.09184	2.98211	2.87159	1.65366	-2.81327	6.68363	1	-0.355806	3.94801	-2.20804	-0.140857	1
C.cajan_38663	Hyoscyamine 6-dioxygenase (EC 1.14.11.11) (Hyoscyamine 6-beta-hydroxylase)	1	2.05683	1	-1.5792	1	3.89228	1.28957	1.47726	2.43964	1	-3.04296	-2.19504	1	1	1	2.03251	6.27349	1	-0.296283	-0.683085	-1.75125	0.0387031	1	3.22559	1	-4.15179	-0.164217	1	1	1
C.cajan_36810	Uncharacterized protein	1	1	1	1	1	1	1	1	3.25478	1	1	1	1	1	1	3.78412	3.30054	1	1	1	1	1	1	2.53446	1	1	1	1	1	1
C.cajan_36815	Gibberellin 20 oxidase 2 (EC 1.14.11.-) (GA 20-oxidase 2) (Gibberellin C-20 oxidase 2)	1	2.33192	0.240143	1	2.06177	1.23144	4.93148	7.44424	2.82878	1	1.25252	1.78879	-2.39319	1	1	2.82564	3.05879	-1.51207	3.24964	0.733693	-0.545793	-2.67378	2.01264	1	1	1	4.41382	1	1	1
C.cajan_40056	1-aminocyclopropane-1-carboxylate oxidase homolog 1	-4.64092	2.24001	-2.83068	-0.264779	-1.19271	3.10059	1	1.94002	2.9989	1	-0.70937	1	1	1	1	2.89793	2.49797	-2.70625	-2.67334	-0.362638	0.0850167	1.18081	0.854834	0.852814	1	-2.37948	-1.87959	-3.64026	-2.58526	1
C.cajan_40059	1-aminocyclopropane-1-carboxylate oxidase homolog 1	1	1.63385	-3.54946	1	1	3.76693	1	5.63453	4.2813	1	1	1	1	1	1	4.57635	5.22247	-2.41047	1	1	1	1	1	1.55488	1	1	1	1	-3.32582	1
C.cajan_29408	Putative phagocytic receptor 1b (SrfA-induced gene C protein)	-2.97266	3.47664	0.697	-0.477139	0.196796	3.25296	0.677188	3.46293	3.1902	1.96759	-1.2588	3.15435	0.647001	2.83698	1.58013	2.96589	3.21504	1.65291	-1.24565	-3.21684	-0.789873	3.41488	1.80653	3.28081	-0.497902	0.765221	0.893533	-0.851287	1.95003	-1.67477
C.cajan_29423	Glutathione S-transferase U25 (AtGSTU25) (EC 2.5.1.18) (GST class-tau member 25)	1	-3.30904	1	-2.08665	1	-1.90716	1	1	1.92979	1	1	-2.69991	1	-1.87991	1	7.47181	0.283602	1	1	1	1	1	-4.31506	5.11525	-3.29432	1	1	-2.01033	1	1
C.cajan_27971	Cellulose synthase-like protein E1 (AtCslE1) (EC 2.4.1.-)	-1.64267	-0.739974	2.70351	1.40616	1.18569	-1.66644	2.4133	4.93143	-1.14255	3.33249	5.63623	0.733545	2.23291	-1.71679	-4.04589	2.62836	6.98151	-1.3593	2.7163	4.16948	3.85573	6.8662	6.23353	4.39011	-1.97317	2.43626	3.36405	0.835488	-2.56749	2.5305
C.cajan_26933	Putative syntaxin-24 (AtSYP24)	-2.68938	0.787374	1	-1.85079	-2.38208	1.12097	1	3.59119	3.50189	-0.44396	-1.76149	-3.49086	1.07998	2.10647	0.695557	5.66514	2.37633	-2.77328	-1.23083	2.34257	-2.52904	4.4472	3.0433	6.9735	4.08208	5.19159	0.535237	4.1792	1.07098	-0.227488
C.cajan_26956	Secoisolariciresinol dehydrogenase (EC 1.1.1.331) (Fragment)	1	3.4354	1	1	1	7.68897	1	4.83811	4.87539	1	1	1	1	1	1	7.20798	2.26939	1	1	1	1	-1.9344	-2.85477	3.89751	1	1	1	1	1	-1.22469
C.cajan_36003	Bifunctional monodehydroascorbate reductase and carbonic anhydrase nectarin-3 (EC 1.6.5.4) (EC 4.2.1.1) (Nectarin-III) [Cleaved into: Nectarin-2]	-1.84818	5.11436	3.11224	1.92673	2.01395	4.65275	2.65182	4.48451	5.35465	-0.40843	-1.87209	0.804871	-0.762546	1	-0.983566	4.32283	4.75638	2.23098	4.13277	2.7332	3.46297	1.36403	-2.30899	5.35357	0.00617592	1.5256	3.10224	1.38666	2.8215	-0.878128
C.cajan_29811	Uncharacterized protein (Fragment)	1.01687	2.66169	-1.3275	-1.47209	2.24974	3.85213	-0.696211	1.43109	3.89235	0.734942	1.93234	2.65699	1.91491	3.74752	1.92986	2.1897	2.4375	1.13883	-0.42849	1.4948	1.70047	2.40017	2.98633	3.74651	2.54898	2.65808	-1.03442	2.54316	-0.371086	0.0320867
C.cajan_46604	Probable terpene synthase 2 (RcSeTPS2) (EC 4.2.3.-)	-6.54235	1	-1.95019	1	1	2.44674	-5.05833	3.27636	3.9665	1	1	1	1	1	-3.29353	5.18485	2.28454	1	1	1	1	-4.44229	1	1.48567	-4.19592	1	-3.41176	-5.3565	1	-2.72293
C.cajan_33757	G-type lectin S-receptor-like serine/threonine-protein kinase At4g03230 (EC 2.7.11.1)	-4.26172	3.4965	0.183264	-3.5139	0.788677	3.3688	1.1833	2.1693	3.91592	1.83748	3.08318	0.514077	-0.173506	-1.23026	-2.81464	1.84489	1.57009	0.583067	2.28825	3.42715	2.81779	3.27963	4.29773	3.65231	-3.26118	2.77616	3.19957	0.261061	-2.78025	-2.18069
C.cajan_33756	Calcium-binding protein PBP1 (KIC-related protein 2) (PINOID-binding protein 1)	1	3.07886	0.188641	3.20971	-0.208508	4.20887	0.0342157	6.09295	6.74866	1	0.609944	1	1	0.317883	1	9.13608	5.95462	1	0.840411	2.40306	-1.70239	-1.72379	0.68646	8.75501	-1.37534	1.47849	0.0947225	0.378667	0.718868	1
C.cajan_30140	Transcription factor ORG2 (Basic helix-loop-helix protein 38) (AtbHLH38) (bHLH 38) (OBP3-responsive gene 2) (Transcription factor EN 8) (bHLH transcription factor bHLH038)	2.29928	1.72896	1	1	0.53081	5.64683	1	1.94925	3.95927	1	0.232256	0.533165	1	-1.68524	1	5.09269	7.64401	1	1	1	2.32306	1.66085	2.79229	-1.21148	-1.88017	-4.31193	1	2.59096	1	-0.68502
C.cajan_30837	Receptor-like serine/threonine-protein kinase SD1-7 (EC 2.7.11.1) (Arabidopsis thaliana receptor kinase 1) (S-domain-1 (SD1) receptor kinase 7) (SD1-7)	-2.62962	4.58439	-1.73426	0.0961809	0.420854	3.49513	1.22927	3.2454	3.2975	-0.192086	4.32655	2.59295	1.73674	-1.25361	-0.00872579	3.45996	3.97683	2.60182	3.79722	3.57506	2.72466	3.18788	4.31062	2.38963	-1.90299	2.99173	1.91543	1.42117	2.16405	-2.34044
C.cajan_43449	Putative uncharacterized protein	1	-1.28098	1	1	-2.61156	3.09491	1	2.73427	3.34655	1	2.40747	-2.23254	1	-2.19474	1	1.90904	2.00112	-3.23266	1.7522	1	0.671945	1.79151	-1.16298	1.50744	1	-1.84747	0.411643	-3.36009	-4.0852	-2.42642
C.cajan_47684	Transcription factor bHLH36 (Basic helix-loop-helix protein 36) (AtbHLH36) (bHLH 36) (Transcription factor EN 6) (bHLH transcription factor bHLH036)	-1.25085	6.26538	5.09501	4.09933	3.04429	5.27682	1	5.81896	5.71069	1	1	-1.67921	-0.460755	-0.0464144	1.21789	5.05752	5.6632	-2.3384	1.74356	2.02314	-0.217427	-0.333207	-1.4252	6.6479	1	2.86955	-4.17882	-1.933	1	1
C.cajan_38411	Inducible nitrate reductase [NADH] 2 (NR) (EC 1.7.1.1)	1	-0.722229	1	2.45135	-2.58578	2.5001	-1.03873	7.80303	3.64842	5.29076	2.93611	-3.0991	-0.44088	1.02949	-2.50065	4.29699	6.81118	-1.39717	1.20704	3.8142	0.180899	1.76315	0.767807	5.503	-0.78686	2.54859	1.08084	-0.73756	0.24007	1
C.cajan_48608	Retrotransposon gag protein	1	1.20821	2.55173	-0.0684561	0.49096	5.37159	1	5.13298	5.13079	1	1	1	1	0.0954924	1	4.11144	4.35673	1	1.5931	1	1	1	1	3.0526	1	1	1	1	1	1
C.cajan_28393	GABA transporter 1 (AtGAT1) (Bidirectional amino acid transporter 1)	0.912596	2.00213	-2.80825	-2.86992	-2.23875	1.59797	1	2.38368	2.74376	1	4.19725	-0.227479	1.33824	0.320438	0.810566	4.40156	3.02302	-0.822271	-0.167123	2.26436	1.60994	2.72142	3.42545	5.38195	0.354463	-1.26815	-0.917006	-0.474797	1.00464	-0.785393
C.cajan_40263	WAT1-related protein At1g70260	1	-1.43474	1	1	3.36695	0.814821	-1.72364	4.79709	-0.714143	1.58703	3.5656	1	-0.54462	1	-0.0620064	5.60521	5.40345	-3.86697	3.81839	5.03184	2.33503	2.98272	1.85736	3.48742	-4.95646	-0.489911	-4.18832	-4.5238	1	1.36027
C.cajan_28110	Polygalacturonase At1g48100 (PG) (EC 3.2.1.15) (Pectinase At1g48100)	1	4.72668	-0.030771	0.625626	0.130272	5.56598	1	2.89325	4.94647	1	-3.54989	-3.71736	1	1	1	2.27891	6.21276	1	1	1	-4.57662	-2.57621	-4.49193	-0.353177	1	-3.06631	-1.86323	1	1	1
C.cajan_43826	Receptor like protein kinase S.2 (LecRK-S.2) (EC 2.7.11.1)	1	1.2761	-0.825635	1	1.53168	1.28689	0.934328	2.88634	2.65154	2.5264	1.53294	-0.550981	-0.283592	0.0250288	1.40267	4.11778	2.63809	-0.199373	3.59916	3.55022	3.50545	2.92219	0.649018	4.6181	1.61798	2.62364	0.63697	0.949064	-2.40562	-0.571144
C.cajan_46578	Protein CUP-SHAPED COTYLEDON 2 (NAC domain-containing protein 98) (ANAC098) (NAC domain-containing protein CUC2)	1	-4.35039	1	1	1	0.832412	1	2.13799	2.22336	1	1	-2.96699	1	1	1	3.98265	2.66499	-3.87889	1	1	-3.02154	-2.28119	-3.50933	4.8436	1	1	1	-5.27669	1	1
C.cajan_40087	TMV resistance protein N	1	1.39467	1	1	1	3.67198	1	2.79662	3.67383	1	-0.101655	0.0583581	-1.66907	2.1986	-3.0902	3.88199	2.423	1	1	-3.1619	-2.93707	-0.742395	1.8671	2.73293	-3.05242	-3.37261	-4.81962	-4.26207	1	1
C.cajan_40090	Protein SUPPRESSOR OF npr1-1, CONSTITUTIVE 1 (AtSNC1) (Disease resistance RPP5-like protein)	1	2.69122	1	1	1	4.72172	1	3.35516	4.08757	1	1	1	1	1	1	4.56338	3.5304	1	1	-1.47946	-5.01622	-4.40205	-4.90014	4.73084	1	-5.51772	1	1	-4.3475	1
C.cajan_36756	Uncharacterized protein (Fragment)	3.56556	1.79791	1.61529	1	1	1.33099	0.464459	3.0353	4.38732	1	-1.55602	-1.6124	3.1032	1	-0.0575568	2.83422	-0.0219215	-2.00585	1.04785	3.81406	2.28171	3.53258	3.56196	6.48365	3.1164	5.08467	1.4998	2.79353	0.811898	1.24671
C.cajan_36768	Probable WRKY transcription factor 50 (WRKY DNA-binding protein 50)	1	0.453428	-1.17921	1.16153	1	3.39289	-1.4463	2.4895	1.88983	1	3.8002	-1.86242	1	-2.84041	1	4.53523	4.01585	-3.09507	1.06252	3.63211	2.08124	2.93914	3.45541	5.19813	-2.29622	0.805259	-0.00269169	1.01846	-2.77316	1
C.cajan_37436	Probable WRKY transcription factor 42 (WRKY DNA-binding protein 42)	-1.35907	3.59282	-3.01251	0.136139	1	3.6994	-3.28244	3.12037	4.46724	1	1.8192	-2.66037	-3.74709	1	1	5.17405	1.9373	1	1	0.36586	0.107554	2.51914	3.93454	5.64763	1	-4.66171	-2.86338	-2.97986	1	-4.53302
C.cajan_38147	Transcription factor TGA5 (Ocs element-binding factor 5) (OBF5) (bZIP transcription factor 26) (AtbZIP26)	2.91448	1.40874	3.52931	6.83261	1	1	1.28485	1.60303	4.80439	1	1	-3.40733	-3.54449	-3.5833	-1.9065	3.77951	-1.33047	-2.02773	0.32443	4.34718	-2.27662	-0.690756	-3.20415	6.697	-2.3781	0.795177	-0.801891	-0.248817	-2.1042	-2.66158
C.cajan_38155	Amino acid permease 2 (Amino acid transporter AAP2)	3.73712	4.14974	2.04823	1.30579	0.700449	4.24442	0.941211	0.419809	3.82688	1.32082	-0.239496	1.3234	1.5832	2.90524	3.27348	4.24526	2.12734	1.13984	2.20313	1.1847	0.368008	0.265305	0.0877072	0.638556	1.13473	0.58821	0.0429525	1.27676	0.309479	-1.05263
C.cajan_47885	Peroxidase 12 (Atperox P12) (EC 1.11.1.7) (ATP4a) (PRXR6)	9.8506	10.5473	10.5061	10.0382	1.59212	8.70504	1	7.86871	9.58972	1	1	1	3.01319	0.250367	3.78551	4.38453	5.89796	-5.20143	1.76981	0.378811	-1.62486	1.58466	-3.13973	2.92835	1.71288	0.995325	-1.41241	0.817058	1	-0.907595
C.cajan_37553	Molybdate transporter 1 (Sulfate transporter like protein 5.2)	2.59098	-2.83157	-4.12959	-3.25859	0.607333	2.11579	-1.77535	5.62861	2.55557	1	3.37979	0.733727	1.29495	-1.70308	-4.10166	5.89858	6.43116	0.563119	4.80088	5.62098	4.88157	4.29926	3.35315	4.83975	3.03298	3.37444	1	3.09043	-0.75724	0.942301
C.cajan_40972	Transcription factor bHLH51 (Basic helix-loop-helix protein 51) (AtbHLH51) (bHLH 51) (Transcription factor EN 57) (bHLH transcription factor bHLH051)	0.0951953	4.81765	0.20196	-1.87338	3.19022	3.70402	-1.60067	5.28232	5.67066	2.52084	2.59319	0.453386	1.77266	2.04223	3.33705	5.24332	4.52686	1.38419	1.22157	3.21003	3.30011	4.70373	4.2083	6.24107	0.271031	4.17993	1.50402	2.71336	2.31272	-2.20337
C.cajan_40977	CLE11 protein (Uncharacterized protein)	5.67857	1.9362	1.34691	0.748272	2.25349	0.950924	2.79071	5.10997	4.02	1	1	1	1	1	1	4.1807	7.092	-0.110439	3.62564	1	1	-1.07956	1	-0.508586	1	1	1.4306	1	0.0821848	1
C.cajan_25487	Uncharacterized protein	1	5.3169	1	5.03962	-1.31721	5.97069	1	1	5.43659	1	1	1	1	1	1	1	1	1	1	1	1	1	-2.46213	1	1	1	1	-1.85572	1	1
C.cajan_25478	Uncharacterized protein	0.179982	1.09083	0.453807	-0.475999	2.55334	1.53293	1.42113	3.45914	4.14388	1.51232	1.72127	-0.700952	1.36644	-0.928243	1.33677	3.12061	0.743885	1.75196	4.38535	1.37773	4.48921	3.29839	2.82807	3.54717	2.17743	1.9393	1.80537	0.0653241	-0.246419	-2.81928
C.cajan_25522	Uncharacterized protein	0.558992	4.31957	2.29671	1	1.17633	0.110029	-0.25885	1.50237	5.34047	1.67034	-0.459219	1.55273	2.07472	4.85094	-0.109609	4.24474	-0.109424	2.17578	1.28079	0.811603	1.47909	2.7304	0.793297	4.33635	0.0406961	1.37771	1.94928	0.315856	3.96334	-0.208781
C.cajan_46133	Putative DNA-binding protein ESCAROLA	3.10679	4.03858	-0.00895513	0.709564	-1.66013	3.61655	0.0875443	4.66342	4.75629	1	1	1	1	-2.92816	1	5.00677	5.47186	1	1	1	1	-3.41375	1	6.13889	1	-1.56247	-0.535788	1	1	1
C.cajan_37910	U-box domain-containing protein 21 (EC 6.3.2.-) (Plant U-box protein 21)	-4.10441	2.76621	-3.30321	-1.37876	-0.717961	0.842351	-3.49559	4.29772	5.13635	1	-2.2572	-1.65845	-0.640886	1	-1.90826	7.91823	4.8852	-1.60105	-2.67919	0.566192	-1.82129	0.778646	-0.511181	8.98393	-2.51621	2.47697	-1.69174	2.95137	1.12513	-2.20195
C.cajan_45160	Putative disease resistance RPP13-like protein 1	3.92595	4.26599	2.6781	3.27191	1.71151	4.45547	0.479241	3.30003	3.82545	1.4676	3.23209	1.99038	1.01804	0.471052	-0.415157	3.8562	3.08795	2.1636	2.03293	3.21385	2.28898	2.22231	1.11399	4.69077	-1.52734	1.10515	1.94156	1.10418	-1.63916	1.4027
C.cajan_33256	Uncharacterized protein	1	3.80812	1	-1.63014	1.39073	5.32383	1	-2.09972	2.9597	1	1.25066	1	1	1	1	4.39374	1.57898	-2.50089	0.900969	-1.26922	-2.1733	-0.157472	0.393581	1.46568	1	-3.26905	1	-2.48165	-3.05091	1
C.cajan_33261	Putative UPF0481 protein At3g02645	-0.467637	0.752398	-0.294516	-0.803622	-2.11252	5.54567	1.66818	5.20817	6.40953	1	-2.74636	-1.22089	1	1.29509	-1.06203	4.80485	4.04161	-4.18039	4.09967	2.0854	2.37903	0.910909	-4.83391	8.96278	-1.41153	4.41344	2.43119	-1.17719	-4.83335	1
C.cajan_33263	Putative UPF0481 protein At3g02645	-0.21819	-1.43915	-2.67231	-0.255176	0.844619	-3.22848	3.92457	0.705182	3.62651	1.59806	-0.405751	0.447907	1	0.499323	-1.00359	1.40786	0.138565	0.450707	5.51619	5.03161	4.81104	3.93362	0.0891591	7.23925	-2.69595	5.28383	4.74038	2.39393	-1.74995	-3.19748
C.cajan_33267	Uncharacterized protein	-2.87864	1.16511	0.825126	-1.53124	2.1175	0.225472	2.14556	2.7643	3.48608	3.47029	2.645	0.28206	-1.82205	1.043	0.44888	2.63371	0.920141	0.481671	4.19372	1.35756	3.20615	3.45948	0.828753	2.46386	0.203189	0.119024	1.09915	0.573791	-0.342323	1
C.cajan_46333	Hydroquinone glucosyltransferase (EC 2.4.1.218) (Arbutin synthase)	1.85886	3.14315	-0.118689	2.69178	0.0978939	2.51841	-0.0671587	1.7498	2.07944	0.0475384	0.299503	-1.4068	0.773946	0.137517	0.762017	2.12934	2.71187	0.998939	-0.566998	0.575777	0.951543	3.683	3.81233	3.40784	1.56696	2.42842	1.60561	3.74186	3.49342	2.50849
C.cajan_35714	Purple acid phosphatase 22 (EC 3.1.3.2)	-3.26171	2.18687	1	1	0.500109	3.84982	-0.260805	4.98074	5.60789	1.72393	-1.2335	-1.3457	-0.116775	-0.166906	0.3652	0.303342	4.9754	-0.623507	0.883112	-0.991026	-0.829939	3.25414	3.60368	0.866378	-1.15071	1.11153	-2.4984	-2.99062	-2.23288	-0.991791
C.cajan_35718	Glycinol 4-dimethylallyltransferase (EC 2.5.1.36) (Dimethylallyl diphosphate:(6aS,11aS)-(-)-3,9,6a-trihydroxypterocarpan ((-)-glycinol) 4-dimethylallyltransferase) (Glyceollin synthase) (Pterocarpan 4-dimethylallyltransferase)	0.831277	5.71625	-0.955609	1.59077	-1.31495	6.03091	1	0.241608	3.98518	1	-1.78386	1	-4.38646	1	1	2.73651	0.571958	1	1	1	-2.3551	-0.555956	-1.60762	3.50357	1	1	1	2.41458	1	-1.34667
C.cajan_26640	Cannabidiolic acid synthase (EC 1.21.3.8) (CBDA synthase.)	-3.18437	3.76669	2.21457	-0.0806294	4.28429	3.87528	1.18686	5.00419	5.45322	4.00223	1.65355	-1.15064	-1.58554	-0.131751	-1.96775	4.90864	2.93677	2.87454	5.44735	3.23182	4.91259	0.385243	-1.86411	4.06864	1	-2.18042	0.493781	-1.03311	-2.51958	1
C.cajan_26643	Tetrahydrocannabinolic acid synthase (THCAS) (EC 1.21.3.7) (Delta(1)-tetrahydrocannabinolic acid synthase) (THCA synthase)	0.0174801	5.45811	3.20385	0.606139	3.48343	4.25175	1.76423	5.01879	5.53968	2.57659	3.73267	1.30935	1.13693	-1.54903	0.6362	6.40105	5.09189	-0.149277	5.51313	4.81619	6.16967	6.68385	3.89564	6.05112	1.43108	3.86899	1.18761	1.24002	-4.88613	-0.347527
C.cajan_26641	Cannabidiolic acid synthase-like 1	-1.06636	4.39663	2.224	1.30032	5.31738	4.18624	2.20474	5.43714	6.09082	3.98627	2.24378	-2.47798	1	1	1	5.67913	3.89878	3.43249	6.53904	3.80969	3.01225	-1.43834	-2.63981	3.09495	-2.36531	-1.58787	1	-1.81208	-2.22682	1
C.cajan_26691	Uncharacterized protein	1	4.66749	1	1	3.77316	6.07059	1	0.427263	5.42992	1	1	1	1.21353	2.14575	1	4.26521	1.83979	1	4.95995	1	0.350045	1	1	2.46007	1	1	1	1	1	1
C.cajan_41219	Probable sesquiterpene synthase (SmSTPS) (EC 4.2.3.-)	1	0.528131	1	1	1	3.9414	1	4.76455	6.57981	1	1	1	1	1	1	6.59255	4.12477	1	1	1	1	1	1	5.36363	1	1	1	1	1	1
C.cajan_41222	Probable sesquiterpene synthase (SmSTPS) (EC 4.2.3.-)	1	3.43408	1	1.22138	1	1	1	2.62643	4.41383	1	1	1	1	1	1	3.69307	2.54193	1	1	1	1	1	1	6.03671	1	1	1	-1.1576	-2.59972	1.21172
C.cajan_41223	Probable terpene synthase 2 (RcSeTPS2) (EC 4.2.3.-)	-3.93124	2.62689	1	0.509453	1	-0.797067	1	1.82464	3.82865	1	1	1	1	1	1	2.81019	1.34246	1	1	1	1	-4.52382	1	5.47225	1	1	1	-3.91446	1	0.499272
C.cajan_42467	Abscisic acid receptor PYL4 (ABI1-binding protein 2) (PYR1-like protein 4) (Regulatory components of ABA receptor 10)	5.72299	3.17975	3.34009	3.22557	3.53021	3.69584	0.978796	4.34413	5.69666	3.80198	0.296675	1	1.39296	1	1.35506	4.54176	5.33086	-3.3691	1.71629	3.29959	1.09302	0.988703	1.20366	9.05245	-3.1641	2.43738	1.73841	-0.864373	0.469323	-1.84597
C.cajan_39888	Protein MIZU-KUSSEI 1	1	0.274673	0.894643	-1.29808	-0.939668	0.954665	1.1599	4.93316	2.29928	1.27477	1.08339	1.89072	1.38806	1	-0.47651	3.14372	4.28417	-0.227677	1.87487	0.0468403	1.06641	3.03303	0.664628	0.33379	1.96496	0.0107369	3.04358	-1.26926	1.65648	1
C.cajan_24047	Ethylene-responsive transcription factor ERF022	-1.29812	4.10101	-0.249826	1.68425	0.55612	2.39645	1	5.85539	5.60465	1	1	-1.14424	0.60685	1.55787	0.737245	7.05754	5.80032	0.0705954	2.02655	0.875898	-0.0616329	-0.721106	-1.46277	5.20583	0.380275	4.28808	-2.32449	3.21717	2.6941	2.57819
C.cajan_24107	Uncharacterized protein	-1.07717	5.17796	1.2952	0.580744	-0.154349	4.76451	-0.58034	4.31596	6.07712	1	2.26341	1.58359	0.357845	1.00599	-0.80666	3.37532	1.68723	-2.18167	-0.0445726	1	1.0004	3.61427	2.07632	2.7802	0.825265	0.42346	-0.744886	2.1362	-0.290859	-0.0940885
C.cajan_24034	Ethylene-responsive transcription factor ERF020	1	2.25204	-1.30648	-0.255209	0.199675	1.06768	1	0.200856	4.25347	1	-1.7299	-1.86325	-0.992787	2.29124	1	6.4757	1.92798	1	1	-1.02753	1	-3.19998	1	8.40528	1.08501	3.72111	-1.88837	-0.438503	1	-0.369911
C.cajan_41227	Alcohol dehydrogenase 1 (EC 1.1.1.1)	-2.18769	3.00472	0.454176	6.21562	0.52719	7.82346	0.202186	5.48416	3.697	1	-1.9616	7.04504	1.17696	5.33308	0.609698	3.18905	6.68672	2.78271	1.11995	-0.475559	-0.0579848	-0.232935	-3.33126	9.40352	0.613249	0.829192	0.540236	4.94315	3.79813	3.24257
C.cajan_46140	Putative expansin-B2 (At-EXPB2) (AtEXPB2) (Ath-ExpBeta-1.4) (Beta-expansin-2)	1	2.19084	-1.81221	1	-0.793982	1.41024	1	2.57441	4.99774	-0.692856	-2.88861	-1.76753	-2.15944	1	1	3.42695	4.93216	-1.49894	0.097476	0.868276	0.232403	1.59652	-2.32994	-0.463338	1	-4.04947	-3.8179	-3.35096	1	1
C.cajan_42890	WAT1-related protein At2g37460	5.51368	1.7639	1	1	3.67993	4.37905	1	3.0913	5.7792	0.959985	0.871331	-2.02937	0.743351	-0.936124	-0.0444908	5.70748	6.58633	5.40587	3.59274	4.67243	0.867636	-0.290918	1	2.67068	-2.33623	4.30534	-4.10942	1.68057	6.7039	-2.54922
C.cajan_42894	Type I inositol 1,4,5-trisphosphate 5-phosphatase CVP2 (EC 3.1.3.56) (Protein COTYLEDON VASCULAR PATTERN 2)	1	2.23052	0.422642	-1.6124	-1.5759	3.8415	2.1631	0.625832	2.88505	1	1	-0.996792	-1.39003	-1.41759	-4.30772	3.71462	0.444741	-1.74735	0.0255817	-0.296843	-3.75872	-2.18416	1	3.11894	-0.358866	0.567682	1.57313	-3.14004	-0.00737077	1
C.cajan_33104	Benzyl alcohol O-benzoyltransferase (EC 2.3.1.196) (Benzoyl coenzyme A:benzyl alcohol benzoyl transferase)	1	5.53463	1	1	4.99611	1	1	1.83083	3.72457	1	1	1	1	1	1	3.58961	1	1	1	1	1	1	1	1	1	1	1	1	1	1
C.cajan_35799	Molybdate transporter 1 (Sulfate transporter like protein 5.2)	-4.16228	1.37874	1.29032	-0.646948	4.14899	4.77052	-3.35915	3.87781	1.84825	-1.63043	2.28822	-1.23282	-1.51129	1	-0.343383	5.47576	5.8268	0.832898	3.28063	2.5033	2.77519	1.79825	-3.31181	1.1189	1	2.06735	-0.796611	1.19289	-1.9483	-0.25298
C.cajan_35797	Glucan endo-1,3-beta-glucosidase 4 (EC 3.2.1.39) ((1->3)-beta-glucan endohydrolase 4) ((1->3)-beta-glucanase 4) (Beta-1,3-endoglucanase 4) (Beta-1,3-glucanase 4)	-2.5865	1.60524	2.45011	-2.08819	1.02931	3.63291	2.33025	4.65416	3.3371	0.508206	-4.46303	1.35874	-1.51322	-0.873051	-1.96624	5.12383	5.88488	0.468917	1.36299	2.00785	-1.37851	-0.565394	-5.09836	3.11524	-3.90491	0.276139	1.84427	-3.75617	0.0934385	-3.4867
C.cajan_47696	Histidine kinase 1 (EC 2.7.13.3) (Arabidopsis histidine kinase 1) (AtHK1) (Protein AUTHENTIC HIS-KINASE 1)	1.83342	2.19236	0.0720235	-1.84396	3.59134	3.96878	-3.35682	2.3529	1.6086	2.69816	3.6537	0.37579	2.33162	2.60358	-1.25063	2.57652	2.38942	-0.831833	1.07257	1.63513	4.10564	3.67344	4.50827	0.359825	2.73813	3.77069	0.0241636	1.46682	-2.18244	0.461969
C.cajan_40596	Tropinone reductase homolog (EC 1.1.1.-) (P29X)	0.645038	3.97564	4.36095	4.69445	-3.13369	5.53723	1	4.63181	4.20041	1	-3.27405	0.388851	-0.699775	-1.62983	-1.13214	1.64267	6.03261	0.124699	1	-2.45769	1	-4.33158	1	0.129494	1	1	-2.61955	-0.481545	1.99918	1
C.cajan_41524	Probable polygalacturonase At3g15720 (PG) (EC 3.2.1.15) (Pectinase At3g15720)	1	1	-6.15691	1	1	1	1	6.08144	-0.557883	1	1	1	1	1	1	0.841071	6.69255	1	1	1	1	1	-7.30697	1	1	1	1	1	-7.39619	1
C.cajan_37326	Metalloendoproteinase 1 (EC 3.4.24.-) (SMEP1)	-4.39592	-0.0710559	-2.62495	1	2.37853	0.919775	1	-2.69591	4.17571	2.03964	5.31922	1	-0.170688	-0.863032	1.13343	6.84029	-1.69332	1	6.58697	6.92722	3.90802	5.10906	2.33054	3.35771	-4.0958	0.340813	-1.40643	-1.80154	-3.37811	1
C.cajan_46257	Probable glucan 1,3-beta-glucosidase A (EC 3.2.1.58) (Exo-1,3-beta-glucanase 1) (Exo-1,3-beta-glucanase A)	4.28645	8.46492	5.22019	7.88908	1.51105	9.90082	1	2.84399	5.99341	-0.715086	0.108638	0.619892	4.1268	3.77331	2.38591	4.75866	4.35605	-1.73692	2.55006	-5.14805	-0.783551	-4.02301	-2.62878	7.93446	3.89834	0.486694	1	-0.828832	-2.07593	-2.41489
C.cajan_46903	TMV resistance protein N	1	1	1	1	1	3.10059	1	0.766451	3.54605	1	1	1	1	1	1	4.05538	1.37111	1	1	1	1	1	1	3.31691	1	1	1	1	1	1
C.cajan_34179	RING-H2 zinc finger protein RHA4a	1.57534	2.77833	1	-2.50147	-0.920391	1.83097	1	0.20019	2.14113	2.11081	-0.0839943	-0.0854646	-0.548544	0.055279	3.05193	2.9642	2.70554	0.26058	2.62518	2.18399	1.82408	1.4701	-0.0441248	0.147919	-0.542147	2.62493	1	0.429621	-4.02599	-1.12589
C.cajan_35976	Ethylene-responsive transcription factor ERF013	0.858435	3.79166	4.08597	6.05426	1.6533	3.84535	-0.90454	5.80713	5.96987	1	-1.16964	2.07332	-1.37885	2.02653	1.48688	6.53227	6.3471	0.88276	2.80655	1.91049	2.02345	3.99702	0.0287106	4.03918	-0.36406	3.24319	1.87532	1.96247	4.62849	2.14527
C.cajan_39096	ABC transporter A family member 7 (ABC transporter ABCA.7) (AtABCA7) (Probable ABC2 homolog 6)	0.66742	2.66224	-2.16501	0.317651	0.252997	4.28559	-0.380619	3.83723	4.63831	0.0560424	1.94733	0.50285	0.423589	1.44802	-0.114327	4.59794	4.48697	1.44174	0.751095	2.46286	2.0493	3.6578	4.65481	6.25859	-1.39922	3.20506	1.1045	3.03785	1.68336	2.07882
C.cajan_37790	Transcription factor LAF1 (Myb-related protein 18) (AtMYB18) (Protein LONG AFTER FAR-RED LIGHT 1)	-3.28024	4.74312	-1.58693	1	1.07983	3.83144	-1.67354	2.15736	4.26831	1	-0.813918	1	1	1	1	0.518857	3.27034	-2.40662	1.41016	-3.3673	-0.38329	-3.97528	1	1	1	-0.611233	0.445494	1	-3.77006	1
C.cajan_34336	Transcription factor bHLH18 (Basic helix-loop-helix protein 18) (AtbHLH18) (bHLH 18) (Transcription factor EN 28) (bHLH transcription factor bHLH018)	6.15834	4.62435	4.02917	4.89503	0.9365	4.4804	2.36547	3.82482	5.72883	2.01402	1	1.73236	0.161436	3.28081	0.385243	3.37032	1.85789	0.864137	0.39058	1	-3.48085	-1.71122	1	6.00151	-1.54539	2.82059	2.91775	2.97106	2.07962	2.96277
C.cajan_44895	Protein ASPARTIC PROTEASE IN GUARD CELL 1 (AtASPG1) (EC 3.4.23.-)	1.60203	4.06296	-0.441834	2.07091	0.618483	3.32733	0.0866479	3.33543	3.57942	1.45543	-1.17211	-0.260745	-1.2011	-0.996507	-0.0826446	3.47842	2.81378	1.07565	-0.408451	-1.03072	-1.24604	2.14749	-0.0838826	4.27456	-2.25908	1.31812	0.380009	1.71153	3.4049	1.09037
C.cajan_43548	MADS-box transcription factor ANR1 (Protein AGAMOUS-LIKE 44) (Protein ARABIDOPSIS NITRATE REGULATED 1)	0.307464	2.66087	1	1	1	4.52988	1	4.56724	4.15076	1	1	-0.540554	1	2.79713	0.979499	4.38664	4.31333	-4.49513	0.83221	-3.14122	0.193721	0.290625	0.404783	4.63851	-0.432805	0.125968	-4.86423	1	1	1
C.cajan_47212	LOB domain-containing protein 12 (ASYMMETRIC LEAVES 2-like protein 5) (AS2-like protein 5)	1	3.645	1	2.71018	1	3.73059	1	2.49401	3.42266	1	1	1	1	1	1	2.84866	4.09379	1	1	1	1	-1.0217	1	3.20715	1	1	1	1	1	-1.31771
C.cajan_28806	Pleiotropic drug resistance protein 2 (NpPDR2)	-2.06953	-0.602177	-0.806473	-1.60195	-1.97456	2.52303	-4.06416	3.82326	3.68292	1	-0.512419	-1.32399	-1.7287	-0.510765	-2.50154	4.42822	3.05849	0.861646	-2.76808	-1.7913	-1.43308	-1.18048	0.68672	4.29854	-2.17055	-2.24268	-2.71462	0.188148	2.09644	1.14836
C.cajan_39860	Anthranilate N-methyltransferase (RgANMT) (EC 2.1.1.111)	-3.51205	8.46254	1.23767	2.3305	-1.63496	8.77498	1	5.78189	8.22462	1	-0.0674202	0.945248	1.30076	-1.25221	0.202788	5.02378	6.47129	3.0471	-0.438651	0.0103502	-3.92166	1	-2.68772	3.30774	-2.44005	-2.41212	-3.17393	1.49904	3.09593	-0.0968244
C.cajan_42143	Isoliquiritigenin 2'-O-methyltransferase (MsCHMT) (EC 2.1.1.154) (Chalcone O-methyltransferase) (ChOMT) (Licodione 2'-O-methyltransferase) (MsLMT) (EC 2.1.1.65)	-2.64904	2.86892	0.649809	1	2.47678	3.368	0.328388	1.50354	4.94482	0.305819	0.418568	-1.80216	-3.19977	1	-2.61425	4.53783	1.71668	-1.49804	4.60181	0.180428	3.02428	0.416937	-2.46575	2.46024	1	-0.732793	0.255114	1	-3.06046	1
C.cajan_36580	Uncharacterized protein At1g66480	2.53056	4.51078	1.63832	3.84357	2.71221	3.80451	0.862051	6.23757	4.78269	4.59328	1.33631	0.81809	-0.189065	-2.02842	-1.32945	4.67358	6.80998	-0.204846	2.59109	3.2705	1.23369	4.14965	-0.0579067	5.75907	-1.31817	1.59869	1.1679	1.65521	-1.25163	0.306694
C.cajan_24454	0	2.7417	6.12465	0.970581	4.10072	1	4.47439	1	1.99604	7.67811	1	1	1	1	1	1	3.91079	3.5619	0.0333137	1.68409	1	1	2.40347	1	4.69945	1	3.51916	1	4.31243	1.19166	1
C.cajan_24473	Adenylyl-sulfate kinase, chloroplastic (EC 2.7.1.25) (ATP adenosine-5'-phosphosulfate 3'-phosphotransferase) (Adenosine-5'-phosphosulfate kinase) (APS kinase)	-3.27359	1.38457	1.47663	0.830304	-1.1067	3.66665	3.16327	2.77455	3.62631	1	1.72237	1.50276	2.11655	1.61124	3.15141	3.20229	1.66013	0.637851	2.85283	2.65587	1.59919	3.03397	3.46749	3.37362	1.69505	2.71021	2.17619	3.50359	-1.78167	0.568178
C.cajan_24513	Protein unc-45 homolog B (Unc-45B) (UNC45-related protein)	-2.2575	2.87199	-1.2651	1	-1.22413	4.29241	-1.67233	3.1633	3.52125	0.670342	0.322574	-2.1904	1	1	-1.46275	3.46061	3.48154	-4.63919	1.94131	1.36848	3.13003	1.8543	0.485046	2.84748	-2.65412	1	-0.644997	-4.56704	1	1
C.cajan_41094	Zinc finger protein ZAT11	1	0.70248	1	1.70702	0.783817	1.5772	-0.600881	3.39449	4.80994	1	1	-1.952	-2.01172	-1.20738	-0.451236	5.24242	3.14594	-0.683069	1.79943	-0.488085	1.0676	1.94547	-0.0337305	8.78983	-0.585994	2.22995	0.19016	3.22191	2.45858	3.13204
C.cajan_35119	Receptor-like protein 12 (AtRLP12)	-0.734909	2.20274	-1.15399	0.120578	0.14142	2.10313	-4.27404	3.09446	3.8326	1	-1.79735	-1.57746	1.25168	-0.024229	-0.731089	5.98714	1.90423	-0.800772	0.439347	1.96533	-1.52575	1.79263	0.621018	6.3348	2.35943	3.54804	-2.50278	1.37474	-0.751516	-2.41062
C.cajan_35125	Pyruvate decarboxylase 4 (AtPDC4) (EC 4.1.1.1)	-2.38282	2.95149	-0.2037	7.56045	-1.73083	5.55912	-2.83618	0.251349	0.976672	-1.18995	1	6.78701	0.888422	4.77038	3.27362	2.60831	-0.661889	1.27224	2.30435	1.52413	0.15117	1.34011	-5.26509	6.85945	-0.792384	0.358295	-4.12683	5.73623	1.58961	2.88616
C.cajan_31885	Protein MKS1 (Protein MAP kinase 4 substrate 1)	-1.18145	4.29465	-2.40942	-0.799898	-1.78692	5.52185	-0.657357	3.65062	5.4543	1	-1.25062	1	1	1	1	6.97922	4.59795	1	1	-2.09198	1	-1.96377	-1.89134	6.73729	1	-3.06104	1	-1.29994	1	1
C.cajan_31883	Monoglyceride lipase (MGL) (EC 3.1.1.23) (HU-K5) (Lysophospholipase homolog) (Lysophospholipase-like) (Monoacylglycerol lipase) (MAGL)	2.3077	3.45635	1.09403	-1.60769	3.4156	4.36923	1.28683	4.0029	4.5149	3.13447	3.02307	1.31338	1.29243	1.15196	0.206906	3.51209	2.72501	1.83038	2.66691	2.92343	2.06674	2.10821	2.6705	4.40982	-0.184008	2.19277	1.69698	1.28733	1.23301	-0.435091
C.cajan_31886	Uncharacterized protein	1	3.3387	1	1	1.62036	1	1	5.52278	7.32134	1	1	1	1	4.92277	5.57703	7.76582	5.03514	1	1.67644	1	1	1.03199	1.09386	6.8733	1.39057	3.9552	0.297649	0.659404	1.12866	1
C.cajan_36180	G-type lectin S-receptor-like serine/threonine-protein kinase CES101 (EC 2.7.11.1) (Protein CALLUS EXPRESSION OF RBCS 101)	-1.49674	3.65738	0.977573	-0.119504	0.466852	2.89889	-0.0329318	4.33113	4.64658	-0.322835	0.499292	-0.0237552	-0.804907	-1.12359	0.228369	6.1378	3.84332	0.344851	1.59188	2.54082	0.495501	1.46127	1.34897	7.93533	-1.37891	4.49587	0.597669	1.93675	2.32208	-1.44553
C.cajan_32070	Uncharacterized protein	1	4.16098	-0.199166	2.04286	1.32276	4.09586	1	5.48259	7.82586	1	-2.70935	1	1	-2.08675	-2.40543	8.90164	5.71284	-1.56738	2.81082	3.04951	1.44599	0.917943	-0.827221	10.3812	-1.55735	2.49789	-2.696	1.6792	-2.75513	-1.25875
C.cajan_32061	Heavy metal-associated isoprenylated plant protein 26 (AtHIPP26) (Farnesylated protein 6) (AtFP6)	1	5.71603	0.832396	1	1	6.32072	1	4.54787	5.38884	1	1	1	1	1	1	4.83078	4.24597	1	1	1	1	1	1	-1.50287	1	1	1	1	1	1
C.cajan_32569	Salicylic acid-binding protein 2 (NtSABP2) (EC 3.1.1.-) (Methyl salicylate esterase)	0.517387	4.98513	5.18837	2.12422	-1.50672	4.6064	1.20426	4.3897	7.95719	1	1	1	3.70348	1	1	4.52174	5.518	1	1.29223	-1.80479	1	1	1	6.92346	6.48089	-0.0461716	0.795709	1	1	1
C.cajan_32583	GDSL esterase/lipase At2g23540 (EC 3.1.1.-) (Extracellular lipase At2g23540)	-3.32399	1.64836	-2.11281	-1.9227	-0.267331	3.99613	1.22712	4.13624	5.15327	1	3.39483	-0.175568	-1.8809	1	1	4.01274	3.14426	-1.23627	2.39911	0.0726821	1.20545	2.52152	-0.569389	2.22678	-2.15483	0.367818	1.3888	-0.464853	-0.848094	-0.994155
C.cajan_31354	Probable disease resistance protein At5g66900	3.08848	2.41245	0.992167	1.55679	0.710658	1.65833	-0.858596	2.26109	2.20414	-0.00191428	0.599984	0.557366	0.804781	0.93797	0.645453	4.25478	2.46396	0.621149	0.763675	1.48152	-0.492219	0.631896	-1.02863	2.97457	-0.777611	1.20397	-0.61753	2.27806	0.274614	2.5852
C.cajan_31372	Probable 2-oxoglutarate-dependent dioxygenase AOP1.2 (EC 1.14.11.-)	1	4.9833	1	1	1	5.96148	1	5.09922	5.68635	1	1	1	1	1	1	6.37357	5.54657	-4.055	1	1	1	1	1	3.04533	1	1	1	1	1	1
C.cajan_31371	Probable 2-oxoglutarate-dependent dioxygenase AOP1.2 (EC 1.14.11.-)	-2.26735	7.32798	1	1	1	7.9321	1	2.90334	7.79718	0.488556	1	-4.14599	1	1	1	7.26117	3.99059	1	1	1	1	1	1	2.17534	1	1	1	1	1	1
C.cajan_31373	Probable 2-oxoglutarate-dependent dioxygenase AOP1.2 (EC 1.14.11.-)	1	5.65268	-1.5727	1	-0.95534	7.35771	1	3.11241	7.46901	1	1	-0.935801	-0.747168	1	1	7.22652	4.46484	1	0.444084	-1.28248	0.410775	-3.55233	1	3.44688	1	-0.808427	-3.92865	-0.091164	1	-2.17002
C.cajan_39085	TMV resistance protein N	-1.93587	2.65894	-2.34211	0.0084582	1	3.05657	-1.26124	2.48339	3.80653	-2.34065	0.17853	-0.184211	-0.263974	-1.48945	1.19378	2.28245	1.62885	0.662771	-0.281371	-1.10805	-1.15251	-0.326297	0.10388	3.33162	-2.27654	-1.81411	-0.137702	-1.34709	1.44295	-0.585966
C.cajan_39087	TMV resistance protein N	-2.43758	2.57408	-1.30929	-0.317925	-0.857777	2.99911	-2.39559	2.56365	4.06797	0.674669	2.67782	-1.62513	-3.87467	-1.24375	-1.2718	3.05241	0.980742	0.0106653	0.127263	0.801399	1.20889	1.42813	2.04491	4.36017	-4.28522	-1.07543	-0.797819	-2.07098	0.847901	-3.89022
C.cajan_42726	Transposon Ty3-G Gag-Pol polyprotein (Gag3-Pol3) (Transposon Ty3-1 TYA-TYB polyprotein) [Cleaved into: Capsid protein (CA) (p24); Spacer peptide p3; Nucleocapsid protein p11 (NC); Ty3 protease (PR) (EC 3.4.23.-) (p16); Spacer peptide J; Reverse transcriptase/ribonuclease H (RT) (RT-RH) (EC 2.7.7.49) (EC 2.7.7.7) (EC 3.1.26.4) (p55); Integrase p61 (IN); Integrase p58 (IN)]	1.11565	0.77889	1.60311	-0.662252	-0.122595	2.86176	-0.971185	0.749783	3.09236	0.218831	0.343408	-0.499494	0.269261	0.569335	-0.89295	3.11667	1.80724	0.0228578	-0.238291	3.58674	1.94508	2.80784	1.45573	4.49635	2.17689	1.34253	0.777552	-0.139039	0.181535	-0.98752
C.cajan_45710	Probable 2-oxoglutarate-dependent dioxygenase AOP1.2 (EC 1.14.11.-)	-2.52321	4.00881	1.52271	-0.368195	5.40003	3.60361	0.777645	3.3252	4.80342	3.38504	1.54938	1.83979	-3.06433	-0.171763	-0.687144	2.91504	3.53297	2.95618	2.76252	1.35475	-0.236658	-0.832706	1	1.43346	1	0.399609	1.21931	0.694586	-2.17694	1
C.cajan_34540	Uncharacterized protein	1	0.198343	1	1	1.09503	1	1	1.21249	3.08936	1	1	1	1	1.65188	1	2.556	1	1	1	4.30776	1	1	1	5.26938	1	4.11274	0.932243	2.56804	1	1
C.cajan_34541	Uncharacterized protein	1	1	1	1	1	-0.0422503	-0.834915	4.62585	5.40364	5.89586	1	1	1	0.850759	0.699285	2.16074	4.72147	-0.145819	1	1	1	-4.05766	-2.0162	1	1	-4.1496	1	-1.91376	0.964997	-1.46277
C.cajan_34548	CASP-like protein 1C1 (RcCASPL1C1)	1	-0.229428	1	1	1	4.56202	1.2759	4.25032	5.39928	2.0475	3.07333	1.33121	1	1	1	5.74218	4.29687	1.55064	0.774317	1	1.11755	2.39135	-1.97152	3.14843	1	0.671484	2.19342	2.58503	4.34993	3.30049
C.cajan_27729	GDSL esterase/lipase At1g74460 (EC 3.1.1.-) (Extracellular lipase At1g74460)	1	1.43781	0.773659	-2.85355	-0.562898	2.24673	0.30695	3.4601	4.60442	1	3.57724	1.20766	-0.133135	1	1	2.67878	1.50261	1	1.22452	1	0.279673	3.33758	0.5496	1.34199	1	-1.11789	2.08045	-0.744581	-4.13953	-0.2802
C.cajan_37415	Protein ZINC INDUCED FACILITATOR-LIKE 1 (Protein ZIF-LIKE 1)	3.20813	6.48731	6.57923	4.63622	2.54403	4.3864	2.57916	1.89028	4.62514	1	-1.12766	-3.11236	-1.61086	1	1	4.75454	1.62158	1	2.15146	3.19207	-0.356644	0.809167	-3.85344	4.15272	1	0.0875443	2.94685	-1.68139	-1.55271	1
C.cajan_37416	Protein ZINC INDUCED FACILITATOR-LIKE 1 (Protein ZIF-LIKE 1)	3.67175	6.86074	6.76358	5.14591	3.51779	4.25632	3.46403	2.51686	4.86028	1.36015	0.22064	-2.31754	-0.366783	1	1	5.17853	3.01909	1	3.60641	4.50557	0.622162	-1.30397	1	4.25282	1	-1.21164	2.82091	1	-3.8707	1
C.cajan_32523	Dihydroflavonol-4-reductase (DFR) (EC 1.1.1.219) (Dihydrokaempferol 4-reductase)	1	4.05604	1	0.100076	1	3.71845	1	5.86644	5.62432	1	-1.82856	-0.987034	0.279067	-1.55033	-1.91196	6.08783	6.27097	2.32965	0.846064	0.3684	-2.78799	-1.74999	1	4.10707	0.799278	-0.00168316	-6.78975	-0.781568	1	1
C.cajan_46946	Probable serine/threonine-protein kinase Cx32, chloroplastic (EC 2.7.11.1)	0.234121	1.30447	-0.374836	-0.72326	1.69928	1.86246	-1.34001	2.19924	2.66863	1.38017	1.9922	-0.638411	1.49619	0.804392	0.603919	1.29145	2.15133	0.586962	1.98828	1.82252	1.96893	2.51915	2.93725	3.29669	1.20119	1.64362	1.69766	1.25795	0.177867	-0.940124
C.cajan_36489	UDP-glycosyltransferase 72D1 (EC 2.4.1.-)	-2.46946	5.37121	-1.01979	0.188971	1	4.19339	-3.18646	5.74827	5.07656	1	1	1	1	1	-3.18044	4.7225	4.96653	-2.31862	-1.3299	-1.76836	-1.75564	-0.388574	1	3.71847	1	-4.65381	-4.44916	-2.96088	-0.708929	1
C.cajan_24866	Transcription factor RAX3 (Myb-related protein 84) (AtMYB84) (Protein REGULATOR OF AXILLARY MERISTEMS 3)	1	-1.83913	1	1	-1.88915	1.24286	-0.402632	3.0663	2.54639	1	-2.99099	-3.14423	1	1	1	4.23269	1.74412	1	-0.355837	-0.433789	-0.383407	-0.738751	1	4.97982	1	1	0.645591	1	1	1
C.cajan_24883	Transcription factor bHLH19 (Basic helix-loop-helix protein 19) (AtbHLH19) (bHLH 19) (Transcription factor EN 26) (bHLH transcription factor bHLH019)	1	3.24864	-2.69666	1	1	2.21857	1	5.35833	5.83126	1	1	1	-2.86646	-0.322139	-0.984054	4.72472	2.78171	-3.55829	0.8933	1.80785	-3.24265	-0.894649	-1.83711	9.7706	1.60035	4.3728	-0.758887	1.59286	-2.12352	1.2324
C.cajan_24893	Transcription factor bHLH25 (Basic helix-loop-helix protein 25) (AtbHLH25) (bHLH 25) (Transcription factor EN 29) (bHLH transcription factor bHLH025)	4.99154	6.93211	6.86767	7.15407	1.50605	3.36018	3.18033	5.43263	7.6586	1.16697	-1.36128	0.716025	-1.26832	-0.364255	0.261699	4.90448	4.30839	0.517921	3.94101	3.14457	2.1255	0.730323	1	6.2891	1	1.57394	2.74719	2.3225	1.50011	1.20069
C.cajan_34931	Uncharacterized protein	-2.25199	1.02348	-0.449718	1	2.57391	-0.185097	1	1.52376	1.94936	1.17691	0.40511	0.901556	1.13697	-0.3172	1.5706	2.36968	3.81886	1.89942	3.4632	1.83798	2.73698	2.79949	0.0838056	2.85593	-1.72112	2.77985	-0.855426	4.6405	2.28391	3.58198
C.cajan_37963	Uncharacterized protein	1	7.08364	1.2392	5.93249	1	6.92396	-2.97969	1	7.38664	1	1	-0.798848	0.958909	2.52536	1.76644	1	1	-2.6398	1	1	1	1	1	1	1	-4.4404	1	-2.85355	-1.65346	1
C.cajan_27226	Expansin-like B1 (At-EXPR1) (AtEXLB1) (AtEXPR1) (Ath-ExpBeta-3.1)	-0.745125	3.08765	0.498782	3.12357	1	3.82671	1	0.845928	3.28002	1	0.159681	-1.64545	2.00537	-2.14622	-0.00599095	0.845831	0.861074	1	4.66369	0.755759	9.88953	7.73843	3.5372	5.03913	0.869737	5.23656	1.62164	0.757689	-2.23553	-0.490316
C.cajan_27228	Expansin-like B1 (At-EXPR1) (AtEXLB1) (AtEXPR1) (Ath-ExpBeta-3.1)	-4.19299	8.10619	1.98693	4.02362	-1.84481	6.33076	1	6.15165	8.57347	1	-2.87886	-0.723239	-2.1734	1	0.702285	5.50708	1.96178	5.20188	1	1	-2.36324	2.89553	0.0786508	5.71668	1	-4.04536	1	7.81224	4.65323	7.17844
C.cajan_27214	Cationic amino acid transporter 7, chloroplastic	1	4.27738	-1.69388	1	0.919294	5.24648	-2.53949	0.573685	2.33621	-0.759073	0.268901	-1.22577	3.00674	1.80178	1.95545	2.23236	1.93782	0.686613	-0.244829	-1.16559	-2.49865	1	1	-1.24312	5.65733	3.096	-3.71626	1	-0.593864	1
C.cajan_27242	Phospholipase A1-Ibeta2, chloroplastic (EC 3.1.1.-)	-0.803378	2.68051	-0.0263285	2.0378	-0.262555	0.996143	0.63594	2.67655	4.87328	-2.1366	0.269536	-2.7797	0.0601996	0.39927	3.25974	5.08206	1.63265	-0.896791	2.54353	3.06541	1.07472	1.86171	0.487208	7.55699	2.36507	3.48876	0.951192	2.59064	1.51088	2.61034
C.cajan_43842	Uncharacterized protein	1	0.234428	1	1	1	3.66738	1	2.87599	5.12178	1	-0.781705	1	-0.108992	1	1	2.27765	3.47466	1	1	1.93363	1	1	1	1	1	1	1	1	1	0.859556
C.cajan_29359	Metal transporter Nramp6 (AtNramp6)	-2.93504	4.36599	1	-3.77473	0.493535	5.33631	1	4.26412	5.06082	0.521855	-3.26268	2.24654	-0.10774	0.392087	-0.177386	5.58769	4.44345	3.69412	-3.74354	-2.61931	-4.23613	-2.51549	-3.08071	4.15435	-2.01044	-1.0163	-3.12639	6.22763	2.54296	6.62962
C.cajan_32373	Retrovirus-related Pol polyprotein from transposon TNT 1-94 [Includes: Protease (EC 3.4.23.-); Reverse transcriptase (EC 2.7.7.49); Endonuclease]	-1.10557	-0.66686	1	-1.02243	-2.18029	0.78902	-1.63257	2.1067	3.15051	1	-0.812022	-1.20616	-0.770326	-0.257961	-4.58004	2.88183	0.64236	-1.51683	-1.74259	1.13602	0.28193	0.22231	0.243364	4.04779	-0.604356	2.26785	-1.76218	-0.314978	0.0401069	-1.30741
C.cajan_43651	Putative uncharacterized protein	1.64676	3.14463	3.59143	1	2.63961	1	2.84935	3.92185	7.01154	3.01391	2.27838	1.21815	1	0.174739	-2.10128	5.11118	1.92163	0.844522	4.00885	1.14717	0.00775524	-0.503057	0.545158	9.09721	-2.27917	4.37134	3.89189	0.925111	-1.75388	1
C.cajan_34689	Uncharacterized protein	2.19477	-1.36156	1	-1.08592	1	0.977668	1	2.69078	3.49523	1	0.404489	1	1	1	1	5.86703	3.78279	1	1	1	1	1	1	4.31173	1	-0.0343553	1	-1.33588	1	-0.335595
C.cajan_40520	14 kDa proline-rich protein DC2.15	1	3.27202	1	1	1	7.66291	1	5.3177	3.68077	1	-1.90401	1	1	1	1.77832	2.76142	9.47047	3.84685	1	1	1	1	1	1	1	-2.10819	1	2.19163	0.700555	1
C.cajan_40521	14 kDa proline-rich protein DC2.15	1	4.88412	1	1	1	8.36791	1	5.96963	5.67882	1	1	1	1	2.56371	2.27723	3.28857	10.2472	4.11071	1	1	1	1	1	1	1	1	1	1	1	1
C.cajan_39772	Uncharacterized protein	1.40224	2.52584	-1.24245	1	3.71348	3.07399	1.01589	1.55385	3.18655	2.11837	1.55177	1.56537	-1.79623	1.12718	2.5523	3.75696	2.53131	2.31855	4.50728	0.232292	2.46191	1	1	-0.731884	-4.90916	-0.372785	0.353685	-0.275744	2.69873	-1.76644
C.cajan_38400	Nitrilase and fragile histidine triad fusion protein NitFhit [Includes: Bis(5'-adenosyl)-triphosphatase (EC 3.6.1.29) (AP3A hydrolase) (AP3Aase) (Diadenosine 5',5'''-P1,P3-triphosphate hydrolase) (Dinucleosidetriphosphatase); Nitrilase homolog (EC 3.5.-.-)]	2.3409	3.47328	-1.59785	-2.12472	0.630676	4.46296	1	3.65996	4.90771	1.53128	2.48193	-1.35199	-0.836107	1	-0.321724	3.86195	3.38326	2.06708	3.39265	3.97587	2.27916	2.47291	2.84606	5.20913	-2.3913	-0.389028	0.148374	1.54261	1.51311	1.89512
C.cajan_43968	Nuclear transcription factor Y subunit A-10 (AtNF-YA-10)	0.366678	0.277497	-1.75668	-1.0577	0.352081	4.22092	-0.844305	9.04271	3.5478	2.25301	4.72814	-0.646365	-1.05554	-2.2275	-2.14019	6.0231	9.05548	3.48607	2.63779	2.9619	3.36407	2.61393	2.20218	4.00638	-2.43719	-0.453783	1.6884	-0.0440103	-1.17636	-3.21558
C.cajan_39351	Uncharacterized protein	-0.921442	1.27809	1	1	3.66736	1.78053	1	-2.8131	3.57137	1	-1.00904	1.79023	1.46106	0.623033	1.07678	5.93862	0.171617	4.71121	5.95206	6.22077	3.8048	4.07993	-2.78614	4.89751	-2.52147	2.35398	1	2.76003	-0.148556	1
C.cajan_37599	Transcription factor bHLH94 (Basic helix-loop-helix protein 94) (AtbHLH94) (bHLH 94) (Transcription factor EN 16) (bHLH transcription factor bHLH094)	1	4.16651	0.741281	1.85754	-0.862326	4.37328	2.72648	6.02372	4.91979	1	1	0.295547	0.16052	1	1.72146	5.25852	6.65617	1.48442	-0.200477	-1.17104	-1.48101	-4.07716	1	7.17673	-3.74944	2.26636	2.57318	0.543456	2.02534	-0.874547
C.cajan_37857	Nicotianamine synthase (EC 2.5.1.43) (Chloronerva) (S-adenosyl-L-methionine:S-adenosyl-L-methionine:S-adenosyl-methionine 3-amino-3-carboxypropyltransferase)	3.01712	1.65062	-0.803569	3.4032	1.79684	4.97235	1	4.59708	1.02251	1	2.11124	0.0285974	1	1	1	6.76481	8.29337	-1.02047	0.856978	3.08987	4.51118	5.20492	3.3197	2.60599	1	-1.91047	1	-1.13747	-0.917518	1
C.cajan_42053	Probable glutathione S-transferase (EC 2.5.1.18) (G2-4) (Heat shock protein 26A)	-2.17213	5.39687	1	3.36761	1	5.34383	0.990432	2.8271	4.79243	1	-1.4718	-2.62521	1	1	-3.13296	4.80129	5.56648	-0.689986	-0.694907	-0.686726	-1.91117	1.40784	-0.798976	5.09291	-0.873278	-1.98706	-1.03196	3.05162	1.80265	4.06264
C.cajan_42056	Probable glutathione S-transferase (EC 2.5.1.18) (G2-4) (Heat shock protein 26A)	1	3.15823	1	0.386248	1	3.58331	1	1.67051	3.37698	1	1	-1.53053	1	1	1	3.04378	4.80136	-2.77164	1	1	1	-2.39747	1	2.90547	1	1	-0.686023	-0.728115	-2.25005	1
C.cajan_32088	L-ascorbate oxidase (ASO) (Ascorbase) (EC 1.10.3.3)	1	4.25168	-4.53006	2.86805	-1.32777	3.64639	-3.7539	6.79291	5.33912	-0.233566	-3.98668	0.230892	-3.24085	-1.56288	-1.04695	7.38071	5.90888	-5.40727	1	1	-3.14806	-3.56684	-5.05363	6.74578	1	1.79012	0.0832474	0.539372	1.69362	-3.42142
C.cajan_32100	Transcription factor TGA1 (DNA-binding protein TGA1a-like protein) (bZIP transcription factor 47) (AtbZIP47)	-0.567032	0.865776	-2.4122	-2.95442	0.581457	3.64	-6.12516	3.0437	3.48939	0.0620388	1.57764	-0.975646	-0.471227	-4.67187	0.419614	2.39359	3.99551	-3.57451	2.38538	2.46395	3.26093	3.72186	3.70091	3.89946	-0.164728	0.516499	-6.15514	-0.0430304	-6.14147	-1.31483
C.cajan_32105	Cytochrome P450 71A1 (EC 1.14.-.-) (ARP-2) (CYPLXXIA1)	-4.15794	1.00455	1	-0.225437	3.03728	1	1	3.27344	1.47524	0.789554	2.34293	-4.05484	0.724214	4.03738	4.03223	3.75441	3.46682	-1.56952	-2.69933	2.10766	-0.307398	5.62952	4.62115	2.99328	-0.2005	4.30593	-4.7561	3.08493	-2.43376	0.939573
C.cajan_32106	Cytochrome P450 71A1 (EC 1.14.-.-) (ARP-2) (CYPLXXIA1)	3.96565	4.18944	0.875678	2.95486	2.06819	3.05199	-0.4627	5.03197	4.30881	2.4734	3.0241	1.83217	2.27238	1.05217	1.04959	1.91413	5.31822	2.5991	-0.95846	-0.150463	-0.498444	0.403551	0.514612	0.0155404	2.53204	3.06423	-1.1963	2.47604	1.1	2.70644
C.cajan_45196	Omega-hydroxypalmitate O-feruloyl transferase (EC 2.3.1.188) (Omega-hydroxyacid hydroxycinnamoyltransferase) (Protein ALIPHATIC SUBERIN FERULOYL TRANSFERASE)	1	4.90126	1	1	-1.6186	3.90735	-0.642031	3.42327	3.00944	1	1	-3.81146	0.0539732	1.72051	-2.31036	1.84139	1.51485	1	-0.164238	-2.91181	-4.1091	1	1	0.62411	-2.45289	-0.975141	-1.41155	-4.07528	-3.52738	1
C.cajan_45197	Two-component response regulator ARR12	-1.98841	3.33312	-3.64513	1.01958	-1.96586	2.96264	-0.278591	4.28676	3.48294	1	-1.55129	-1.85337	0.44814	-0.619512	-3.2358	2.65283	4.3118	1.8455	1.21525	1.10627	-0.495229	-0.266661	-3.44715	1.68664	-3.24816	-0.0474144	-0.275774	-0.594726	-2.50258	-2.46818
C.cajan_45198	Acidic mammalian chitinase (AMCase) (EC 3.2.1.14) (Chitin-binding protein b04) (CBPb04)	-2.98017	3.53075	-1.30034	0.363463	-0.0575718	0.478485	0.242499	4.27918	3.34302	2.80453	2.5728	0.708911	-0.0700681	1	2.98913	4.68016	4.61393	0.417963	2.47227	0.294888	-0.345361	3.11331	1.04342	6.45238	-3.58986	-1.44255	-1.44847	1	-2.70143	1
C.cajan_40332	11-oxo-beta-amyrin 30-oxidase (EC 1.14.13.173) (Cytochrome P450 72A154)	-1.32186	3.84215	1.47543	-2.15773	3.80163	4.62005	-0.0813527	4.50109	4.061	1.03308	2.24704	0.557925	2.08775	1.15644	0.847628	5.27986	3.96892	0.17714	3.07142	3.06903	4.68695	4.4116	5.29979	4.73839	3.15736	2.52526	1.94334	0.590473	-0.701201	-2.85943
C.cajan_38487	GDSL esterase/lipase At5g37690 (EC 3.1.1.-) (Extracellular lipase At5g37690)	1	-0.144181	1.23085	0.106938	-0.46594	3.86618	0.868884	3.34327	4.83402	0.66682	5.05498	0.819709	0.371169	1	1	3.63673	2.35991	-0.507735	3.9128	1	2.42787	2.4566	-0.483113	2.07782	-4.50675	0.284763	3.55774	0.14479	-1.8884	-1.63769
C.cajan_31756	TGACG-sequence-specific DNA-binding protein TGA-2.1 (TGA2.1)	2.60652	5.1478	0.218967	3.84596	1.85931	6.12327	0.609868	2.6339	4.98172	2.02722	3.58803	2.93367	0.683966	1.32294	-1.1051	3.87522	2.5258	0.587115	2.54184	1.40252	-0.755719	-1.59318	-1.15554	2.20494	1.02726	2.38074	0.555325	3.93039	2.83677	4.37852
C.cajan_31760	CEN-like protein 2	1	2.75895	1	-2.48959	1	1.1575	0.310061	0.499017	3.81794	1	1	1	1	1	0.22054	5.69561	3.19769	1	1	1	1	1	1	2.45865	1	-2.17402	-0.121381	0.536252	1	-1.39895
C.cajan_31761	Protein TRANSPARENT TESTA 1 (TTL1) (WIP-domain protein 1) (Zinc finger protein TT1)	-1.26257	-1.21497	0.161243	-0.98776	2.14475	0.74173	0.402045	2.58132	1.66273	2.66435	1.69042	-1.97104	-0.950422	-1.80962	-0.701358	4.22793	4.73337	0.286787	2.89787	3.78905	3.67331	4.17624	0.779705	2.37284	0.0464072	-0.645616	-0.60761	-0.302153	-2.95551	-3.96446
C.cajan_31738	Casparian strip membrane protein 5 (GmCASP5)	1	3.65666	1	1	1	5.30817	1	2.36335	4.86137	1	1	-1.69878	1	1	1	-0.413867	3.54714	1	1	1	-3.31628	1	1	1	1	-3.43507	1	1	1.27263	1
C.cajan_31741	NAC domain-containing protein 90 (ANAC090)	-2.34141	0.022659	1	-2.16965	-0.601978	1	1	1.08144	3.13095	1.90132	-1.36473	-2.81447	0.4021	-0.0323297	-1.68301	6.71615	1.37762	-2.09574	1.86238	1.72643	0.269596	0.679964	1.56123	10.9612	1.48908	3.55767	0.190969	1.7137	0.279626	1
C.cajan_31744	Germin-like protein 9-3	1	1	1	1	1	1	1	1	3.3218	1	1	1	1	1	1	9.28804	1.77138	1	1	1	1	1	1	3.63516	1	1	1	0.790972	1	1.98901
C.cajan_45669	Putative disease resistance protein At5g47280	1	3.97737	-1.1962	1.32902	1	3.05005	1	3.42133	4.03799	1	0.985908	1.61673	1	0.564671	0.960564	2.8046	2.55344	1.09347	-0.50898	-0.881755	-0.188111	0.568353	1.13038	4.26149	-0.495471	-0.842069	1.19223	1	2.60181	1
C.cajan_29496	COBRA-like protein 7	1	0.557091	1	-0.0192069	-2.86495	1.49625	1	0.814419	2.63819	1	-3.87201	0.607645	-3.09796	0.379022	-1.76554	5.02929	1.86965	1	-2.65115	-2.10286	-5.03655	-1.25224	-0.898536	6.17884	-0.114145	-0.46332	-2.52083	-2.82121	-4.91776	1
C.cajan_29497	Uncharacterized protein	-0.938403	2.13478	0.591277	-0.0247851	2.78464	3.25382	0.662096	0.35629	1.69881	2.84644	0.184928	1.08505	-0.187632	0.599394	2.33411	2.56547	2.26785	0.73939	3.76972	2.07021	3.55779	3.57305	1.79904	2.93235	2.10307	1.73165	0.550664	-0.259692	1.30073	-2.18681
C.cajan_29522	Uncharacterized protein	0.882127	3.60934	3.26547	1.38704	1.57895	3.76029	2.17062	2.16077	3.91671	1.35015	0.746648	0.0623013	-1.11839	0.357822	0.0773114	4.06745	4.48203	2.19407	3.41111	2.1919	2.93248	2.57864	0.161217	2.88137	1	0.624456	2.12341	1.96895	1.04664	0.452796
C.cajan_29523	Deleted.	2.249	3.13268	3.30509	1.26482	1.80223	2.08111	2.74081	3.16517	4.52929	1	0.774781	0.348629	0.632194	2.1079	0.368936	4.13865	3.81198	1.57341	3.2995	2.23531	2.82646	1.67119	-2.11692	2.65341	1	0.107741	1.98039	0.8424	0.282997	1.28044
C.cajan_25879	CASP-like protein 4D1 (GmCASPL4D1)	1	1	1	1	1	1	1	8.54641	0.811101	1	1	1	1	-1.91474	1	4.02488	10.6951	-0.800191	1	1	1	1	1	1	1	1	1	1	1	1
C.cajan_25880	CASP-like protein 4D1 (GmCASPL4D1)	1	5.22066	0.161797	2.48244	1	6.7144	1	3.54634	2.3507	1	1	1	1	1	1	1.18819	6.65524	1	1	1	1	1.46819	-0.360729	2.54454	1	1	1	1	1	1
C.cajan_25835	Uncharacterized protein	1	1	1	1	1	1	1	6.5678	1	1	1	1	1	1	1	0.728896	8.16913	1	1	1	1	1	1	-0.826148	1	1	1	1	1	1
C.cajan_25855	Zinc finger protein ZAT11	-2.17572	4.18969	0.243901	0.945233	-0.750882	4.5196	-1.63048	2.95068	4.69071	1	3.43638	0.834234	-1.06328	0.626925	2.14547	6.59003	4.13849	1.00655	2.22796	2.39219	1.66068	4.47499	3.90391	7.57614	-1.12407	3.61244	2.92592	2.99603	1	0.71928
C.cajan_35725	Uncharacterized protein	1	-0.495347	1	1	1	1	1	3.55709	4.01474	1	1.68513	4.38011	1	1	-0.318661	3.63055	4.75297	1	1	1	1	1	1	2.75696	1	0.878286	-0.775226	0.683598	1	1
C.cajan_38037	Probable cyclic nucleotide-gated ion channel 20, chloroplastic (Cyclic nucleotide-binding transporter 1)	-0.475355	1.31444	-0.68096	1	1	3.47586	2.41214	0.842842	3.07776	1	1.8149	1.78858	1.14889	-0.507488	1.1276	4.0156	1.33191	1.39413	3.35235	4.14272	3.1635	2.56475	3.2794	4.10607	0.569063	1.83817	1.37051	0.255863	1	1
C.cajan_44353	Disease resistance protein RPM1 (Resistance to Pseudomonas syringae protein 3)	-3.64776	1.25751	0.318392	0.288949	1	2.52508	-4.47957	2.2273	2.39545	1	1	-2.70577	-1.60614	1	-4.37404	2.43931	1.32724	-5.08452	1	1	1	1	1	2.1074	-1.75574	1	-3.92211	1	-5.48705	-2.95533
C.cajan_43106	Alpha-latrotoxin-Lt1a (Alpha-LTX-Lt1a) (Alpha-latrotoxin) (Alpha-LTX)	-4.6323	1.08513	-1.03441	-4.32748	0.473288	1.35363	3.45161	1.67978	3.47293	1.69717	2.97855	0.683598	-0.585154	-0.684744	-3.87072	2.00633	0.68707	-0.15755	3.08626	2.65465	1.14584	1.32027	-0.142556	2.38019	-0.897044	-0.162527	2.4703	1	-1.93228	-4.4841
C.cajan_39954	Phosphate transporter PHO1 (Protein PHO1) (AtPHO1)	-4.29551	2.15979	1	1	1.79476	5.86034	1	3.73603	4.79821	1	1.78683	0.9598	-0.62636	0.671828	1.2463	5.7199	3.91799	-3.4034	0.695174	1.79202	3.03878	4.39882	2.67003	4.73785	0.307405	0.807239	-5.11549	0.136086	-1.87171	-2.28049
C.cajan_42574	RNA-binding protein 38 (RNA-binding motif protein 38)	1	0.325651	2.00923	1.42002	2.11394	2.26454	1.83589	2.56249	2.6512	-0.107124	-1.38885	0.88609	0.49333	1.29213	1.19574	3.3409	3.74571	3.04244	1.28125	2.13573	-0.900002	-2.24934	1	4.12719	-1.00816	0.509868	0.854307	-1.33813	3.72612	-1.09729
C.cajan_27947	Uncharacterized protein	-3.18889	1.39691	-1.10105	0.106295	1.51728	1.7867	0.392647	2.26098	2.31472	-0.816761	-0.664883	-0.606487	-1.61807	-1.91821	-1.97836	1.58001	3.36125	-0.0187245	2.37602	1.27443	1.22368	-0.500385	-1.75582	2.04602	-0.430659	-0.407295	-0.16502	0.513844	0.0377617	1.9653
C.cajan_27918	Uncharacterized acetyltransferase At3g50280 (EC 2.3.1.-)	-0.897847	3.00625	-0.416714	1.86869	1.67671	3.41966	1	4.91067	3.21452	1.22602	1	0.721819	5.37872	3.39664	4.26851	2.15445	4.90181	-3.19052	3.82573	4.34097	-1.47213	4.45006	2.67255	4.97087	6.0932	4.34295	-3.48294	1.40041	-1.43946	-2.12788
C.cajan_27929	Laccase-4 (EC 1.10.3.2) (Benzenediol:oxygen oxidoreductase 4) (Diphenol oxidase 4) (Protein IRREGULAR XYLEM 12) (Urishiol oxidase 4)	1	3.98843	-4.03314	1	5.2797	4.68275	2.4206	3.36368	5.44452	3.03322	5.13372	0.396521	-1.99008	-1.04771	6.47926	5.09782	1.55739	1.99944	6.11707	1.37175	3.67733	-0.222747	-1.33414	0.349037	-4.58038	0.95173	-0.439661	1.0459	-0.118603	-0.814017
C.cajan_35776	Transcription factor bHLH155 (BHLH transcription factor gamma) (bHLH gamma) (Basic helix-loop-helix protein 155) (AtbHLH155) (bHLH 155) (LONESOME HIGHWAY-like protein 3) (bHLH transcription factor bHLH155)	-0.675954	4.19552	1.64075	5.14001	1.65677	4.98843	3.33352	3.68933	4.18405	2.51107	1.50612	0.87703	0.264236	-3.93361	-0.815979	4.09182	2.20109	1.24067	3.09581	3.81808	2.60639	2.46716	2.00421	4.0314	-0.781417	1.85154	3.01609	1.76962	2.14341	0.958353
C.cajan_42118	Hydroquinone glucosyltransferase (EC 2.4.1.218) (Arbutin synthase)	2.41314	2.62579	-0.344527	1.90709	-0.747744	1.90385	-2.3422	1.03348	0.779915	0.821465	1.38002	-2.48794	0.162455	-1.65568	-2.31182	1.89755	2.41152	-1.55259	-1.93073	-1.30545	0.701088	3.17559	4.00616	2.10355	-0.154689	1.01266	-0.930933	2.82151	0.159074	1.94354
C.cajan_43911	Cytokinin dehydrogenase 3 (EC 1.5.99.12) (Cytokinin oxidase 3) (AtCKX3) (CKO 3)	6.03015	10.2308	2.36859	2.23474	0.740876	8.33228	1	7.8769	9.25864	1	1	1	1	1	-2.88885	6.93802	7.69688	-4.20093	1	1	1	1	1	7.09785	1	1	1	2.56466	1	-0.106534
C.cajan_26343	Uncharacterized protein	0.049352	5.70564	-1.44728	1.23851	-1.66405	5.12679	1	5.18509	6.52637	1	-1.12197	1	-2.76822	-2.0967	-1.342	7.6645	6.25963	-3.92649	1	1	-2.27802	1.94535	0.898131	9.12374	-1.99988	1.37483	-1.33206	1.28584	1	-1.29355
C.cajan_26303	UDP-glucuronate:xylan alpha-glucuronosyltransferase 2 (UDP-GlcA:xylan glucuronyltransferase 2) (EC 2.4.1.-) (Glycogenin-like protein 2) (Plant glycogenin-like starch initiation protein 3) (Protein GLUCURONIC ACID SUBSTITUTION OF XYLAN 2) (AtGUX2)	-1.75605	3.85975	-0.766252	-3.53618	3.50056	3.21911	1.0783	2.71878	4.88782	1.13904	2.33404	-0.181735	0.241511	1.03514	6.36008	3.17187	1.19377	2.18393	4.74647	0.214311	2.70414	-1.51915	-3.27064	4.71192	-0.0614056	1.52148	-0.822424	1.93426	1.93237	1.11324
C.cajan_41396	Ribonuclease S-2 (EC 3.1.27.1) (S2-RNase) (Stylar glycoprotein 2)	1	3.76352	1	-2.9175	1	2.62809	1	-2.28649	3.52757	1	1	-3.54801	-2.63164	-2.71809	1	2.83378	3.42206	-3.76875	1.29402	-2.58478	1	1	1	1.895	1	1	1	1	-1.67934	1
C.cajan_40669	Probable leucine-rich repeat receptor-like serine/threonine-protein kinase At3g14840 (EC 2.7.11.1)	1	1.4308	-5.21574	-4.26232	1	2.33496	-4.47513	-0.308014	2.03207	1	1.63511	-0.556096	-0.0393296	1	-3.77457	3.10099	0.740582	-1.07792	-1.29163	2.11506	1.1719	2.61634	2.21698	5.86613	-5.36503	1.56063	-1.27333	-1.40068	-5.52264	1
C.cajan_45846	Endo-1,3(4)-beta-glucanase 1 (Endo-1,3-beta-glucanase 1) (Endo-1,4-beta-glucanase 1) (EC 3.2.1.6) (Laminarinase-1)	2.64493	7.74479	3.37365	3.25548	2.9738	6.00248	-0.0136022	-0.059077	4.01814	2.53007	1.03174	-2.78938	-3.48566	-2.21451	-1.41744	2.88538	1.86392	-1.4204	3.10535	-3.44831	1.5731	0.277104	-2.14154	2.44279	1	-1.03761	-1.0911	-1.0561	-1.61153	-2.48347
C.cajan_43152	Mediator of RNA polymerase II transcription subunit 33B (Protein REDUCED EPIDERMAL FLUORESCENCE 4) (AtREF4)	3.24822	2.10516	1.49309	2.8943	1.12121	2.79992	1.37067	3.10742	2.04326	0.757706	1.57701	0.497342	1.62278	1.77928	1.7639	3.06505	2.49737	0.908252	2.53248	1.95677	1	1	1	1	1	1	1	1	1.3764	3.032
C.cajan_47902	Abscisic acid 8'-hydroxylase 1 (ABA 8'-hydroxylase 1) (EC 1.14.13.93) (Cytochrome P450 707A1)	1.8594	0.734057	1	1.47812	-0.816886	1.88226	1	2.13018	2.5571	-0.469016	-3.74133	-0.863557	-0.216387	1	-1.46617	5.16652	1.86305	-2.00431	1	2.11406	-0.30893	0.489029	-0.0144427	8.48753	0.286668	4.09347	-1.39	2.10547	-0.670011	3.653
C.cajan_45498	Disease resistance protein RFL1 (RPS5-like protein 1) (pNd13/pNd14)	-3.90123	1.00517	-1.30651	-2.87255	-1.24111	1.07481	-0.650211	0.930366	2.44967	-1.19264	0.594319	1.14111	-0.0927047	-2.3725	-0.83439	0.871773	-0.0715061	0.0174659	1.16866	2.0747	0.726779	1.3677	2.04553	5.23735	0.36576	2.49352	1.0167	-1.30401	0.28752	1
C.cajan_44436	0	2.33148	3.77556	2.60031	4.16557	1	5.40411	2.54611	3.84301	3.33271	1	1.47211	0.719227	1	0.475303	2.26048	3.9419	1.67095	1.98945	1.93088	3.57679	1	1	1	1	1	1	1	1	1	1.18366
C.cajan_46055	Early nodulin-93 (N-93)	1	1	1	1	1	1	1	9.37714	1	1	0.554726	1	1	0.177522	-1.12768	4.98415	12.6365	2.20488	1	1	1	1	1	-1.11891	1	1	1	5.9593	3.19063	1.64363
C.cajan_31801	Protein NRT1/ PTR FAMILY 5.6 (AtNPF5.6)	0.187692	4.42513	-0.109661	-1.28899	3.77309	4.07167	1.5452	0.68655	4.16522	3.11832	4.92379	-0.0157067	0.715999	1.52042	-1.25055	5.92532	1.82043	-2.1225	5.49183	5.43938	4.86988	4.92714	4.0402	4.01382	-2.43507	2.11506	2.65138	-2.78614	-4.87753	-3.30406
C.cajan_31818	0	1	0.140347	-1.08316	0.399871	1	1	1	7.08525	2.32955	1	-0.646279	0.217826	1.17224	1	1	2.06609	7.68049	1	1	1	1	1	-1.883	-1.39279	1	1	-0.764886	1	1	1
C.cajan_47493	Homogentisate phytyltransferase 1, chloroplastic (AtHPT1) (EC 2.5.1.115) (Tocopherol polyprenyltransferase 1) (Vitamin E pathway gene 2-1 protein) (AtVTE2-1)	1	1.37477	1	1	1	3.11247	1	2.1373	3.34881	1	1	1	1	1	1	1.89389	-0.838156	1	1	1	1	1	1	3.53404	1	1	-6.48091	1	1	1
C.cajan_44913	MLP-like protein 43	-0.0830816	6.13595	4.06302	1	0.745014	10.3947	1	9.20622	11.1497	1.87031	0.00788439	6.03103	3.82999	2.3714	6.70828	12.3267	7.55779	1	1	1	1	1	1	11.5576	4.90423	-0.924303	-2.28656	6.06515	1	1
C.cajan_39058	ATPase 6, plasma membrane-type (EC 3.6.3.6) (Proton pump 6)	3.60396	2.51959	1	3.82187	1	1	1	5.19937	4.0826	1	1	1	1	1	1	4.51823	4.94606	1	3.58264	4.78864	1	1	1	1	1	2.39879	1	1	1	1
C.cajan_42448	Cysteine proteinase inhibitor (Cystatin)	1	1.18669	1	1.41192	2.08549	8.37705	1	1.74768	4.83692	1	1	1	2.0634	1	1	5.47295	7.00825	1	1	1.32962	-1.41411	2.60137	1.47391	7.63314	-0.923378	0.104001	1	4.481	1	1.79853
C.cajan_40270	Uncharacterized protein	0.86984	4.70045	0.309071	1	1	2.87795	0.770998	0.460271	3.90021	1	2.38221	1	1	-0.513316	1	1.06056	1.29392	1	1	1.15417	0.705721	2.44389	4.54655	1.95632	1	1.51764	1	-0.0832925	1	1
C.cajan_30990	Uncharacterized protein	-1.03627	1.5008	-0.315632	1	1.49317	1.70682	1	0.807479	4.19435	1	-1.75448	-2.87601	2.87659	3.74231	3.7157	2.14409	-0.0439805	-1.63747	3.49079	2.6396	2.36264	3.96097	-1.28758	4.39144	2.00463	3.75597	-2.02982	2.38577	-0.427795	-0.289654
C.cajan_42431	Uncharacterized protein	1	1.60946	1.66953	4.28117	0.216523	3.77967	1	5.05381	1.0843	1	1	-0.92294	-0.0260773	-0.124	1	1.25672	5.15528	1.09578	1.96452	1.52874	1	1	1	1	1	1	1	1	1	1
C.cajan_29861	Aldehyde dehydrogenase family 3 member H1 (AtALDH4) (Ath-ALDH4) (EC 1.2.1.3)	2.8955	4.66089	2.94484	3.14924	1	4.42508	1	4.59759	4.25098	1	1	1	-0.291509	-0.39366	1	4.69608	4.88423	1	1	1	1	1	1	1.59215	1	-1.41594	-0.0918127	-0.732349	1	0.365816
C.cajan_43928	WAT1-related protein At4g30420	2.29337	6.75438	6.51211	3.41189	5.6907	2.68365	-2.80798	1	5.30852	-0.0602243	1.48889	0.568519	-2.30601	1.9788	-2.72541	1.25684	-2.91429	1	4.8398	1.818	8.75397	7.75257	4.85965	1	1	1.21981	-5.44067	-2.22277	1	-0.349416
C.cajan_35257	Probable carbohydrate esterase At4g34215 (EC 3.1.-.-)	-0.0176142	4.36469	1.30049	2.02268	1.82174	3.6057	1.62224	3.71126	5.64713	1.59122	1.20688	0.376957	2.47976	1.59725	4.83522	4.63165	3.426	0.706111	2.79701	0.406286	1.73915	0.811874	0.686568	6.12639	1.62067	2.5613	2.44392	1.23572	1.00985	-1.11946
C.cajan_43421	Germin-like protein subfamily 1 member 7	1	2.11514	1	1	-0.995296	7.03194	1	4.87748	4.01795	1	-1.0754	1	1	1	1	8.17815	4.93937	1	-1.90288	1	-3.1746	-0.592662	1	8.12017	1	1	1	1	1	1
C.cajan_42606	Probable leucine-rich repeat receptor-like protein kinase At1g35710 (EC 2.7.11.1)	0.49637	1.40936	0.863328	-2.41188	2.239	3.48224	-0.121863	0.819554	4.37189	0.817369	3.22857	1.2241	1.12196	1.99775	3.03051	5.7445	1.65568	0.846738	4.7925	4.42275	2.83393	2.79081	2.18676	4.5646	0.116897	2.90502	0.401423	-0.905734	-5.022	-1.46544
C.cajan_42547	Uncharacterized protein	1	2.19113	-0.616127	-3.1925	1.75296	1.84124	4.68009	2.41045	4.16714	3.40003	4.16897	1.85028	1.00499	-0.191979	-1.72834	2.59577	2.05641	0.895334	5.00431	4.10355	3.18542	3.55362	1.74336	4.72694	-2.30577	2.95987	5.26748	-0.385092	0.489009	1
C.cajan_40927	Transcription factor bHLH25 (Basic helix-loop-helix protein 25) (AtbHLH25) (bHLH 25) (Transcription factor EN 29) (bHLH transcription factor bHLH025)	0.916614	3.88026	1	2.50752	1	0.499313	1	0.852127	4.1561	1	1	1	1	1	1	3.88129	1.64393	1	-2.15396	1	1	1	1	4.90786	1	1	1	1	1	-0.815798
C.cajan_40557	Subtilisin-like protease (EC 3.4.21.-) (Cucumisin-like serine protease)	0.326181	2.82655	0.699685	-0.526579	1.30812	1.85257	0.983794	1.09027	5.72504	1.58919	-4.33201	1.88414	0.638259	4.38285	2.07086	5.45869	-0.35495	-0.1507	0.780369	-4.5746	-1.2517	-4.56265	1	5.03653	-2.37095	-0.497305	0.516953	-2.90364	0.0094905	-1.01291
C.cajan_41550	Uncharacterized protein (Fragment)	-0.639413	2.18231	-0.390858	1	1.1374	1.33426	0.939046	2.78069	3.68117	2.59054	2.049	0.779209	1.40906	0.944791	-0.27546	5.94906	1.17058	0.651628	1.55538	2.5418	3.33735	3.68694	3.14679	6.32036	-0.262215	4.10149	3.15555	0.702161	0.887814	-2.08389
C.cajan_41551	Probable receptor-like protein kinase At5g39020 (EC 2.7.11.-)	1	0.956726	-3.58549	1	1.41021	-1.25063	0.724327	0.96826	0.949752	-0.625186	1.07459	-1.1199	-0.0396381	-1.4361	-0.085111	4.93781	0.222508	-1.68694	2.05162	1.35287	2.59403	2.80631	2.66345	5.47642	-2.17342	2.53941	2.7711	-1.40078	-0.877062	1
C.cajan_45516	Gibberellin 2-beta-dioxygenase 8 (EC 1.14.11.13) (GA 2-oxidase 8) (Gibberellin 2-beta-hydroxylase 8) (Gibberellin 2-oxidase 8)	-0.707315	5.11274	1.67144	2.06593	1.83255	4.61462	1	4.22879	5.69249	1	0.492786	-1.54561	1	-0.151149	-0.455386	4.05406	4.83581	3.33338	-0.181439	1	-0.80692	1	1	4.51509	1	-0.460181	-2.29109	3.86666	0.0687671	-0.687161
C.cajan_37661	Probable inositol transporter 2	4.12169	3.40577	-2.92232	-0.233829	-0.117755	3.4803	1	1.93938	2.69553	-1.9078	1.9255	-0.103778	1	-3.36334	-0.376283	1.56758	1.65876	-0.20635	0.0418597	3.47804	2.48186	3.48787	4.71795	0.508855	1	2.54028	-1.07975	4.51086	0.612456	4.60225
C.cajan_46324	Disease resistance protein RPM1 (Resistance to Pseudomonas syringae protein 3)	-2.56179	2.89218	0.920049	0.745934	1	3.57684	-2.95344	2.27311	2.99742	1	1	-4.3437	-2.17396	-5.08177	-5.42042	2.69442	2.17927	-6.14061	1	1	1	1	1	2.56817	1	1	-5.56524	1	1	-4.02526
C.cajan_34936	Cytochrome P450 714A1 (EC 1.14.-.-) (EUI-like P450 A1)	-4.35178	2.19329	0.796074	-4.07527	-0.747594	2.89767	-1.46803	4.10228	2.85579	1	0.0838465	0.18778	-1.52171	-3.41799	-0.922019	4.66535	3.97739	2.82329	2.28719	1.62545	-0.026856	0.256093	-2.67141	3.25154	-4.78773	1.75434	0.239044	0.436524	4.26102	0.426844
C.cajan_29445	Uncharacterized protein	1	3.99339	1.0492	1.21735	3.55207	4.10315	3.23294	0.978027	4.13703	1.13835	1.63982	1.14724	0.633013	0.172603	-0.95784	6.9025	3.59474	0.71461	5.1084	5.39541	5.9912	5.23074	-0.935906	5.5201	-2.71689	3.71254	2.28691	-0.174366	-1.88565	1
C.cajan_29471	TMV resistance protein N	-0.903082	0.649873	0.0847854	-0.346426	0.758968	2.09123	1.39994	2.6598	3.58477	2.58638	1.80944	0.0325946	-0.853126	-0.961909	-0.897385	1.53987	0.591306	0.458235	1.04853	2.89823	1.28872	1.54379	2.14846	3.22075	-1.57204	1.58343	1.69639	0.42403	0.981305	1.35083
C.cajan_29472	TMV resistance protein N	1	1.92749	-2.84898	-4.22627	-1.49031	3.05808	0.214125	2.62352	3.55921	3.54915	2.13265	-0.702428	-2.11964	-2.18413	-2.32474	1.64016	2.01403	-1.73145	-0.00996295	2.06463	1.84158	2.9737	2.79234	3.91264	-5.31711	1.80763	0.273778	-1.91221	-4.47155	1
C.cajan_29466	UDP-glycosyltransferase 79B9 (EC 2.4.1.-)	0.325916	3.99865	1.91401	-2.03879	3.62546	3.533	2.03954	3.83148	4.03024	4.18442	-1.45103	1.78198	1.12184	1.68502	-0.720353	3.76564	4.39873	0.754118	2.2441	2.58766	1.92284	0.631645	1	4.09224	-0.316208	1.76339	1.70651	-1.41291	-1.1131	1
C.cajan_47570	Polyamine oxidase 1 (AtPAO1) (EC 1.5.3.16) (N(1)-acetylpolyamine oxidase) (Spermine oxidase)	-3.4714	2.82743	-0.993166	1.41196	-0.63783	2.94803	0.1182	2.99082	4.42375	0.177089	0.809299	2.40894	0.750675	4.24868	1.65989	3.39053	3.24777	-0.123684	1.00567	1.82171	0.67559	-0.187701	-1.40899	7.65514	-0.324278	4.22005	0.0411589	1.04255	0.168591	0.609887
C.cajan_48297	Uncharacterized protein	-2.45941	0.385265	-0.031517	2.09733	-0.0419131	1.60216	0.101946	1.67213	1.72289	1.15544	1.02988	-1.33259	1	1	1	4.42935	2.5408	-1.56921	1.6579	1.22266	1.38055	1.60136	-2.22304	5.79017	0.305422	-0.0997201	0.869263	1	-2.18125	1
C.cajan_35886	Probable feruloyl esterase A (EC 3.1.1.73) (Ferulic acid esterase A)	1	4.9286	1	1	-2.69513	6.31956	1	3.06458	6.01809	-0.64065	1	-1.05619	-1.4198	-2.00206	-0.910391	4.09126	2.8432	-1.79288	0.383851	-2.96705	-0.458299	2.33826	1	6.88505	1	1.70435	-4.61383	1.46559	-3.52641	3.09761
C.cajan_41263	Peroxidase 15 (Prx15) (EC 1.11.1.7) (Anionic peroxidase)	-4.9255	5.57799	-2.46073	1	3.66526	7.40796	2.18674	2.70004	4.47156	4.22531	2.67228	1.65483	1.39613	-2.92238	-0.71209	5.06702	2.7859	0.830377	5.10409	2.042	3.594	1.88652	-0.254768	3.75922	-6.81748	2.11155	3.07738	1	-3.3591	1
C.cajan_34787	Ethylene-responsive transcription factor 1B (AtERF1B) (Ethylene-responsive element-binding factor 1B) (EREBP-1B)	4.29834	4.66706	3.83026	3.37693	1.32188	3.22028	2.16816	3.42086	2.89032	1	3.21312	1	1	-0.776409	-0.310853	3.35084	4.86177	-0.908621	0.750195	0.954025	-0.666237	0.72846	-0.881959	3.9142	1	0.856779	3.57206	-1.3839	-1.23282	1
C.cajan_34791	Inorganic phosphate transporter 1-4 (AtPht1;4) (H(+)/Pi cotransporter)	-4.06838	6.19822	-3.2813	-1.49837	-1.1576	4.96501	-3.53677	0.484066	5.28643	1.31568	-4.73699	0.302185	-3.01694	0.998073	1	4.41635	-0.288609	1	2.57778	-1.4041	0.87541	-0.324742	-3.83071	5.83677	-4.56973	-1.77848	-0.39027	-4.20872	-3.76821	1
C.cajan_26253	Probable pectinesterase/pectinesterase inhibitor 46 [Includes: Pectinesterase inhibitor 46 (Pectin methylesterase inhibitor 46); Pectinesterase 46 (PE 46) (EC 3.1.1.11) (Pectin methylesterase 46) (AtPME46)]	1	1.8418	-0.812083	-0.32949	1.35726	2.29138	0.485952	3.27993	3.34725	-0.251228	2.28249	1.16524	3.39742	2.52232	5.91365	2.37795	2.38943	1.29064	2.77888	1.85594	1.76416	2.38763	1.32197	0.937631	1.94912	1.1612	1.01819	-0.356395	0.400625	-2.52626
C.cajan_26267	Pentatricopeptide repeat-containing protein At1g80880, mitochondrial	0.655214	0.987736	0.984188	0.930139	0.694755	-0.634565	0.702063	2.19418	2.17568	1.20749	1.5462	0.282499	0.268734	-1.31399	-0.390659	4.21923	1.015	0.685886	1.00112	1.77497	1.31922	0.265725	0.466716	4.87451	-0.480818	3.34072	0.720445	1.37838	1.34225	1.05399
C.cajan_38841	Glucan endo-1,3-beta-glucosidase 1 (EC 3.2.1.39) ((1->3)-beta-glucan endohydrolase 1) ((1->3)-beta-glucanase 1) (Beta-1,3-endoglucanase 1) (Beta-1,3-glucanase 1)	1.72828	2.5983	1.85171	2.76875	1.65446	2.83812	2.88123	2.95685	2.43791	1.34846	-2.3806	1.45139	-0.57696	-4.14571	1.25783	3.9777	1.79875	1.36903	2.53054	0.273098	0.149077	-1.88893	1	1.23991	-1.57929	-0.773812	2.18452	1.23972	1.94415	0.341678
C.cajan_33653	Probable disease resistance protein At5g66900	1.89959	3.97703	1.20485	2.67958	0.529091	2.9828	1.09234	4.58375	4.59087	-1.07364	0.370097	0.372874	0.190729	0.343999	-0.39734	7.46638	4.18625	0.606452	2.06775	2.95792	0.942751	1.89124	1.26568	8.22892	0.202838	3.40498	0.689433	1.62332	-0.129518	0.806035
C.cajan_43807	Aspartic proteinase CDR1 (EC 3.4.23.-) (Protein CONSTITUTIVE DISEASE RESISTANCE 1)	-4.6127	1	1	1	1	1	1	7.24774	-0.812785	1	1	-2.83893	-3.50939	-2.60808	4.43488	3.56016	8.62849	1	1	1	-4.35699	-0.125087	-1.2829	-3.81059	-3.061	1	1	-2.65752	1	2.84864
C.cajan_31169	Cytokinin dehydrogenase 3 (EC 1.5.99.12) (Cytokinin oxidase 3) (AtCKX3) (CKO 3)	1	-1.9771	1	1	-2.58818	0.170463	1	4.456	3.70201	1	-3.68818	1	1	-0.884922	-2.04865	5.39338	5.01642	-2.51664	-1.92986	-2.93122	-3.67653	1.83776	-0.704352	5.18292	-3.41258	1	-4.58367	-1.42781	0.111031	-0.983087
C.cajan_46466	Hydroquinone glucosyltransferase (EC 2.4.1.218) (Arbutin synthase)	-0.369856	3.925	1.29037	2.93655	-2.65492	2.83341	0.449081	1.47705	2.93648	-0.704162	-0.503409	-0.449194	-0.951669	-1.70749	0.294677	4.46548	4.27228	0.444646	-0.742164	-1.59433	-0.65931	1.2302	-0.527912	5.60969	-1.46685	-0.303716	1.98667	1.38974	2.19988	1.12137
C.cajan_35008	Germin-like protein subfamily 1 member 7	1	-3.15555	1	1	1	4.83032	1	1.69507	2.21369	1	1	1	1	1	1	5.77532	2.24492	1	1	1	1	1	1	4.66464	1	1	1	1	1	1
C.cajan_35022	Kelch repeat-containing protein At3g27220	-1.15576	1.95145	0.768578	4.57885	-0.239949	5.18359	1.77675	4.23142	2.64444	-0.435117	-0.770577	3.19021	2.58082	7.30412	3.10862	3.03639	5.37613	1.68194	0.032792	1	-3.11883	-2.03888	1	6.61437	2.41551	0.752029	0.159875	3.23185	3.8823	2.19118
C.cajan_36967	CASP-like protein N24 (CASP-like protein 4A1) (MtCASPL4A1) (Nodulin 24) (MtN24)	1	1	1	-2.53409	1	1	1	8.44835	0.954412	1	1	1	1	1	1	3.7132	6.79635	1	1	1	1	1	1	1	1	1	1	1	1	1
C.cajan_35908	Probable 1-deoxy-D-xylulose-5-phosphate synthase 2, chloroplastic (1-deoxyxylulose-5-phosphate synthase) (DXP synthase) (DXPS) (EC 2.2.1.7)	1.24426	7.03177	0.849207	3.31709	4.55373	8.14538	4.87996	5.59148	7.00291	5.12479	2.34063	2.28007	2.72512	0.51342	0.806052	6.96446	5.44444	1.41762	0.84847	0.524335	-0.331598	0.0936548	-0.184115	6.63718	-1.77125	0.29976	5.34232	0.971273	-1.36106	1.66244
C.cajan_38018	Uncharacterized protein	1	3.77146	1	3.25457	0.634129	3.34342	0.15169	2.23202	2.87565	1.21853	-0.171698	1.32903	-0.812161	-1.97641	0.874884	2.2728	1.90059	-2.16775	1.06793	0.115646	-0.463953	4.14421	2.41638	4.1491	-0.281369	0.791581	-1.46331	-1.18464	-1.36702	-0.739235
C.cajan_27695	Putative receptor-like protein kinase At1g72540 (EC 2.7.11.1)	1	0.373342	-2.63654	-3.27934	0.993348	4.17619	0.330168	3.05995	4.13817	2.2597	4.41226	-0.401892	0.314372	2.69926	3.5591	3.8793	3.03675	-1.22497	3.78109	2.73762	3.51023	3.6983	2.44211	5.11694	0.798042	3.05498	0.395545	0.510516	-4.57866	1.17158
C.cajan_42195	Quinone oxidoreductase-like protein At1g23740, chloroplastic (EC 1.-.-.-)	-4.38435	3.12913	1	1	0.133537	3.96239	-0.832693	0.97472	2.77973	0.0733404	-0.115488	-0.704397	-0.361394	1	0.997755	4.92922	3.07061	-0.599466	0.382103	-1.32508	1.41304	2.28812	1.48631	3.76055	-3.82965	0.313791	-2.41888	1	-2.39515	1
C.cajan_42193	Quinone oxidoreductase-like protein At1g23740, chloroplastic (EC 1.-.-.-)	1	3.17369	-2.76904	1	1	4.94639	1	2.85609	4.7706	1	1	-3.42483	1	1	1	4.07038	2.70909	1	1	1	1	1	1	5.17079	1	1	1	1	1	1
C.cajan_43475	Serine/threonine-protein kinase OXI1 (EC 2.7.11.1) (AGC serine/threonine-protein kinase subfamily 2 member 1) (Protein OXIDATIVE SIGNAL-INDUCIBLE 1)	-5.32841	4.34052	-2.58282	1.76409	2.59615	1.24761	-0.721249	4.50849	6.38324	-0.18212	-0.259919	0.00562994	1.21895	3.55808	3.1432	7.49165	4.51508	-0.745362	3.75892	2.92722	1.48483	2.85946	2.14823	10.0044	5.38456	6.22347	0.695762	4.10544	1.75855	1.13338
C.cajan_32192	Probable WRKY transcription factor 40 (WRKY DNA-binding protein 40)	0.786329	3.56817	-1.20999	-3.54793	0.544476	2.76052	0.403148	4.5028	5.01431	-0.818544	2.6316	-1.01299	0.252076	-1.94637	0.449715	5.29831	3.48962	-0.824484	3.24609	4.58448	2.25025	4.51708	5.69435	9.51938	-1.61608	3.84272	0.691347	2.16827	2.21078	1
C.cajan_41920	TMV resistance protein N	-4.07603	1	-3.29584	-5.08936	-0.905183	1	-2.72965	0.122315	1.6998	-0.256778	-0.367564	-3.38757	1	-3.8633	-5.19275	3.79954	-0.0423127	-2.19718	2.40524	2.81009	1.72067	2.08272	1.02554	6.11835	-2.08581	4.34305	-0.676512	0.75304	-4.5933	-3.78288
C.cajan_41924	Uncharacterized protein	4.71456	4.52741	2.44265	2.71847	1.48066	3.07682	0.460764	1.90357	3.63034	1	1.91082	2.14425	-0.0908675	-0.178388	0.229428	4.27697	3.49764	-1.25414	1	1	-0.522428	-2.52374	-0.856301	6.37883	-1.21633	2.2769	2.24751	1.90002	1	1.44874
C.cajan_41925	Anthocyanidin 3-O-glucoside 2''-O-glucosyltransferase (EC 2.4.1.297) (3-O-glucoside-2''-O-glucosyltransferase) (In3GGT) (Protein dusky) (Dy)	-0.00268447	6.39037	5.15268	5.02172	2.19063	6.24022	1	5.39549	6.94539	1	-0.763643	-1.50666	-1.60692	1	1	6.54213	6.16934	0.260881	-1.19889	1.40846	-2.49337	-2.49893	-1.42867	7.97164	1	-1.03549	-1.33958	-0.305541	0.461005	-0.842855
C.cajan_39682	Uncharacterized protein	1	0.21237	1	1	1	1	1	2.55306	4.34464	1	1	1	1	1	1	5.72135	0.861471	1	1	1	1	-0.328295	-0.257699	6.81764	1	1	-0.0852977	1	1	1
C.cajan_39689	NAC domain-containing protein 90 (ANAC090)	1	1.4849	1	1	1	2.0193	1	0.369673	2.95287	1	1.12933	-1.64268	-1.02816	-2.20968	-2.1171	2.08026	2.40533	-3.90083	-1.30549	0.571541	1.46579	3.15489	2.49466	2.82154	-2.13013	0.787834	0.0260776	0.768045	1	-2.00131
C.cajan_35469	Putative respiratory burst oxidase homolog protein H (EC 1.11.1.-) (EC 1.6.3.-) (NADPH oxidase RBOHH) (AtRBOHH)	-5.00782	2.91838	-4.24995	-3.28307	1	3.58353	-4.44076	3.47798	4.07499	1	-2.39012	1.88806	-0.315943	4.1814	0.278698	4.5951	3.65194	-3.54943	-1.98684	0.0988103	-0.604409	0.8175	-0.946566	5.95148	-0.715287	0.829712	1	-2.82376	-4.00788	1
C.cajan_32723	Probable transcriptional regulator RABBIT EARS	-0.843549	4.64511	2.3864	4.79742	-0.744427	3.88976	-2.60002	3.63631	3.3894	1	1	-1.0311	-1.11217	-2.24027	1	2.93406	4.53098	0.0520959	1	1	-3.9078	-3.90796	-3.80517	-0.576319	1	-3.00869	1	0.850799	2.73829	3.30514
C.cajan_27607	WAT1-related protein At1g68170	1	-1.12205	1	1	1	0.240888	1	6.41076	0.162094	1	1	1	1	-3.76747	1	1.78089	8.49795	-3.73268	1	1	1	1	1	-1.98291	1	1	1	-3.74403	1	1
C.cajan_27628	Probable WRKY transcription factor 9 (WRKY DNA-binding protein 9)	1	2.70417	1.4583	1	2.03366	3.75177	2.92096	2.85884	1.64384	3.29805	1.00993	1.02363	0.902405	-2.77892	0.473808	3.22486	2.9428	0.960749	-2.54599	-3.29346	-1.33723	-0.282856	-0.0861658	2.49372	1	0.332129	3.84791	-2.30907	-4.2193	1
C.cajan_27632	Uncharacterized protein	1	1.88217	-0.858447	-1.37964	2.97838	0.602248	1	1.10307	2.45585	1	-0.557087	-2.03483	-0.111429	1	1.07561	4.99409	0.0234399	1	4.23445	4.89361	4.60161	6.70997	3.03579	6.24207	-1.11717	6.23694	1.51344	1.63439	-3.55947	1
C.cajan_27637	Probable WRKY transcription factor 35 (WRKY DNA-binding protein 35)	-2.81184	2.90399	-1.49329	1.25537	-1.18312	3.48008	-0.240219	1.53823	2.66838	1	1	0.406994	-0.843091	1	1	2.73004	0.795393	-2.90671	2.33865	2.11387	2.4191	3.28248	-0.299585	2.42303	-0.565059	2.00466	1.58533	-3.91288	-2.83412	-2.24042
C.cajan_27656	Cannabidiolic acid synthase-like 1	1	5.25205	1	1	1	4.23219	1	1	4.07284	1	1	1	1	1	2.55624	6.38737	4.22252	4.75121	1	2.96119	1	1	1	0.860272	1	1	1	1	3.30648	1
C.cajan_27655	Cannabidiolic acid synthase-like 1	-1.91056	2.99672	-3.4187	-3.45565	1	1.84508	-0.636952	0.499098	2.63461	0.306321	0.0321008	1	-2.59635	-3.25294	-3.57342	3.83783	1.90085	0.833951	1	-1.54673	-2.58753	1.15847	1.72763	2.90909	-4.62139	-0.46036	-4.77241	0.903177	3.38388	-3.21632
C.cajan_39340	Peroxidase 53 (Atperox P53) (EC 1.11.1.7) (ATPA2)	-3.24996	5.20634	-2.42312	1	-1.80993	5.45106	-0.114933	5.08694	7.49997	0.914817	-0.874658	1	1	-4.9258	1.05917	6.7043	3.73735	-0.816726	0.879039	-1.50626	0.0630473	2.42691	-1.02971	2.70468	1	1.4065	1.09725	-0.449525	0.185499	1
C.cajan_37247	Uncharacterized protein	1	3.10999	-1.2768	1	-0.76814	3.0877	-0.603325	3.54542	4.01634	1	1	-1.82994	3.95459	2.10134	-0.28003	3.60827	6.73487	1	1	1	0.719823	1.44672	1.81383	5.38474	2.93391	2.89291	1.7035	-0.683604	-2.23899	1
C.cajan_42529	Probable glucan endo-1,3-beta-glucosidase A6 (EC 3.2.1.39) ((1->3)-beta-glucan endohydrolase) ((1->3)-beta-glucanase) (Anther-specific protein A6) (Beta-1,3-endoglucanase)	4.97968	8.4402	3.20135	6.77307	0.0539176	7.95818	0.345158	6.66949	7.57538	1.22133	3.93736	3.63194	-1.32006	-2.27203	-0.435649	8.05959	7.2075	-0.793854	1.13607	3.09516	0.279519	2.55147	1.86737	5.42789	1	-2.17247	-3.54299	1.38625	-1.98098	2.59332
C.cajan_41879	Cellulose synthase-like protein G1 (AtCslG1) (EC 2.4.1.-)	-4.40782	6.91491	-0.822927	6.16641	-3.99875	4.46441	1	1.71949	5.88497	1	1	1	1	1	1	0.9722	-0.276588	-3.53725	1	1	1	1	1	-1.8454	-4.90577	1	1	-1.94737	-5.09015	-1.18606
C.cajan_41883	Cellulose synthase-like protein G1 (AtCslG1) (EC 2.4.1.-)	9.22534	7.81212	8.68198	8.52803	0.685743	5.20452	5.71445	6.21568	7.6031	0.725471	-5.21884	1	-2.50148	1	-3.90521	5.92567	5.43399	-5.65488	1.07174	-1.88185	-3.73646	-4.35001	1	4.68335	-2.22629	-1.00179	6.07486	0.36206	1	0.843799
C.cajan_46589	MLP-like protein 31	1	6.71977	-1.01173	1	1	6.98891	-1.28227	4.93445	7.19167	1	-2.4857	1	1	1	1	7.42431	3.37969	1	1	1	1	1	1	2.97496	1	1	-2.47994	-2.04825	1	1
C.cajan_41412	MACPF domain-containing protein NSL1 (Protein NECROTIC SPOTTED LESIONS 1) (Protein NSL1)	-0.911921	3.2199	-1.09271	-0.754546	2.22745	2.35495	-2.87855	4.80824	5.13957	0.579798	0.891979	-1.29153	0.182629	0.0981635	-0.0813985	7.83477	4.46139	-3.96089	2.56794	3.67667	0.605684	3.3	2.96398	9.29412	-0.466355	5.9219	0.528841	3.56914	-0.282916	-1.0713
C.cajan_42201	Extradiol ring-cleavage dioxygenase (AtLigB) (EC 1.13.11.-)	1	2.69685	1	1	-2.37378	3.88283	1	0.653757	4.96284	1	-3.36937	-5.33176	-1.77097	1	1	3.46239	1.10372	1	-1.73066	-3.20547	-3.38901	-2.6934	1	3.87559	-3.10542	-3.62158	-3.34383	1	1	1
C.cajan_30910	TMV resistance protein N	-2.33277	-2.94235	-1.00585	-2.6407	1.05913	0.983794	-0.908098	2.30284	1.72357	1.22418	-1.34138	0.672226	-0.752301	-3.09371	-2.68405	2.41615	1.17134	0.540057	2.02112	2.77795	2.68983	1.96784	1.90772	3.57495	-2.05493	2.19923	1.53214	-0.873815	-0.0102855	-2.93501
C.cajan_40882	Uncharacterized protein	1	3.93486	1	2.01707	1	1	1	2.75514	6.07382	1	1	1	1	1	1	4.00909	4.90328	1	1.3549	1	1	1	1	4.32804	1	-0.558557	1	0.125598	-0.297341	2.25609
C.cajan_44256	Isoliquiritigenin 2'-O-methyltransferase (MsCHMT) (EC 2.1.1.154) (Chalcone O-methyltransferase) (ChOMT) (Licodione 2'-O-methyltransferase) (MsLMT) (EC 2.1.1.65)	-0.532385	7.84732	-0.238274	4.36226	1.70219	5.89205	0.646126	5.3632	7.25342	1.68612	-0.287374	-0.27189	2.36644	-2.54451	-1.52664	6.27038	6.11028	-1.11874	4.09407	2.76619	2.61804	0.784211	-2.47615	5.35689	2.50623	1.81805	2.49478	-0.158536	-0.115025	-0.857647
C.cajan_41828	Kunitz-type trypsin inhibitor-like 2 protein (Protease inhibitor from pea 2)	3.88103	7.55595	8.15966	8.30926	1	7.81733	1.76327	3.33478	8.46346	1	1	1	1	-1.77059	1	2.24082	-0.912996	-2.82419	1	1	1	1	1	0.995289	1	1	2.73979	0.91979	-3.43034	0.937013
C.cajan_42426	Laccase-10 (EC 1.10.3.2) (Benzenediol:oxygen oxidoreductase 10) (Diphenol oxidase 10) (Urishiol oxidase 10)	1	2.77406	3.30088	1	6.62447	2.72762	-0.767985	3.71372	4.01728	1	3.44467	1	1	1	-0.573825	5.47692	1.62982	-1.32683	7.47977	1.98552	3.69333	1	1	-1.63979	0.681836	0.303576	-2.02948	-1.48478	1	1
C.cajan_45164	Lysosomal beta glucosidase (EC 3.2.1.21)	1.12344	6.0789	4.76192	5.01032	-0.17774	5.56333	-2.36473	4.96182	5.61401	1	-4.27463	-0.975746	-0.141526	0.155969	3.16879	5.27937	4.4249	0.475085	1.22298	1.37985	1.10589	0.33859	-3.60297	3.10949	-1.02594	0.798631	-2.35724	3.09685	0.71271	2.45448
C.cajan_46171	NAD(P)H-dependent 6'-deoxychalcone synthase (EC 2.3.1.170)	-0.268476	5.60614	-2.4871	-0.964421	1	5.95953	-2.78304	4.22262	5.57934	1	1.0827	-1.36231	-3.24567	-2.34477	-0.0687163	5.51447	5.83256	-1.58907	1	-3.18203	-1.52175	2.02567	3.24919	5.56079	-3.66356	-1.42384	1	2.34052	-2.20248	1
C.cajan_41257	Hevamine-A [Includes: Chitinase (EC 3.2.1.14); Lysozyme (EC 3.2.1.17)]	2.88953	5.28738	7.73011	1.12958	1	2.29433	1	1.63943	6.32114	1	1	0.0751903	1	0.515258	-3.48988	0.443405	1	-4.29342	1	1	1	1	1	1.92482	1	-1.07517	1	0.851487	-4.02016	1
C.cajan_24616	Probable ADP-ribosylation factor GTPase-activating protein AGD13 (ARF GAP AGD13) (Protein ARF-GAP DOMAIN 13) (AtAGD13)	1	-0.422453	-2.2524	-1.35236	1	1	-1.54611	-0.228851	1.69684	1	1.42832	1	-1.01352	1.63618	-1.45363	3.84222	0.541079	-2.17989	1.85605	4.75194	0.452585	0.259785	-1.07733	5.96386	0.665074	2.80734	-0.652661	-1.19894	-3.49477	1
C.cajan_37773	Putative UDP-glucuronate:xylan alpha-glucuronosyltransferase 3 (UDP-GlcA:xylan glucuronyltransferase 3) (EC 2.4.1.-) (Glycogenin-like protein 3) (Plant glycogenin-like starch initiation protein 2) (Protein GLUCURONIC ACID SUBSTITUTION OF XYLAN 3) (AtGUX3)	-5.30841	1.98048	0.0899998	1	4.55907	2.59786	1.15609	2.89974	3.71197	2.77899	2.08781	0.767731	1.00973	-0.969672	5.56688	4.1727	3.37887	0.717588	6.22521	0.678351	3.54819	-1.39021	-3.40772	-1.60581	2.14681	-0.0954257	-0.739803	0.0684094	-2.17764	1
C.cajan_37776	Histone-lysine N-methyltransferase ATXR5 (EC 2.1.1.43) (Protein SET DOMAIN GROUP 15) (Trithorax-related protein 5) (TRX-related protein 5)	-2.48978	1.31033	1.77312	2.57559	2.20631	0.724738	2.34731	2.3075	2.44871	2.49727	-1.37671	2.3328	0.686971	3.22638	1.18472	5.06878	2.28808	1.23892	1.74711	0.890314	-0.668896	-1.1373	-2.83276	6.71261	-1.84046	2.662	1.90327	1.69725	2.57176	-0.815352
C.cajan_35049	Probable galacturonosyltransferase-like 1 (EC 2.4.1.-) (Protein GAOLAOZHUANGREN 1) (Protein PARVUS)	-2.11947	2.76735	1.66279	1.47943	2.48415	1.26163	1.46495	5.3452	4.76028	-0.103511	2.17724	1.37645	0.1407	-0.160368	4.2318	4.37864	4.7013	2.37787	3.50746	2.42184	1.16645	-0.812301	-4.13966	3.95347	-0.899843	2.97315	0.46681	1.8199	3.69048	1
C.cajan_46702	MLP-like protein 43	6.26076	10.1038	9.29621	6.07551	3.95847	10.8163	1	8.65615	10.7914	1	1	4.10529	2.848	1	1	9.53726	6.4917	-1.73569	0.492745	-0.53427	-3.45939	1	1	8.73384	2.67595	1	1	1	1	1
C.cajan_27330	WRKY transcription factor 6 (WRKY DNA-binding protein 6) (AtWRKY6)	1	1.5366	-0.483281	1	-3.14534	-0.219729	-2.963	3.1127	1.9729	-0.0244402	-0.503004	0.848542	-1.68722	-0.211642	-0.350215	1.60638	2.35484	-1.52806	1	-0.77471	-1.21574	1.6673	1.17817	4.43792	1	0.593966	-1.64848	-0.0411425	-0.563559	1
C.cajan_41906	Cationic peroxidase 1 (EC 1.11.1.7) (PNPC1)	1	4.08734	1	1	1	3.77063	1	3.0609	2.33329	1	1	-2.5526	1	-1.78011	1	1.49254	3.92467	1	1	1	1	1	1	-1.97638	1	1	1	1	-3.39811	1
C.cajan_41908	Cationic peroxidase 1 (EC 1.11.1.7) (PNPC1)	-0.509528	3.21925	-0.30107	-0.00326996	-0.450875	2.93573	-2.58739	1.74169	2.40694	1	0.332473	-3.92853	-1.02998	1	-3.45975	4.31235	4.6724	1	-1.62978	1.80301	-2.14858	0.940422	1.24674	1.56762	-2.50868	1.36322	1	-0.666327	1	-1.00892
C.cajan_41911	Retrotransposon-derived protein PEG10 (Embryonal carcinoma differentiation regulated protein) (Mammalian retrotransposon-derived protein 2) (Myelin expression factor 3) (MyEF-3) (Myelin expression factor 3-like protein 1) (MEF3-like protein 1) (Paternally expressed gene 10 protein) (Retrotransposon gag domain-containing protein 3) (Retrotransposon-derived gag-like polyprotein) (Ty3/Gypsy-like pro…	5.31608	5.01427	4.17476	-2.04324	2.83321	7.05564	1	2.30904	5.98411	1	0.468458	-1.67712	-0.783477	0.511782	-4.13048	4.32377	2.82712	-1.6994	0.743498	1.55179	2.33663	2.43318	-1.67651	3.09927	-2.54079	0.560216	-1.3015	-2.18738	-2.2961	-1.80893
C.cajan_34864	Putative disease resistance RPP13-like protein 1	-2.06804	-0.150792	-0.847373	-4.50521	-3.37603	2.91974	0.100184	2.67503	1.76753	-0.706816	0.422986	0.173882	-1.37735	-1.26367	-3.60738	2.57581	1.10188	0.305784	0.306624	1.07583	0.171835	-0.770451	-0.319742	4.23068	-2.42701	0.824662	1.26419	-1.18282	0.656936	-1.1323
C.cajan_48225	Chalcone--flavonone isomerase (Chalcone isomerase) (EC 5.5.1.6)	1	6.64216	-1.98699	0.288642	2.63223	6.79405	-2.24575	5.24071	5.17714	1	-0.906315	1	1	1	1	6.19008	4.6793	-1.59207	5.78992	0.250877	2.03326	-1.36189	1	3.20734	1	-1.73212	-3.4723	-3.087	1	1
C.cajan_46354	Probable aspartic protease At2g35615 (EC 3.4.-.-)	1	1	1	1	1	1	1	8.94413	2.16528	1	1	-2.43369	1	1	1	4.59456	6.67374	-3.68325	1	1	1	1	1	1	1	1	1	1	1	1
C.cajan_38795	Uncharacterized protein At5g39865	-2.21472	2.72913	1.89625	1.25653	2.17789	2.53497	1.45045	2.74351	3.53478	3.30232	-0.642754	1.36211	-0.398096	1.40766	1.92856	2.87455	1.76454	0.94209	-0.156183	-0.0124274	0.208667	-1.65457	-4.77034	3.97678	-1.12799	1.64259	2.49171	-0.420129	2.65473	-1.73474
C.cajan_39894	Uncharacterized protein	-1.79796	2.34289	0.745315	-2.071	-0.30236	2.52587	0.0763539	2.11925	2.93719	1	-0.144359	-1.67469	-0.152885	1	1	1.66835	3.27287	1	-1.23882	-1.68096	-0.639144	-0.594872	1	3.06907	-1.57959	-1.19059	1.62512	-0.551924	0.441377	-0.862604
C.cajan_43042	Probable calcium-binding protein CML31 (Calmodulin-like protein 31)	1	0.830953	1	1	-0.415544	1	1	0.263683	2.7716	1	1	1	0.231998	1	1	5.57857	1.60108	1	2.16702	1.56629	1.67028	2.6634	1.5197	5.48253	1	2.31101	1	1	1	1
C.cajan_38079	Vesicle-associated membrane protein 721 (AtVAMP721) (v-SNARE synaptobrevin 7B) (AtVAMP7B)	-0.49649	5.01479	-1.95025	-0.972699	-2.35763	4.7557	-0.211393	4.46785	5.59678	0.729461	2.71435	-0.579808	-0.503611	-0.344068	1	6.61584	4.91736	1.44427	0.74104	0.874931	0.826502	3.18465	4.30005	9.36221	-2.77967	3.03443	1.42215	4.30614	1	2.71075
C.cajan_47587	Zinc transporter 5 (ZRT/IRT-like protein 5)	-0.176132	1.77681	-0.968102	-0.26185	1.74858	5.54289	-2.79612	1.53537	4.44084	0.951543	6.49421	0.930382	0.295993	0.529031	-2.70802	5.51787	-0.265143	-1.86194	3.31867	6.39662	3.66839	5.34243	7.29236	3.13771	-3.81657	1.5384	2.4298	2.26543	-1.99484	-2.4351
C.cajan_30092	Inactive protein kinase SELMODRAFT_444075	1	1	1	1	1	1	1	6.99669	-0.607034	1	-5.26928	-0.104054	-0.0320715	-1.80557	1	0.354486	4.55142	-2.66373	1	1	1	1	1	1	1	-3.71154	1	1.57676	-3.85616	1.90661
C.cajan_30096	1-aminocyclopropane-1-carboxylate oxidase 1 (ACC oxidase 1) (AtACO1) (EC 1.14.17.4)	1	1.81935	1	1.80416	-3.40889	3.38761	-2.82141	6.43102	1.82795	1	1	1	-2.72351	0.120869	-2.67648	2.31166	5.51455	-1.91309	-1.77646	-1.04072	-2.56699	2.31821	1	5.13651	1	-2.63932	-2.05382	-3.54949	1	1
C.cajan_30083	1-aminocyclopropane-1-carboxylate synthase 7 (ACC synthase 7) (EC 4.4.1.14) (S-adenosyl-L-methionine methylthioadenosine-lyase 7)	-3.07585	4.60781	-1.12798	4.43902	1	2.13682	1	2.08937	2.76451	1	1	-2.11595	1	1	1	2.47548	1.94003	1	1	1	1	1	1	1.65798	1	1	1	1	1	0.393823
C.cajan_40365	Isoflavone 2'-hydroxylase (EC 1.14.13.89) (CYP GE-3) (Cytochrome P450 81E1) (Cytochrome P450 91A4)	3.68275	7.74894	-1.90739	-3.19385	-1.30884	6.16624	-1.89534	6.77166	8.10115	1	-2.07934	-2.25339	1	0.122447	1	6.89221	6.74881	-4.10005	1	1	-4.79666	-0.890046	-0.816583	5.71128	1	-3.8541	1	-0.699183	1	1
C.cajan_39789	Werner syndrome ATP-dependent helicase homolog (EC 3.6.4.12) (Exonuclease WRN) (EC 3.1.-.-)	1	1	1	1	-0.148463	0.281123	1	7.70592	0.272883	1	1	-0.207874	-1.29232	0.184839	-0.694067	2.48296	7.32828	-1.48312	1	1	1	1	1	-0.72424	1	1	-0.546601	1	-0.690249	1
C.cajan_37532	Cucumisin (EC 3.4.21.25) (allergen Cuc m 1)	1	1	1	1	-2.7752	1	-3.67091	6.5856	1	1	1	1	1	-3.26275	-3.59731	0.823578	8.16029	1	1	1	1	1	-3.24727	-4.41312	1	1	-5.35007	1	1	1
C.cajan_31233	Glycerol-3-phosphate acyltransferase 5 (AtGPAT5) (EC 2.3.1.15)	1	2.29554	1	1	0.253154	2.09691	0.688816	6.47016	4.46354	-0.253845	3.9631	-1.33579	-1.03067	-2.73266	-1.98799	3.55826	2.7089	2.24352	3.11247	-1.63384	3.42464	3.77676	1.1375	1.57504	-4.42632	-1.05171	2.03841	2.25194	-3.1193	0.16773
C.cajan_36589	U-box domain-containing protein 21 (EC 6.3.2.-) (Plant U-box protein 21)	-0.0710862	5.55108	0.282902	1.753	2.72497	4.3759	0.281502	7.15864	7.89164	1.30668	-0.0967056	0.477315	3.29652	2.89462	2.42291	10.1492	6.89552	-2.75312	2.43982	2.61008	0.777131	3.56272	3.31192	10.8141	2.97108	6.9375	2.02316	5.53317	3.17561	-1.66454
C.cajan_31970	Uncharacterized protein	1	0.264308	1	1	1	1	1	3.57237	2.4237	1	1	0.391317	1	1.97797	0.483261	7.06927	3.89937	1	1	0.292369	-1.82505	-0.845412	-0.187937	6.93802	1	5.6707	1.97875	3.54269	-0.145974	1
C.cajan_31962	Uncharacterized protein	-2.15158	0.464679	1	1	1	4.19687	1	4.91769	2.72705	1	-0.337202	1	1	-2.197	-1.4991	2.2402	2.92159	1	4.45524	1.35621	7.51068	6.27912	3.66571	3.63114	1	1	-0.435078	1	1	1
C.cajan_37494	Ethylene-responsive transcription factor ERF003	-2.22978	2.56798	-0.843616	-0.0848937	0.53065	0.381848	1	7.59746	1.4709	1	-1.90988	-0.458021	-0.150966	1	-0.220342	2.43988	5.53805	-0.347961	1.5869	-1.14887	1	1	1	-2.49315	1	0.266936	1	-0.624047	-0.928369	1
C.cajan_46346	MLO-like protein 12 (AtMlo12) (AtMlo18)	0.936968	3.82087	-0.395439	2.85157	2.20052	1.28783	1.44118	1.93216	4.03792	3.50687	0.889092	-0.748401	-1.76154	-2.73043	-0.907657	3.00907	2.40065	-1.08901	0.120989	1.81442	1.79358	5.02707	5.96935	6.26652	-1.14424	2.67094	1.22217	1.55406	-1.81307	0.837419
C.cajan_43441	Transcription factor bHLH36 (Basic helix-loop-helix protein 36) (AtbHLH36) (bHLH 36) (Transcription factor EN 6) (bHLH transcription factor bHLH036)	1.90183	4.24121	2.41284	1	0.701434	2.55478	-2.00683	5.36905	4.76346	1	1	-0.872301	1	1	1	3.02843	4.37965	1	1	1	1	-3.26744	1	4.79574	1	1	-1.59124	0.286928	1	0.617646
C.cajan_34387	Putative DNA-binding protein ESCAROLA	1	4.96426	-3.22422	3.20721	1	5.49794	1	6.33306	5.66313	1	1	1	1	1	1	5.14155	6.42274	1	-1.52777	1	1	-2.94525	1	7.36237	1	1	1	1	1	1
C.cajan_42769	Beta-glucosidase 12 (Os4bglu12) (EC 3.2.1.21)	2.12607	3.0801	3.54929	2.00934	1	0.737245	1	2.85386	3.9894	1	1	1	-3.45048	1	1	1.73686	1.14608	-3.60077	-1.38563	-0.783979	-4.12991	-4.10724	-4.02378	3.70882	-0.482128	1	1	-2.49833	1	1
C.cajan_41164	Vacuolar amino acid transporter 1	-2.48957	2.90788	-2.65296	1	0.290118	4.58637	1	0.418784	2.47073	0.139234	-1.83113	1	-0.827866	-1.16041	1	3.1709	2.87466	-1.9684	-0.955779	-0.345079	1.38515	4.6118	3.77874	3.64617	-1.4867	0.623193	1	1	-1.66077	1
C.cajan_41169	Vacuolar amino acid transporter 1	-3.66632	3.53794	1	1	2.76826	4.12571	-3.04945	-1.03513	4.23172	1	-1.76497	2.96928	2.88496	2.95918	8.40142	4.89697	0.190071	-2.73444	3.46081	4.09408	1.43839	0.0599228	1	5.18402	0.653739	2.97571	-1.6424	-0.665125	-1.38437	-2.63934
C.cajan_42462	Codeine O-demethylase (EC 1.14.11.32)	1	0.881116	1	1	1	5.07491	1	3.54071	3.76276	1	2.34677	1	1	1	1	6.55565	3.00772	1	0.440782	2.27253	1	1	1	1	1	1	1	1	1	1
C.cajan_39551	Uncharacterized protein	1	4.41772	1	1	1	4.26775	1	2.43143	1	1	1	1	1	1	1	2.97163	4.02226	1	1	1	1	1	1	3.50668	1	1	1	1	1	1
C.cajan_41108	Reticuline oxidase-like protein (EC 1.21.-.-)	-0.263515	3.61133	1.48815	2.22817	2.31791	2.35174	2.95252	2.69062	4.01355	3.50062	1.19907	0.382059	-0.414526	-1.34663	0.324258	1.95384	2.22381	1.26226	1.8891	0.406874	-0.692439	-1.03732	-2.87585	1.81192	-3.65846	-2.21193	1.25587	-2.29257	1.05958	1
C.cajan_38246	GDSL esterase/lipase CPRD49 (EC 3.1.1.-) (Extracellular lipase CPRD49)	1	5.11597	1	1	1	9.45696	1	1	4.48932	1	1	-1.57081	1	0.588594	1	3.79746	-0.200429	1	1	1	1	1	1	0.523582	1	-3.70415	1	1	1	1
C.cajan_38253	GDSL esterase/lipase CPRD49 (EC 3.1.1.-) (Extracellular lipase CPRD49)	1	5.03153	1	1	1.03523	4.23347	1	-3.56121	4.6721	1.1774	0.88924	1	1	1	1	4.1824	1.7548	1	-1.38351	1	2.44429	1.00627	4.07318	1.46287	1	1	1	1	1	1
C.cajan_42746	Uncharacterized protein	1	2.58851	1.99689	0.157678	3.1068	2.86777	1.93129	-0.417785	2.53776	1.90914	0.585251	1.11317	2.78638	-0.672444	1.50768	2.91574	0.676782	0.226361	4.16475	1.2398	2.32429	0.346305	-2.76817	5.22359	2.49128	3.16241	1.47263	-0.224508	-0.387076	-1.15703
C.cajan_34425	Uncharacterized protein	1	0.542555	1	1	-0.147892	-2.0785	-2.94632	2.09074	3.48756	1	1	1	-1.36411	-2.44506	-2.66437	0.739217	1	-3.52245	1	-0.231322	-4.49635	-2.55948	1	6.6995	-1.5889	3.21234	-0.210658	3.29291	-1.65221	0.832404
C.cajan_34432	Uncharacterized protein	1	4.2501	1	3.32638	1	5.20097	1	3.72383	4.1032	1	1	1	1	1	1	3.30593	4.77223	1	0.747508	1	-1.72651	1	1	3.85439	1	1	1	1	1	1
C.cajan_34414	Uncharacterized protein	1	0.359386	0.171668	1.10527	0.602571	1	1.40624	2.26646	0.65406	1	-1.29868	1	-0.482301	1	1	4.40212	3.69378	1	4.59144	3.89545	3.94968	4.83693	-2.84762	3.00698	1	-0.141927	2.80508	1	1	1
C.cajan_34430	Myosin-17 (Myosin XI K) (AtXIK)	1.65004	2.90481	2.30639	1.56358	0.534918	3.45682	-0.0879879	3.61463	2.62388	2.02745	2.01629	3.22501	0.603169	2.50907	-1.22036	2.76905	3.72561	-0.0519853	-0.545026	0.393131	-0.810303	-1.37861	-0.338818	2.4324	0.7376	-0.100028	0.449746	0.299772	-0.633175	2.3355
C.cajan_38509	Uncharacterized protein	1	3.81861	1	1	-0.289362	2.70992	1.88727	1.4744	4.06679	1.29303	0.798615	-0.879144	0.907898	0.886745	-0.352698	3.85784	2.65123	-0.573744	-0.898162	-1.32889	-0.638894	0.481247	-0.0733508	4.82475	0.641241	0.26871	2.15351	0.813861	-2.06674	1
C.cajan_38503	Probable calcium-binding protein CML41 (Calmodulin-like protein 41)	-2.35267	0.558562	-1.08426	-0.0308182	-0.0297442	2.77148	0.453228	1.64312	2.6051	2.48028	1.74616	-0.06713	-0.38378	1.75689	-0.100119	2.76776	1.51052	-1.17817	-0.350701	1	0.751052	2.02298	2.21514	2.84531	1	0.0394473	0.54403	-1.19543	0.794062	1
C.cajan_39516	Uncharacterized protein	-0.522546	1.88096	1.69997	-0.177141	1.05966	1.6358	3.03199	0.583182	3.75936	0.0172663	0.492274	1.50887	-1.21797	-0.737617	3.26966	2.88399	1.05153	1.63821	3.24992	1.35113	2.74435	3.81477	0.0291065	2.2222	-3.16923	1.05982	2.84631	-0.346368	0.996656	1
C.cajan_42863	Cysteine-rich repeat secretory protein 38	-0.574322	3.97691	-1.20877	-1.17252	-1.186	1.24721	-2.05355	1.21533	3.53212	1	-0.862434	1	-0.485321	1	-1.86992	7.01771	2.91897	1	1.26296	-0.121647	-0.924763	5.89742	3.98525	7.97996	1	1.63171	-3.13045	3.27552	-3.11584	0.526349
C.cajan_26826	Uncharacterized protein	-1.93822	4.3981	1	1	1	4.24029	1	2.22309	4.80462	1	1	1.58343	1	4.18447	1	5.11947	1.99334	1	-0.475234	0.174585	-1.80211	4.95894	1.96092	6.17011	0.462712	2.32451	1	-0.130219	-1.76325	1.95274
C.cajan_26841	Ethylene-responsive transcription factor ERF114	0.476879	2.11417	-1.72854	1	-2.21417	1.83604	1	2.19129	-0.221973	1	2.29967	1	-3.38141	-0.0136735	1.59593	3.56169	3.66418	-1.68852	2.79757	4.35505	0.477315	3.03128	3.63109	8.60115	-0.667614	2.86618	-1.40306	0.58915	-1.4044	0.0339621
C.cajan_46125	Probable 2-isopropylmalate synthase (EC 2.3.3.13) (Alpha-IPM synthase) (Alpha-isopropylmalate synthase) (Late nodulin-56) (N-56)	1	6.82781	2.2353	1	-0.641599	6.17874	1	4.98225	6.57986	1	1	1	1	1	1	5.91351	5.13852	1.35315	1	1	1	1	1	4.59723	1	1	1	4.95533	1	1
C.cajan_46126	Probable 2-isopropylmalate synthase (EC 2.3.3.13) (Alpha-IPM synthase) (Alpha-isopropylmalate synthase) (Late nodulin-56) (N-56)	-2.66561	6.13035	1.69116	1	-0.455437	6.14814	1	4.45944	6.37625	1	1	1	1	1	1	5.48302	4.3006	1.10341	1	1	1	1	1	4.41429	-5.89539	-4.53669	1	4.34643	1	-4.48775
C.cajan_44930	Anthocyanidin 3-O-glucoside 2''-O-glucosyltransferase (EC 2.4.1.297) (3-O-glucoside-2''-O-glucosyltransferase) (Ip3GGT) (Protein dusky) (Dy)	-3.24626	3.41676	1.75265	2.03863	-2.81485	3.2063	1	1.8994	3.39554	1	-3.90054	-2.10151	1	1	1	3.42336	2.88314	-3.30366	1	-2.1472	1	1	1	1	1	1	1	1	-3.758	-2.21526
C.cajan_44931	Anthocyanidin 3-O-glucoside 2''-O-glucosyltransferase (EC 2.4.1.297) (3-O-glucoside-2''-O-glucosyltransferase) (Ip3GGT) (Protein dusky) (Dy)	1	1.16891	1.97197	-0.450627	2.57985	0.62882	1.26486	1.50066	1.29043	1	2.26514	-0.0864109	-0.65282	1	-2.39177	3.97985	3.30455	2.21491	4.44477	3.47829	1	1	1	1	-3.68989	1	-3.66105	1	1.50874	1
C.cajan_43040	Probable WRKY transcription factor 12 (WRKY DNA-binding protein 12)	1	-0.467859	-0.977892	1	2.33172	1	0.111566	1.37451	0.344988	1	0.897434	-0.424539	0.610454	-1.81524	-1.12135	3.64368	-0.85851	-2.84022	6.15565	5.62285	5.66485	5.05717	1.34553	3.60928	1.23669	2.96612	1.26763	0.262409	-1.43205	1
C.cajan_36288	2-hydroxyisoflavanone dehydratase (EC 3.1.1.1) (EC 4.2.1.105) (Carboxylesterase HIDM)	-3.03606	2.29162	1	1	2.69361	2.26736	-0.0839652	2.91196	2.87944	1.05028	1.69504	0.741825	-0.976801	-2.05843	5.16161	3.83332	1.37822	1.68212	4.81085	-1.94778	2.25365	-3.78059	1	1	1	0.767951	-1.34819	0.535366	-1.28399	1
C.cajan_30705	HVA22-like protein e (AtHVA22e)	1	3.51336	1.58517	4.24692	2.10628	4.87847	1.49542	0.449355	4.7839	2.34573	1	0.0222187	1	1	-0.774387	3.81352	1.24878	-0.542971	3.85472	2.89462	0.296592	-2.04808	1	7.37447	1	0.0801937	0.673493	-0.621526	0.967139	-0.613831
C.cajan_42730	Stress-induced protein SAM22 (Starvation-associated message 22) (allergen Gly m 4)	5.69363	5.60955	2.99778	8.80678	-1.72996	1.42814	1	2.38384	4.33259	1.9912	2.18369	7.46845	-0.0933849	-1.17088	5.59983	5.37244	1.33513	-0.905291	1	1.26937	-2.95446	3.18129	-1.91438	6.18799	1	1	-1.79557	5.52196	1	0.258507
C.cajan_31473	Ethylene-responsive transcription factor 13 (AtERF13) (Ethylene-responsive element-binding factor 13) (EREBP-13)	2.8454	3.75517	4.29905	5.6434	1	-1.62512	-1.9682	4.06386	4.91372	1	1	-2.27756	1	1	1	3.04394	4.24593	1	1	1	1	1	1	2.18531	1	-3.30786	-0.742659	0.721136	1	-1.61252
C.cajan_31464	Uncharacterized protein	-3.6088	1.27028	-1.78903	1	1.33711	3.26241	1	1.34193	2.75039	-0.0855044	0.145364	2.36769	1.2813	3.62354	-0.157769	0.955521	4.68667	-1.06549	1.94217	-1.04623	3.33877	3.66996	1.21555	1.69372	-2.39803	4.93228	-4.18028	-0.956546	-1.30264	1
C.cajan_43502	Probable glucan 1,3-beta-glucosidase A (EC 3.2.1.58) (Exo-1,3-beta-glucanase 1) (Exo-1,3-beta-glucanase A)	-0.576788	1.3645	-0.15039	0.305515	1.21514	0.978225	-2.67256	1.03733	0.514319	1.75561	3.10391	1.3481	1.95381	-1.01532	-1.62211	2.48507	4.11448	0.110243	3.64552	4.57878	2.14438	1.99959	2.33337	2.78168	2.92954	4.67958	-0.319332	2.31097	-0.239648	1.01785
C.cajan_41337	Receptor-like protein kinase FERONIA (EC 2.7.11.1) (Protein SIRENE)	-4.7813	3.29217	-5.02611	1	-0.778217	3.17964	1	2.78676	4.04197	1	-3.44141	-2.00823	-1.91807	-4.83881	1	6.17079	3.09754	-3.56639	1.5011	0.809571	-3.32925	1	1	5.25006	1	-0.595679	1	-2.95488	1	1
C.cajan_35104	Derlin-1 (AtDerlin1-1)	-0.608325	-0.245939	-2.81093	1	-0.718009	-1.42613	-2.19995	-0.0538725	-1.84358	1.97661	5.81366	-0.014332	1.91843	-2.64056	0.816632	4.01872	2.88444	-2.82132	2.90216	4.41744	3.80614	5.12689	5.43172	6.5869	-2.17875	1.61199	0.364214	-0.153081	-5.46718	1
C.cajan_38330	G-type lectin S-receptor-like serine/threonine-protein kinase At4g27290 (EC 2.7.11.1)	-4.92965	2.82223	1	1	1	3.21745	1	2.26087	3.05707	1	1	-3.8007	1	1	-5.29027	2.08063	1.68612	1	1	1	-5.60011	-3.99923	1	3.81148	1	-5.65752	1	-4.96821	1	1
C.cajan_38324	G-type lectin S-receptor-like serine/threonine-protein kinase At4g27290 (EC 2.7.11.1)	1	0.502483	-5.02244	1	1	1.73746	-0.943858	0.754007	1.99163	-1.80145	4.21562	-0.896923	-3.56351	-6.85339	-5.30963	1.89675	0.164992	-2.64683	2.17194	3.02621	1.74622	1.65957	2.98241	3.01806	1	0.235151	1.81276	-1.7862	-2.23494	-3.95368
[truncated: 101 more rows]
