# Supplementary material for: Gene expression atlas of pigeonpea and its application to gain insights into genes associated with pollen fertility implicated in seed formation
Source: J Exp Bot. 2017 Feb 23;68(8):2037–54. doi: 10.1093/jxb/erx010 (PMC5429002; doi:10.1093/jxb/erx010)
Supplement: Supplementary Data [file erx010_Supplementary_Data.zip › supplementary_table_S11.xlsx]

## Sheet: Splice sites
Table S11: Splice sites identified in flower-related genes
		Alternatively spliced junctions of flower-related genes genes across all 30 samples
S.No.	Chromosome	Junction start	Junction end	Gene ID	Annotation	Cotyledons	Radicle	Hypocotyl	Embryo	Seedling_Shoot	Seedling_Root	Veg_SAM	Veg_Nodule	Veg_Root	Veg_Leaf	Rep_Leaf	Rep_Bud	Rep_Flower	Rep_Stamen	Rep_Pistil	Rep_Root	Rep_Nodule	Rep_Imm_Pod	Rep_Stem	Sen_Stem	Rep_Petiole	Sen_Petiole	Sen_Leaf	Sen_Root	Rep_Petal	Rep_Sepal	Rep_Sam	Rep_Mat_Pod	Rep_Imm_Seed	Rep_Mat_Seed
1	CcLG06	5332511	5332913	C.cajan_11513	Pollen-specific protein SF3	NA	NA	NA	NA	NA	NA	NA	NA	NA	NA	NA	NA	NA	Alt 3' Acceptor Site (15)	NA	NA	NA	NA	NA	NA	NA	NA	NA	NA	NA	NA	NA	NA	NA	NA
2	Scaffold125976	291619	291763	C.cajan_31667	Olee1-like protein	NA	NA	NA	NA	NA	NA	NA	NA	NA	NA	NA	NA	NA	NA	NA	NA	NA	NA	NA	NA	NA	NA	NA	NA	Alt 3' Acceptor Site (334)	Alt 3' Acceptor Site (498)	NA	NA	NA	NA
3	Scaffold125976	292051	292195	C.cajan_31667	Olee1-like protein	NA	NA	NA	NA	NA	NA	NA	NA	NA	NA	NA	NA	NA	NA	NA	NA	NA	NA	NA	NA	NA	NA	NA	NA	Alt 5' Donor Site (339)	Alt 5' Donor Site (552)	NA	NA	NA	NA
4	Scaffold131636	79003	79103	C.cajan_35458	Phosphatidylinositol/phosphatidylcholine transfer protein SFH3 (Protein SEC FOURTEEN HOMOLOGS 3) (AtSFH3)	NA	NA	NA	NA	NA	NA	NA	NA	NA	NA	NA	NA	NA	Alt 3’ & 5’ slice site (73)	Alt 3’ & 5’ slice site (29)	NA	NA	NA	NA	NA	NA	NA	NA	NA	Alt 3’ & 5’ slice site (13)	Alt 3’ & 5’ slice site (25)	NA	NA	NA	NA
5	Scaffold131636	79006	79103	C.cajan_35458	Phosphatidylinositol/phosphatidylcholine transfer protein SFH3 (Protein SEC FOURTEEN HOMOLOGS 3) (AtSFH3)	NA	NA	NA	NA	NA	NA	NA	NA	NA	NA	NA	Alt 3' Acceptor Site (94)	Alt 3' Acceptor Site (150)	Alt 3' Acceptor Site (791)	Alt 3' Acceptor Site (315)	NA	NA	NA	NA	NA	NA	NA	NA	NA	Alt 3' Acceptor Site (86)	Alt 3' Acceptor Site (155)	NA	NA	NA	NA
6	Scaffold131636	79163	79254	C.cajan_35458	Phosphatidylinositol/phosphatidylcholine transfer protein SFH3 (Protein SEC FOURTEEN HOMOLOGS 3) (AtSFH3)	NA	NA	NA	NA	NA	NA	NA	NA	NA	NA	NA	Alt 3’ & 5’ slice site (93)	Alt 3’ & 5’ slice site (174)	Alt 3’ & 5’ slice site (1076)	Alt 3’ & 5’ slice site (417)	NA	NA	NA	NA	NA	NA	NA	NA	NA	Alt 3’ & 5’ slice site (97)	Alt 3’ & 5’ slice site (197)	NA	NA	NA	NA
7	Scaffold131636	79369	79478	C.cajan_35458	Phosphatidylinositol/phosphatidylcholine transfer protein SFH3 (Protein SEC FOURTEEN HOMOLOGS 3) (AtSFH3)	NA	NA	NA	NA	NA	NA	NA	NA	NA	NA	NA	Alt 3' Acceptor Site (60)	Alt 3' Acceptor Site (92)	Alt 3' Acceptor Site (598)	Alt 3' Acceptor Site (293)	NA	NA	NA	NA	NA	NA	NA	NA	NA	Alt 3' Acceptor Site (83)	Alt 3' Acceptor Site (111)	NA	NA	NA	NA
8	Scaffold133171	14939	15665	C.cajan_45656	ATPase 8, plasma membrane-type (EC 3.6.3.6) (Proton pump 8)	NA	NA	NA	NA	NA	NA	NA	NA	NA	NA	NA	Alt 5' Donor Site (35)	NA	Alt 5' Donor Site (106)	NA	NA	NA	NA	NA	NA	NA	NA	NA	NA	NA	NA	NA	NA	NA	NA
9	Scaffold133171	17225	23883	C.cajan_45656	ATPase 8, plasma membrane-type (EC 3.6.3.6) (Proton pump 8)	NA	NA	NA	NA	NA	NA	NA	NA	NA	NA	NA	Exon Skip (14)	NA	Exon Skip (33)	NA	NA	NA	NA	NA	NA	NA	NA	NA	NA	NA	NA	NA	NA	NA	NA
10	Scaffold135295	325902	325996	C.cajan_35396	Sucrose transport protein (Sucrose permease) (Sucrose-proton symporter)	NA	NA	NA	NA	NA	NA	NA	NA	NA	NA	NA	NA	NA	Alt 3' Acceptor Site (16)	NA	NA	NA	NA	NA	NA	NA	NA	NA	NA	NA	NA	NA	NA	NA	NA
11	CcLG07	15548816	15548908	C.cajan_18757	Probable serine/threonine-protein kinase At1g54610 (EC 2.7.11.1)	NA	NA	NA	NA	NA	NA	NA	NA	NA	NA	NA	Alt 5' Donor Site (21)	Alt 5' Donor Site (42)	Alt 5' Donor Site (194)	Alt 5' Donor Site (58)	NA	NA	Alt 5' Donor Site (16)	NA	NA	NA	Alt 5' Donor Site (19)	NA	NA	Alt 5' Donor Site (26)	Alt 5' Donor Site (26)	Alt 5' Donor Site (10)	NA	Alt 5' Donor Site (10)	NA
12	Scaffold000015	11435	11492	C.cajan_32927	Beta-galactosidase 13 (Lactase 13) (EC 3.2.1.23)	NA	NA	NA	NA	NA	NA	NA	NA	NA	NA	NA	Alt 3’ & 5’ slice site (75)	Alt 3’ & 5’ slice site (52)	Alt 3’ & 5’ slice site (359)	Alt 3’ & 5’ slice site (80)	NA	NA	NA	NA	NA	NA	NA	NA	NA	Alt 3’ & 5’ slice site (263)	Alt 3’ & 5’ slice site (398)	NA	NA	NA	NA
13	Scaffold000205	483912	484460	C.cajan_27022	Probable pectate lyase 3 (EC 4.2.2.2) (Pectate lyase A2)	NA	NA	NA	NA	NA	NA	NA	NA	NA	NA	NA	NA	NA	Alt 5' Donor Site (43)	Alt 5' Donor Site (12)	NA	NA	NA	NA	NA	NA	NA	NA	NA	NA	Alt 5' Donor Site (10)	NA	NA	NA	NA
14	Scaffold135727	1006432	1006510	C.cajan_24722	Uncharacterized protein (PREDICTED: protein ENHANCED DISEASE RESISTANCE 2-like [Glycine max]) (hypothetical protein PHAVU_007G095400g [Phaseolus vulgaris])	NA	NA	NA	NA	NA	NA	NA	NA	NA	NA	NA	NA	NA	Alt 3' Acceptor Site (12)	NA	NA	NA	NA	NA	NA	NA	NA	NA	NA	NA	Alt 3' Acceptor Site (11)	NA	NA	NA	NA
15	Scaffold135727	1007241	1007531	C.cajan_24722	Uncharacterized protein (PREDICTED: protein ENHANCED DISEASE RESISTANCE 2-like [Glycine max]) (hypothetical protein PHAVU_007G095400g [Phaseolus vulgaris])	NA	NA	NA	NA	NA	NA	NA	NA	NA	NA	NA	NA	NA	Alt 3' Acceptor Site (14)	NA	NA	NA	NA	NA	NA	NA	NA	NA	NA	NA	NA	NA	NA	NA	NA
16	Scaffold135727	1008417	1008606	C.cajan_24722	Uncharacterized protein (PREDICTED: protein ENHANCED DISEASE RESISTANCE 2-like [Glycine max]) (hypothetical protein PHAVU_007G095400g [Phaseolus vulgaris])	NA	NA	NA	NA	NA	NA	NA	NA	NA	NA	NA	Alt 3' Acceptor Site (11)	Alt 3' Acceptor Site (10)	Alt 3' Acceptor Site (37)	Alt 3' Acceptor Site (11)	NA	NA	NA	NA	NA	NA	NA	NA	NA	NA	NA	NA	NA	NA	NA
17	Scaffold135727	1008952	1009121	C.cajan_24722	Uncharacterized protein (PREDICTED: protein ENHANCED DISEASE RESISTANCE 2-like [Glycine max]) (hypothetical protein PHAVU_007G095400g [Phaseolus vulgaris])	NA	NA	NA	NA	NA	NA	NA	NA	NA	NA	NA	NA	NA	Alt 5' Donor Site (23)	NA	NA	NA	NA	NA	NA	NA	NA	NA	NA	NA	NA	NA	NA	NA	NA
18	Scaffold135727	1009482	1009760	C.cajan_24722	Uncharacterized protein (PREDICTED: protein ENHANCED DISEASE RESISTANCE 2-like [Glycine max]) (hypothetical protein PHAVU_007G095400g [Phaseolus vulgaris])	NA	NA	NA	NA	NA	NA	NA	NA	NA	NA	NA	NA	NA	Alt 3' Acceptor Site (20)	NA	NA	NA	NA	NA	NA	NA	NA	NA	NA	NA	NA	NA	NA	NA	NA
