# Supplementary material for: Gene expression atlas of pigeonpea and its application to gain insights into genes associated with pollen fertility implicated in seed formation
Source: J Exp Bot. 2017 Feb 23;68(8):2037–54. doi: 10.1093/jxb/erx010 (PMC5429002; doi:10.1093/jxb/erx010)
Supplement: Supplementary Data [file erx010_Supplementary_Data.zip › supplementary_table_S3.xlsx]

## Sheet: GenesClustered-2
Table S3: Expression values of genes expressed preferentially in floral tissues
Gene ID	Annotation	Cotyledons	Radicle	Hypocotyl	Embryo	Seedling_Shoot	Seedling_Root	Veg_SAM	Veg_Nodule	Veg_Root	Veg_Leaf	Rep_Leaf	Rep_Bud	Rep_Flower	Rep_Stamen	Rep_Pistil	Rep_Root	Rep_Nodule	Rep_Imm_Pod	Rep_Stem	Sen_Stem	Rep_Petiole	Sen_Petiole	Sen_Leaf	Sen_Root	Rep_Petal	Rep_Sepal	Rep_Sam	Rep_Mat_Pod	Rep_Imm_Seed	Rep_Mat_Seed
C.cajan_06969	Uncharacterized protein At2g34160	1	0.751943	1	1.05868	3.81198	-2.24482	1	1	2.74774	1.29345	0.478164	8.52756	7.47604	10.8064	8.56899	1.88554	0.336626	1.72624	2.96245	1	1.48568	1	1	-0.482902	4.99309	5.54397	-0.697057	-1.36066	1.61741	0.333011
C.cajan_19048	Heavy metal-associated isoprenylated plant protein 26 (AtHIPP26) (Farnesylated protein 6) (AtFP6)	2.01883	3.19241	0.973743	-1.10108	3.74901	4.51877	-1.31334	-1.48807	3.62581	1.78801	1.0789	2.34402	5.0957	6.04649	5.96901	2.84278	0.852774	2.23071	4.8054	-0.215878	2.26033	-1.56391	-2.64618	3.33898	2.33096	2.73664	-0.549664	-1.17175	0.428003	1.17544
C.cajan_42920	Purple acid phosphatase 17 (EC 3.1.3.2) (Acid phosphatase type 5) (Peroxidase) (EC 1.11.1.7)	1	1	-1.50671	-2.52305	1.32456	1	0.921132	-0.983295	1	1.0486	1.76955	6.71617	5.74546	9.85646	6.71953	0.746425	1	-1.05747	-0.762343	-0.141247	0.584289	1.40648	2.26126	0.517719	4.59439	4.18238	-0.0797433	-3.32921	-3.87407	-2.31371
C.cajan_35329	Auxin-induced protein 10A5	1	1	2.36749	1	3.90002	1	1	1	1	1	4.54221	4.55726	7.49244	5.8578	5.59134	1	1	1	4.62154	1	1	1.84802	1	1	1	0.437803	1	1	1	1
C.cajan_40233	Phospholipid-transporting ATPase 1 (AtALA1) (EC 3.6.3.1) (Aminophospholipid flippase 1)	1.61523	1.3862	1.70019	-0.119162	2.26767	1.86095	1.25778	0.87951	2.10005	2.9297	2.01421	4.39072	3.90435	7.87299	4.58398	1.32855	1.28592	2.598	1.48172	2.23656	0.659696	0.689738	0.843863	1.92839	3.04031	3.52443	1.50416	1.00885	1.89332	0.773937
C.cajan_44157	Probable cyclic nucleotide-gated ion channel 16 (Cyclic nucleotide- and calmodulin-regulated ion channel 16)	1	1	1	1	1	1	1	1	-3.07774	1	1	3.85903	3.99376	7.64014	5.71696	1	1	1	1	1	1	1	-3.94972	1	3.15824	3.34922	1	1	-3.92643	1
C.cajan_27161	RPM1-interacting protein 4	1	1	1.40817	1	1	1	2.16581	1	0.966992	1	1	7.60161	8.58129	11.5846	10.0677	1	-0.391195	1.52313	1	1	1	1	1	1	5.58189	6.01607	1.52618	1	0.607721	1
C.cajan_44197	Proline-rich receptor-like protein kinase PERK4 (EC 2.7.11.1) (Proline-rich extensin-like receptor kinase 4) (AtPERK4)	7.11723	-1.25435	4.33075	-1.43192	-0.530439	-2.51881	-1.8057	1	1	-1.95635	-1.53244	7.24669	6.9794	10.4765	8.20284	-3.1879	-4.30605	2.94845	-1.89537	-2.29704	-3.11427	-3.68872	-2.09802	-4.60785	5.35605	5.74212	-0.86172	0.502382	3.58892	-0.237694
C.cajan_36783	Floral homeotic protein AGAMOUS (GAG2)	0.0946685	1	1	1	1	1	1	1	1	2.54046	-0.625865	6.99641	6.52761	8.4213	7.4345	-1.11359	1	6.22398	1	1	1	1	0.0255108	1	2.05331	5.91848	1.20313	3.39513	6.21259	2.92518
C.cajan_45262	F-box protein At1g47340	1	1	1	1	1	1	1	1	1	1	1	5.90669	5.87934	8.89579	6.32008	1	1	1	1	1	1	1	1	1	1	2.40597	1	1	1	1
C.cajan_26012	Uncharacterized protein	-0.715874	-1.04608	-1.32475	-0.485234	0.560793	0.896365	0.481237	1.67803	0.238701	1.40205	0.690453	3.78517	5.72705	8.96915	7.22387	1.33252	-0.201478	1.14466	1.54642	-0.845995	1.64202	-0.337623	0.259447	0.843502	4.51206	5.00014	0.353131	-0.151298	1.25321	-0.222864
C.cajan_45437	V-type proton ATPase subunit G (V-ATPase subunit G) (Vacuolar proton pump subunit G)	1	1	1	1	1	1	1	1	1	1	1	7.7056	1.91304	6.69914	2.89333	1	-1.92527	1	1	1	1	1	1	1	-1.63146	-1.06241	1	1	-1.8272	1
C.cajan_19954	Protein RALF-like 19	1	1	1	1	1	1	1	1	1	1	-0.474544	8.23836	8.30388	11.2614	9.57066	1	-0.676021	0.111138	1	1	1	1	-1.76954	1	6.26105	6.29386	1	1	1	1
C.cajan_20449	Glutelin type-A 2 (Glutelin type II) [Cleaved into: Glutelin type-A 2 acidic chain; Glutelin type-A 2 basic chain]	1	-2.15935	-2.29106	1	2.75961	1	0.279495	1	1	2.21535	1.48304	6.58481	11.5235	11.4181	9.74011	-3.22375	1	-0.282005	-3.18349	1	0.044534	-0.349087	0.509605	0.433536	12.7071	9.14895	1.14444	-2.69955	-1.148	1
C.cajan_06049	Late embryogenesis abundant protein 1 (CapLEA-1)	1	1.30342	1	1.17121	1	1	1	1	1.04609	1	-0.860656	10.2769	10.1279	12.9002	10.6708	-0.336573	-1.16732	1.48516	1	1	1	1	0.470615	-0.637062	7.35458	7.56101	-1.01449	1	1.13329	1
C.cajan_05718	Uncharacterized protein	1.13554	2.24788	-0.408583	2.13062	1.74137	0.68384	1	-0.0354387	1	1	4.01648	6.95484	8.02371	11.1453	9.38173	0.224584	1	1	2.29457	-0.247606	1.99857	2.8738	3.56306	1	5.65593	5.98279	-1.16524	4.16106	-0.15031	5.2319
C.cajan_10362	Probable ADP-ribosylation factor GTPase-activating protein AGD15 (ARF GAP AGD15) (Protein ARF-GAP DOMAIN 15) (AtAGD15)	0.599451	1.57388	0.859103	1.7049	-1.49724	2.36569	1.50845	3.13239	2.5047	1	1.51559	4.54776	5.69966	8.92591	7.3866	3.20376	2.635	2.24639	2.12389	2.06055	1.18056	1.99821	2.22391	5.11851	4.06879	4.2297	2.09021	2.05744	1.83662	1.05723
C.cajan_11456	Uncharacterized protein	1	7.064	-3.08467	1	0.0363134	6.15695	1	3.96491	6.47918	1	0.541872	5.34317	9.47328	11.1927	8.06896	4.24173	4.33639	-3.05306	-2.47426	1	-2.77409	-0.729816	1	1.76428	6.13161	7.53345	-3.60927	-2.27514	-2.6096	1
C.cajan_14112	Uncharacterized protein	-1.097	3.86365	2.22904	-0.289565	1	3.4064	1.97395	1.59514	2.60492	1	1.76122	4.31388	5.07958	6.49908	5.14807	3.41997	3.95961	1.98111	1.33174	1	-0.201822	2.468	-1.15082	2.697	3.24815	3.4729	-1.00829	-0.439551	2.02665	1
C.cajan_02737	Uncharacterized protein	1	1	1	1	1	1	1	6.09529	1	1	1	6.78584	9.59674	11.8957	10.2939	1.97493	7.59201	1	1	1	1	1	1.3694	1	7.02945	7.25807	1	1	1	1
Not available	0	1	1	1	1	1	1	1	8.41465	1	1	1	2.97843	7.69149	10.2504	8.9436	3.07868	11.1341	1	1	1	1	1	1	1	3.67127	3.94329	1	1	0.146147	1
C.cajan_24528	Uncharacterized protein	1.61427	1	0.486622	1	1	1	1	4.73641	1	3.3903	3.27789	7.35047	5.34535	8.7729	5.72989	2.05164	6.19041	1.09483	1.23175	1	-0.37261	1	0.739304	1.18135	3.15407	2.28835	-0.139474	0.164323	0.756255	1
C.cajan_40695	Uncharacterized protein	1	1.36319	1	1	1	1	1	1	0.191007	1	-0.828811	4.62398	7.93885	10.6749	9.05532	0.342942	0.549778	-1.21427	1	1	1	1	-1.05963	0.433451	5.34516	5.97802	-0.926525	-0.484501	0.547687	1
C.cajan_38640	Auxin-induced protein 10A5	1	1	1.43899	1	2.44783	1	1	1	1	2.52119	0.967692	1.75253	6.47937	5.5517	4.33962	1	1	-1.07469	0.564798	1	1	1	1	1	1	1	1	1	1	1
C.cajan_36965	Formate dehydrogenase 1, mitochondrial (EC 1.2.1.2) (NAD-dependent formate dehydrogenase 1) (FDH 1)	0.493862	6.08093	5.29501	2.47014	3.37696	-2.77946	-0.628211	-1.96227	1.70941	2.98459	3.02428	3.24512	5.26769	4.72476	5.04111	2.43015	0.695531	2.118	1.23785	2.60179	0.297649	0.537236	1.61669	1.15721	6.04034	3.6168	-2.04117	1.83618	-2.75189	1
C.cajan_41026	Putative uncharacterized protein	1	-1.68469	1	1	1	1	1	7.61119	0.135128	1	1	5.02095	9.81277	9.0423	7.22651	2.84283	7.34148	-2.15372	1	1	1	1	1	-1.26794	10.2051	6.52816	1	1	-1.10838	1
C.cajan_39335	Uncharacterized protein	-1.30477	2.22094	3.55227	-1.44194	0.712596	-0.337771	1	0.900722	5.03891	3.09325	-2.0117	6.46707	8.49884	10.1599	10.4712	1.43429	-1.04827	1.11654	-0.934593	-0.349412	-3.56265	-1.64647	0.281942	5.36564	7.22501	7.38439	-0.447261	2.58896	1.22076	1
C.cajan_37895	Zinc finger protein 3	1	1.60859	0.721303	-2.14409	1.53381	1.77452	1.20778	1.63976	0.654344	2.77184	1.37109	2.20643	3.80699	4.50749	4.38779	2.25306	2.48449	1.3311	1.50921	-0.898807	1.68254	0.231887	-2.57017	-1.16334	1.4607	2.47902	0.986411	-3.02054	-0.756828	1
C.cajan_24610	C2 and GRAM domain-containing protein At1g03370	-0.276838	-0.0139008	0.969469	-0.575525	1.62884	2.04409	-0.47744	0.260544	1.24436	1.58101	1.88687	4.27045	3.53273	7.68503	4.23886	0.0201857	-1.53031	0.230818	-0.72829	0.146877	0.503858	0.822118	1.99158	0.934275	2.62349	2.69813	0.304932	-0.625567	-0.379188	-0.314264
C.cajan_34868	Uncharacterized protein	1	1	1	1	1	1	1	1	1	1	1	5.93775	4.34501	7.35918	5.17586	1	1	1	1	1	1	1	1	1	4.10207	1.83464	1	1	1	1
C.cajan_35323	Uncharacterized protein	1	1	1	1	1	1	1	1	1	1	1	4.44639	5.68852	9.35387	7.9019	-1.5912	1	1	1	1	1	1	-1.35785	1	4.94707	4.75973	1	1	1	1
C.cajan_31971	Glucan endo-1,3-beta-glucosidase 11 (EC 3.2.1.39) ((1->3)-beta-glucan endohydrolase 11) ((1->3)-beta-glucanase 11) (Beta-1,3-endoglucanase 11) (Beta-1,3-glucanase 11)	1	2.15248	1.20472	-1.21874	2.65284	2.05491	-0.978506	-3.32738	1.01819	1.05088	0.0729701	2.684	5.40077	6.41757	3.51348	0.380286	-2.93489	1.88555	2.53484	-0.68506	4.38725	3.22968	0.463894	0.193141	4.95479	4.76746	-0.873524	-2.65127	0.158221	-2.60682
C.cajan_31978	Uncharacterized protein	1	2.09736	0.044576	1	1.32993	2.69023	0.728547	3.02869	3.32511	2.27122	-0.187807	3.54065	3.51125	6.61761	5.5031	0.672968	5.27162	-0.384499	2.48972	-0.167089	-0.306704	2.78627	1.71233	0.366498	2.5214	2.94535	-0.29671	2.98501	-0.211493	2.21222
C.cajan_44399	DeSI-like protein At4g17486 (EC 3.4.-.-)	1	-1.60761	-0.883989	1	-1.27741	0.822926	-0.0995285	0.648677	-2.35012	1	-1.3663	5.37825	5.7264	8.90909	7.28368	-0.34341	-1.01482	-0.580578	0.605437	-1.59645	-0.422538	-1.09847	-1.35211	1	4.01602	4.28846	-0.435243	-2.76071	-0.967411	1
C.cajan_30715	CBS domain-containing protein CBSCBSPB5	1	-2.6882	-3.21195	1	0.377113	-2.27581	-1.44999	2.91737	-2.33486	-0.7439	-0.929078	6.11959	6.10507	9.61929	7.63671	-1.67862	5.17687	0.730549	0.197865	-1.19208	-0.78409	-2.38428	-2.69666	-3.04793	4.59914	4.86551	-1.1569	1.6838	1.58574	0.424621
C.cajan_30686	Uncharacterized protein	1	1	1	1	1	1	1	1	1	1	-3.45263	4.76842	5.20569	8.30519	6.90277	1	1	1.5057	1	1	1	1	1	1	3.12102	3.48999	1	-1.91583	0.868789	1
C.cajan_43610	COBRA-like protein 10	1	1	1	1	1	1	1	1	1	1	1	5.00086	5.62125	9.12938	7.44396	1	1	-2.14364	1	1	-5.29167	1	-3.24982	1	4.21367	4.61216	-4.07911	-3.62693	-3.21427	1
C.cajan_29909	ATPase 8, plasma membrane-type (EC 3.6.3.6) (Proton pump 8)	-1.56252	-4.35036	-2.52025	0.417682	1.51265	-1.16408	-2.17921	-2.65726	-2.13861	0.574499	0.220243	6.89873	7.22084	10.6073	8.66691	-1.57124	-0.894453	0.0472871	-2.16046	-1.65493	-0.00203997	1.30568	1.21056	1.10902	6.11824	6.34291	-1.45752	-0.051447	-0.323298	-1.37463
C.cajan_43706	Probable calcium-binding protein CML15 (Calmodulin-like protein 15)	1	1	1	1	1	1	1	1	1	1	1	4.29661	4.06403	6.74047	4.78437	1	1	1	1	1	1	1	1	1	-0.0182306	0.0745465	1	1	1	1
C.cajan_35396	Sucrose transport protein (Sucrose permease) (Sucrose-proton symporter)	1	1	1	1	1	1	1	1	1	1	-0.37443	9.3363	9.39169	12.4444	11.2379	-1.3793	-1.61313	1.75877	1	-0.707065	1	1	0.754999	-2.50021	8.10861	8.23954	-2.17667	-1.44365	1.0709	1
C.cajan_27176	Polygalacturonase (PG) (EC 3.2.1.15) (Pectinase)	1	1	1	1	1	1	1	1	1	1	-1.25565	7.62262	6.31126	9.8476	7.0313	-3.7893	-3.60466	-2.7106	1	1	1	1	-3.22079	-2.79937	4.66848	4.94984	1	-2.74234	-1.58539	1
C.cajan_27174	Polygalacturonase (PG) (EC 3.2.1.15) (Pectinase)	1	1	1	1	1	1	1	1	1	1	-1.0966	8.34574	7.46038	10.7006	8.09932	-3.19176	-2.58486	-1.89558	1	1	1	1	-2.22311	1	5.58224	5.75303	-4.19036	1	-1.35472	1
C.cajan_41609	Probable indole-3-pyruvate monooxygenase YUCCA11 (EC 1.14.13.168) (Flavin-containing monooxygenase YUCCA11)	1	1	1	1	1	1	1	1	1	1	1	0.47495	5.16588	8.16882	6.89125	1	-3.71485	3.29014	1	1	-4.51694	1	-2.87164	1	3.9219	4.33648	1	1.2021	3.84024	0.439293
C.cajan_26579	Uncharacterized protein	1	1	1	1	1	1	1	1	1	1	1	7.18465	4.00349	6.92371	4.31205	1	1	1	1	1	1	1	-1.5282	1	2.48757	2.1938	1	1	1	1
C.cajan_47251	ABC transporter C family member 10 (ABC transporter ABCC.10) (AtABCC10) (EC 3.6.3.44) (ATP-energized glutathione S-conjugate pump 14) (Glutathione S-conjugate-transporting ATPase 14) (Multidrug resistance-associated protein 14)	-2.57222	2.80807	4.43053	0.944769	5.27534	2.34384	1.55072	3.07867	3.01209	4.67637	1.16074	1.43216	6.22568	6.58089	10.1153	4.30347	2.68033	2.52397	4.39106	2.59791	1.03858	-3.48064	1	-2.96513	4.33553	5.17983	0.076217	-1.82541	1.01574	0.536511
C.cajan_35310	Transcription factor GAMYB (OsGAMyb)	1	1	1	1	1	1	1	1	1	1	1	4.24902	2.52438	6.89025	4.13959	1	1	-1.40439	1	1	1	1	1	1	0.58297	1.05849	1	-1.96942	-1.99715	1
C.cajan_42632	Probable xyloglucan endotransglucosylase/hydrolase protein B (EC 2.4.1.207) (VaXTH2)	1	2.95084	5.77059	1.37458	1.04862	2.90554	1	1	6.34388	1	-2.0284	6.58747	12.0217	12.1503	9.52334	-0.620304	-1.59305	-4.11395	-0.557975	1	-0.0401127	-4.34978	1	-0.21329	11.5422	7.46381	-1.25626	-2.69771	-1.92377	-1.34808
C.cajan_30944	Prosaposin (Proactivator polypeptide) [Cleaved into: Saposin-A (Protein A); Saposin-B-Val; Saposin-B (Cerebroside sulfate activator) (CSAct) (Dispersin) (Sphingolipid activator protein 1) (SAP-1) (Sulfatide/GM1 activator); Saposin-C (A1 activator) (Co-beta-glucosidase) (Glucosylceramidase activator) (Sphingolipid activator protein 2) (SAP-2); Saposin-D (Component C) (Protein C)]	-2.44635	-1.97502	1	-1.68471	0.0629368	1	1	3.95475	1	1	-2.09403	5.8909	5.88033	9.10883	7.52398	0.389358	9.28932	-0.959643	-0.91469	1	-3.2404	0.0875307	-2.13604	-1.69484	4.72171	4.43673	-3.07005	-1.03259	1.47007	1.08487
C.cajan_44848	Potassium transporter 5 (AtHAK1) (AtHAK5) (AtPOT5)	1	1.75582	0.554265	1	0.925194	-0.389173	-0.472133	-2.79994	1	0.151716	-1.92886	3.47467	4.30014	8.09427	4.49075	1.9717	-0.106287	0.55159	-3.13557	1	-0.786246	1	-0.704971	0.550901	2.16154	2.82584	-0.66212	-2.09978	1.1783	1
C.cajan_41876	Uncharacterized protein	1	1	1	1	1	1	1	1	1	1	1	9.54239	10.6277	12.9156	12.3125	1.70589	0.852287	3.99729	1	1	1	1	0.942623	1	7.50304	3.01697	1	1.56796	1	1
C.cajan_41877	Uncharacterized protein	1	1	1	1	1	1	1	1	1	1	1	6.8913	10.7148	11.3605	12.2403	1	1	0.6934	1	1	1	1	1	1	7.32491	7.78092	1	1	1	1
C.cajan_36781	GDSL esterase/lipase At5g45670 (EC 3.1.1.-) (Extracellular lipase At5g45670)	1	1	1	1	1	1	1	1	1	1	1	4.86217	2.67333	7.10706	3.62278	1	1	-4.37122	1	1	1	1	1	1	1.79041	1.17061	1	1	1	1
C.cajan_36782	Floral homeotic protein AGAMOUS (GAG2)	-3.1031	1	1	1	1	1	1	1	1	0.49725	-0.720058	6.1114	6.07973	7.54844	7.32137	1	1	5.45046	1	1	1	1	1	1	1.98282	6.56311	-0.100749	3.99841	6.73335	2.72012
C.cajan_44037	Pathogenesis-related protein PRB1-3 (HV-8) (PR-1B)	1	1	1	1	1	1	1	1	1	1	1	2.92929	6.6439	8.47745	8.208	1	1	-1.94957	0.589591	1	1	1	1	1	4.64091	4.90004	-0.66558	-1.24599	-0.822756	1
C.cajan_47509	Uncharacterized protein	-4.51328	1	1	1	1	1	1	-3.37551	1	1	1	5.7453	5.95543	9.48136	7.51772	-3.56558	1	-1.41802	1	1	1	1	-1.94349	-3.76385	4.52071	4.75415	1	-3.68141	-3.60419	-2.64883
C.cajan_30863	Uncharacterized protein	1	1	-1.36145	0.547993	1	1	1	1	1	1	1	1.9462	5.24204	7.95011	6.09927	1	1	3.62264	1	1	1	1	1	1	3.34498	3.60925	1	-0.469775	3.36142	1
C.cajan_34515	Putative GEM-like protein 8	1	1.41017	-0.212029	1	1.4396	3.27831	-1.12412	0.343362	-1.41265	1	0.265269	5.39844	6.9321	7.22203	6.95104	1	2.32818	3.44043	1	1.65476	-1.34751	1.65211	-1.21719	-1.80087	6.35887	7.45444	1.11802	1.71621	4.69135	0.859683
C.cajan_24257	MADS-box transcription factor 1	-3.0123	-2.9931	-2.1902	1	-2.6724	1	-2.44104	1	1	1	-5.11314	5.85974	5.59043	5.398	5.86404	-4.11893	1	5.96887	1	1	1	-3.824	-3.75964	1	4.67644	4.91016	-0.170157	3.8996	7.38559	4.2435
C.cajan_24258	MADS-box transcription factor 1	1	1	-3.15314	1	-1.59431	1	1	1	1	1	-2.01269	6.16942	6.78293	6.09169	5.93417	1	-2.32129	6.54315	-1.50251	1	1	-3.70576	-3.40041	-3.21782	5.84602	4.15781	-2.60169	5.04392	7.55553	6.18372
C.cajan_45263	Uncharacterized protein	1	1	1	1	1	1	1	1	1	1	1	3.63405	3.75339	7.21058	4.81276	1	1	1	1	1	1	1	1	1	0.586155	-1.79727	1	1	1	1
C.cajan_33975	Omega-hydroxypalmitate O-feruloyl transferase (EC 2.3.1.188) (Omega-hydroxyacid hydroxycinnamoyltransferase) (Protein ALIPHATIC SUBERIN FERULOYL TRANSFERASE)	-0.604623	2.68487	4.41288	0.73952	4.97814	-0.597171	2.37013	1	0.286053	3.03682	1.25815	0.760289	4.06579	2.0321	6.36176	1.94051	-2.55731	0.876409	1.11922	2.29837	-0.655092	-1.39348	-3.00945	1.71379	6.33536	3.27653	2.49159	-0.48637	-0.578073	-1.42698
C.cajan_42513	Polygalacturonase (PG) (EC 3.2.1.15) (Pectinase)	1	1	1	1	1	1	1	1	1	1	-1.16107	7.43662	7.39487	10.0839	7.82786	-4.44504	1	-3.36047	1	1	1	1	-3.88029	1	5.29969	5.35287	-3.86244	-2.29498	-2.82415	1
C.cajan_43785	NAC domain-containing protein 55 (ANAC055) (NAC domain-containing protein 3) (AtNAC3)	1	-1.30407	1	1	1	1	1	4.30064	0.928852	1	-2.03379	1.22037	5.97507	6.63881	7.04923	-2.13267	-1.10086	1.13568	-1.86904	0.445801	-1.06027	6.22147	5.95737	0.878608	5.15849	7.21643	0.0838873	0.70154	3.41866	1
C.cajan_28050	(3S,6E)-nerolidol synthase 1 (FaNES1) (EC 4.2.3.48)	1	1	-2.09282	1	1.363	1	1.61361	-3.66185	1	1.2438	-0.177519	0.490478	6.45917	6.17918	3.14662	1	1	2.29467	-0.589429	-2.7985	-2.25908	-3.59193	-1.90847	-3.079	8.75595	3.72982	1.08767	0.788385	-1.29474	1
C.cajan_29254	Copper transport protein ATX1 (Copper chaperone ATX1)	1	-1.9316	-0.534416	3.44459	0.186031	3.57449	1	-1.09454	1.38871	1	1.11394	-0.221495	2.98334	4.11915	5.18265	1	1	3.15297	-0.792727	0.853117	-2.19198	-0.593346	-2.07043	1	1.43255	5.07206	-2.0619	1	3.81554	0.391691
C.cajan_19190	Soluble inorganic pyrophosphatase (EC 3.6.1.1) (Pyrophosphate phospho-hydrolase) (PPase)	-0.531096	2.04792	-0.630807	-1.7295	1	2.48701	0.520508	3.51608	1.71832	0.131155	0.2028	7.16909	3.81152	8.44726	4.58866	4.02094	5.1217	3.35802	0.806695	1.95087	1.32884	2.21329	0.191348	6.50953	1.64818	2.1788	2.75778	1.14084	3.19401	-3.23362
C.cajan_19223	L-ascorbate oxidase homolog (EC 1.10.3.-) (Pollen-specific protein NTP303)	1	1	1	1	1	1	1	1	1	1	1	7.83853	4.10637	8.47716	4.27287	1	1	1	1	1	1	1	1	1	1	1	1	1	1	1
C.cajan_19362	RPM1-interacting protein 4	1	1	1	1	1	1	1	1	1	1	1	3.38088	7.05023	9.24527	7.8682	1	1	1	1	1	1	1	1	1	2.81469	3.18195	1	1	1	1
C.cajan_19438	Inactive TPR repeat-containing thioredoxin TTL3 (Tetratricopeptide repeat thioredoxin-like 3) (VH1-interacting TPR-containing protein)	1	1	1	1	1	1	1	-4.11009	-4.02	1	-5.04911	4.55688	4.69594	8.29149	5.20064	1	1	-4.45771	1	1	1	1	1	1	2.92558	3.05028	1	1	-3.9154	1
C.cajan_19797	CBL-interacting serine/threonine-protein kinase 11 (EC 2.7.11.1) (SNF1-related kinase 3.22) (SOS2-like protein kinase PKS5) (SOS3-interacting protein 4)	1.51171	1.81468	3.46155	1.63326	1.71064	0.912428	2.79319	0.900521	2.01748	0.847957	0.265845	4.02569	5.50385	7.85827	6.70001	1.185	1.09658	1.67098	0.523963	0.971707	1.60404	1.72801	0.796756	5.97137	4.64525	4.87609	3.40538	2.63504	1.83591	0.745151
C.cajan_20169	L-ascorbate oxidase homolog (EC 1.10.3.-)	1	1	1	1	1	1	1	1	1	1	-3.66282	8.5591	6.454	9.86854	8.23823	-2.99609	-3.19432	-2.12973	1	-3.93059	1	1	-3.49348	1	5.42163	5.87044	1	-2.41166	-1.62741	1
C.cajan_20191	L-ascorbate oxidase homolog (EC 1.10.3.-)	1	1	1	1	1	1	1	1	1	1	-2.43279	8.35058	7.90725	11.6273	10.1198	-2.3878	1	0.647664	1	1	1	1	-2.64017	1	6.0621	6.35878	1	-1.97412	-0.0372067	1
C.cajan_19222	L-ascorbate oxidase homolog (EC 1.10.3.-)	1	1	1	1	1	1	1	1	1	1	-4.78691	7.06726	3.06544	7.64454	4.60136	1	1	-5.22072	1	1	1	1	-4.92151	1	1.92998	1.44949	-4.81618	1	-4.93623	-3.26641
C.cajan_19226	L-ascorbate oxidase homolog (EC 1.10.3.-)	1	1	-3.30569	-3.25366	-0.581916	1	-3.55771	1	1	0.0569164	-0.324007	8.87459	8.65831	12.1681	10.8966	-1.84073	-1.78331	1.07733	-1.6092	-3.01582	-3.05826	-0.77699	2.3035	-1.84065	7.50906	7.74911	-1.67013	-0.356341	-0.169128	-3.31824
C.cajan_19345	Lysine histidine transporter 2 (AtLHT2) (Amino acid transporter-like protein 2)	1	1	1	1	1	1	1	1	1	1	-2.77367	7.01175	6.75762	10.1632	8.26942	-3.78322	1	-1.03538	1	1	1	1	-1.73103	1	5.31706	5.42984	-4.24955	-3.68328	-1.91819	1
C.cajan_19721	Uncharacterized protein	-3.52028	-3.95615	1	-3.8091	1	-2.48409	1	-1.9747	1	1	-2.8539	5.04925	5.54289	9.00513	6.53147	-3.12206	-2.95191	-0.403964	1	1	1	-5.15021	-4.08699	1	3.88118	4.4681	1	-1.8102	0.072243	1
C.cajan_19724	Uncharacterized protein	1	1	1	1	1	1	1	1	1	1	1	3.37671	6.3949	9.50137	8.14721	1	1	-0.996124	1	-0.790958	1	1	-1.56195	1	4.97817	5.16353	-2.50548	-1.03366	-0.905975	1
C.cajan_19798	CBL-interacting serine/threonine-protein kinase 11 (EC 2.7.11.1) (SNF1-related kinase 3.22) (SOS2-like protein kinase PKS5) (SOS3-interacting protein 4)	0.988398	-1.07775	2.71449	-0.40934	1.43321	-0.0764142	-0.0259171	1	1.56914	0.220701	1	3.01083	5.13929	6.35818	6.6048	0.503919	-1.10261	0.293841	1.48547	0.962238	1	-0.221448	-0.635936	4.071	3.25784	2.45523	1.3536	1.92965	2.0474	1
C.cajan_19832	Uncharacterized protein	-1.86863	4.83605	4.60605	4.1721	2.93172	4.35829	-1.411	-0.794292	4.64905	2.87905	6.21418	5.3414	7.2021	8.00185	6.1402	1	-0.183785	0.964288	3.93574	1.32077	5.34477	5.76361	2.13837	-1.23639	7.03562	5.92439	-0.336113	0.577644	-1.16147	-1.2246
C.cajan_20002	Leucine-rich repeat receptor-like serine/threonine-protein kinase At2g14510 (EC 2.7.11.1)	1	-4.48218	1	1	-3.56025	1	1	1	1	1	-3.59149	5.91753	5.70157	9.12866	7.36067	1	-4.80336	-0.609112	1	-1.81006	1	1	-3.67192	-2.15578	4.00363	4.28229	-4.58235	1	-2.62534	1
C.cajan_20162	L-ascorbate oxidase homolog (EC 1.10.3.-)	1	1	1	1	1	1	1	1	1	1	-4.11703	6.82171	6.52396	10.0177	9.17928	1	1	0.0967341	1	1	1	1	-4.42394	1	3.70063	4.01628	1	-3.67841	-2.10152	1
C.cajan_20168	L-ascorbate oxidase homolog (EC 1.10.3.-) (Pollen-specific protein NTP303)	1	1	1	1	1	1	1	1	1	1	1	6.88514	4.38373	8.60274	6.42008	1	1	1	1	1	1	1	1	1	2.09108	3.80977	-0.368907	1	1	1
C.cajan_20188	L-ascorbate oxidase homolog (EC 1.10.3.-)	-7.54688	-6.08188	-5.17162	-3.76271	1	-5.81788	1	1	-6.31916	1	-4.1266	6.78664	6.49888	10.0147	9.08277	-2.46891	-3.28004	-0.841317	1	1	-7.30413	1	-2.84762	1	5.20376	5.39135	-4.24934	-2.07429	-0.779645	-2.25243
C.cajan_20351	Floral homeotic protein GLOBOSA	1	-3.28137	-3.01562	1	-0.0572205	0.792047	-2.22899	1	-2.48527	1.88989	-1.84069	8.95444	9.27235	10.0662	4.39439	-1.65029	1	-5.29669	-0.0948617	-2.80467	-0.210262	-1.50374	-2.42121	-0.196001	10.506	7.31367	0.44508	-1.9797	-3.39125	1
C.cajan_20450	Glutelin type-A 2 (Glutelin type II) [Cleaved into: Glutelin type-A 2 acidic chain; Glutelin type-A 2 basic chain]	1	-4.10855	1.11541	1	1.16058	1	4.60127	1	-3.22716	3.33013	1	2.01701	5.60245	3.17192	2.53715	-4.75313	1	-3.68071	1	1	1	1	1	1	6.9129	2.12534	6.37388	1	-4.08622	1
C.cajan_20512	Uncharacterized protein	-1.30764	1.17361	1.1053	3.11997	1.48013	-0.494442	3.46442	2.66784	0.289008	1.82095	0.968791	4.41416	5.28761	8.09288	7.43469	2.43851	0.654756	0.851535	0.466068	1.67813	0.81359	2.59298	3.33171	4.5362	3.9979	4.52477	2.05241	2.40707	1.57924	2.80748
C.cajan_04564	45 kDa calcium-binding protein (Cab45) (Stromal cell-derived factor 4) (SDF-4)	1.69678	-2.40805	-1.15125	-1.43372	2.23613	1	1	1	-4.19067	2.01659	1.59629	4.85655	5.66136	8.82061	7.31229	-2.48526	-1.63838	-2.5946	-1.00238	1.4157	1.71322	2.09014	3.60236	4.73428	3.86339	3.9728	-2.4697	-1.54521	-2.05051	-1.59328
C.cajan_04740	NADH dehydrogenase [ubiquinone] iron-sulfur protein 7, mitochondrial (EC 1.6.5.3) (EC 1.6.99.3)	1	-1.57004	1	-0.722446	1	-0.32446	-1.7102	-0.519838	-0.511573	0.418395	-1.28079	4.93129	3.16155	5.3149	3.44935	1	-1.98802	-0.303896	1	0.890688	0.858904	2.41271	2.97831	-0.726933	2.99277	1.40862	-1.15206	0.645831	-1.06269	1.376
C.cajan_04790	Uncharacterized protein	1	1	1	1	1	1	1	1	1	1	1	6.52257	2.87062	6.87193	3.79647	-1.27825	1	1	1	1	1	1	1	1	-0.865374	1	1	1	1	1
C.cajan_04808	Uncharacterized protein	1	1	1	1	1	1	1	1	1	1	-3.47549	5.86229	5.53289	8.99046	6.90512	1	1	-1.59101	1	1	1	1	-3.29161	1	3.71581	4.26942	1	1	1	1
C.cajan_04877	Fasciclin-like arabinogalactan protein 3	1	1	1	1	1	1	1	1	1	1	-1.83776	8.43864	8.7452	11.8017	10.5584	-3.82209	-2.05339	0.554157	1	1	1	1	-1.41473	-3.16657	7.09486	7.43813	-3.5991	-3.04224	0.737981	1
C.cajan_04910	Potassium channel AKT1	1	1	1	1	1	1	1	1	1	1	1	3.96503	2.92381	6.7528	4.14291	1	-1.01829	-3.92303	1	1	1	1	-4.36798	1	1.40672	1.2647	1	1	1	-4.94927
C.cajan_05253	Uncharacterized protein	1	1	1	-0.72506	3.45091	0.674768	-0.257521	-1.73171	0.967228	2.26871	3.78153	1.89486	3.85545	5.56338	8.91106	-1.59248	1	1.25184	3.2666	0.0196592	2.66418	2.91655	-0.816934	1	0.827534	5.94189	2.01583	5.95578	2.30427	3.13095
C.cajan_05748	Mitogen-activated protein kinase 19 (AtMPK19) (MAP kinase 19) (EC 2.7.11.24)	1	1	1	1	1	1	1	1	1	1	1	3.01778	3.40289	6.55749	4.70654	1	1	-3.57335	1	1	1	1	1	1	1.52824	2.27812	1	1	-4.53621	1
C.cajan_05955	RPM1-interacting protein 4	1	1	1	1	1	1	1	1	1.56643	1	1	3.8604	3.62202	6.97863	4.37527	1	1	1	1	1	1	1	1	1	2.29655	-0.931646	1	1	1	1
C.cajan_06109	Cysteine proteinase RD21a (RD21) (EC 3.4.22.-)	1	-2.08681	-1.85177	-0.776182	1	-1.2802	-3.56868	1	-1.39736	1	-3.43066	5.59414	6.7073	10.2049	8.59935	-2.20324	1	-0.646164	1	-1.92201	1	-4.09353	-1.32418	-4.51255	5.31909	5.57163	-4.90377	-2.19263	-1.2519	-2.54138
C.cajan_06129	Agamous-like MADS-box protein AGL18	1	-1.0041	-2.29668	1	1	1	1	0.603388	-1.75313	1	-2.82114	3.65654	4.07148	7.26226	5.32923	1.33601	-0.348333	1.79569	0.359083	-3.07233	-0.0416903	-1.82315	-3.74773	0.941099	2.24845	2.10055	-1.68511	2.82973	2.80107	3.92617
C.cajan_06144	Uncharacterized protein	1	1.07324	1	1	1	1	1	-1.28655	1	1	-0.911194	7.08012	6.67353	10.002	8.28036	1	-0.191813	1	1	1	1	1	1	1	4.45704	4.84459	-1.0837	1	-1.10627	1
C.cajan_06445	Probable pectinesterase/pectinesterase inhibitor 13 [Includes: Pectinesterase inhibitor 13 (Pectin methylesterase inhibitor 13); Pectinesterase 13 (PE 13) (EC 3.1.1.11) (Pectin methylesterase 13) (AtPME13)]	1	1	-4.5878	1	1	1	1	1	1	1	-2.14699	9.62957	9.1711	12.5741	11.305	-1.63667	-2.5138	1.90367	1	-1.14547	-2.64721	-4.65527	0.328802	-2.44175	8.13728	8.27838	-2.11901	-0.488109	0.838823	1
C.cajan_06667	Monoglyceride lipase (MGL) (EC 3.1.1.23) (Monoacylglycerol hydrolase) (MAG hydrolase) (MGH) (Monoacylglycerol lipase) (MAG lipase) (MAGL) (Serine hydrolase YJU3)	1	1	1	1	1	1	1	1	1	1	1	2.25639	2.57229	6.34214	3.82317	1	1	1	1	1	1	1	-4.85136	1	1.48354	1.15168	1	1	1	1
C.cajan_06812	Sucrose nonfermenting 4-like protein (SNF4) (CBS domain-containing protein CBSCBS3) (SNF1-related protein kinase regulatory subunit betagamma) (AKIN subunit betagamma) (AKINbetagamma)	-1.81737	1.1332	1.2323	-0.245879	1.45106	0.319479	1.60355	1.0616	1.61036	1.4252	1.90132	3.16907	4.77826	3.97894	3.23352	1.12905	0.333802	2.93634	1.40564	1.99724	1.37648	0.0378742	-0.790856	0.974096	5.01814	2.86363	1.54348	-0.069841	2.52738	-1.22791
C.cajan_06858	Kinesin-4 (Kinesin-like protein D)	1	-4.04913	-4.37068	1	-3.72563	-1.51796	1	1	-2.85359	1	-3.10411	4.1639	4.63102	8.54323	5.97411	-3.74286	-1.85249	1.28166	-3.02981	1	-3.28618	1	-4.19754	-5.33625	3.29964	3.68067	-5.72444	-0.468264	2.06113	-0.341725
C.cajan_06872	Probable pectinesterase/pectinesterase inhibitor 21 [Includes: Pectinesterase inhibitor 21 (Pectin methylesterase inhibitor 21); Pectinesterase 21 (PE 21) (EC 3.1.1.11) (Pectin methylesterase 21) (AtPME21)]	1	1	1	1	1	1	1	1	1	1	1	3.82164	4.01029	7.7299	5.09786	1	-4.37027	-4.58258	1	1	1	1	-5.21059	1	2.7359	2.94541	1	1	-3.13419	1
C.cajan_06906	Late embryogenesis abundant protein D-34 (LEA D-34)	1	1	1	-1.52577	1	1	1	-0.565742	1	1	1	3.69358	3.06533	5.96018	4.21571	1	-0.956893	-2.53224	-1.31016	1	1	-3.38207	-1.69314	0.125109	2.48238	1.39909	1	2.87519	1	4.05859
C.cajan_07067	Serine/threonine-protein kinase At3g07070 (EC 2.7.11.1)	1	1	1	1	1	1	1	1	1	1	-3.99258	7.41315	7.19407	10.5751	8.96379	-3.49375	1	-0.334947	1	-3.30215	1	1	-1.88964	-3.59559	5.69155	6.04597	1	-4.57405	-1.46614	1
C.cajan_07291	Actin-depolymerizing factor 7 (ADF-7) (AtADF7)	1	1	-1.71205	1	-1.19214	1	-0.982437	1	1	1	1	7.12582	5.04216	8.9824	6.24367	1	-2.53863	-0.660527	1	-0.47348	1	1	-1.43696	1	3.40813	3.06659	1	1	-1.21186	1
C.cajan_07413	Protein HOTHEAD (Protein ADHESION OF CALYX EDGES)	1	-3.33195	1.21939	1	-0.45503	-2.60053	2.17672	1	-0.760387	2.80509	-1.67924	6.02264	8.00687	5.31461	5.28446	-5.55783	1	2.74501	-0.499194	-3.36222	-1.32488	-2.92042	-5.1678	-3.8098	8.09548	4.33889	2.81687	0.16404	-2.08804	1
C.cajan_07664	Proline-rich receptor-like protein kinase PERK5 (EC 2.7.11.1) (Proline-rich extensin-like receptor kinase 5) (AtPERK5)	1	-3.88926	1	-3.49955	-2.9625	-1.98084	-3.76405	-1.14632	-1.12161	1	-2.42651	4.84093	4.67043	8.4582	6.54884	-2.82101	-1.86428	-2.09029	-0.843839	-1.66411	-5.20482	-1.26335	-0.624877	0.495624	3.27503	3.6711	-4.03697	-2.18971	-3.52641	-3.51951
C.cajan_07847	66 kDa stress protein (p66)	-2.94995	0.794004	0.466653	-0.890153	0.779285	0.4869	-0.108103	-2.3966	-0.162604	0.00288251	1.16542	5.29212	3.28169	5.54033	2.62929	-0.418483	-0.57028	1.9374	-0.243998	-0.39313	-0.514328	-0.552563	-0.672568	0.588622	2.07387	3.58176	1.08641	-0.325662	1.29507	-3.41974
C.cajan_07992	Phosphatidylinositol 4-kinase gamma 2 (AtPI4Kgamma2) (PI-4Kgamma2) (PI4K gamma 2) (EC 2.7.1.67)	-2.77538	2.93872	3.19777	0.623155	3.00019	3.49737	4.33285	1.61289	3.36959	2.75375	-1.29807	6.69997	5.32012	9.02942	6.868	2.28379	0.228973	3.53138	3.36589	0.179014	0.712499	-1.8088	-2.53294	0.24845	3.89596	4.40098	3.65356	1.26409	3.42909	3.40299
C.cajan_04588	Uncharacterized protein	1	4.23353	1.68402	1	1	5.2312	1	1	4.66279	1	4.45531	10.2259	10.9278	13.8301	12.4198	1.83828	1	7.54827	3.34153	1	1	1	2.03794	1	7.30955	7.75263	1.24479	1.69822	5.80543	1
C.cajan_04911	Probable boron transporter 6	1	1	1	1	1	-4.33412	1	1.4843	1	1	-4.10062	7.73612	7.07054	10.6638	8.15962	-2.58991	-0.717942	-0.340101	1	1	1	1	-1.31106	1	5.64762	5.7444	1	-3.46641	-1.07546	1
Not available	0	1.8729	2.33071	1	1	1	1	1	1	1	1	1	3.85641	2.94155	6.8941	4.39007	1.1298	1	1	1	1	1	1	1	1	1	1	1	1	1	1
C.cajan_05280	Uncharacterized protein	-5.03461	0.64465	-2.65179	1	2.27533	2.27781	-2.21883	-4.21782	1.0487	-1.50338	0.123944	1.1943	1.87182	6.30729	4.60336	-0.795326	-0.805789	-2.14774	0.416526	2.02903	0.331648	3.4321	-1.47494	1.40403	1.72429	4.72743	0.74454	0.548792	-1.83007	-0.391405
C.cajan_05329	Serine/threonine-protein kinase PBS1 (EC 2.7.11.1) (AvrPphB susceptible protein 1)	2.00448	0.590731	0.836982	2.59218	-0.99067	0.639612	-1.23584	0.771539	0.842858	1	-0.304101	6.67436	6.95165	10.1693	8.37868	1.47398	0.831577	0.641953	-0.680784	0.822551	-0.061794	1.01648	-0.363245	3.22689	5.47449	5.74911	-1.55814	1.64593	1.32478	1.92157
C.cajan_05517	Polcalcin Ole e 3 (Calcium-binding pollen allergen Ole e 3) (allergen Ole e 3)	1	1	1	1	1	1	1	1	1	1	1	7.62496	4.9444	9.39292	5.82737	-1.01408	1	1	1	1	-1.03223	1	-0.967592	1	3.60366	3.48367	0.78678	1	1	1
C.cajan_05536	Codeine O-demethylase (EC 1.14.11.32)	-2.80663	2.97606	-0.378378	-1.07372	-1.65291	1	-2.06041	4.13775	5.33023	-0.259995	-0.495518	6.17417	5.27622	7.83725	5.76633	2.74647	2.59118	-2.72282	2.42991	3.89657	-0.72144	2.65353	-2.77307	9.05271	2.03994	5.81068	-4.28933	3.70768	-1.14777	5.90264
C.cajan_05720	Calcium-dependent protein kinase 17 (EC 2.7.11.1)	-5.44015	-2.37698	1	-2.392	1	-0.523577	-2.26631	-0.506012	-0.404017	1	1	4.89767	5.18468	8.74118	6.70267	-3.04516	1	-1.87776	1	-4.79304	1	-5.51976	-2.5484	-3.67622	3.86447	4.27844	-4.06309	-2.74874	-2.831	-2.20656
C.cajan_05852	Uncharacterized protein	3.38041	4.88167	3.37007	-4.05056	3.57454	3.14588	-0.208163	-1.44177	2.58345	3.71036	3.14723	1.0446	3.08424	2.45604	4.58873	-5.52818	1	-1.17167	0.759889	1.10168	-0.295664	-0.890658	-3.31928	1	3.22112	4.35699	0.239092	1.59156	-0.322816	2.68372
C.cajan_05862	Serine/threonine-protein kinase PBS1 (EC 2.7.11.1) (AvrPphB susceptible protein 1)	1	1	3.12075	-3.54229	1.82447	1	4.34223	1.98239	-2.32686	5.47434	0.0389137	4.09966	4.21467	6.99336	5.09324	-1.99344	4.1448	-0.337483	0.833837	-1.5317	-1.45378	-1.15825	-1.52221	-2.19775	1.88702	2.97035	5.44542	-0.284801	0.953705	0.318774
C.cajan_06026	Chlorophyllase-2, chloroplastic (AtCLH2) (EC 3.1.1.14) (Chlorophyll-chlorophyllido hydrolase 2) (Chlase 2)	-4.11955	1	-3.41847	1	2.15934	1	3.3631	1	1	6.53071	7.73725	3.21157	5.89114	3.63078	3.7845	-3.36973	1	3.89374	1.65224	1.88584	-1.61442	-1.65113	0.377235	-2.4431	3.31813	0.352872	1	-0.357836	0.706261	-2.21401
C.cajan_06471	Uncharacterized protein	-4.75415	-0.430647	-1.20815	-0.275944	-1.11399	0.587192	-2.60726	-3.3487	-4.26867	1	-1.88942	5.60655	5.36133	9.0639	6.91204	-1.30108	-1.37385	-0.815346	-2.09701	-2.64182	-1.38056	-4.13336	-2.23444	-2.84518	4.19875	4.41256	-3.30959	-1.53396	-1.20492	-0.466614
C.cajan_06656	Uncharacterized protein	1	1	1	2.47689	3.59739	1	2.31992	1	-0.922314	3.93114	1.2263	2.84977	5.9547	1.46289	1.16551	-0.42382	1	-2.399	2.98805	1.59667	-1.1187	-2.12127	-2.03326	1	8.43891	1.38107	2.09515	1	-1.99667	1
C.cajan_06702	Uncharacterized protein	1	1	1	1	1	1	1	1	1	1	-1.83073	7.02368	7.78083	10.9401	9.62754	-2.25314	1	-0.461545	1	1	1	1	-1.44316	-2.45129	6.40006	6.58324	1	-2.52365	-0.635327	1
C.cajan_06715	Exopolygalacturonase clone GBGE184 (ExoPG) (EC 3.2.1.67) (Galacturan 1,4-alpha-galacturonidase) (Pectinase)	1	1	1	-3.79075	1	1	1	1	1	1	1	0.165674	4.83535	7.61461	6.48558	1	1	-3.01073	1	1	1	1	-5.11828	1	2.1379	2.31153	1	1	-3.61419	1
C.cajan_06721	Uncharacterized protein	1	1	1	1	1	1	1	1	1	1	-1.78592	7.17684	5.01546	8.62657	5.68479	1	-1.10144	1	1	1	1	1	1	-1.55536	2.94132	2.68614	1	1	1	1
C.cajan_06851	Uncharacterized protein	1	1	1	1	1	1	1	1	1	1	1	8.73301	9.6561	12.5784	11.1501	1	1	2.17391	1	3.33424	1	1	1	1	5.80556	6.39344	1	1	1	1
C.cajan_06965	Uncharacterized protein	1	1	1	1	1	1	1	1	1	1	1	3.02478	5.83527	8.83545	7.7701	1	1	-1.07511	1	1	1	1	-2.90627	1	4.21307	4.63705	-2.70361	-2.40919	1	1
C.cajan_06984	Uncharacterized protein	1	1	1	1	1	-0.055245	1	-2.34337	0.0589814	1	-1.4168	2.6527	4.7118	7.71958	7.00707	1	-4.0808	-2.47463	-0.931046	0.273277	-1.38188	-0.628856	1.51196	0.722746	4.06006	4.43616	1	1	-2.92392	1
C.cajan_07171	CRIB domain-containing protein RIC1 (ROP-interactive CRIB motif-containing protein 1) (Target of ROP protein RIC1)	1	1	1	1	1	1	1	1	1	1	1	6.43155	6.8129	10.0902	8.54757	1	1	-0.126409	1	1	1	1	1	1	3.30794	2.86523	1	1	1	1
C.cajan_07248	Protein IQ-DOMAIN 1	-0.136192	2.69332	0.018392	-4.50029	4.26427	3.19953	-2.15854	2.86381	2.98203	2.82909	2.9285	4.39327	4.37306	7.39656	5.33609	2.22384	2.48495	2.54289	-0.0627716	-0.503002	-0.0762986	0.502626	2.42463	1.554	4.8708	3.19067	0.442015	1.71096	2.58796	0.63116
C.cajan_07326	Reticulon-like protein B1 (AtRTNLB1) (VirB2-interacting protein 1)	-0.235898	2.00659	-2.68782	-0.377338	0.604498	1	-2.00753	-3.3822	1.3476	1.17633	4.24266	6.70483	3.15495	7.2851	4.48728	-1.98375	-2.4153	-0.369945	0.0809441	1	-1.79953	-1.8487	1.62165	-1.79374	1.31225	0.981517	-1.63447	-0.488834	0.10017	0.51083
C.cajan_07647	BI1-like protein	1	1	1	1	1	1	1	1	1	1	-1.96782	4.47168	5.94885	9.14189	7.57083	1	-0.0456027	-0.587177	1	1	-1.52411	1	-3.04625	1	3.79782	4.4134	1	1	1	1
C.cajan_07765	Pollen-specific protein SF3	1	1	1	1	1	1	1	1	1	1	1	9.35027	9.01984	12.1833	11.0044	-1.88403	-0.718733	1.46702	1	1	1	-3.16731	0.362487	-1.61819	7.4914	7.62311	1	0.274339	-0.242652	1
C.cajan_08019	Probable protein phosphatase 2C 33 (AtPP2C33) (EC 3.1.3.16) (AtPPC6;1)	0.876645	0.866022	1.5539	-0.138308	2.39917	1.35599	1.55524	0.506632	1.38338	2.4566	4.52863	4.08639	5.47561	8.5245	6.94212	0.731088	0.689836	3.5301	2.07656	1.90322	2.64438	1.80618	1.89077	-1.10876	3.80469	4.34158	1.38109	2.83706	2.96049	2.8273
C.cajan_08023	Uncharacterized protein	1	-3.46509	0.390481	-3.20087	2.92771	-1.99415	-1.44806	1	1	-0.401907	0.0529584	1.0875	4.31867	6.75191	2.77365	-5.12899	1	-2.0978	6.18885	6.06594	5.81982	4.1784	-0.0397077	-4.19424	2.68825	5.68475	1.08242	-0.884013	-3.63594	1
C.cajan_08225	Pectate lyase (EC 4.2.2.2)	1	1	1	1	1	1	1	1	1	1	-3.57426	7.8911	7.39738	10.4201	8.42085	-2.97893	1	-1.01647	1	-2.87055	1	1	-3.19577	-4.22251	5.11042	5.24336	-4.61469	-4.23918	-2.74333	1
C.cajan_08297	Protein MIZU-KUSSEI 1	1	1	-0.613127	0.652326	1.3358	1	2.00603	-2.34165	0.898448	3.11097	2.3061	4.12057	4.98535	7.46469	6.77116	-1.39402	1	1.69229	0.343715	1	-0.367084	0.298482	0.721906	-2.8474	2.68362	2.94673	1.52816	-2.94778	1.04745	0.0706091
C.cajan_08419	Uncharacterized membrane protein At1g06890	1	1	-2.29197	1	1	1	1	1	1	1	-2.74102	5.21902	4.23783	8.17257	5.45326	1	1	-4.19975	1	1	1	1	1	1	2.03546	2.05043	1	-2.06507	1	0.0871233
C.cajan_08946	Floral homeotic protein GLOBOSA	1	1	1	1	1	1	1	1	1	1	-2.43156	8.23827	7.19677	9.14951	3.49992	1	-1.73523	1	1	1	1	1	1	1	7.52729	4.63638	1.66645	1	1	1
C.cajan_09034	Rho GTPase-activating protein REN1 (Protein ROP1 ENHANCER 1) (Rho-type GTPase-activating protein REN1)	0.213553	0.766595	3.81339	0.497168	1.27985	0.242877	3.95153	0.119648	0.282713	5.09153	0.0705679	4.72163	4.13583	6.26986	3.16565	0.00811394	-0.0349523	1.30428	0.107447	-0.559039	0.253251	-0.508947	-1.0396	-0.360438	3.6012	3.4235	4.13119	0.0726684	1.24578	1.45586
C.cajan_09036	Uncharacterized protein	1	1	1	1	1	1	1	1	-1.5245	1	1	6.63984	7.60892	10.9768	9.24384	-2.73034	1	0.0336521	1	1	1	1	-1.06324	-3.04252	6.58126	6.82919	-3.44034	-2.10637	-0.801403	1
C.cajan_09147	Synaptotagmin-4 (NTMC2T2.2) (Synaptotagmin D)	-3.58478	0.736146	-0.879399	-2.52056	2.43696	0.913278	0.107206	0.43204	1.98518	1.36362	-0.204795	4.14775	3.0721	3.88047	2.80335	1.4339	0.0300535	1.92513	2.43074	0.188262	1.17551	-2.85955	-4.99992	0.0722019	4.09668	0.967375	0.702001	-0.377294	0.657795	-1.48633
C.cajan_09270	Uncharacterized protein	-1.587	1	-1.9432	2.05205	-1.34437	1	-2.16353	-2.52789	0.626121	1	-2.33778	3.6646	5.45859	8.18512	7.22961	-1.71115	-1.45008	-0.776459	-0.348561	0.2861	1	-1.16361	-1.66402	2.74576	4.70164	4.37953	-2.46256	-0.135459	-2.08181	-0.143296
C.cajan_09411	F-box protein At2g26850	-0.873326	-0.973945	1.45226	0.0486965	1.64739	0.499619	2.92333	-0.281228	0.603862	3.48476	2.80648	2.89326	5.35625	4.36713	2.93454	0.594463	0.991376	2.13166	2.54332	1.58357	-1.06398	-0.827328	-2.44229	1	6.01286	-1.90588	-1.05424	1	2.21216	1
C.cajan_09579	Probable protein kinase At2g41970 (EC 2.7.11.-)	1	1.44222	0.910134	-0.736624	1	1.65183	-0.560051	1	1.86179	1	1	3.41432	3.09602	6.54948	4.15071	-3.1642	-2.76355	-2.91748	1	1	-5.03469	-4.56904	1	1	1.4917	0.522909	-0.0183475	1	-1.8523	1
C.cajan_09782	Uncharacterized protein	1	0.641102	-1.54345	-0.600842	-1.89701	0.258326	0.160417	1.53847	-0.0364445	1	1	-1.23659	5.03834	3.98632	4.63395	1	0.675671	3.15721	1	1	-1.4856	1	1	1	4.49454	1.36911	-0.141901	-1.53076	2.8043	-1.50156
C.cajan_09932	Uncharacterized protein At3g50808	-2.59234	2.63677	0.36623	-2.82536	2.8936	2.8184	-0.0929555	2.63165	3.25953	2.80213	2.44903	3.17236	6.2571	5.09706	3.54246	3.08672	2.49823	0.0750123	1.53746	-0.945324	1.17913	-1.16603	1	0.636618	6.59572	3.57983	0.726046	-2.81979	-3.40641	1
C.cajan_09940	Probable pectinesterase 15 (PE 15) (EC 3.1.1.11) (Pectin methylesterase 15) (AtPME15)	-2.78783	2.61108	-3.01106	-4.0412	3.37621	2.74927	-0.630628	-0.722756	2.60807	1.17895	-1.11091	3.75055	5.51867	5.36015	5.97586	1.08297	-1.14436	1.58457	3.08427	0.827234	2.19776	-0.913724	-5.56512	0.361061	4.21815	7.86758	-1.84896	-0.83578	-1.14148	-1.95208
C.cajan_10140	Putative pectinesterase/pectinesterase inhibitor 28 [Includes: Pectinesterase inhibitor 28 (Pectin methylesterase inhibitor 28); Pectinesterase 28 (PE 28) (EC 3.1.1.11) (Pectin methylesterase 28) (AtPME28)]	1	1	1	1	1	1	1	1	-1.8107	1	-1.12421	9.0789	8.93088	12.2643	10.7963	-3.42137	-1.87418	1.41043	1	-2.26531	1	-4.26208	0.27858	-2.63228	7.63908	7.76167	-2.04129	-0.69948	0.677278	1
C.cajan_10245	Uncharacterized protein	1	1	1	1	1	1	1	1	1	1	1	-0.71005	4.37511	6.64442	5.21701	1	1	1	1	1	1	1	1	1	1.65608	2.17053	1	1	1	1
C.cajan_10501	Probable galacturonosyltransferase-like 4 (EC 2.4.1.-) (Galactinol synthase 9) (AtGolS9) (GolS-9)	1	1	1	-2.5724	1	1	1	1	1	1	-2.08345	2.25174	4.96627	8.17776	6.52387	-4.45671	1	-2.2013	1	1	-2.85219	-3.49945	-3.4151	-3.7961	3.76756	4.26155	-4.20177	-3.78314	-1.5754	1
C.cajan_10573	Glutaredoxin-C11 (AtGrxC11) (Protein ROXY 4)	0.802474	-1.04312	0.261085	1	2.46542	5.05467	0.0336943	-1.30062	2.652	1	3.09477	2.40084	4.76965	5.37609	6.0129	2.886	0.100413	-0.660393	-0.0499617	2.33949	0.543813	1	-0.366111	1.6763	-0.141912	3.8452	-0.278027	1	1	0.245958
C.cajan_10593	Uncharacterized protein	1	2.82527	1	1	0.835366	1.4628	0.403802	0.889949	4.14521	1	-0.868956	1.12109	2.78842	3.95049	6.72218	1.80192	0.981991	-2.2957	0.890377	-1.0983	-0.43261	2.69561	-0.350008	0.5144	1.2867	3.95301	0.729888	1.3624	1.28772	1
C.cajan_10618	Uncharacterized protein	1	1	1	-1.55272	2.09747	1	1	1	0.406711	0.318554	1	3.48653	4.37726	5.98023	0.544367	0.480007	1	1.95995	1	1	3.68221	2.89778	0.327986	1	5.8274	3.02799	-1.79838	1	-2.14802	1
C.cajan_10754	Uncharacterized protein	1	1	1	1	1	1	1	1	1	1	1	6.9745	7.90832	10.8927	9.29281	-3.48963	-3.20719	-0.172849	1	1	1	1	-1.23212	-2.68154	6.27929	6.78477	-3.06506	-1.99052	0.142609	1
C.cajan_10923	Probable serine/threonine-protein kinase WNK4 (OsWNK4) (EC 2.7.11.1) (Protein kinase with no lysine 4)	1	1	1	1	1	1	1	-2.38121	1	1	1	5.01403	3.97793	7.46234	5.0035	1	-2.69719	-4.15976	1	1	1	1	-4.58467	-5.05737	2.46939	2.722	-5.49816	-1.18409	-2.99356	-2.99408
C.cajan_08278	Uncharacterized calcium-binding protein At1g02270	-3.32636	0.380463	0.478278	-2.17519	1.27951	-1.8968	0.289551	0.158027	0.447346	2.27731	0.205105	4.2613	3.11221	5.03982	2.37547	1.16769	0.234624	1.74584	0.279055	-0.0796335	-1.14804	-1.61671	-2.22726	3.13438	0.733831	4.60974	0.541515	-1.01195	2.53186	-1.96098
C.cajan_08296	Protein MIZU-KUSSEI 1	1	1	1	-0.913463	-0.465875	1	-0.190278	1	0.473932	1.5629	1.77527	2.05965	2.96222	6.26125	5.32987	1	1	1.03338	-1.30021	1	0.292252	-0.545565	0.890828	1	3.22897	3.22878	1.70186	1	-1.29187	-1.31472
C.cajan_09213	Cysteine-rich receptor-like protein kinase 1 (Cysteine-rich RLK1) (EC 2.7.11.1) (Receptor-like kinase in flowers 2)	1	1	1	-3.10982	1	1	-0.97879	1	1	1	1	3.19048	3.58138	6.94999	4.98675	1	-4.40621	0.910211	1	1	1	1	1	1	1.91728	2.46454	-2.35269	-4.72505	1.3982	-3.70589
C.cajan_09347	Adiponectin receptor protein 2 (Progestin and adipoQ receptor family member II)	1	1	-1.98129	1	1	1	-1.83898	1	1	1	1	6.45054	6.13159	9.5398	7.70011	1	1	-1.8831	1	1	1	1	-4.03473	1	4.54597	4.64581	-2.42345	-1.46833	-3.0186	-1.37951
C.cajan_09477	Protein EFR3 homolog	-0.69081	1.13641	1.35878	-1.39995	2.12257	1.92221	1.72793	1.26388	1.48876	2.97817	1.1372	3.94926	3.69047	7.27421	4.48102	1.85138	0.384304	3.26837	1.18046	0.324142	1.24216	-0.863803	-1.45553	0.0158543	1.64545	2.27111	1.48882	0.510334	3.26335	-1.19199
C.cajan_09478	Zinc finger AN1 and C2H2 domain-containing stress-associated protein 16 (OsSAP16)	1	0.985508	0.799353	-0.793617	1	2.16964	1.53312	1.81618	1.81258	1	0.347552	3.29057	5.65317	8.6896	7.10248	1.56727	1.31511	1.02431	0.449197	1	0.594959	-2.40421	-1.77756	-0.442493	3.86425	4.51661	1.28999	-3.35413	2.05641	-2.32354
C.cajan_09750	Type I inositol 1,4,5-trisphosphate 5-phosphatase CVP2 (EC 3.1.3.56) (Protein COTYLEDON VASCULAR PATTERN 2)	-4.45083	0.889302	-0.996173	1	-0.649353	3.19259	0.187958	1.44051	1.77433	-0.201724	-2.83608	1.42612	3.52467	2.90162	3.5621	2.0102	0.689451	0.183594	-0.331857	-0.153146	1.7919	1.2218	0.701939	1.22068	4.43964	3.29669	0.0870962	-2.79598	1.93942	1
C.cajan_09949	Anthocyanidin 3-O-glucosyltransferase 4 (EC 2.4.1.115) (Flavonol 3-O-glucosyltransferase 4) (UDP-glucose flavonoid 3-O-glucosyltransferase 4) (Fragment)	-1.38705	1	1	-0.960488	0.255489	-0.817966	1	2.96086	1	0.677414	-1.43149	1.37	5.33061	4.96982	3.40066	-3.15781	5.12584	-3.07006	2.38289	2.86845	3.26251	4.14485	3.23061	1.15484	5.84017	5.36736	0.195247	1.11087	-3.57734	3.38134
C.cajan_10225	Uncharacterized protein	-3.41996	-2.93247	0.768341	-2.66868	0.357969	1	0.00745387	-0.381675	-0.0616796	1.38897	-1.11945	3.108	3.00949	5.91003	4.00132	-2.53511	-0.685239	-1.2969	1	1	1	-3.61041	-2.55234	-2.88801	0.99176	2.08484	1.24217	3.83146	1.31294	4.60245
C.cajan_10747	Uncharacterized protein At2g34160	1	1	1	1	0.148778	-0.248836	1	0.611125	0.260435	1	1.23888	7.04496	0.833894	5.09567	5.21416	-2.46619	1	-1.03427	3.50899	1	1.48111	-1.8603	-2.77329	-1.40062	1	-0.612437	-1.00039	-0.373366	-2.79246	1
C.cajan_10753	Receptor-like protein kinase ANXUR1 (EC 2.7.11.1)	1	-4.34257	1	-2.07842	1	1	1	1	1	1	1	5.41759	5.65381	8.91274	7.07772	1	-4.76792	-2.61097	1	1	-5.55906	1	-3.16838	1	4.03758	4.45098	-5.4353	1	-4.42153	1
C.cajan_10825	Serine/threonine-protein kinase At3g07070 (EC 2.7.11.1)	1	-1.09166	1	-1.56302	1	-2.26816	1	1	-2.46437	1	-5.86501	5.63127	5.71918	9.10893	7.32199	1	1	-2.43697	-2.80747	1	1	1	-2.20235	-2.56706	4.08548	4.28649	1	-2.55389	-2.67734	-1.90145
C.cajan_20937	Cycloartenol-C-24-methyltransferase (EC 2.1.1.41) (24-sterol C-methyltransferase 1) (Sterol C-methyltransferase 1) (Protein CEPHALOPOD) (Protein STEROL METHYLTRANSFERASE 1)	1	-2.09781	1	-2.87089	1	1	-2.83864	0.529941	-3.47807	0.079989	-2.29183	5.98527	5.16132	8.42837	6.49516	-4.29346	0.140229	-0.253037	-1.13857	1	-3.26839	1	-1.85429	1	3.75231	3.9424	1	-2.07452	-1.53589	1
C.cajan_21063	Auxin-induced protein 6B	1	1	1	-0.254572	1	1	1	1	1	1	1	1	5.90622	4.58565	3.06187	1	1	1	1	1	1.38357	1.04998	-0.743509	1	0.454987	4.13044	1	-0.826156	1	-0.838747
C.cajan_21509	Beta-galactosidase 8 (Lactase 8) (EC 3.2.1.23) (Protein AR782)	0.234207	2.10376	-2.14289	1	2.01214	2.66618	2.36773	0.685492	2.93709	3.24868	3.48938	3.16837	6.0748	6.54496	8.31963	3.03651	2.37316	2.44885	1.25914	1.32189	1.45659	4.16231	2.06687	-0.0743651	5.61	6.85628	3.01618	3.32813	1.47185	2.6433
C.cajan_21687	Secoisolariciresinol dehydrogenase (EC 1.1.1.331) (Fragment)	1	1	1	1	1	1	1	1	1	1	1	-0.183926	6.97173	5.27575	6.0874	1	1	2.39061	1	1	1.22423	3.34066	1.71379	1	5.04947	4.66731	1	2.34694	2.69057	1
C.cajan_20993	Thioredoxin domain-containing protein 2 (Spermatid-specific thioredoxin-1) (Sptrx-1) (Thioredoxin-4)	0.543318	0.507769	-0.80498	-1.21782	1	-0.0400385	-2.21175	-0.753947	0.942188	1	-3.47467	5.34037	4.58144	7.03224	6.27339	-1.61633	-3.7602	2.76066	-1.71508	1	-0.268297	3.53432	3.52751	-1.68567	1.48611	5.41384	-3.40851	7.33326	4.95977	7.29234
C.cajan_21029	ABC transporter G family member 15 (ABC transporter ABCG.15) (AtABCG15) (White-brown complex homolog protein 15) (AtWBC15) (White-brown complex homolog protein 22) (AtWBC22)	1.31455	-2.03173	1.49583	2.99132	0.619864	-4.51049	1.44823	1	-4.12244	3.90077	3.5237	4.30126	7.09286	6.66406	4.33275	-6.49278	1	1.23548	-0.96216	-3.34766	-1.98269	-0.616109	-2.0185	-4.60637	6.86292	3.55794	1.48531	1.27279	3.2012	2.08428
C.cajan_21090	Probable inactive purple acid phosphatase 27	0.93135	1.30028	-0.685856	-2.31143	2.03904	1.25241	1.3717	0.81741	3.02403	1.34149	0.887088	5.56017	6.39682	7.28239	5.936	1.54203	0.776997	2.98564	2.80785	2.71542	2.46431	5.22845	3.68697	3.31629	6.62024	5.16341	2.11183	2.84635	2.84618	3.4264
C.cajan_21091	Purple acid phosphatase (EC 3.1.3.2)	-0.265005	1.01011	-1.15013	-1.74088	0.802565	1.60316	1.28732	1.28609	3.34616	0.725261	0.828177	5.62759	6.05571	7.23283	4.57417	1.61075	0.31523	3.4111	1.52192	2.7428	1	1	1	1	1	1	1	1	2.05626	3.12331
C.cajan_21115	Uncharacterized protein	1	1	1	1	-1.44079	1	-2.28727	-0.0480378	1	1	0.101596	3.24666	4.24974	8.08082	5.33382	-2.94542	2.27912	1.08143	1	1	-2.6166	-3.62696	-0.9813	-3.06386	3.46155	2.26839	-0.878093	1.84967	2.27222	1.55934
C.cajan_21284	Auxin-induced protein 10A5	1	1	1.30221	1	3.8018	1	0.450749	1	1	2.35378	5.02706	4.6292	7.44098	3.55084	5.18495	1	1	3.05695	1.98086	1	4.08303	2.70872	1	1	6.22655	4.27781	-0.832737	-0.384949	0.684199	1
C.cajan_21410	Serine carboxypeptidase-like 35 (EC 3.4.16.-)	-4.6013	0.966239	-2.24779	-2.85988	0.724633	0.587288	2.46637	2.53782	0.379244	3.1162	-0.589144	5.65774	4.28514	2.18085	6.99582	-1.37162	2.94923	6.24914	1.61044	-0.70805	-0.62407	1	1	-3.79369	-1.85984	2.56679	-1.24651	1.06703	4.97355	-2.63716
C.cajan_21686	Secoisolariciresinol dehydrogenase (EC 1.1.1.331) (Fragment)	1	1	1	1	1	1	1	1	1	1	-1.81241	-0.954152	5.40271	3.59277	4.28227	1	1	0.667756	-1.55612	1	1.03474	3.94728	0.696564	1	4.77891	4.85601	-2.81435	0.956205	1.21565	1.65754
C.cajan_21729	Myb family transcription factor APL (AtAPL) (Protein ALTERED PHLOEM DEVELOPMENT)	2.03136	0.349716	-0.96506	-3.11386	2.56143	0.0444361	-0.941736	-0.966599	1.03038	3.36909	3.9694	1.66569	4.39515	5.65799	4.63879	1.65431	-0.870625	1.36288	1.15427	0.931464	1.60639	3.34204	3.71665	0.836797	3.75889	4.50004	-1.59912	1.31503	-1.19375	-1.03237
C.cajan_21775	Probable beta-1,3-galactosyltransferase 8 (EC 2.4.1.-)	1	1	-3.67436	1	-2.29603	1	-3.1464	1	-3.16385	1	1	6.70285	2.63279	1.91006	7.3365	1	1	1.69056	1	1	1	1	1	1	1	1	1	-2.32193	0.347223	-2.88121
C.cajan_23214	U-box domain-containing protein 51 (Plant U-box protein 51) [Includes: E3 ubiquitin ligase (EC 6.3.2.-); Serine/threonine-protein kinase (EC 2.7.11.-)]	0.463099	1	1	1.29911	1	1	2.00559	1	1	1	1	7.40265	4.90873	8.69289	6.27233	1	1.57467	1.4551	1	1	1	1	1	1	1	1	1	1	1	1
C.cajan_23220	Cytochrome P450 716B2 (EC 1.14.-.-) (Cytochrome P450 CYPA2)	1	0.252404	-1.608	1	-0.832789	0.859493	-2.48037	5.12552	3.37341	0.500241	-0.258004	5.73986	4.66129	6.02308	4.78591	4.27287	4.2677	5.29441	1	-1.91614	-2.84697	-1.87118	-0.683711	3.56623	0.585828	4.379	-1.65962	3.57479	2.27018	2.66902
C.cajan_23255	Uncharacterized protein	1	1	1	-0.699269	1	1	1	1	1	1	1	1.16332	2.75281	6.16715	4.18209	-2.1523	1	1	1	1	1	1	1	-2.58223	0.992964	0.954889	-2.00918	-1.5868	-2.25699	1
C.cajan_23544	Uncharacterized protein	1	1	1	-1.52311	1	1	1	1	1	1	1	5.00655	5.70414	8.82875	6.89284	-1.40672	-2.22353	-2.37553	1	-1.21866	1	-2.14902	-2.05566	1	3.11362	3.96673	1	1	-2.07276	1
C.cajan_23089	Monoglyceride lipase (MGL) (EC 3.1.1.23) (HU-K5) (Lysophospholipase homolog) (Lysophospholipase-like) (Monoacylglycerol lipase) (MAGL)	0.574266	-1.3764	0.375345	1.74137	3.76822	-0.778271	1	-0.212618	1	1.03529	-0.783956	4.3259	5.19006	8.65416	6.75556	-1.19675	-2.31179	-1.43261	1.55253	0.913539	3.12307	2.39969	3.17497	-2.12799	4.31788	4.08701	-0.493786	3.21163	-2.6381	4.84901
C.cajan_23109	ADP-ribosylation factor GTPase-activating protein AGD12 (ARF GAP AGD12) (Protein ARF-GAP DOMAIN 12) (AtAGD12) (Zinc- and calcium-binding protein) (AtZAC)	1	1	-2.20988	1	1	1	0.169745	1	-0.62961	1	0.492089	5.33525	4.11527	7.5428	5.11132	-1.11533	-0.897105	1	1	1	0.712605	-2.048	-2.77933	1	1.644	2.4294	0.609206	1	-2.73944	1
C.cajan_23156	Profilin-3	1	1	1	1	1	1	1	1	1	1	1	8.52484	3.83413	8.71526	5.2496	-2.50228	-1.3278	1	1	1	1	-2.23594	1	1	2.77698	1.97699	1	-1.57568	-2.10178	1
C.cajan_23215	Probable LRR receptor-like serine/threonine-protein kinase RLK (EC 2.7.11.1)	-5.07498	-2.71635	-3.27063	-2.8686	1	-2.30228	1	1	-1.8674	-0.816256	-4.19963	4.51953	5.72563	8.99294	7.45471	-1.26265	-2.82081	-3.27672	-3.58834	1	-3.976	-4.99397	-2.90027	-1.43995	4.09896	4.3527	-3.23604	-2.36376	-1.66801	1
C.cajan_23265	Cationic amino acid transporter 1 (Amino acid transporter 1)	1	-2.62619	-1.94575	-3.21508	-2.23465	-2.70487	0.13673	3.05655	-1.6145	-0.701445	1	-1.1399	4.5818	6.93393	6.34577	-1.62588	5.04121	-1.61228	1	1	1	-5.28802	1	1	2.14109	2.67603	1	1	-1.98064	1
C.cajan_11128	Serine/threonine-protein kinase PBS1 (EC 2.7.11.1) (AvrPphB susceptible protein 1)	1	1	1	1	1	-1.598	1	1	-2.11051	1	1	1.94448	3.51339	7.10467	4.81508	1	1	1	1	1	1	1	-4.15929	1	2.11031	2.36822	1	-3.56349	-3.13512	1
C.cajan_11377	Proteinase inhibitor (LUTI)	1	1	1	1	1	1	1	1	1	1	1	6.77802	5.96403	9.15688	6.9953	1	1	1	1	1	1	1	1	1	3.06117	1.30218	1	1	1	1
C.cajan_11505	Elicitor-responsive protein 3 (16 kDa phloem protein) (RPP16)	1	1	1	1	1	1	1	1	-0.3863	1	1	6.30292	1.44466	6.77512	3.19286	1	1	1	1	1	1	1	1	1	1.0531	1.51175	1	1	0.0278759	1
C.cajan_11680	Putative SNAP25 homologous protein SNAP30 (AtSNAP30) (Synaptosomal-associated protein SNAP25-like 3)	1	1	1	1	1	1	1	-3.2007	1	1	1	4.1148	3.68919	7.44211	4.90975	1	1	1	1	1	1	1	1	-3.62591	1.29461	1.14192	1	1	1	1
C.cajan_11740	Alpha-amylase 3, chloroplastic (AtAMY3) (EC 3.2.1.1) (1,4-alpha-D-glucan glucanohydrolase)	0.211872	-0.554765	-0.764976	1.05196	0.0828116	-0.217472	-1.03674	0.655269	0.629063	1	0.882901	2.85905	3.90197	5.33999	2.43046	2.65413	2.15832	0.896706	2.5002	1.12484	1.27793	1.23575	1.2873	-0.43786	3.90676	2.59402	-0.767722	1.5097	-0.3618	2.188
C.cajan_11741	Probable pectate lyase P59 (EC 4.2.2.2)	1	1	1	1	1	1	1	1	1	1	-2.50169	7.80703	7.56136	10.901	8.50759	-4.243	1	-2.86197	1	1	1	1	-1.95456	1	5.66606	5.70552	-3.13464	-4.25724	-1.88708	1
C.cajan_12025	Phosphatidylinositol/phosphatidylcholine transfer protein SFH3 (Protein SEC FOURTEEN HOMOLOGS 3) (AtSFH3)	1	1	1	-3.63483	1	1	-4.92868	-4.99688	1	1	-4.05962	4.31127	4.40654	8.00896	5.71852	1	-4.13362	-1.30503	-2.91241	1	-6.02511	1	1	1	2.71173	2.63602	1	0.413865	-1.41657	-1.87018
C.cajan_12258	Uncharacterized protein	1.21037	0.775936	1.82595	1.55268	1.98323	1.01801	2.01579	-3.95372	0.82476	3.25972	-0.610455	2.83907	2.87481	5.05921	4.30953	0.606584	-3.86883	1.23957	-0.979655	-1.5816	0.0952628	0.605703	-1.133	-1.54208	1.26759	0.711786	2.22123	1.31427	-0.305835	0.640815
C.cajan_12286	Probable mannitol dehydrogenase (EC 1.1.1.255) (NAD-dependent mannitol dehydrogenase)	1	-2.00961	1.91507	1	0.303798	1	3.90285	-1.42837	1	2.22059	1	6.14361	3.42116	7.48597	4.3263	1	0.236242	-3.59311	-0.988564	1	1	1	1	1	1.76488	1.6069	4.52226	1	1	1
C.cajan_12628	Uncharacterized protein	1	1	1	1	1	1	1	1	1	1	1	4.42099	5.49241	7.64458	6.85007	1	1	-2.25825	1	1	1	-3.65908	-3.39579	-2.6362	4.44659	4.6663	1	1	1	1
C.cajan_12663	Proline-rich receptor-like protein kinase PERK4 (EC 2.7.11.1) (Proline-rich extensin-like receptor kinase 4) (AtPERK4)	-4.39813	1	1	1	1	1	1	1	1	1	1	4.21604	4.6482	8.34547	5.83003	1	-4.30614	-4.51929	1	-3.34505	-5.28156	-3.71866	-2.88598	-1.69248	3.53475	3.95608	-5.10686	1	-3.19294	1
C.cajan_12793	Auxin-induced protein 15A	1	-1.09689	0.862297	0.777148	1	1	-0.0795207	1	1	1	-1.20489	2.18506	6.90026	4.75176	1.40913	1	1	0.673095	4.42201	1.54704	1	1	1	1	6.40667	3.52056	1	1	1	1
C.cajan_13234	Endoglucanase (EC 3.2.1.4) (Abscission cellulase) (Endo-1,4-beta-glucanase)	-0.764535	-2.25139	0.0917878	-1.93832	-0.346544	-1.60047	0.51339	-1.37194	-0.430149	1	0.45057	7.17648	8.98055	9.03847	9.14373	-1.57558	-3.3882	6.19728	-0.206352	0.949826	-0.601179	9.16084	6.21828	-0.833403	8.10894	8.30428	0.977383	3.19729	8.15921	3.55089
C.cajan_11242	Vignain (EC 3.4.22.-) (Bean endopeptidase) (Cysteine proteinase EP-C1)	1	4.12766	-2.86055	1	0.0625777	-0.744434	1	1	1.485	1	-1.38485	8.12959	7.27395	8.19253	10.3586	-4.81479	-1.78752	3.59278	4.81731	3.83662	4.62384	5.53572	1.33691	-3.0807	6.47412	8.36099	-4.29824	6.02872	4.73614	4.45535
C.cajan_11500	Cytochrome P450 71D11 (EC 1.14.-.-) (Fragment)	3.56079	-2.5588	-1.44414	-2.44693	4.59303	1	0.352284	-2.76639	1	4.88128	4.03095	3.40537	6.55558	5.84185	5.73434	-2.22577	-4.02159	2.42952	0.357372	2.05125	2.11697	2.72322	3.83236	-4.20414	8.23189	3.55012	0.193229	2.28398	0.293064	2.45644
C.cajan_11513	Pollen-specific protein SF3	-2.84585	1	-2.02742	-2.05577	1	1	1	2.87678	1	1	-0.21244	9.60142	9.43167	12.599	10.842	-0.60526	4.39132	1.45071	1	-1.77053	-3.69515	1	0.405862	-2.12097	7.54392	7.79615	-3.50812	-0.230799	-0.0736771	1
C.cajan_11522	Actin-depolymerizing factor 7 (ADF-7) (AtADF7)	1	0.219141	1	1	2.75514	1	1	1	1	1	-0.925695	7.11216	5.82067	9.28598	6.77521	1	1	-1.36611	1	1	1	1	1	1	2.01576	1.60245	1	1	-1.96932	1
C.cajan_11687	Uncharacterized protein	-2.17614	1	1	1	-0.776837	0.618163	-2.80672	1	0.668056	1	1.56205	7.30751	7.182	10.6294	7.63867	-2.63785	-1.78342	-1.43651	1	0.437345	-4.33585	-0.367693	4.04111	-0.223045	5.70041	5.8693	-2.6056	-0.592201	-1.0865	1
C.cajan_11809	Protein PHYTOCHROME KINASE SUBSTRATE 2	-2.87429	1	-1.86994	1	1.8741	1	1	-1.35561	1	1.52937	3.42389	0.101112	6.00776	6.16786	3.15385	-2.29781	-1.90105	-1.6051	1.78354	1.05143	2.95961	3.02843	1.78548	-2.31065	7.41995	4.15304	0.203063	-0.340547	-3.27008	1
C.cajan_11923	Uncharacterized protein	1	0.920903	-1.11818	-0.125565	1	0.179333	1	-0.81539	2.01921	1	-2.57162	4.76289	4.36184	7.69656	6.12674	0.257892	-2.25056	0.463999	1	1	1	-3.69563	-3.61147	-2.1571	3.13163	3.62869	-1.96759	0.377313	3.22592	-0.0184644
C.cajan_11954	Non-symbiotic hemoglobin 1 (MEDsa GLB1)	1.99337	0.317547	-0.355717	6.31486	4.69623	-0.899251	-1.23969	1.58043	4.27228	6.35991	2.90169	1	5.00717	4.86463	1.37248	-2.87271	-0.7146	1	1	-0.63673	1	-0.623781	-1.51955	0.60316	2.5497	3.18811	-2.46724	0.623848	1	1.07228
C.cajan_12041	Peroxidase 28 (Atperox P28) (EC 1.11.1.7) (ATP39)	1	1	1	1	1	1	1	1	1	1	1	5.9332	6.22116	9.50774	7.48171	-2.30829	1	-2.63322	1	1	1	1	-4.2931	1	4.27542	4.58133	1	1	-2.26378	1
C.cajan_12166	Receptor-like cytosolic serine/threonine-protein kinase RBK1 (EC 2.7.11.1) (Protein ROP BINDING PROTEIN KINASES 1)	-3.8779	-0.0143976	-2.12353	-3.13316	0.277854	0.628811	-1.77033	1	-0.110198	1.58657	-1.7753	5.30139	5.60056	9.15542	7.40349	-0.637832	1	-0.532382	-1.07168	1	-0.0599355	-3.6627	-3.62774	-0.79995	4.32163	4.67645	-2.09193	-4.0094	-1.18937	1
C.cajan_12323	Uncharacterized protein	1	0.21924	0.528581	-1.06373	-0.44629	1.09614	1.25881	0.306647	1.71974	1	0.80733	4.26802	7.59115	10.2962	9.23743	0.61339	0.209179	2.21325	1.21508	1	1	1.91409	1	1	5.1355	5.40649	-1.61657	2.26448	0.9152	1
C.cajan_12462	Uncharacterized protein	-3.17368	0.68603	-0.790477	3.2467	-0.493928	1.38655	-1.08375	-0.203673	-0.389351	0.31735	1.46397	-3.041	5.71963	5.46583	4.54243	1	1	0.798706	3.79357	2.07365	5.34087	3.84274	0.943164	-2.36954	7.16788	4.02833	-0.595694	1	-1.74715	1
C.cajan_12598	F-box/WD repeat-containing protein pof1 (Skp1-binding protein 1)	-4.30744	-2.28208	1	1	-3.09586	-1.74645	1	-1.14462	-1.16964	1	1	4.916	5.95532	8.72851	7.56738	-2.53655	-4.07745	-2.93063	1	1	-4.8032	0.055862	-0.90046	-1.3283	4.73117	5.09126	-4.1221	-1.62248	-2.77271	1
C.cajan_12821	Floral homeotic protein DEFICIENS	2.58391	2.30843	2.74725	-0.777433	3.82673	1	0.243949	-1.34906	1.87131	-0.260408	0.228751	8.89979	7.12109	7.48076	6.81518	0.380242	1.99888	6.11961	1.61337	2.20567	0.481764	1.93557	-0.0233255	3.17767	7.91886	6.20898	2.38212	4.02079	5.83718	2.71517
C.cajan_12841	Phosphatidylinositol/phosphatidylcholine transfer protein SFH12 (Protein SEC FOURTEEN HOMOLOGS 12) (AtSFH12)	-2.44055	-1.92802	1	-1.70092	1	1	-2.89579	1	-2.1474	-0.8453	-1.13352	6.51497	6.56091	10.0005	7.95775	1	1	-0.0414171	1	-2.40333	-1.84982	-4.1566	-1.28335	1	4.7516	5.05161	1	-0.786291	-0.715694	-0.042858
C.cajan_12859	Galactose oxidase (GAO) (GO) (GOase) (EC 1.1.3.9)	1	1	1	1	1	1	1	-6.25863	1	1	1	4.36494	2.32313	7.3662	3.60151	1	1	-5.10237	1	1	1	1	1	1	0.98887	0.569209	-5.65279	1	-2.9276	-5.54396
C.cajan_12959	Protein NRT1/ PTR FAMILY 7.3 (AtNPF7.3) (Nitrate transporter 1.5)	-0.768209	0.0268001	-0.537219	3.41254	-4.33201	3.77694	-3.76419	4.88833	3.65742	1	-1.12859	5.07328	7.01151	7.14099	6.32174	4.46308	5.36282	1.38882	-1.17812	2.13571	4.32762	5.07513	2.39886	2.00048	7.00342	7.77687	-1.61346	5.35607	1.085	5.50356
C.cajan_13025	Calcineurin B-like protein 1	-0.721823	1	1	1	1	0.117323	-0.829785	1	-1.06601	1	1	3.31849	4.57295	7.71207	6.10061	-1.53883	-1.73318	-0.658201	1	1	-3.07356	1	1	-0.545114	2.91015	3.1484	0.209291	1	0.920842	1
C.cajan_13195	Actin-depolymerizing factor 7 (ADF-7) (AtADF7)	1	1	-0.193818	-0.805981	1	1	-1.03542	1	1	1	1	7.05926	6.15224	9.4883	7.28605	-2.71102	-1.49336	-0.689074	1	1	-2.12542	0.157975	-1.34633	-2.59836	4.29611	4.75663	1	-1.50367	1	1
C.cajan_13247	Uncharacterized protein	-1.0175	2.83063	1.03481	1.29456	1.27759	3.27147	1.22926	-1.55394	2.49762	-0.230394	-1.66105	5.70975	5.37469	8.8013	6.69114	1.26602	-1.34925	-0.589752	-1.67355	-3.62423	1.50593	0.502524	-0.987792	0.948392	3.82586	4.07362	0.703172	1.44918	-0.612157	-0.469066
C.cajan_13302	Probable GABA transporter 2	1	1	1	1	1	1	1	1	1	1	1	6.06827	4.83038	8.41517	6.3327	1	1	-3.76358	1	1	1	1	1	1	2.86097	3.26265	1	-3.7385	-2.6874	1
C.cajan_13304	Uncharacterized protein	1	1	1	1	1	1	1	1	1	1	1	3.50635	3.73703	7.18691	5.18238	1	-5.4514	-4.55678	1	-3.42417	-4.05698	-3.42042	-3.95352	1	2.34789	2.73062	1	-4.5524	-4.90193	1
C.cajan_17337	Polygalacturonase (PG) (EC 3.2.1.15) (Pectinase)	1	1	1	1	1	1	1	1	1	1	-2.50904	2.3967	4.02771	5.49531	9.06384	1	-3.7672	4.9904	1	1	1	1	1	1	1.7918	4.38774	1	5.74224	3.75174	2.99371
C.cajan_17879	Non-specific lipid-transfer protein 3 (LTP 3)	1	1	1	1	1	1	1	1	1	1	1	2.97109	4.68712	8.26724	5.79859	1	1	1	1	1	1	1	1	1	3.34405	3.90263	1	1	-2.35819	1
C.cajan_18402	NAC domain-containing protein 100 (ANAC100) (AtNAC5)	-2.98641	-1.23981	-1.57735	-1.96328	-0.793382	1	-0.538128	1	-1.68429	-0.84656	2.69828	1.06756	4.78857	3.16403	6.73809	-2.78127	-3.44672	2.1808	-3.07804	-2.9185	-3.01163	-0.182932	0.324073	-3.20812	4.97205	5.09929	0.608033	2.49918	3.48562	1.78162
C.cajan_18406	Probable fructokinase-5 (EC 2.7.1.4)	1	1	1	1	-2.09769	1	1	0.36936	1	1	1	3.51779	3.4918	6.80995	4.80813	1	-3.53369	-3.64672	1	1	1	1	-4.22296	-3.7889	1.53123	1.40031	-4.18011	1	-4.16841	1
C.cajan_18475	Remorin (DNA-binding protein)	2.77571	0.280303	-0.577222	3.46509	2.11105	0.990389	0.383696	4.90353	2.58093	1	0.545879	8.18118	8.2881	11.2535	9.94672	2.67847	1.69987	1.40248	3.73554	3.22857	3.67656	3.75072	3.58843	3.81268	6.15038	6.35943	0.819194	2.52011	-0.15543	2.47365
C.cajan_18635	Uncharacterized protein	1	-1.95074	1	1	-2.40257	1	1	-1.55255	1	1	-3.44568	4.66423	5.39969	9.04977	7.34732	-3.29002	1	-2.9724	1	1	1	1	-2.91305	-0.994315	4.32237	4.71067	-2.92351	1	-2.45774	-2.9093
C.cajan_18745	Transmembrane emp24 domain-containing protein p24delta9 (p24 family protein delta2c) (p24delta2c) (p24 family protein delta9) (p24delta9)	1	1	-1.63309	-1.05173	1.00689	-0.955796	-0.313997	-3.23116	0.393669	1	-0.971496	5.25296	3.6929	7.16342	4.51781	-1.9367	-1.00401	-1.2097	1	1	-3.31673	1	-3.28699	1	1.9147	1.11567	-0.733702	-5.01918	-0.779752	1
C.cajan_18850	Phospholipase D delta (AtPLDdelta) (PLD delta) (EC 3.1.4.4)	1.21647	0.694336	2.22874	1.98065	1.08725	1.07833	1.09219	1.48013	2.24592	1.31644	-0.248565	3.57974	3.87249	7.12259	5.38594	1.91158	1.87922	0.716157	1.70275	3.46154	-0.41949	-0.860827	-2.50516	6.57954	2.78761	3.02622	1.82004	2.94173	0.635244	3.87543
C.cajan_18973	Putative uncharacterized protein	1	1	1	1	1	1	1	1	1	1	1	7.11255	4.66153	9.24239	5.58953	1	1	1	1	1	1	1	1	1	2.96666	2.03581	1	1	-0.842317	1
C.cajan_19079	Protein NtpR	-4.94427	5.45604	-1.52369	1.12473	1	4.41023	1	1.93765	6.58514	1	-2.07194	7.025	6.43209	9.68449	7.80398	-0.499853	-1.89711	-0.945552	1	1	-4.73362	-4.73543	-2.33786	-0.0919695	4.43871	4.74502	1	1.71441	-0.116611	-1.49544
C.cajan_19159	MATE efflux family protein 1 (Aluminum-activated citrate transporter) (FRD-like protein) (MATE citrate transporter) (Multidrug and toxin extrusion protein) (AtMATE) (Protein DTX42)	-0.33462	1.09778	1.10098	1.69757	1.92915	1.75367	0.799261	0.457983	1.2802	1.57653	0.322159	2.57366	2.76839	6.19706	3.38884	1.94475	0.820755	1.32912	0.898061	0.303272	0.820681	0.614248	-0.322289	1.75316	5.23373	0.306064	1.85952	0.297344	0.868545	0.808879
C.cajan_17994	Uncharacterized protein	-1.76807	2.54209	2.81632	-2.4988	3.31656	3.11974	3.27383	0.978891	3.52611	3.54895	1.33239	6.28466	6.08526	9.5309	7.42723	2.96801	1.31681	0.671284	4.33318	-2.58736	2.35767	-0.396337	-1.76563	-0.303792	4.53369	4.8762	3.62298	-0.11902	-0.632001	-1.23498
C.cajan_18068	ELMO domain-containing protein A	2.64357	2.68615	1.44501	1.26919	3.139	2.8086	2.53211	1.29116	2.68386	2.39654	2.54002	6.10858	5.4331	8.40484	7.05175	0.497106	2.03373	2.95408	-1.03005	-2.05099	0.351085	0.512884	2.17714	-2.46517	3.83263	3.67539	1.84917	2.46797	3.68886	3.30199
C.cajan_18105	Probable vacuolar amino acid transporter YPQ1 (PQ-loop repeat-containing protein 1)	1	1.757	2.52711	-0.715424	0.914243	2.36486	-1.96226	3.26735	1.5333	1	-2.16032	4.23104	4.26187	3.74476	3.55625	1.73768	3.54756	1.26908	0.340391	-1.38628	-1.31469	-3.1988	1	2.15061	3.85989	2.03461	-2.90799	-0.211498	1.69715	-0.0672146
C.cajan_18111	Probable protein S-acyltransferase 3 (EC 2.3.1.225) (Probable palmitoyltransferase At5g05070) (Zinc finger DHHC domain-containing protein At5g05070)	1	1	1	1	1	1	1	1	1	1	1	6.60147	6.31335	9.65038	7.72145	-3.36581	1	-0.850114	1	1	1	1	-2.81264	1	4.63113	4.99761	1	1	-2.79351	1
C.cajan_18165	Phosphatidylinositol 4-kinase gamma 1 (AtPI4Kgamma1) (PI-4Kgamma1) (PI4K gamma 1) (EC 2.7.1.67)	1	1	1	1	-1.16783	1	-2.55508	0.501434	1	1	-3.53683	5.24868	6.39781	9.77802	7.83404	-2.39714	-4.0306	-1.55975	-0.566823	-0.975476	-2.9572	-4.62799	-1.79288	-2.07483	4.70367	4.9272	-2.73309	1	-2.13578	-2.11904
C.cajan_18474	Pollen-specific protein SF3	1	1	1	1	1	1	1	-2.30717	1	1	1	7.12827	6.35277	9.64742	7.32307	1	-3.47175	-0.668448	-2.715	1	1	1	1	1	4.01625	3.93668	1	1	0.143824	-3.09622
C.cajan_18618	Pollen-specific leucine-rich repeat extensin-like protein 3 (AtPEX3) (Pollen-specific LRR/EXTENSIN3) (Cell wall hydroxyproline-rich glycoprotein)	1	1	1	1	1	1	1	1	1	1	-2.87492	6.24189	5.52349	9.17574	7.27542	1	1	-1.71017	1	1	1	1	-3.95178	1	4.64536	4.77043	1	-2.81697	-3.88145	1
C.cajan_18723	Protein NRT1/ PTR FAMILY 7.3 (AtNPF7.3) (Nitrate transporter 1.5)	1.12199	0.445917	1	-2.48465	1	1	-1.07315	0.325386	0.844868	1	-0.127387	3.94656	3.55212	5.90758	4.9739	2.15098	1.08037	1.72886	2.27756	0.818769	0.15413	0.443745	-2.88759	1.37076	3.72288	4.58278	-2.81848	6.61426	2.54227	5.65195
C.cajan_18757	Probable serine/threonine-protein kinase At1g54610 (EC 2.7.11.1)	2.09184	1.89059	1.95157	1.66647	2.04291	2.17612	2.16455	1.1691	1.13843	1.58999	1.47532	5.09115	5.23962	8.74662	6.70068	1.58532	1.08113	2.9739	1.54405	0.0959649	1.4097	2.96989	2.69654	1.23556	3.97702	4.17008	2.01514	1.64954	2.40887	0.639982
C.cajan_18774	Phosphatidylinositol 3,4,5-trisphosphate 3-phosphatase and dual-specificity protein phosphatase PTEN (EC 3.1.3.16) (EC 3.1.3.48) (EC 3.1.3.67) (Pten 3-phosphoinositide phosphatase alpha)	-0.421081	-2.24454	-2.13214	-1.75464	-3.02161	-0.676628	1	-1.34374	1	1	-4.97062	4.7513	4.63573	8.13092	6.34592	-1.21616	-2.27079	-0.621881	-1.39756	-1.09658	-1.35558	-1.83134	-1.24996	-1.95909	3.11892	3.2108	-3.40853	-1.56073	-0.570668	-0.362379
C.cajan_18817	Phosphatidylinositol 3,4,5-trisphosphate 3-phosphatase and dual-specificity protein phosphatase PTEN (EC 3.1.3.16) (EC 3.1.3.48) (EC 3.1.3.67) (Mutated in multiple advanced cancers 1) (Phosphatase and tensin homolog)	-1.29091	1	-2.85388	1	1	-0.111009	1	-2.42868	-2.37945	1	-2.31129	4.1776	4.45094	7.87811	6.11945	-1.76327	-2.54391	-0.162856	1	1	1	1	1	1	-3.13143	-1.16184	1	1	-0.727616	-0.170802
C.cajan_18873	Uncharacterized protein	1	2.65222	2.69794	3.25526	1.40637	3.3248	-1.59986	3.17802	4.0208	0.918386	-0.0513992	3.91145	7.38894	5.46554	4.51228	0.714602	2.82212	0.395315	1	-2.05416	-4.09421	-3.14156	1	-1.43231	5.21292	0.459001	-2.83992	-3.40119	0.278532	1
C.cajan_18926	12-oxophytodienoate reductase 1 (EC 1.3.1.42) (12-oxophytodienoate-10,11-reductase 1) (AtOPR1) (OPDA-reductase 1) (FS-AT-I)	1.68784	1.48006	1.86498	-3.96431	0.590932	2.23336	-0.134358	-2.66474	1.17945	-0.173448	-1.24073	3.54181	3.91565	3.21286	3.7611	3.84182	-0.0575118	4.70054	1.25071	-2.66791	-0.0619265	0.361297	-1.35792	2.9576	4.00576	4.7594	-0.058787	3.83267	6.04837	3.78844
C.cajan_19000	Ubiquitin fusion degradation protein 1 homolog (UB fusion protein 1)	2.97509	-1.98997	-0.922079	-4.26465	2.08796	-0.945866	-2.46314	1	-0.879845	1.72986	3.31363	-0.483965	3.86222	4.65124	5.604	-6.96045	-3.96854	0.263912	1.53958	0.876927	0.946124	4.21174	4.92623	0.580425	3.18997	4.97429	-1.11687	1.89297	1.56259	-0.643399
C.cajan_15435	Uncharacterized protein	0.466758	2.24118	2.73102	0.402733	1.67122	1.80882	0.599156	-0.229719	0.139915	1	2.05705	2.46669	4.75832	5.93867	4.99787	0.937676	2.14329	0.697996	0.760476	1.58605	1.63464	1.72993	-0.00615176	-0.423987	4.33028	4.18363	0.485262	-0.313196	-0.137983	1
C.cajan_15539	Probable receptor protein kinase TMK1 (EC 2.7.11.1)	1	1	1	1	1	1	1	1	1	1	1	4.74723	4.66143	8.38726	6.22846	1	1	-2.30213	1	-3.91454	-5.89497	1	-3.33429	-5.21142	3.30508	3.5624	-4.78484	1	-1.35487	1
C.cajan_15550	Vacuolar iron transporter 1 (AtVIT1)	1.67601	-0.226348	0.813475	-0.116665	4.43636	1	3.24367	1	-1.5941	3.87819	3.07253	4.30816	3.33912	3.06222	1.50697	-1.80412	-1.60836	1.80362	-1.29192	1	-2.1514	-0.907573	1.31251	-3.10352	5.00359	1.89159	3.12569	-0.742338	2.48132	-2.0582
C.cajan_15683	Uncharacterized protein	1	1	1	1	1	1	1	1	1	1	-3.04024	4.34096	5.05518	8.70923	7.11203	1	1	-2.85547	1	1	1	1	1	-3.58654	3.86751	4.37583	1	1	-3.43608	1
C.cajan_15691	Sugar transport protein 14 (Hexose transporter 14)	1	-3.60637	1	1	1	1	1	1	1	1	-1.98224	7.05046	6.79243	10.1335	8.02533	-4.25219	1	-1.27405	1	1	-1.81754	-2.26141	-1.76206	-4.29446	5.25317	5.53905	-3.10574	1	-3.09474	1
C.cajan_15928	Fatty acid amide hydrolase (EC 3.5.1.99) (N-acylethanolamine amidohydrolase)	0.103007	0.449894	4.35531	-0.0927647	4.27989	1.525	4.02846	1.5781	2.79074	4.8112	0.203727	5.01806	8.37044	7.11564	8.31675	2.26115	1.14869	4.16351	0.051748	1	-0.0535296	-1.07074	-2.49034	0.581804	8.73776	4.86823	3.5346	2.37557	0.516661	0.88262
C.cajan_16149	Tubulin alpha-2 chain (Fragment)	1	1	1	1	1	1	1	3.30602	1	1	4.77402	7.37862	4.76814	8.59056	5.79628	3.01887	3.23039	3.02785	1	1	1	2.47825	1	1	1	1	1	1	1	1
C.cajan_16262	Auxin-induced protein 15A	1	1	1	1	1	1	1	1	1	1	1	4.67116	4.29072	7.10434	5.50029	1	1	-1.84977	1	1	1	1	1	1	0.315659	0.651545	1	1	1	1
C.cajan_16762	Plastid-lipid-associated protein, chloroplastic (CitPAP)	-1.98701	1.13263	1.45009	1.47295	-0.791947	1	3.15019	-3.00162	-3.04447	1.93326	0.730714	12.6012	12.7119	8.75893	6.08138	0.183455	1.07392	2.82859	-1.55371	1	-2.94952	-2.00854	-1.61062	2.03051	13.1278	7.04866	2.14362	0.455902	2.78289	0.603872
C.cajan_16857	Uncharacterized protein	1	0.439772	1	1	1	1.92	3.45572	2.88415	4.82754	1	4.27781	5.17172	9.74511	10.112	10.0733	3.14165	3.70121	2.55108	3.03679	3.0103	2.48778	4.0688	1	1.48534	7.71728	6.91217	4.67659	0.932114	2.63412	2.58157
C.cajan_17063	Syntaxin-124 (AtSYP124)	1	-1.92119	1	-1.09613	1	1	1	1	1	1	-3.15551	5.63717	5.92773	9.40773	7.94389	-3.58778	1	-3.57332	-2.72086	1	-3.26996	1	-2.20847	-2.33885	4.42173	4.95136	1	-0.614629	-1.67287	2.9455
C.cajan_17175	Uncharacterized protein	1	1	1	1	1	1	1	1	1	1	-1.45199	5.74395	6.78938	9.55997	7.73163	1	1	1	1	0.335941	1	1	1	1	1.70931	2.93413	1	1	-1.59517	3.23153
C.cajan_17187	UPF0496 protein 4	-0.713769	0.685312	1.27716	-0.180188	3.02426	1.78785	1.99106	2.12132	1.84356	1.98606	1.89772	2.19177	4.71556	4.9877	5.2024	1.89114	2.67305	2.8275	3.21749	0.801531	2.15144	1.746	-1.34271	-1.65521	6.07294	1.96931	2.36606	1.77219	2.43943	1.68818
C.cajan_17273	Uncharacterized protein	1	1	1	-0.534182	0.560725	1	1	-2.79633	1	0.184991	-1.06258	3.16831	5.01636	8.39752	6.89359	-1.03939	1	-1.50735	1.42927	1	-1.70427	-0.358043	-1.14551	-3.35259	3.81093	4.14748	-2.77017	-3.38331	-3.92898	1
C.cajan_15417	Uncharacterized protein	0.105732	-2.90064	-1.79794	-2.1317	1.5349	0.425556	1	1	-1.04489	-0.455978	0.0892269	5.89976	6.57704	10.0465	7.87833	-3.64459	-4.12527	-1.66462	1	-2.88055	-4.1315	1	-0.48661	-2.45088	4.92126	5.11364	-3.54477	-1.56041	-1.53073	-4.12043
C.cajan_15434	Profilin-6 (Pollen allergen Hev b 8.0204) (allergen Hev b 8.0204)	1	1	1	1	1	1	1	1	1	1	-1.01319	8.30043	6.08782	9.81864	6.95091	1	1	-1.42593	1	1	1	1	1	1	4.0737	3.95201	1	1	1	1
C.cajan_15480	WAT1-related protein At1g43650	1	-0.00183917	-2.44083	1	2.47527	1	2.26638	1	1.27297	1	1.54139	3.87167	6.03911	6.06754	6.75806	2.72887	1	1.00102	5.89291	3.84777	2.8203	0.703145	-1.90656	-1.13908	3.87509	6.18561	1.77711	1	-3.87319	1
C.cajan_15725	Organic cation/carnitine transporter 1 (AtOCT1)	1	4.15948	1	1	2.89744	5.45242	-2.45315	3.37469	4.54683	1	-2.15908	7.11815	6.06883	7.78122	5.84582	4.92709	5.34652	5.60762	-0.726367	0.699827	-4.80768	0.299081	-5.41984	4.1742	6.55387	6.75608	-1.60955	8.47236	5.17366	9.30428
C.cajan_15983	Probable polygalacturonase (PG) (EC 3.2.1.15) (Pectinase)	1	0.995651	-1.12669	1	1	-0.0359356	-1.41608	1.95409	1.56925	-1.02222	-1.93072	6.13941	3.02265	4.16503	6.85032	-0.515045	0.317744	3.80277	-2.98943	1.34059	1.51069	6.723	2.16033	-0.572323	-0.842964	4.66443	-2.27045	5.19372	2.427	4.15912
C.cajan_16446	Probable ADP-ribosylation factor GTPase-activating protein AGD13 (ARF GAP AGD13) (Protein ARF-GAP DOMAIN 13) (AtAGD13)	1	1	1	1	1	1	1	1	1	1	1	5.33495	3.02437	6.60248	4.55418	1	1	1	1	1	1	1	0.68207	-2.4207	0.578977	1.38016	1	-4.26067	1	-1.3187
C.cajan_16533	Jasmonate O-methyltransferase (EC 2.1.1.141) (S-adenosyl-L-methionine:jasmonic acid carboxyl methyltransferase)	1	-2.58672	0.522538	1	2.20808	1	1.95357	1	0.388112	3.20068	1.49775	2.74845	4.81785	3.19552	4.58098	-1.46489	-3.38694	1.44592	2.71786	1.2775	1.3846	1.37061	-1.81909	0.25765	5.67164	3.41293	1.84565	0.232182	1.01679	1
C.cajan_16597	Probable boron transporter 2	1.39944	2.87943	3.60165	3.93082	3.63479	2.55554	4.15487	2.03328	2.46127	3.66668	0.286988	4.591	8.31577	9.84342	10.8697	2.14291	1.26217	4.20076	1.09098	-2.18106	-0.302539	-3.54825	-4.19164	0.170771	6.79075	7.7691	3.27267	0.104766	4.61182	-1.62913
C.cajan_16843	Uncharacterized protein	-1.83914	1	1	1	1.69305	1	-1.28022	3.14247	0.903648	1	1.46736	4.23668	1.80526	6.00831	3.67027	0.225337	2.92166	0.561311	-1.43042	-0.868563	-1.06559	-2.64281	-2.57298	1	1.63536	2.21172	0.50856	-0.137781	2.75897	1.18934
C.cajan_17033	Adiponectin receptor protein	1	0.766171	-1.71924	1	1.19596	0.34038	0.667193	-1.26793	-0.267482	3.29349	1	4.552	6.21435	9.46032	8.43472	-0.238269	-1.34931	0.639927	2.86917	1	-0.295371	2.13393	1.34659	-0.727915	4.77149	4.75371	-1.14567	-0.523517	0.605883	0.529841
C.cajan_17090	Uncharacterized protein	1	1	1	1	1	1	1	1	1	1	-3.08875	6.13939	7.27099	10.462	9.10706	1	1	1.12296	1	1	1	1	-1.78538	1	5.30714	5.08317	-0.657111	1	-0.723925	1
C.cajan_17222	Transmembrane emp24 domain-containing protein p24delta3 (p24 family protein delta1a) (p24delta1a) (p24 family protein delta3) (p24delta3)	0.589073	-1.42825	-1.11369	-0.0988624	2.05063	1	1.50289	-0.310581	-0.691802	1	1.41666	5.32298	2.86431	5.9176	5.48054	1.23469	-0.231618	1.24703	3.23454	2.0999	1.53708	1.79145	0.165327	-0.686517	0.708638	2.40095	0.0137124	1.38053	2.56068	1.50117
C.cajan_22312	Monoacylglycerol lipase ABHD6 (EC 3.1.1.23) (2-arachidonoylglycerol hydrolase) (Abhydrolase domain-containing protein 6)	-0.775792	-2.03144	-0.149052	2.97908	-0.188871	-0.242123	-0.27296	0.192964	-1.36541	-0.208723	-1.51913	3.39248	3.44649	6.5953	4.85665	-0.040902	-1.66893	-1.01802	0.529031	-0.931481	1.8971	1.49663	0.965928	0.513349	3.20523	2.87463	0.425792	4.02511	-0.244589	5.72622
C.cajan_22327	Alpha/beta hydrolase domain-containing protein 17B (EC 3.-.-.-)	1	-1.04973	1.80224	-1.11994	3.83328	-0.425461	3.27797	1	0.979747	4.0361	-0.850064	5.08961	5.24911	7.0408	4.96783	1	-4.90224	0.918554	-2.72544	1	-3.12999	1	-3.61688	-3.40038	4.11646	1.78537	3.71531	1	1.52369	1
C.cajan_22351	Calcium permeable stress-gated cation channel 1 (ScCSC1)	1	1	1	1	1	1	1	1	1	1	1	3.64042	3.50807	7.20441	4.83253	1	-3.34112	1	-2.77915	1	1	1	-3.90309	-6.33926	1.81654	1.88691	1	1	-4.85627	1
C.cajan_22415	Leghemoglobin C2	1	1	1	-1.10005	1	1	1	3.46804	1	1	1	7.90015	3.47385	6.1423	3.67383	1	6.29971	1	1	1	1	1	1	1	-1.58211	-0.982543	1	1	1	1
C.cajan_22423	Peroxidase 65 (Atperox P65) (EC 1.11.1.7) (ATP43)	1	-1.16053	-2.03863	-2.83271	-0.96681	-0.84962	-2.37692	-3.84121	0.202788	1	1	2.55481	4.68724	6.55397	6.00854	-3.72433	1	-2.87919	3.43488	2.582	3.97227	3.00558	0.101731	2.6356	4.20185	4.41079	0.481185	4.80967	-2.89279	6.46833
C.cajan_22520	Zinc finger protein CONSTANS-LIKE 3	-2.29835	1	-2.79717	1	1	1	1	-3.43958	1	1	0.967397	6.03643	0.997603	6.39085	4.49076	1	1	-3.70187	0.455954	-1.895	-0.265478	-0.283873	-1.70447	1	-0.738123	-0.114424	-2.78883	-0.823376	1	1
C.cajan_22532	Uncharacterized protein	1	1	-4.37271	1	-3.97686	1	-4.63851	1	1	1	1	4.29665	3.68339	7.34367	5.06478	-5.28198	1	-3.95554	1	-3.10526	-5.04233	1	-4.40651	1	2.84485	3.19266	-3.84315	1	-3.9381	1
C.cajan_22770	Uncharacterized protein	1	1	1	1	1	1	1	1	1	1	1	5.21927	3.20175	7.07197	4.50804	1	1	1	1	1	1	1	1	1	1.4257	0.550122	1	1	1	1
C.cajan_22867	Putative clathrin assembly protein At1g03050	1	1	-3.40589	-3.10138	1	1	1	-3.6306	1	1	-5.25453	6.51325	5.99267	9.45123	7.77729	-2.90142	-5.49988	-1.39983	1	-3.54774	-4.61532	1	-3.51559	-2.48318	4.44914	4.89639	1	-3.20669	-2.68265	1
C.cajan_23019	Putative clathrin assembly protein At1g25240	1	-3.30284	1	1	1	1	1	1	-0.883494	1	1	2.99298	3.24158	6.44234	4.60532	-1.96737	1	-4.92593	1	1	1	-2.30009	-4.53849	-1.47545	1.28427	1.63209	1	1	1	1
C.cajan_22155	Probable serine/threonine-protein kinase At1g54610 (EC 2.7.11.1)	1	-0.179938	-3.65469	-2.67877	0.376201	-0.13707	-0.265395	-2.3047	0.747198	1	-1.30824	5.92913	5.60889	9.41359	7.1134	-0.157456	-2.55787	0.13943	0.170758	-3.38903	1.40059	1.26418	2.42667	-1.30963	4.65181	4.83743	-1.4461	-0.433717	0.693855	-3.50416
C.cajan_22634	Serine/threonine-protein kinase PBS1 (EC 2.7.11.1) (AvrPphB susceptible protein 1)	1	1	0.0878023	-4.31281	1.24206	1	2.13391	1.21393	1	1.15319	1	3.42047	5.30668	7.77391	5.89415	-3.14341	2.40612	-0.96915	-2.43296	1	1	-4.63569	-4.55432	1	3.57191	3.1711	2.81626	-4.99904	-1.31131	1
C.cajan_22786	Probable pectinesterase 48 (PE 48) (EC 3.1.1.11) (Pectin methylesterase 48) (AtPME48)	1	1	1	1	1	1	1	0.635216	1	1	-3.887	7.49	7.05219	10.208	8.10685	-1.56796	-0.420123	-1.71079	1	1	1	1	-3.80559	-3.37681	5.27063	5.43928	1	1	-2.17336	1
C.cajan_22852	NAC transcription factor 25 (AtNAC025)	0.615765	1	1	-1.31126	1	1	1.25187	-2.25822	-1.58376	1	-0.802817	5.96125	5.41108	7.01656	6.05976	-2.24332	1	3.17646	-0.991358	-1.79124	-2.23513	-0.32413	-1.82512	-3.67423	4.23804	4.93511	2.44992	3.83778	4.92023	4.21366
C.cajan_23008	Polcalcin Cyn d 7 (Calcium-binding pollen allergen Cyn d 7) (Calcium-binding protein B1) (allergen Cyn d 7)	1	1	1	1	1	1	1	1	1	1	1	8.19148	6.90809	10.0412	7.08273	1	1	1	1	1	1	-0.911752	-0.831905	-0.22217	3.98384	4.38642	1	1	1	1
C.cajan_23055	Uncharacterized protein	-0.335335	1.07401	4.96648	1	6.26763	0.545375	0.197098	1	1	6.22096	4.64824	5.83421	6.29929	7.05858	5.88857	-0.418315	1	1	2.63487	2.03417	1.15152	2.41428	-1.10772	1	3.45581	3.5013	1.77886	1	0.511073	1
C.cajan_13635	Arabinogalactan peptide 16 (AG-peptide 16)	1	1	1	1	1	1	1	1	1	1	2.35002	11.3086	11.4239	14.2438	13.044	1.87206	1.06537	1.89877	2.3727	1	1	1	1.18363	1	7.77226	8.25084	1	1.90784	1.18533	1
C.cajan_13643	Uncharacterized protein	1	0.488011	-0.807505	1.94402	-0.0533275	-2.19765	0.608998	1.15453	1.14919	-0.306188	1	3.34744	2.799	5.80917	4.72178	2.72125	1.00603	-0.976114	0.190855	0.527831	-2.68766	0.0124972	0.0456247	3.30423	2.26954	2.17446	1.35615	2.39133	0.36325	2.14133
C.cajan_13780	Trans-resveratrol di-O-methyltransferase (EC 2.1.1.240) (Resveratrol O-methyltransferase) (ROMT) (VvROMT)	3.17217	1.78693	2.97692	-3.89935	1	-2.5016	1	3.58619	3.9146	1	1.42021	4.26465	6.32844	4.05269	5.34152	3.67531	4.62079	1.62425	-0.850519	1	-4.31747	-0.855014	1	6.45101	4.19762	1.91466	-4.20552	1	-2.15316	1
C.cajan_13781	Trans-resveratrol di-O-methyltransferase (EC 2.1.1.240) (Resveratrol O-methyltransferase) (ROMT) (VvROMT)	-4.65337	-1.00631	1	1	1	-2.50146	1	2.4973	3.54232	1	1	1.08854	5.61738	3.37934	2.39468	2.46541	1.78188	-1.7273	1	1	-4.31747	1	-4.25233	6.67944	3.86483	2.18939	1	-2.12287	-2.15318	1
C.cajan_13939	Cytochrome P450 89A9 (EC 1.14.-.-)	2.45957	3.36243	3.76143	2.15805	4.03668	4.53849	1.36933	1	2.33831	3.21579	4.28702	3.70008	7.12233	6.72857	5.52651	1.45424	-1.73378	-0.153907	2.47207	2.19971	-3.61227	1	-0.86431	1	2.26684	1.87681	-12.7683	-3.54494	1.53184	2.01247
C.cajan_14457	Bidirectional sugar transporter NEC1 (NEC1)	4.66578	1	-1.60191	-0.638813	2.26979	1	-0.514732	1	-1.10845	1	-1.0942	6.83985	9.86471	6.66747	4.70138	1	1	4.26374	0.680774	1	0.0978939	-0.741775	0.973303	-0.956664	5.44622	11.5346	1.76898	3.65616	3.53404	0.698174
C.cajan_14671	Lipid phosphate phosphatase 2 (AtLPP2) (EC 3.1.3.-) (Phosphatidic acid phosphatase 2) (AtPAP2) (Prenyl diphosphate phosphatase)	1	1	-1.1697	1	1	1	1	-3.62434	1	1	-2.61134	5.37482	5.3116	8.5997	6.92511	-2.04819	-2.25793	-2.00142	1	1	1	1	-3.51032	1	3.88738	4.20808	-1.90609	-2.9089	-1.87185	1
C.cajan_14722	Short-chain dehydrogenase/reductase 2b (AtSDR2b) (EC 1.1.1.-)	1	1	1	-1.25433	1	1	1	1	1	1	1	5.73506	2.6205	6.83029	3.15807	1	1	1	1	1	1	-4.65005	1	-3.51186	0.173921	-0.202723	1	1	1	1
C.cajan_15002	Phosphoenolpyruvate carboxykinase [ATP] (PEP carboxykinase) (PEPCK) (EC 4.1.1.49)	1	1.34909	-0.543852	0.338727	-0.634231	3.40728	-2.02053	1.37223	2.24206	1	-2.8492	8.08877	4.14517	7.6278	5.30185	-0.264162	-0.70046	0.117881	1	1	1	-5.37794	-4.30278	-0.303625	2.81447	3.45137	-0.157892	0.640695	-0.875772	0.347552
C.cajan_15148	Putative uncharacterized protein	2.61299	-0.886833	1	1	1.33019	0.610341	-2.04982	2.52674	1.06008	1	-2.32628	1.58249	2.36579	5.80636	3.88987	0.294465	0.867754	2.6825	1.81511	-1.24318	-0.00354472	-1.35198	-2.68729	-3.83483	0.657091	1.54173	1	-1.3859	1.19617	1
C.cajan_13511	Uncharacterized protein	1	1	1	1	1	1	-4.18396	-2.51811	1	1	1	4.76817	3.21598	7.36808	4.2958	1	1	1	1	1	1	1	-5.22521	1	1.66449	1.80695	-3.64864	-4.70658	1	1
C.cajan_13676	Cucumber peeling cupredoxin (CPC) (Stellacyanin)	1	1	1	1	1	1	1	1	1	1	1	6.73292	4.70362	8.31045	5.36306	1	1	1	1	1	1	1	1	1	2.34832	2.7432	1	1	1	1
C.cajan_13822	Uncharacterized protein	1	-2.698	-2.39761	-2.38637	-1.78541	1	-1.63286	1	-1.93546	1	1	5.58677	6.3226	9.61503	7.99952	-3.3098	-4.06144	-1.73888	1	1	1	-4.08966	-4.00546	0.332553	5.0268	5.51992	-2.87635	-1.49876	-2.95968	1
C.cajan_13938	Cytochrome P450 89A2 (EC 1.14.-.-) (ATH 6-1) (CYPLXXXIX)	0.668773	1.29991	2.37992	-0.221196	1.28716	2.29975	-0.305781	-2.58023	1.3136	1.67196	2.49511	1.68955	4.94486	5.06059	3.13173	-0.376373	-2.10816	-1.45778	-1.75075	0.81027	-0.0387886	1.23142	1.73223	-2.58493	5.16906	3.88692	0.729522	1.67938	-0.631547	0.0999415
C.cajan_14417	ER lumen protein-retaining receptor (HDEL receptor) (PGP169-12)	0.073121	-3.19	1.52573	1	1.26165	1	2.83478	-3.35026	-1.3107	2.43499	0.316053	1.72776	4.52125	5.13811	3.37593	-0.189638	-0.982192	3.5921	-0.555558	-0.898627	1	-2.28315	-1.59009	-1.76686	3.61273	0.718403	2.4793	2.17287	2.94653	2.04228
C.cajan_14622	Probable polygalacturonase At3g15720 (PG) (EC 3.2.1.15) (Pectinase At3g15720)	-2.44795	5.04133	-2.6946	1.54171	-3.90711	3.73588	1	-4.26588	4.05726	-1.81507	-2.06814	3.28849	3.38893	6.80265	4.97866	-1.6767	-2.60229	-3.34544	-2.99121	-4.30723	-2.42813	-2.23124	-1.80017	-2.95926	2.23446	2.4352	-3.02397	-1.0046	-0.683467	-0.865979
C.cajan_15308	E3 ubiquitin-protein ligase RHA2A (EC 6.3.2.-) (RING-H2 zinc finger protein RHA2a)	1	1	1	1	3.82806	2.27748	3.67087	1	1	3.85641	1.75644	3.19636	9.00433	7.53542	5.70157	1	0.578272	1.92154	1	1	1	1	0.478982	1	8.82082	5.83285	5.03226	0.929359	1	1
C.cajan_00195	Uncharacterized protein (Fragment)	1	1	1	4.60547	1	1	1	1	1	1	1	1.98394	8.20186	8.04065	9.79972	1	1	3.2965	1	1	1	7.20989	3.65132	3.48801	7.47193	8.23833	1	5.43476	7.18223	2.90846
C.cajan_00668	Branched-chain-amino-acid aminotransferase 5, chloroplastic (Atbcat-5) (EC 2.6.1.42)	1	-3.30486	1	1	1	1	1	1	1	1	-3.98974	4.89084	6.80927	10.1072	8.65341	-2.45418	1	-0.620264	-1.79483	1	1	1	-1.7359	1	5.10854	5.43258	1	1	-2.44043	1
C.cajan_00835	Probable serine/threonine-protein kinase WNK4 (OsWNK4) (EC 2.7.11.1) (Protein kinase with no lysine 4)	-3.56068	-2.18765	-2.73128	-3.25316	-0.108085	-0.5541	-0.0571365	4.41004	0.201308	-1.0596	-0.156617	5.67009	5.80352	9.18309	6.83792	0.353131	5.07038	1.13056	0.940768	-2.35497	-0.153949	-1.40486	-1.66193	-3.44215	3.99298	4.29252	0.378767	-0.596054	0.158078	-0.186314
C.cajan_00927	Glycerol-3-phosphate dehydrogenase [NAD(+)] (EC 1.1.1.8)	-4.85842	-4.52509	-2.58734	-3.25586	1	-2.87832	1	1	1	1	-1.67803	7.48602	7.46011	10.9151	9.02809	-1.6551	-2.52488	-0.215516	1	1	1	1	-1.37754	1	6.03911	6.32419	-3.65515	0.87692	-1.99369	3.19064
C.cajan_01360	Flavonol synthase/flavanone 3-hydroxylase (FLS) (EC 1.14.11.23) (EC 1.14.11.9)	0.192106	0.144542	0.775143	1	0.844579	-1.0191	3.11368	-3.32493	-2.02951	3.18999	1.33171	3.21334	3.62476	4.3682	4.79161	-4.32434	-0.0526944	4.39726	1.05864	-1.41403	0.663053	0.717421	1.4812	-1.48045	-1.41318	6.46199	3.61856	2.95539	0.381793	0.635624
C.cajan_01490	TBC1 domain family member 15 (GTPase-activating protein RAB7) (GAP for RAB7) (Rab7-GAP)	1	-3.43448	1	1	1	1	1	1	-2.63973	1	-2.63249	5.54011	5.83918	9.30695	7.02515	-4.12164	1	-2.0486	-2.46186	-2.87615	-2.84862	1	-3.51439	-4.08786	4.30776	4.57216	-4.48595	-2.40406	-2.16155	1
C.cajan_01504	14 kDa proline-rich protein DC2.15	1	1	1	1	1	1	1	1	1	1	-0.0888822	8.42473	8.16354	1.19717	0.882979	1	1	1	1	1	1	1	1	1	-1.14748	10.13	1	1	1	1
C.cajan_01562	21 kDa protein (1.2 protein)	1	1	1	-0.879722	1	1	1	1	1	1	1	8.82027	4.50075	10.0802	5.40503	1	1	1	1	1	1	1	1	1	3.28439	2.20224	1	1	1	1
C.cajan_02177	Uncharacterized protein	0.321651	-0.390576	-0.558674	0.808616	2.71943	-1.52931	0.133629	-0.236456	1.92695	1.42514	1.7626	3.98133	2.5664	6.04365	3.43079	-0.0128844	0.284905	3.50606	-0.774461	-0.86129	-1.05073	-1.14398	-0.646162	1.93126	1.5275	1.32133	-0.516217	1.37708	3.83132	-1.66359
C.cajan_02454	Ubiquitin-conjugating enzyme E2 4 (EC 6.3.2.19) (Ubiquitin carrier protein 4) (Ubiquitin-conjugating enzyme E2-21 kDa 1) (Ubiquitin-protein ligase 4)	-1.89995	0.57806	-3.3623	1	0.116351	0.557925	0.959585	-2.68482	0.546255	1	2.57587	3.78064	4.40008	4.91542	5.42078	0.478951	-1.15255	2.25397	1.60612	1.92581	0.785165	1.29751	-1.51874	1	3.84507	2.5796	-0.852605	5.31211	2.13343	6.03849
C.cajan_02472	Bidirectional sugar transporter SWEET5 (AtSWEET5) (Protein VEGETATIVE CELL EXPRESSED 1) (AtVEX1)	1	1	1	1	1	1	1	1	1	1	1	6.80979	1.43516	7.13258	3.18742	1	1	1	1	1	1	1	1	1	0.0859141	-0.597424	1	1	1	1
C.cajan_02484	Nephrocystin-3	1	-2.96758	1	1	1	-1.68329	1	-3.97326	-3.41058	1	1	4.62514	4.87313	8.14114	5.97378	-4.99571	-3.79794	-3.91912	1	1	-4.51166	-4.4928	-3.83206	1	3.06006	3.57571	-5.38251	-4.91247	-2.35276	1
C.cajan_02582	Pollen-specific leucine-rich repeat extensin-like protein 1 (AtPEX1) (Pollen-specific LRR/EXTENSIN1) (Cell wall hydroxyproline-rich glycoprotein)	1	1	1	1	1	1	1	1	1	1	-3.17173	6.50854	7.114	10.695	9.29509	1	-5.40739	-0.274517	1	-2.34233	1	1	-1.78497	-4.77685	5.79716	6.35067	-5.232	-2.93483	-2.38223	1
C.cajan_02757	Zinc finger protein CONSTANS-LIKE 4	4.37794	0.499782	0.45751	-2.84442	1	-0.760099	-0.754378	-1.52545	-3.41886	0.143211	1.89303	4.28953	4.06336	5.12157	5.31117	-1.59356	-3.5838	2.24894	1.3187	1.5136	1.50175	3.91134	3.97724	1	4.38842	4.24948	-0.912776	5.13388	-0.36247	4.93999
C.cajan_02776	Uncharacterized protein	-3.22804	-3.17159	-2.78964	-1.68045	-2.64879	1	-2.09626	-3.10565	-3.02558	1	-2.17665	6.13574	6.17886	9.87997	7.70149	-2.48167	-2.51182	-0.79223	-2.20536	-2.9582	-3.61131	-1.42212	-0.0872827	-2.36039	4.97246	5.38441	-2.96385	-1.96426	-0.718958	-4.03313
C.cajan_02876	Uncharacterized protein	-2.04754	-0.131299	-0.99176	-3.57231	-2.90411	-0.414776	-0.821603	1	1	1.75177	-2.47578	3.57894	4.02739	6.12267	4.34465	-2.18415	-1.68751	3.6322	-1.03101	-3.29213	-4.15925	-2.14157	-2.46282	-2.60742	3.98829	2.49521	0.227679	0.88655	3.67084	-1.46505
C.cajan_02899	Agamous-like MADS-box protein AGL9 homolog (MADS D)	1	1	1.06329	1	2.35649	1	3.26467	1	1	2.4478	1.72015	5.91273	6.42132	5.972	6.36125	1	-0.378888	5.80267	1	-4.51014	-1.35365	-1.27399	2.49092	-5.81427	6.19656	6.78664	1.1211	4.37394	1.77214	-3.56463
C.cajan_03201	Magnesium transporter NIPA2 (Non-imprinted in Prader-Willi/Angelman syndrome region protein 2 homolog)	0.0231276	-1.0003	-2.23923	-0.119553	0.762391	1	-0.907373	0.686281	-0.535292	1	2.13015	5.52846	5.53987	8.60431	7.22285	2.76836	2.16773	2.70179	1.42266	-0.543608	-0.209894	1.94038	2.99821	4.75887	5.09506	4.63605	-1.15808	1.19519	2.41476	2.42211
C.cajan_03535	Putative uncharacterized protein	1	-0.505965	1	1	2.70669	1	1	4.48554	0.291521	1	0.900822	4.32707	5.3711	7.45038	6.99752	0.478185	2.60895	-0.12084	2.0278	1.04907	0.122169	3.83298	2.61802	1	2.32404	4.15899	-12.1258	2.29916	2.59885	2.96528
C.cajan_03603	UDP-glycosyltransferase 85A2 (EC 2.4.1.-)	1	-4.39756	-2.49299	1	1	1	1	1	1	1	-2.04457	6.28041	10.162	10.2937	5.86212	-4.08583	1	2.51063	1	1	1	1	1	-2.5548	9.55205	7.38733	-4.55218	-2.42109	-3.51345	1
C.cajan_03812	Probable WRKY transcription factor 42 (WRKY DNA-binding protein 42)	-3.50517	-1.25713	1	1	1	-4.15471	1	1.01836	-1.24366	1	1.57012	0.613126	5.12863	6.24259	5.60698	1.37897	0.789746	1	-0.637843	-0.193993	-0.942862	1.20952	2.51228	1.67084	3.96613	2.13924	1	-1.9992	1	1
C.cajan_03983	Uncharacterized protein	1	2.84563	2.25084	1	3.6722	0.557395	1.42352	1	2.9657	1.86604	1	3.2657	6.63117	2.58227	7.47455	1	1	3.98549	1.10522	-0.926279	-1.15241	-2.24793	1	1	7.05122	6.83018	2.48434	1.4165	3.53928	1
C.cajan_04006	Probable inactive leucine-rich repeat receptor-like protein kinase At5g20690	1	1	1	1	1	1	1	1	1	1	-3.6073	5.36692	5.42876	9.06666	7.16311	-4.00122	1	-2.64985	1	1	1	1	-4.73085	1	3.95079	4.18948	1	1	-0.137511	1
C.cajan_04138	Callose synthase 5 (EC 2.4.1.34) (1,3-beta-glucan synthase) (Protein GLUCAN SYNTHASE-LIKE 2) (Protein LESS ADHERENT POLLEN 1)	1.44536	0.678928	0.708717	2.24491	-0.166838	1.03166	-0.417404	0.899431	1.09783	-0.000167362	0.889263	5.00871	4.31499	8.53151	5.27854	0.305177	0.46634	1.71937	-0.0593777	1.39605	1.50649	1.20003	2.2917	2.9024	3.53229	4.08349	1.13815	3.3171	1.68425	4.83692
C.cajan_04239	Uncharacterized protein	1	-1.86913	0.10294	0.879039	1.04532	1	1	1	1	1	-1.17496	8.17997	8.42718	11.7136	9.67244	3.77823	-1.13268	0.668818	2.68239	2.65944	3.3517	2.30208	0.5108	0.193721	6.43713	7.00697	-2.45858	-1.33948	-0.513271	1
C.cajan_04279	Uncharacterized protein	1	0.488494	1	-0.633291	1	1.66011	1	-1.12266	1.68534	1	1	3.00626	2.55149	6.61705	4.3088	0.0465469	-0.360133	1	1	1	1	-2.30526	1	3.2932	2.01981	1.77661	1	-0.77412	1	1.67226
C.cajan_04294	UDP-glucuronic acid decarboxylase 2 (EC 4.1.1.35) (UDP-XYL synthase 2) (UDP-glucuronate decarboxylase 2) (UGD) (UXS-2) (dTDP-glucose 4-6-dehydratase homolog D18)	1	-1.34586	-1.47772	1	1	-0.908553	-2.5101	1	-2.63177	1	-3.55715	6.43733	3.49577	7.67609	4.36144	-3.33574	-3.69867	1	1	1	1	-4.8456	-4.76152	1	1.79055	1.08263	-2.61569	1	-5.04468	1
C.cajan_04312	Polygalacturonase (PG) (EC 3.2.1.15) (Pectinase)	1	1	1	1	1	1	1	1	-2.47022	1	-1.70217	7.87371	7.86181	11.416	9.90716	-3.88498	-2.69742	0.525327	1	-1.0792	1	-3.6099	-0.436816	1	6.61228	6.59577	1	-1.63392	-0.536319	1
C.cajan_04344	Probable galacturonosyltransferase-like 4 (EC 2.4.1.-) (Galactinol synthase 9) (AtGolS9) (GolS-9)	1	1	1	-2.2543	1	1	1	1	1	1	1	1.49409	4.20263	7.39903	5.89152	1	1	1	1	1	1	1	1	-3.49315	2.58331	3.1272	1	1	1	1
C.cajan_00028	Uncharacterized protein	1	1	1	1	1	1	1	1	1	1	1	6.64753	7.23056	10.4186	9.04238	1	1	1	1	1	1	1.13566	1	1	4.29538	4.61757	1	1	1	1
C.cajan_00067	Putative cyclic nucleotide-gated ion channel 8 (Cyclic nucleotide- and calmodulin-regulated ion channel 8)	-0.182902	-0.555818	-0.741587	-0.865062	1.5933	1.62583	-0.124052	2.61172	1.37824	1.18182	0.640297	3.60765	3.02823	5.96425	3.52346	-0.581331	0.956845	1.92238	1.85569	1.48201	0.98783	1.92262	3.02034	-0.187855	3.50121	2.53304	1.0314	1.94582	2.53435	1.8017
C.cajan_00283	Protein CHUP1, chloroplastic (Protein CHLOROPLAST UNUSUAL POSITIONING 1)	1	-1.58907	-3.90342	-3.95635	1.29412	1	-0.732843	-1.82079	-1.4809	-1.09196	1.71224	3.17336	5.38097	4.9494	3.1418	1	-5.69581	-0.613397	2.40888	1.12328	3.3816	3.43413	3.96313	-3.84604	7.22975	3.62193	1.3018	1.01243	-3.24361	-1.42021
C.cajan_00354	Rop guanine nucleotide exchange factor 12 (AtRopGEF12) (Protein MATERNAL EFFECT EMBRYO ARREST 64) (Rho of plants guanine nucleotide exchange factor 12)	-4.54668	0.351945	1.19183	-0.839911	-0.570758	0.426383	1.16529	-2.62389	-0.169581	0.339172	-1.17525	5.81104	6.26305	9.60848	7.61482	-1.32677	-3.8131	1.14934	-0.874523	-3.63715	-2.44416	-0.661739	-1.19945	-0.770875	4.55707	4.79412	1.81843	-2.92044	0.258905	-2.66431
C.cajan_00405	ALA-interacting subunit 3 (AtALIS3)	0.467311	-1.13043	-0.063382	-2.31607	4.48707	-3.33895	-1.03068	-1.89898	1	3.27414	3.6291	4.56549	3.21901	4.7277	2.35534	-1.27421	-1.98629	0.686119	-2.793	0.35199	-0.702994	-1.26296	2.61154	0.952266	2.86644	0.349467	-0.351413	-0.206332	-0.578133	-1.48894
C.cajan_00666	Basic form of pathogenesis-related protein 1 (PRP 1)	1	1	1	1	1	1	1	1	1	1	-2.5438	7.56978	6.71392	9.89553	7.11489	1	1	-1.41803	1	1	1	1	-1.13757	1	5.12286	5.12582	1	1	-0.678014	1
C.cajan_01167	Phosphatidylinositol/phosphatidylcholine transfer protein SFH12 (Protein SEC FOURTEEN HOMOLOGS 12) (AtSFH12)	1	1	1	1	1	1	1	1	1	1	-2.84613	7.25703	7.31701	10.7576	8.72023	-2.28875	1	-1.08803	1	1	1	1	-2.86813	1	5.62058	5.72863	-2.78694	1	-1.78716	1
C.cajan_01295	DnaJ homolog subfamily B member 13 (Testis and spermatogenesis cell-related protein 6) (Testis spermatocyte apoptosis-related gene 6 protein) (Testis spermatogenesis apoptosis-related gene 3 protein) (Testis spermatogenesis apoptosis-related gene 6 protein)	1	1	1	1	1	1	1	1	-2.42055	1	1	2.72174	2.71022	6.32281	4.7404	-1.79563	1	1	1	-1.78725	1	-4.32471	-2.66131	3.38317	0.554736	1.12399	1	1	-3.39098	1
C.cajan_01388	Multidrug and toxin extrusion protein 1 (MATE-1) (Solute carrier family 47 member 1)	1	1	1	1	-2.74871	1	-1.19092	-2.04671	1	-0.185149	0.826599	2.81274	4.75121	2.71511	4.95328	-4.24068	1	1.04308	-2.63979	1	-4.90041	-4.93115	-4.85442	-1.55046	2.60182	4.99533	1	1	1	1
C.cajan_01397	Pectinesterase/pectinesterase inhibitor [Includes: Pectinesterase inhibitor (Pectin methylesterase inhibitor); Pectinesterase (PE) (EC 3.1.1.11) (P65) (Pectin methylesterase)]	1	1	1	1	1	1	-3.82428	1	1	1	-1.76205	8.71045	8.74174	11.4413	9.31411	-3.54294	1	-0.628026	-3.87009	-4.28065	-5.09974	1	-1.69299	1	6.50881	6.64288	-2.99699	-2.45321	-0.161647	-2.43511
C.cajan_01398	Pectinesterase/pectinesterase inhibitor [Includes: Pectinesterase inhibitor (Pectin methylesterase inhibitor); Pectinesterase (PE) (EC 3.1.1.11) (P65) (Pectin methylesterase)]	1	1	1	1	1	1	1	1	1	1	1	4.01961	5.48562	8.98708	6.45735	1	1	-1.55568	1	1	1	1	-4.88791	1	3.2824	3.48321	1	1	-3.79562	1
C.cajan_01543	WAT1-related protein At5g47470	1	-1.4519	0.368221	1.70725	-0.498992	1	1.9045	1	1	1	-0.0656722	4.02793	4.41627	5.0817	2.94364	-1.5277	1	5.46405	-1.69128	-2.02994	-1.32522	-2.12556	-3.8334	1	4.99314	1.31612	4.00417	3.63774	5.93385	4.03712
C.cajan_01549	Uncharacterized protein	1.36037	0.570958	-1.30433	-1.92704	-0.150473	1.21704	0.022517	2.16131	0.749097	0.407842	2.66991	3.71685	6.11346	6.78036	4.02888	2.80796	1.24147	1.90498	2.24415	2.66502	2.43424	1.33219	0.388476	0.242182	4.79553	5.39901	-0.573956	0.992594	2.3294	0.874868
C.cajan_01575	Probable trehalose-phosphate phosphatase G (AtTPPG) (EC 3.1.3.12) (Trehalose 6-phosphate phosphatase) (Trehalose-phosphate phosphatase 6)	1	1.81041	2.27827	1.28599	-1.13271	2.38508	-0.391668	-0.12682	2.33861	1	1	4.16222	2.53308	6.34488	3.30722	-1.58342	-4.43653	-0.479687	-1.37741	1	1	1	1	-3.65575	-0.457508	-0.262164	-1.05718	0.0518593	-0.56638	0.659185
C.cajan_01695	Protein kinase 2B, chloroplastic (EC 2.7.11.1)	1	-2.61428	1	1	1	1	-2.52592	-2.84762	1	1	1	4.59291	3.85744	7.40579	5.79784	1	-2.42957	-3.17557	1	1	-3.87766	-2.87947	1	1	2.49769	2.56511	-0.718101	-3.56182	1	-1.15245
C.cajan_01991	Probable inactive leucine-rich repeat receptor-like protein kinase At5g20690	1	1	1	1	0.0815578	1	-0.307792	1	-2.02821	1.44648	1.31937	4.09324	4.93262	8.50285	6.70223	1	-2.04516	-4.32513	-1.74479	0.575283	-0.114676	0.960519	2.23373	-1.02389	3.7133	4.23723	0.21161	-2.00419	-1.48924	-1.53926
C.cajan_02103	Uncharacterized protein	1	1	1	1	1	1	1	1	1	1	1	8.08142	10.7259	11.8719	12.0909	0.72313	1	1.67375	1	1	1	1	0.893595	1	7.00425	6.87439	1	1	0.885574	1
C.cajan_02110	Uncharacterized protein	1	1	1	1	1	1	1	1	1	1	1	9.85369	10.6364	13.3437	12.2706	1	1	3.23164	1	1.82549	1	1	1	1	6.79949	6.67997	1	1	1	1
C.cajan_02583	Pollen-specific leucine-rich repeat extensin-like protein 3 (AtPEX3) (Pollen-specific LRR/EXTENSIN3) (Cell wall hydroxyproline-rich glycoprotein)	1	1	1	1	1	1	1	1	1	1	1	8.16394	8.45175	12.38	10.3742	1	1	1.40462	1	1	1	1	1	1	1	1	1	1	1	1
C.cajan_02585	21 kDa protein (1.2 protein)	1	1	1	1	1	1	1.51442	1	1.20079	1	1	8.31291	5.46992	10.5842	6.64288	1	1	1	1	1	1	-0.182351	1	1	3.76643	2.84694	1	1	1	1
C.cajan_03159	Uncharacterized protein	1	1	1	-0.761113	1	1	1	1	1	1	1	0.215927	4.62429	7.38402	6.07951	1	1	1	1	1	1	1	-2.30175	1	2.67342	2.50683	1	1	-2.22187	1
C.cajan_03508	Uncharacterized protein	1	1	1	1	1	1	1	1	1	1	1	3.28101	3.22737	7.26521	4.45936	1	-2.45986	-1.00451	1	1	1	0.162623	-1.14053	-1.71587	0.615077	0.65817	1	2.83526	-0.582333	0.818139
C.cajan_03534	Uncharacterized protein	1	-1.10066	1	1	1	1	1	2.64365	1	1	-0.251367	3.18937	3.24896	6.60528	5.71023	-5.48235e-05	0.681701	-0.657008	0.943126	2.07929	0.134431	4.68233	3.10522	-0.111753	4.01766	5.48947	0.480306	3.92144	1	1
C.cajan_03614	Flavonoid 3-O-glucosyltransferase (EC 2.4.1.-) (UDP glucose:flavonoid 3-O-glucosyltransferase) (UDP-glycosyltransferase 78G1)	1	0.241364	-3.57432	1	1	1	1	-4.85879	-2.79699	1	-4.03143	4.01797	3.77754	7.35352	5.86948	-4.21795	1	-5.15706	1	1	-5.2189	-5.24292	-4.6766	1	1.59767	1.46352	1	1	-5.70977	1
C.cajan_03706	Putative clathrin assembly protein At5g57200	1	-5.17573	1	1	1	1	1	1	1	1	1	6.15614	4.91069	8.58086	6.90772	-0.186337	-5.24428	-2.79665	1	-4.16738	-6.15435	-6.11466	-3.8576	-1.09385	3.72034	4.09018	-6.10664	-3.33041	-1.94118	1
C.cajan_03826	Probable pectinesterase/pectinesterase inhibitor 13 [Includes: Pectinesterase inhibitor 13 (Pectin methylesterase inhibitor 13); Pectinesterase 13 (PE 13) (EC 3.1.1.11) (Pectin methylesterase 13) (AtPME13)]	1	1	1	1	1	1	1	1	1	1	-3.58895	5.17459	6.2123	9.27937	7.34591	-4.01066	1	-2.47776	1	1	1	1	-3.28722	1	4.55916	4.67692	-4.68289	1	-2.26903	1
C.cajan_03827	Probable pectinesterase/pectinesterase inhibitor 21 [Includes: Pectinesterase inhibitor 21 (Pectin methylesterase inhibitor 21); Pectinesterase 21 (PE 21) (EC 3.1.1.11) (Pectin methylesterase 21) (AtPME21)]	1	1	1	1	1	1	1	1	1	1	-4.06261	7.1501	5.47138	9.73839	6.36094	1	1	-2.17978	1	1	1	1	-5.1725	-1.65665	4.35048	4.13358	-5.0547	-3.03277	-2.55849	1
C.cajan_04014	Protein LURP-one-related 6	2.27097	-0.227282	1	-0.88126	0.915911	-0.0711802	-0.977429	1	1	1.85654	1.67093	1.95212	5.91092	5.11275	5.61405	-1.79032	1	-2.74866	-0.146435	-0.579702	3.21409	5.19525	4.74452	-0.868418	6.12667	4.58819	-3.24955	0.618906	1	-2.04519
C.cajan_04304	Multidrug and toxin extrusion protein 1 (MATE-1) (Solute carrier family 47 member 1)	1	-0.62623	-1.99784	0.123282	1.20379	-0.859658	-3.24661	1	0.352759	1	-2.51547	4.55719	4.80975	3.17773	6.57785	1	-3.70802	1.7823	-3.29074	1	1	-0.993339	1	1	3.01363	3.36373	1	1	-2.08847	1
C.cajan_04310	Pectinesterase/pectinesterase inhibitor [Includes: Pectinesterase inhibitor (Pectin methylesterase inhibitor); Pectinesterase (PE) (EC 3.1.1.11) (P65) (Pectin methylesterase)]	1	1	1	1	1	1	1	1	-2.32284	1	-1.12104	9.06561	8.86465	12.1242	11.1393	-1.25692	-4.28178	1.16063	1	-1.22316	-2.6184	3.67135	1.89033	-0.275722	7.56015	7.75971	-3.59408	-0.631031	0.487723	1
C.cajan_04482	Rho GDP-dissociation inhibitor 1 (AtRhoGDI1) (Rho GDI-1)	-2.89586	2.86174	2.41872	1.79767	3.54944	2.96593	2.19708	1	3.77769	3.49408	-0.150404	6.60633	4.29428	7.57522	4.75726	1	-1.86018	1.07745	1	1	0.00603226	-0.665727	-2.66588	-3.16794	2.71892	2.86011	1.87978	-0.843254	2.52217	-0.565229
C.cajan_23582	Glyceraldehyde-3-phosphate dehydrogenase GAPC2, cytosolic (EC 1.2.1.12) (NAD-dependent glyceraldehydephosphate dehydrogenase C subunit 2)	1	1	1	1	1	1	1	1	1	1	1	8.94	2.32334	8.83971	2.93677	-3.62131	-3.4443	1	1	1	1	1	1	1	2.72848	3.24093	1	1	-4.02557	1
C.cajan_32927	Beta-galactosidase 13 (Lactase 13) (EC 3.2.1.23)	1	-5.57514	-2.67625	1	1	-3.17605	-3.44742	1	1	1	-2.02636	9.15426	8.73848	12.1404	10.5536	-1.42954	-1.83371	1.35398	-3.58812	-2.39383	-5.82071	1	0.0824846	0.832234	7.32798	7.45228	-2.54027	-0.772767	0.279055	1
C.cajan_32935	Uncharacterized protein	1.23032	-2.71118	-0.202504	-0.0345725	0.952423	-1.871	-2.68375	1	1	-0.351697	1	7.00198	3.2767	7.70226	4.51046	-3.23182	1	-1.31506	1	-2.13008	1	-2.69733	-1.38579	-1.97763	1.02542	1.2149	-1.67191	-1.59622	-0.450366	1
C.cajan_32943	Uncharacterized protein	-1.59948	-2.3416	-3.36173	-0.76544	0.52647	1	-1.67909	-2.50054	-2.10846	1	-1.55195	3.64525	4.31276	7.64363	6.50299	-3.04873	-3.94925	1.56273	-2.68787	1	-1.52678	-1.78905	-0.780703	-4.73691	3.06577	3.6001	-0.642259	-0.264254	2.95799	0.351029
C.cajan_26516	Pollen-specific protein SF3	1	-3.24086	1	1	-0.26626	1	-2.12168	1	1	5.16627	3.99034	8.97462	8.77492	11.8951	10.4449	-2.75327	-2.01788	0.689245	1	-0.549487	-3.36701	-1.76122	0.906814	-1.24751	6.85321	6.98446	-1.21907	0.702613	-0.194315	1
C.cajan_33678	Protein LURP-one-related 6	1	1.73792	1	1	0.20868	1.76987	-2.12618	1	1.69492	1	0.111485	3.83019	6.60924	7.66852	6.54306	-3.91464	1	1.76185	-1.31323	0.663918	0.490498	6.10204	3.99414	-0.194821	5.26105	6.73571	-0.195537	3.83313	2.05636	5.72714
C.cajan_32994	Beta-1,4-mannosyl-glycoprotein 4-beta-N-acetylglucosaminyltransferase (EC 2.4.1.144) (N-glycosyl-oligosaccharide-glycoprotein N-acetylglucosaminyltransferase III) (GNT-III) (GlcNAc-T III) (N-acetylglucosaminyltransferase III)	1	-3.01676	1.09851	-0.170767	3.80052	1	0.0805212	1	1	3.73906	3.15219	4.88412	5.7595	8.91978	6.94637	-3.63736	1	-0.0497287	-2.01793	1	-2.5843	-3.18541	0.895233	1	4.13065	4.69248	2.01274	-0.917069	0.907891	-0.462778
C.cajan_25651	Reticuline oxidase-like protein (EC 1.21.-.-)	1	1	1	1	1	1	0.0981905	1	1	1	1	6.79058	4.27193	8.38417	5.1912	1	-2.84064	-2.14716	1	1	1	1	1	1	2.45805	1.91479	-0.6319	1	-2.97852	1
C.cajan_25621	Bifunctional monodehydroascorbate reductase and carbonic anhydrase nectarin-3 (EC 1.6.5.4) (EC 4.2.1.1) (Nectarin-III) [Cleaved into: Nectarin-2]	-1.96358	1	1	1	1	1	1	1.65689	-1.7573	1	-0.973676	2.75477	3.08843	6.57201	4.85642	1	5.77579	-1.47654	1	1	1	1	0.22341	-2.13951	2.12045	2.25121	1	-2.02732	-2.33689	-1.01883
C.cajan_25650	Reticuline oxidase-like protein (EC 1.21.-.-)	1	-3.61224	1	-4.30423	1	-3.51904	-0.768555	-3.91485	1	1	1	6.62281	4.22091	7.80552	5.04049	-3.19271	1	-3.18982	1	1	-4.94502	1	1	-4.33989	4.15981	4.05573	-0.0564267	-2.25702	-3.23263	1
C.cajan_23819	Uncharacterized protein	1	1	1	1	1	1	1	1	1	1	1	10.5554	1	8.95908	4.77296	1	4.79581	1	1	1	1	1	1	1	3.03084	2.41144	1	1	1	1
C.cajan_23862	Vacuolar amino acid transporter 1	-3.30506	3.66466	1.10881	3.69419	-0.0240529	4.75268	-1.34937	0.291863	3.79486	0.545593	-4.65868	5.31751	4.17315	4.6868	4.21887	-1.59464	0.101811	3.36951	1	1	-3.63699	-1.26112	-2.97024	-4.11077	3.69281	2.87095	1.0642	3.6137	2.81786	1.96037
C.cajan_35353	Vesicle-associated membrane protein 711 (AtVAMP711) (v-SNARE synaptobrevin 7C) (AtVAMP7C)	1	1	2.07935	1	2.14036	1	1	-0.125516	1	1	1.04414	5.59048	5.11453	8.88783	7.33376	0.557533	-0.23742	1	1	1	1	1	1	1	0.306426	1	1	0.164503	0.762289	1
C.cajan_35352	Vesicle-associated membrane protein 711 (AtVAMP711) (v-SNARE synaptobrevin 7C) (AtVAMP7C)	1	1	-0.186456	1	-1.18004	1	1	-2.34556	1	1	1	3.743	3.56625	6.81001	5.27857	1	-2.53892	-1.14135	-0.0679464	1	-2.37357	1	1	1	2.31134	2.29702	-0.654431	-15.0342	-4.75808	1
C.cajan_24412	Uncharacterized protein	1	1	1	1	1	1	1	1	1	1	-1.09902	8.46637	8.38077	11.4077	8.99651	1	1	-1.49406	1	1	1	1	1	1	5.80581	5.51372	1	1	0.271784	1
C.cajan_35227	Uncharacterized protein	1	1	1	1	-0.0936697	1	1	1.14664	1	1	1	5.72208	5.58126	8.97292	6.20836	1	1	1	1	1	1	1	1	1	2.77277	2.18371	1	1	1	1
Not available	0	1	1	1	1	1	1	1	1	1	1	1	2.56835	3.7509	3.83316	2.76282	1	1	1	1	1	1	1	-1.90056	-0.20423	5.07529	4.53804	-1.62065	3.08447	-1.82946	1.88065
C.cajan_28222	Uncharacterized protein	-0.0805836	-0.762375	-1.74382	-0.65353	-0.327776	1	-2.80056	-2.04994	-1.66034	1	-0.481672	4.84808	1.14474	5.86275	2.32145	-4.63788	-0.885774	0.909343	-0.206477	-0.98585	1.29686	1.48351	2.63245	-1.53875	2.54676	2.45375	0.155607	1.22442	1.21875	1.50402
C.cajan_36260	HVA22-like protein j (AtHVA22j)	-0.301721	0.836191	-0.412952	0.199336	2.08381	2.07829	0.845703	1.06357	1.38136	-0.619149	0.0167958	7.53754	7.94845	11.1046	9.93603	1.13852	1.70207	1.35731	0.88797	0.941467	0.666175	1.07429	2.06607	4.22303	6.4877	6.28722	0.228849	-0.382466	0.405818	-2.06638
C.cajan_27472	Protein neuralized	-5.51375	-0.0888162	1.19163	-6.05952	0.701443	0.473413	1.26361	1.02991	0.198205	2.73226	-1.9003	4.22653	2.84922	6.93151	4.34473	-0.425125	-0.658272	1.87013	-0.142412	-1.70053	0.866884	-1.81308	-1.82731	-1.4698	1.97873	2.33887	2.05797	-2.71022	2.43287	-4.86444
C.cajan_37920	Uncharacterized protein	-5.00245	1.34948	1.37011	-1.38676	2.22199	1.70566	1.46211	-0.173814	1.92243	1.96992	0.753219	3.92376	3.12682	4.71964	3.80733	1.40601	0.645831	3.38049	2.76729	0.47442	1.37885	0.0771473	-2.97951	2.45256	3.75303	3.1166	1.59926	2.56562	2.76602	1.51518
C.cajan_40463	Uncharacterized protein	1	1	1	1	1	1	1	1	1	1	-2.574	2.09324	4.04915	7.43445	5.28833	1	1	1	-1.34408	1	-3.88625	1	1	1	1.52939	1.79164	1	-0.847757	1	-1.20375
C.cajan_33325	WD repeat-containing protein 44 (Rab11-binding protein) (Rabphilin-11)	1	0.00324242	-3.49032	-1.31301	-2.42806	-0.498851	-1.22717	0.440017	-0.287024	-2.7583	-1.50813	3.41669	3.11258	6.69314	4.42599	-1.19243	1.23283	-0.0631514	-2.37446	-1.45252	-1.91776	1.41689	3.80355	2.57427	3.52462	1.82374	-1.56013	-0.350528	-0.640621	0.72561
C.cajan_39705	U-box domain-containing protein 35 (Plant U-box protein 35) [Includes: E3 ubiquitin ligase (EC 6.3.2.-); Serine/threonine-protein kinase (EC 2.7.11.-)]	1	1	1	1	1	1	-3.09544	1	1	1	1	4.77215	4.55078	8.32019	6.34469	1	1	-1.71787	1	1	1	-5.40269	-4.30924	-4.50122	3.30829	3.54406	-0.681006	-3.83107	0.507079	1
C.cajan_26764	NAC transcription factor ONAC010	1.57165	1.07409	-0.392789	-1.06061	-0.677749	2.53367	-2.07785	0.0150979	0.0138124	1	1.62103	3.29808	7.20209	7.60774	7.35779	-0.715377	1.51793	3.30406	-0.635089	2.58783	1.63854	5.81283	5.7016	0.955499	6.85119	8.38906	1.20992	4.97936	3.65723	2.34888
C.cajan_31220	Aldose 1-epimerase (EC 5.1.3.3) (Galactose mutarotase)	1	1	1	1	1	-1.57433	1	1	-2.26994	1	-1.74276	6.86338	7.65264	10.7443	9.32702	-3.18009	-2.5511	0.180492	-2.09848	-2.54956	1	1	-0.87847	-3.87291	5.86888	5.96537	-3.26872	-3.78165	-0.546601	1
C.cajan_32224	Olee1-like protein	1	-2.64859	1.86504	1	-0.848063	1	2.19232	1	-1.93317	2.47048	1	9.96067	9.29192	12.3806	10.5019	-3.20608	1	1.21494	-0.644943	1	1	-1.50288	-2.05176	1	7.37361	7.90692	1.52105	-2.41421	0.613843	1
C.cajan_27133	Probable pectate lyase P59 (EC 4.2.2.2)	1	1	1	1	1	1	1	1	1	1	-3.47943	4.63206	5.67823	9.09594	6.57507	-3.91861	1	-2.90866	1	1	1	1	1	1	3.75116	3.33463	1	1	1	1
Not available	0	1	1	1	1	1	1	1	1	1	1	1	7.18879	6.78401	9.80392	7.56819	1	1	1	1	1	1	1	-1.48621	-1.04224	6.10764	6.28948	1	1	1	1
C.cajan_25279	Floral homeotic protein APETALA 1 (Agamous-like MADS-box protein AP1)	1	1	1	1	1	1	1	1	1	1	1	6.59352	6.61107	2.57636	1	1	-1.83782	-1.40683	0.608156	1	2.29645	2.44771	-2.61948	-2.14572	6.33155	7.85977	3.70352	-0.49739	1	1
C.cajan_25778	Vestitone reductase (EC 1.1.1.348)	-0.57979	-0.869222	-1.05592	-2.11555	2.76482	1	0.446468	-1.7783	1	0.0844725	-0.12276	2.73142	4.14252	5.04702	4.31629	-0.548626	-1.8312	1.98037	1.38336	1.14001	0.701593	0.371414	-0.226448	1.08169	3.60491	4.12138	1.6527	0.348221	0.693097	-1.43731
C.cajan_41994	Polygalacturonase (PG) (EC 3.2.1.15) (Pectinase)	1	1	1	1	1	1	1	1	1	1	-2.11085	7.36719	6.62612	9.79201	6.84673	-3.589	1	-2.50463	1	1	1	1	-4.01605	1	4.8832	4.96383	1	-3.43345	-1.94961	1
C.cajan_30260	Uncharacterized protein	1	1	1	1	1	1	1	1	1	1	1	5.6123	4.19933	7.38296	5.91085	-3.6141	-1.40087	-0.217333	1	1	1	1	1	1	2.10586	2.42562	-3.06071	-2.48261	-0.0603732	1
C.cajan_33714	Ribonuclease 3 (EC 3.1.27.1)	1	1	0.458309	1	1	1	1	1	1	1	1	4.04842	6.91737	9.3772	8.76275	1	-2.35717	1	1	1	1	1	1	1	-0.162347	5.42765	1	1	1	1
C.cajan_32268	Nodulin-26 (N-26)	1	2.90231	-2.21136	1	1	0.185093	-2.41565	7.5786	1.15604	1	-2.6818	5.94491	5.02855	6.04724	6.37214	6.33426	10.3811	0.234219	1	1	-2.85238	-0.0612927	-0.389238	2.81068	6.61199	2.08039	-3.70167	-0.0436192	2.52578	3.08494
C.cajan_40540	Probable protein kinase At2g41970 (EC 2.7.11.-)	1.40491	-1.66189	-2.21648	0.395085	1.89172	0.560519	-1.46828	-0.770757	-1.82861	0.00447982	1.31042	6.76583	6.43178	9.81597	8.02891	-0.854171	-1.27123	0.765823	0.413031	1.3316	1.63149	1.28561	2.32178	1.55509	4.89796	5.10244	0.774578	0.600679	1.13796	0.778032
C.cajan_27022	Probable pectate lyase 3 (EC 4.2.2.2) (Pectate lyase A2)	1	1	-3.07475	1	1	1	1	1	1	1	-1.92278	8.96099	8.6945	12.0627	10.729	-0.705368	-2.28324	1.20744	1	1	1	1	-0.483364	-4.16085	7.40953	7.52132	-2.56637	-0.420206	-0.00471521	1
C.cajan_31785	Exopolygalacturonase clone GBGE184 (ExoPG) (EC 3.2.1.67) (Galacturan 1,4-alpha-galacturonidase) (Pectinase)	1	-3.05437	-1.9905	-2.16245	-2.05535	1	-1.9744	-2.29342	-3.18123	0.0301807	-2.5026	3.35917	5.28999	8.50764	6.80138	1	1	-1.6111	-2.96095	-0.749975	-4.15512	-0.44163	-0.220125	-5.36967	3.58804	3.96258	-2.87777	-2.03185	-2.15544	1
C.cajan_38001	E3 ubiquitin-protein ligase RING1-like (EC 6.3.2.-) (RING finger protein 1)	1	-3.08838	-1.95883	1	-0.659882	1	-1.16557	1	-2.30919	1	-1.79741	3.90233	5.50954	9.10249	6.71731	-3.54472	-3.71243	-2.14865	-0.145352	-2.16525	-0.49443	-3.12853	-3.44416	-2.60203	3.70739	4.33151	-2.75506	-1.92941	-2.34005	-2.48
C.cajan_35964	Cation/H(+) antiporter 15 (Protein CATION/H+ EXCHANGER 15) (AtCHX15)	1	1	1	-2.47924	-3.40199	1	-3.26295	1	-3.5221	-1.28727	1	3.76741	4.2094	7.69652	6.22681	1	1	-3.11255	-3.35233	-3.73955	-3.21875	-3.95219	-4.45593	1	2.66966	3.10597	1	-3.88197	-2.21901	-3.84036
C.cajan_29744	UPF0392 protein At1g27200	1	-0.170198	-2.1832	-2.44134	0.208417	-2.26857	-1.78226	-2.58705	-0.586363	-1.42321	-0.361025	5.61633	6.39544	9.74707	8.25674	-0.0768219	-2.25775	-1.80776	1.03714	-0.653475	1.108	2.26011	2.22639	-0.735963	5.26348	5.70988	-2.24536	-0.487476	-1.81992	-3.66177
C.cajan_28455	Bidirectional sugar transporter SWEET5 (AtSWEET5) (Protein VEGETATIVE CELL EXPRESSED 1) (AtVEX1)	0.0954789	-0.903571	-0.186009	-1.04507	2.49583	-1.047	-4.07467	0.355501	-0.593206	1.42887	2.63182	6.37364	7.57763	7.54679	8.02309	3.534	-0.0478767	3.75082	0.996692	1	3.94486	2.66425	0.859206	2.72868	7.07639	5.74758	1.67696	1.2654	4.46824	0.0610019
C.cajan_25145	Cell wall / vacuolar inhibitor of fructosidase 1 (AtC/VIF1)	1	1	1	1	1	1	1	1	1	1	1	0.646494	3.35067	6.76877	3.79746	1	1	1	1	1	1	1	-2.43536	1	0.705199	1.06793	1	1	-2.47153	1
C.cajan_32385	Uncharacterized protein	1	1	1	1	1	1	1	1	1	1	1	6.93912	4.04116	8.14534	5.09251	1	1	1	1	1	1	1	1	1	2.35128	1.09271	1	1	1	1
C.cajan_26413	Probable beta-1,3-galactosyltransferase 18 (EC 2.4.1.-)	-4.34177	0.518847	1.21664	0.698423	1.69976	-0.235822	1.63981	0.554422	-0.62041	1.7619	0.489358	2.31075	4.38801	3.83836	1.78998	-1.3868	-0.137446	2.15213	-0.904637	1	-2.88051	-5.25677	1	-3.07646	5.61942	2.73066	1.68668	0.945675	1.79771	-0.0144719
C.cajan_26463	Uncharacterized protein	1	1	1	1	1	1	1	-2.00395	1	1	-3.43947	1.71965	4.20228	6.75612	5.60543	-2.8104	1	-4.92198	1	1	1	1	-4.91863	-2.61108	2.58659	2.9952	-4.60868	-4.25582	-3.29115	1
C.cajan_35951	Uncharacterized protein	1	0.435607	1.12644	1	1.154	1.67291	2.60311	1	3.10546	1	-2.63783	3.68546	3.97737	5.45302	4.67203	1.75892	1	1.94936	1.26447	-0.814342	2.10676	0.46728	1	-0.171601	2.55557	3.37562	2.85623	1	2.90554	1
C.cajan_29165	ABC transporter G family member 1 (ABC transporter ABCG.1) (AtABCG1) (White-brown complex homolog protein 1) (AtWBC1)	-1.11198	2.01021	2.94671	-2.42393	2.66091	0.236193	4.34946	3.68605	1.91787	4.02249	2.17423	4.67627	5.76286	6.21163	3.88424	-0.310925	0.965293	3.81991	-0.0956092	-1.04384	-0.541685	3.07248	-1.58803	0.752757	5.9074	3.55854	4.31696	1.60792	-1.46257	-3.79996
C.cajan_23865	Asparagine--tRNA ligase, cytoplasmic 2 (EC 6.1.1.22) (Asparaginyl-tRNA synthetase 2) (AsnRS 2)	1	2.82412	0.625373	0.21764	1.72504	2.22186	0.132774	-3.74898	2.32994	1.44426	0.216784	1.30671	3.63413	4.40744	2.49033	1.62186	-1.97112	0.668981	2.31797	0.655883	1.29301	-3.0341	-4.26709	0.818392	5.33118	2.42051	-0.295946	-3.71969	-0.948085	1
C.cajan_23980	Expansin-B3 (At-EXPB3) (AtEXPB3) (Ath-ExpBeta-1.6) (Beta-expansin-3)	-1.53161	-1.11751	1	1	1.54826	-1.38993	-1.61212	1	0.586981	-0.584144	-2.67749	7.74347	7.3549	10.8131	8.53293	-1.5555	1	0.0184205	-1.45743	1	-0.977855	1	-1.62128	0.747748	5.38441	5.02087	0.422545	-3.37562	-1.42695	1
C.cajan_25731	Salicylate carboxymethyltransferase (EC 2.1.1.274) (S-adenosyl-L-methionine:salicylate acid carboxylmethyltransferase) (CbSAMT) (Salicylate O-methyltransferase)	1	-1.45234	1	0.0441703	-2.13764	1	4.75763	-1.98388	2.42106	0.989844	1.87959	3.2804	5.40634	3.8109	7.49247	-2.08353	-2.43943	5.12939	3.17532	3.28353	0.720725	4.74804	0.251713	-0.49737	4.6217	4.02839	0.852135	2.3199	4.73683	4.66379
C.cajan_25699	Uncharacterized protein	1	1	0.179753	1.25187	0.770203	0.350022	0.375434	1	1	0.856213	1	4.23648	4.70999	8.4514	6.84075	-2.46531	1	-0.908594	0.401554	1	-1.25251	-0.693913	-3.16468	-2.64557	3.13895	3.57513	-1.12975	-2.4645	-1.15735	1
C.cajan_27282	Putative uncharacterized protein	1	-2.71458	1	1	1	1	1	1	1	1	-0.0776469	10.764	10.9687	13.8842	12.3719	0.428464	0.00779829	2.63817	-0.175633	-0.12624	1	1	1.96865	-2.50548	8.50905	8.61086	-0.0687678	1.15023	2.63344	1
C.cajan_35504	Cytochrome P450 71A1 (EC 1.14.-.-) (ARP-2) (CYPLXXIA1)	1	-1.19357	2.39955	1	2.26508	0.147815	4.43008	-2.76993	-1.05195	2.60933	-1.11214	4.16138	8.35251	6.75232	8.05926	2.49207	-2.98441	5.33295	2.86361	1.6182	2.72253	1.11667	-3.62488	-1.1969	7.84455	5.97604	3.90089	3.72519	5.5114	-2.10225
C.cajan_31053	Uncharacterized protein	1	1	1	1	1	1	1	1	1	1	1	3.32757	4.66823	7.92341	6.44347	1	1	1	1	1	1	1	1	1	2.87456	3.01269	1	1	1	1
C.cajan_38826	WAT1-related protein At1g68170	-2.58487	1	-2.72454	1	-0.0197114	-1.69482	1	1	1	-0.214076	1.77567	-0.819129	6.16238	5.53941	5.35582	-2.12685	0.783524	-3.31654	1	-0.563167	0.871087	3.77216	2.43564	-2.76738	5.49828	5.00656	-0.967061	-0.183946	1	-1.61762
C.cajan_36243	Probable receptor-like protein kinase At4g39110 (EC 2.7.11.-)	-3.4092	0.366174	1	-2.20191	1	-1.52098	-4.40758	-0.348763	-0.807571	1	1	5.39381	5.83236	9.29346	7.04998	-2.52265	-3.59734	-1.42822	1	-3.91476	1	-2.97552	-4.10986	-1.89625	4.43139	4.78178	1	-0.621089	-3.01721	-1.02113
C.cajan_25431	Pollen-specific protein-like At4g18596	1	1	1	-2.25012	1	1	1	-1.77988	1	1	-2.69675	9.82338	9.41136	12.7128	11.5146	-1.14929	-0.174201	1.8346	1	0.0665094	-2.88936	1	1.68583	-1.33635	8.04842	7.93046	-0.711502	0.052068	1.36059	1
C.cajan_35677	Uncharacterized protein At5g39865	-4.28006	-1.81161	3.3838	-2.55337	3.68084	-0.495306	-0.714979	1	1	1.1273	1.14091	1.97536	4.37802	4.93895	5.7082	-2.13937	1	4.04255	2.28169	0.0791426	-2.39974	-3.95588	-1.55462	1	3.96001	3.98793	0.306216	1.46277	5.20289	1
C.cajan_30226	Uncharacterized protein	1	1	1	1	1	1.13432	1	1	0.782568	1	1	1	5.01238	4.9084	6.61109	1	1	1	1	1	1	1	1	1	2.07323	3.45452	1	1	1	1
C.cajan_32612	Non-specific lipid-transfer protein 3 (LTP 3)	1	4.33533	-1.36089	1	1	5.25078	1	1.66382	3.76099	1	0.631197	12.2053	14.2414	14.3343	11.9703	-0.750506	0.890921	0.00896011	1	0.438304	1	1	1	1.94915	14.3059	11.3879	-2.02969	1.21531	-2.06284	3.26268
C.cajan_39656	Floral homeotic protein AGAMOUS (GAG2)	1	1	1	1	1	1	1.85845	1	1	1	2.48206	8.38246	7.84408	10.0091	9.34501	-0.997218	1	7.94874	1.70598	1.84413	-0.923712	1	1	1	1.85781	7.15609	-0.693735	6.24028	6.85788	5.96211
C.cajan_39657	Floral homeotic protein AGAMOUS (GAG2)	1	1	1	1	1	1	-0.864673	1	1	1.28431	0.436578	6.72432	6.37964	8.54897	8.3983	1	-3.38381	6.55597	0.0503276	1	-2.0975	-2.06436	-1.42073	1	1.48385	6.83383	1.22024	6.21513	6.56665	5.72125
C.cajan_24782	GDSL esterase/lipase At5g45950 (EC 3.1.1.-) (Extracellular lipase At5g45950)	0.0183778	1.13565	5.14161	-0.589166	6.55589	1	5.84971	-1.97051	-1.22645	7.31187	5.21307	8.47291	10.5174	8.77971	5.53793	-2.377	1	4.50412	3.36962	-1.71259	0.460522	-1.59641	-5.32657	-0.0897555	11.3674	5.28833	5.13722	-0.556718	1.81406	-0.536474
C.cajan_26153	Protein HEADING DATE 3A (FT-like protein A)	1	1	1	1	-0.221447	1	1	1	1	1	4.04135	2.81003	6.29747	6.44273	6.33344	-0.760475	1	3.01147	2.66827	6.32895	-0.542128	1	1.11119	1	4.93317	5.12268	1	4.05234	-0.527294	1
C.cajan_38171	Chlorophyllase-1 (AtCLH1) (EC 3.1.1.14) (Chlorophyll-chlorophyllido hydrolase 1) (Chlase 1) (Coronatine-induced protein 1) (CORI1)	1	-1.13888	-2.34788	1	0.53652	0.611711	-2.63048	1	-1.87748	1	-1.30699	2.8131	6.13461	1.62605	3.55568	-1.49167	1	0.175186	-0.653258	1	-2.10951	1	1	-3.50996	5.26687	1.44761	-2.92649	0.0193746	2.52559	2.07947
C.cajan_48110	Tryptophan synthase beta chain 2, chloroplastic (EC 4.2.1.20)	3.91509	1	-1.44397	1	1	1	0.909043	-0.823297	-0.654252	1	-0.927123	5.4367	10.429	10.7018	10.4321	-1.81163	-1.35665	3.69413	5.41254	3.98235	4.35468	6.90673	1.75134	2.30748	11.5089	10.5829	1.48136	5.77941	2.58319	3.84958
C.cajan_47154	ABC transporter C family member 10 (ABC transporter ABCC.10) (AtABCC10) (EC 3.6.3.44) (ATP-energized glutathione S-conjugate pump 14) (Glutathione S-conjugate-transporting ATPase 14) (Multidrug resistance-associated protein 14)	-1.64674	0.913087	3.18104	-0.10056	1.91729	2.0055	-0.111475	1.22406	1.37044	2.74389	0.417542	1.01787	3.65921	5.2248	5.85976	2.59342	1.2223	1.81665	0.87648	1.3038	0.521573	-3.36697	1	1	2.98523	3.48592	-1.68546	-2.75499	-0.656347	1
C.cajan_48006	ABC transporter C family member 10 (ABC transporter ABCC.10) (AtABCC10) (EC 3.6.3.44) (ATP-energized glutathione S-conjugate pump 14) (Glutathione S-conjugate-transporting ATPase 14) (Multidrug resistance-associated protein 14)	1	2.55703	3.43218	2.01174	4.23779	1	1.78838	-0.544088	0.512136	3.5216	-0.376234	1	4.85002	5.9766	7.66075	3.90597	2.09911	2.48833	1.78514	2.00572	0.361892	1	1	1	4.7565	4.89059	-0.482025	0.0604902	-0.491561	1
C.cajan_46391	Probable pectinesterase/pectinesterase inhibitor 13 [Includes: Pectinesterase inhibitor 13 (Pectin methylesterase inhibitor 13); Pectinesterase 13 (PE 13) (EC 3.1.1.11) (Pectin methylesterase 13) (AtPME13)]	1	1	1	1	1	1	1	1	1	1	-0.277191	10.6573	10.0519	13.5356	12.0672	-0.984482	-0.94295	3.03029	-1.41607	-1.57913	-5.22043	-4.25183	0.318832	-2.25898	8.96148	9.00197	-1.97415	0.312874	1.53296	1
C.cajan_46392	Probable pectinesterase/pectinesterase inhibitor VGDH2 (VANGUARD1-like protein 2) (VGD1-like protein 2) [Includes: Pectinesterase inhibitor VGDH2 (Pectin methylesterase inhibitor VGDH2); Pectinesterase VGDH2 (PE VGDH2) (EC 3.1.1.11) (Pectin methylesterase 37) (AtPME37) (Pectin methylesterase VGDH2)]	1	1	1	1	1	1	1	1	1	1	2.38016	12.9292	12.3773	15.7891	14.6276	2.57152	2.25535	4.87039	1	1	1	1	1	1	1	1	1	1	2.30002	1
C.cajan_47507	Transcription factor MYB113 (Myb-related protein 113) (AtMYB113)	-1.8596	1	1.11492	1	1.73765	1	2.37392	1	1	4.21614	1.01135	9.91708	10.8013	7.68132	4.88066	1	-2.86662	2.39719	-2.43901	1	1	1	0.859946	-1.52532	10.3835	5.45165	3.56291	-0.315382	3.64988	1
C.cajan_48490	Probable pectinesterase/pectinesterase inhibitor 13 [Includes: Pectinesterase inhibitor 13 (Pectin methylesterase inhibitor 13); Pectinesterase 13 (PE 13) (EC 3.1.1.11) (Pectin methylesterase 13) (AtPME13)]	1	1	1	1	1	1	1	1	-3.12889	1	0.0158401	10.5575	10.0141	13.6934	12.444	-0.476059	-1.53559	2.39362	-2.80272	-2.20382	-5.23999	1	1.3064	-1.43611	9.04994	9.30729	-1.20343	0.971818	1.43148	-3.52309
C.cajan_31648	Potassium transporter 1 (AtKT1) (AtKUP1) (AtPOT1)	-3.40918	0.660554	1.33385	-0.822054	2.9548	-2.00171	2.04875	1	-0.42831	3.3014	3.35959	4.88175	6.35389	7.43207	7.1458	-6.62646	1	3.77844	2.49058	0.973457	3.71833	3.32363	-0.165004	-4.8159	7.17836	6.55786	2.38131	-1.79167	3.98151	-2.58443
C.cajan_31667	Olee1-like protein	1	-1.60537	1	-1.36447	-0.744864	0.604992	1	5.35722	-0.783459	1	-2.8168	9.63417	9.67801	12.874	11.5455	0.751789	2.24581	1.81116	1	-1.06047	1	-3.07933	1.31597	0.850423	6.23912	6.57785	-0.531398	-0.519497	0.978979	1
C.cajan_25558	Probable xyloglucan endotransglucosylase/hydrolase protein 32 (At-XTH32) (XTH-32) (EC 2.4.1.207)	1	6.07558	-2.43826	1	3.12426	5.41035	1	-2.6781	5.58472	-0.731355	-1.59178	5.05153	8.77612	7.86867	8.63363	-3.33466	-2.57539	3.00417	-2.07694	2.77133	1.88157	3.53737	1.74032	-3.40596	8.95466	6.12329	-3.81354	6.14615	2.03118	7.30838
C.cajan_25566	Zinc finger protein ZAT5	4.53432	2.73188	-0.318094	2.29689	3.61599	3.72465	0.484045	0.505484	1.99986	0.169271	2.08058	3.82031	7.67997	8.45623	6.51593	1.81777	2.57981	-1.01579	1.85326	1.59773	2.84434	5.64691	6.8393	-0.16706	9.27216	7.09823	1.77626	2.83927	-0.196546	4.1643
C.cajan_29102	Uncharacterized protein	1	-1.84529	0.944244	1	0.682106	-0.413622	0.550753	0.55665	1.20582	1.09173	-1.35753	3.55315	3.26221	4.32522	4.38786	1.57338	0.541644	3.39565	1.90579	0.047329	-1.51001	-2.69861	1	1.86829	1.3942	2.62829	0.177127	1.06991	1.47383	1
C.cajan_29103	Endoglucanase 16 (EC 3.2.1.4) (Endo-1,4-beta glucanase 16)	1	1	1	1	1	1	1	1	1	1	-3.70617	5.3233	2.8385	6.89491	4.21675	1	1	1	1	1	1	1	1	-4.25216	1.15779	0.541852	1	1	1	1
C.cajan_29105	Monoacylglycerol lipase ABHD6 (EC 3.1.1.23) (2-arachidonoylglycerol hydrolase) (Abhydrolase domain-containing protein 6)	1	-3.83378	1	-2.44564	-0.605556	1	0.254134	1	1	1	-1.3607	4.85603	4.95336	8.29978	6.02325	-2.86581	-3.0987	0.0728741	1	1	-0.948038	-4.30378	-3.21259	2.46934	2.38502	2.32964	-0.261454	-3.63304	1.54825	1
C.cajan_41558	Rop guanine nucleotide exchange factor 12 (AtRopGEF12) (Protein MATERNAL EFFECT EMBRYO ARREST 64) (Rho of plants guanine nucleotide exchange factor 12)	-1.78874	0.322159	-0.763019	1	0.7318	1.50302	-2.23567	0.277723	1.12893	1	-0.94039	4.17001	4.911	8.1016	6.08918	-1.81493	0.108585	-0.0161852	0.400461	0.819586	-0.606604	-0.114093	-0.409696	-1.73477	3.30055	3.59256	-0.68584	-0.652375	-0.912871	1
C.cajan_30211	U-box domain-containing protein 52 (Plant U-box protein 52) [Includes: E3 ubiquitin ligase (EC 6.3.2.-); Serine/threonine-protein kinase (EC 2.7.11.-)]	1	-2.57341	-6.59544	-6.62222	-3.23928	-3.58182	1	-7.12854	-4.37622	1	1	3.73329	3.61657	7.36257	5.25446	-4.82835	-4.62253	-3.20487	1	1	1	1	-3.32914	1	2.30626	2.58452	1	-3.83058	-4.31491	1
C.cajan_28143	Lipase (EC 3.1.1.3) (Triacylglycerol lipase)	-2.58849	-5.60434	1	1	1	1	1	1	-2.32363	1	1	3.94612	3.17114	7.19339	4.21319	1	1	-4.74878	1	1	-3.35861	-1.95463	-2.961	-0.452051	1.40145	1.59444	1	-4.76444	-5.22546	1.37271
C.cajan_28139	Uncharacterized protein	1	1	1	1	1	1	1.06362	1	1	1	-1.22844	3.69622	6.08721	9.03622	7.85148	1	1	-1.61633	1	1	1	1	-1.79906	1	4.62239	4.6913	0.458823	1	-0.196955	1
C.cajan_28171	Uncharacterized protein	1	1	1	1	1	1	1	1	1	1	0.891621	10.6078	10.1365	13.5623	12.2147	-2.0516	-0.857106	2.54059	1	1	1	1	0.474026	-0.849256	8.72449	9.16221	-1.8791	1.21167	1.40567	1
C.cajan_29142	Uncharacterized protein At4g13230	1	1	1	1	1	1	1	1	1	1	1	9.21584	6.40924	11.1545	7.20238	1	-2.54307	-2.7498	1	1	1	1	-2.37194	-3.92883	3.89553	3.30486	1	1	-2.36806	1
C.cajan_29143	Uncharacterized protein At4g13230	1	1	1	1	1	1	1	1	1	1	1	8.98736	4.2578	10.2736	5.08752	1	-1.55057	-4.01266	1	1	1	1	1	-1.93342	2.77828	2.10962	1	1	1	1
C.cajan_33208	Indole-3-acetic acid-amido synthetase GH3.5 (EC 6.3.2.-) (Auxin-responsive GH3-like protein 5) (AtGH3-5)	4.92215	0.18978	-2.57815	0.442938	0.295747	2.1226	-3.79823	0.967095	-0.953855	-0.0898737	-1.55313	3.56384	5.67152	6.79575	4.02397	-3.78848	0.45898	6.26383	0.607162	-0.581165	0.748126	1.15036	-1.89539	-3.06768	6.51957	5.85448	-2.21623	7.59465	7.06962	8.85391
C.cajan_31945	Agamous-like MADS-box protein AGL1 (Protein SHATTERPROOF 1)	1	1	1	1	1	1	1	1	-1.72885	-0.355583	-1.64198	3.87212	4.0859	5.63044	6.73769	-2.59506	-2.99454	7.33378	-1.51666	1	-3.74438	-3.72323	1	1	-0.28714	1.95971	1	7.98251	8.46381	8.44762
C.cajan_31950	Probable xyloglucan endotransglucosylase/hydrolase protein 16 (At-XTH16) (XTH-16) (EC 2.4.1.207)	1	1	1	1	1	1	1	1	1	1	-2.66177	6.39746	7.30448	10.17	8.75668	-1.8713	-2.98498	-0.772062	1	-1.87432	1	1	-0.425627	1	5.38893	5.54185	1	1	-0.987574	1
C.cajan_25031	Putative invertase inhibitor (Pollen allergen Pla a 1) (allergen Pla a 1)	1	1	1	1	1	1	1	1	1	1	1	9.13282	9.4409	12.3694	11.0195	1	-2.30508	1.08875	1	0.335506	1	1	1.27991	-1.58688	7.66682	7.87819	-1.99821	0.542506	1.31235	-1.42675
C.cajan_25032	Putative invertase inhibitor (Pollen allergen Pla a 1) (allergen Pla a 1)	1	1	1	1	1	1	1	1	1	1	-0.971272	8.99352	8.55953	11.9068	10.1153	-1.422	-3.25192	1.10298	1	-2.22961	1	1	-2.09702	1	6.40294	6.56843	-2.0205	1	-3.07237	1
C.cajan_25033	Putative invertase inhibitor (Pollen allergen Pla a 1) (allergen Pla a 1)	1	1	1	1	1	1	1	1	1	1	0.0514417	8.95035	8.76109	11.9897	10.4784	-1.8039	-3.21962	1.13065	1	1	1	1	0.630527	1	7.18305	7.50595	1	-0.478079	0.534898	1
C.cajan_25034	Putative invertase inhibitor (Pollen allergen Pla a 1) (allergen Pla a 1)	1	1	1	1	1	1	1	1	1	1	-1.57318	8.13537	8.59097	11.6178	10.0927	-0.733308	1	-0.718386	1	1	1	-2.86784	0.522679	-2.32896	6.79514	7.08172	-2.71702	-0.226804	0.236119	1
C.cajan_31074	F-box protein CPR30 (Protein CONSTITUTIVE EXPRESSER OF PR GENES 30)	1.05881	0.927039	0.0894032	-0.270634	0.609481	1.4103	1.30928	0.376902	1.92958	1	0.0609466	3.73849	3.63046	6.65773	4.8362	1.9452	1.61374	1.85181	-0.278141	0.427263	-0.810245	-0.484604	-0.0246354	1.40257	1.00506	0.427048	-2.71688	0.855216	3.67653	1.58778
C.cajan_31575	Uncharacterized protein	1	1	1	1	1	1	-3.95701	1	1	1	1	4.00297	1.99021	6.40152	2.98031	1	1	-1.71627	-3.10838	1	1	1	1	-4.6818	4.36855	0.212208	-4.36206	-2.84681	-1.82316	1
C.cajan_42248	Linoleate 13S-lipoxygenase 2-1, chloroplastic (EC 1.13.11.12) (Lipoxygenase 2-1)	-4.26664	-2.60474	1.39668	-1.93178	4.95858	0.377002	1.58626	-2.61206	1.57904	1.31046	-2.96363	6.8129	8.52542	7.04353	3.4744	1.58745	-5.8336	-1.88008	-3.40518	-2.43572	-3.53761	-5.51399	-3.84064	2.88379	8.92625	4.20883	1.34997	2.5574	-1.82388	2.13945
C.cajan_29552	Probable LRR receptor-like serine/threonine-protein kinase At5g45840 (EC 2.7.11.1)	-1.79928	-1.52192	1.44628	-1.27041	1.65809	1	1.67982	-1.72506	-3.18727	3.14092	1.06282	3.98163	3.13093	6.59973	3.83186	-1.46698	2.33112	2.01991	-0.289931	-4.31976	-2.22089	-1.91348	-2.99449	-4.12817	1.35097	1.32585	1.68629	-0.276976	1.86505	-1.40966
C.cajan_38665	Developmental protein SEPALLATA 2 (Agamous-like MADS-box protein AGL4)	-4.07925	1	1	-3.2931	1	-4.87999	-1.48192	-0.614441	1	0.579103	-0.00748533	6.03154	6.58851	6.94068	6.96615	-5.13762	0.910295	6.25475	0.100359	1	-5.47126	1	-2.73763	-4.99567	6.66441	5.66937	1.08155	3.8672	6.16642	1.14
C.cajan_47055	Isoflavone 2'-hydroxylase (EC 1.14.13.89) (CYP GE-3) (Cytochrome P450 81E1) (Cytochrome P450 91A4)	1	1	1	1	-2.42542	1	-3.33635	1	1	1	-3.49628	6.78021	5.13496	0.588469	2.27125	-0.871559	1	9.12436	1	-2.14496	-2.03319	-3.6216	-4.54458	-4.04518	-0.748156	6.74767	-3.46411	6.09095	2.32871	-1.33506
C.cajan_29413	Glutamate decarboxylase 1 (GAD 1) (EC 4.1.1.15)	-2.21446	0.315531	-0.457738	-1.47053	-0.672975	0.688261	-0.635517	-0.0242451	-0.392847	1	0.197614	6.23427	2.7899	7.46819	3.33608	0.28136	1.49541	-0.206226	1.26324	1.81641	0.776087	1.77922	1.37013	2.2686	2.04598	0.983568	0.339958	0.462335	-1.07873	-0.600286
C.cajan_27973	Transmembrane emp24 domain-containing protein p24beta2 (p24 family protein beta1) (p24beta1) (p24 family protein beta2) (p24beta2)	1	1	1	-0.805858	-0.910928	-1.23391	1	1	-2.0252	1	-2.69555	5.31045	2.73552	6.91254	3.6174	1	1	-1.4776	1	1	-3.11635	-2.32932	-4.81428	-3.03389	1.64951	0.386987	-4.83167	-2.89553	1	-3.21731
C.cajan_27955	Uncharacterized protein	1	1	1	1	1	1	1	1	1	1	1	6.99776	5.2286	9.29336	7.02007	1	-1.55316	1	1	1	1	1	1	1	2.59658	3.46432	1	1	1	1
C.cajan_26930	Uncharacterized protein	1	1	1	1	1	1	1	-2.76352	1	1	-2.59193	4.64173	5.6213	8.83569	7.50916	1	1	1	1	1	1	1	-2.86526	1	3.64906	3.78732	1	-3.22168	-3.85719	1
C.cajan_29832	Uncharacterized protein (Fragment)	1	1	1	-2.09335	1	1	1	-1.2854	1	1	1	7.59225	7.26103	10.9564	8.5792	-1.97743	-2.7233	-0.263546	1	1	1	1	-1.35078	1	5.94095	6.57539	1	-3.15449	-0.841037	1
C.cajan_33743	Isoprene synthase, chloroplastic (EC 4.2.3.27)	1	1	-4.92416	1	1	1	1	1	1	1	-3.75419	1	10.2642	7.53368	2.37903	-2.85091	-3.63416	1	-3.05629	1	1	1	1	0.977478	12.4949	5.99411	-2.64706	-1.07573	-3.1905	1
C.cajan_30566	Cation/H(+) antiporter 15 (Protein CATION/H+ EXCHANGER 15) (AtCHX15)	-5.75769	1	1	1	1	1	1	1	1	1	1	1.61689	2.97554	7.02604	4.30581	1	1	-3.29378	1	1	1	1	-5.57282	-5.01773	0.892523	0.51078	1	1	1	1
C.cajan_46996	ABC transporter C family member 10 (ABC transporter ABCC.10) (AtABCC10) (EC 3.6.3.44) (ATP-energized glutathione S-conjugate pump 14) (Glutathione S-conjugate-transporting ATPase 14) (Multidrug resistance-associated protein 14)	-3.05996	0.736994	3.36794	-0.0232624	4.09083	1.74581	0.821155	1.70633	1.58105	2.99847	1.09034	1.11603	5.0712	5.75733	8.37898	3.24739	1.48533	1.66722	2.41648	1.17448	1.51989	1	1	-0.114979	4.8466	5.4372	0.00401951	-1.36964	-0.33807	1
C.cajan_28369	Inorganic phosphate transporter 1-4 (AtPht1;4) (H(+)/Pi cotransporter)	1	1	1	1	1	1	-2.35399	1	1	1	1	3.31057	4.49891	4.79938	3.44367	1	-3.85417	1	1	1	1	0.0322137	-1.93071	1	2.02873	3.86896	1	-0.733745	-2.63399	1
C.cajan_28387	Phospholipase A1-Igamma1, chloroplastic (EC 3.1.1.-)	0.753682	4.22277	3.23861	2.27345	-0.0809834	1.93967	2.59662	2.70531	3.264	2.74024	1.9093	-0.101772	4.07533	5.42526	6.10176	0.838782	2.89893	0.607692	-1.56748	1	-2.32376	-2.87895	-1.09324	-1.87002	3.77316	3.9123	2.55756	2.20831	0.22007	-0.540115
C.cajan_35367	Probable pectinesterase 67 (PE 67) (EC 3.1.1.11) (Pectin methylesterase 67) (AtPME67)	1	1	1	1	1	1	1	1	1	1	1	4.94167	2.9847	6.89192	3.5893	1	1	1	1	1	1	1	1	1	0.940249	0.930382	1	1	1	1
C.cajan_45061	Auxin transporter-like protein 2 (AUX1-like protein 2) (MtLAX2)	-3.83943	2.20253	0.554638	-0.124311	1.07202	2.37951	1.09711	0.0913004	1.3626	1.50054	1.092	2.96138	3.73023	6.50718	3.53713	2.70565	-0.243706	2.69327	1.91396	2.65964	1.39772	0.760417	-1.65574	1.98955	4.36098	3.45565	0.118931	0.77403	2.75802	1.08773
C.cajan_28113	Myb-related protein 305	1	1	1	1	1	1	1	1	1	1	1	6.94296	11.2796	11.4213	10.4112	1	1	1	-3.32801	1	1	1	1	0.674515	12.4235	10.2451	-1.20674	-2.77474	-3.20704	1
C.cajan_31275	Polygalacturonase QRT3 (AtQRT3) (PG QRT3) (EC 3.2.1.15) (Pectinase QRT3) (Protein QUARTET 3)	-2.50635	-1.19216	-1.29629	-2.31086	1.10242	0.183785	-0.1944	-2.83711	-0.635997	0.83775	-0.159728	2.33281	3.07928	5.36379	4.25894	-0.644181	-2.72175	0.48945	-0.615196	1	1.32754	-0.945724	-1.98903	-4.24175	0.053445	1.41455	-1.00972	2.53747	-1.18236	3.20249
C.cajan_40507	Developmental protein SEPALLATA 3 (Agamous-like MADS-box protein AGL9)	1	1	1	1	1	1	0.765934	1	1	1	1	7.25189	8.10351	8.61477	9.53532	1	-0.931855	7.53197	1	1	-1.07364	1	1	1	7.10896	7.51	-0.821758	6.16777	6.62349	6.0368
C.cajan_40508	Developmental protein SEPALLATA 2 (Agamous-like MADS-box protein AGL4)	1	1	1	1	1	1	1	1	1	1	1	7.15659	8.05295	8.35814	9.67596	-3.6098	1	7.24136	1	1	-2.21796	-2.19462	1	-1.67307	8.28423	8.45266	1.98256	7.68384	7.71783	7.44807
C.cajan_25511	Transcription factor GAMYB (OsGAMyb)	1	1	1	1	1	1	1	1	1	1	1	5.39711	4.0219	7.5021	6.0242	1	1	-4.04247	-2.49858	1	1	1	-3.8488	1	2.48602	3.01567	1	-3.07007	-0.774039	1
C.cajan_25476	EH domain-containing protein 1	1	1	1	1	1	1	1	1	1	1	1	5.54034	5.60301	8.81483	6.70653	1	1	-2.30817	1	-3.8897	1	1	1	-4.16042	4.01593	3.93081	-4.57416	1	-3.53406	1
C.cajan_37906	Monoglyceride lipase (MGL) (EC 3.1.1.23) (HU-K5) (Lysophospholipase homolog) (Lysophospholipase-like) (Monoacylglycerol lipase) (MAGL)	1	-4.02048	1	1	1	1	1	1	1	1	1	3.10914	4.62494	7.7609	5.91385	1	1	0.265377	1	1	1	1	-2.69224	1	1.54406	2.14158	-4.19821	1	0.936824	1
C.cajan_44506	Proton-coupled amino acid transporter 1 (Proton/amino acid transporter 1) (hPAT1) (Solute carrier family 36 member 1)	1	1	1	1	1	1	1	1	1	1	-4.03382	5.94702	7.03017	10.531	8.42185	1	1	-2.08125	1	1	1	1	-1.34477	-3.48326	5.51348	6.02655	1	-1.68518	-2.27258	1
C.cajan_26647	Tubulin beta-5 chain (Beta-5-tubulin)	-3.73403	-1.73915	-2.95366	1	3.00278	-1.65516	1.57904	-2.08222	-2.65478	2.4031	1.70898	7.40696	7.53882	10.7229	9.20324	-2.23606	-2.61183	4.18473	-2.24546	-3.65889	-2.17045	-2.82812	3.00583	-3.11831	6.48002	6.47102	1.56587	2.36303	5.76795	1.93205
C.cajan_24116	Uncharacterized protein	1	1	1	1	1	1.13847	1	5.14924	1	1	1	8.15587	8.78819	11.7137	10.0915	-1.11257	-0.660737	-1.08446	1	1	1	1	0.935384	1	6.19687	6.44365	1	1	-1.09383	-0.199565
C.cajan_24000	Long chain acyl-CoA synthetase 4 (EC 6.2.1.3)	0.978672	0.997285	3.31177	2.11307	2.95122	0.604014	4.00088	-0.676609	0.0346806	3.41141	3.60979	6.28589	9.21901	6.61158	6.69064	0.429054	3.07133	5.6562	3.31084	2.10521	0.189046	0.277556	1.18564	-2.49163	7.65858	3.81365	3.14981	0.67257	0.557199	3.72885
C.cajan_24013	Phosphatidylinositol 4-kinase gamma 2 (AtPI4Kgamma2) (PI-4Kgamma2) (PI4K gamma 2) (EC 2.7.1.67)	-1.45718	-2.30697	-3.02515	0.0035015	-3.97531	1	-2.21385	-4.24719	-0.727026	1	-1.71075	6.25835	6.32848	9.90187	8.05933	-4.56312	-3.34467	-0.409949	-1.94985	-1.88757	-5.14801	-3.57521	-1.81102	-3.68005	4.95121	5.13352	-3.08449	-0.245992	0.417985	1.42982
C.cajan_46098	Non-specific lipid-transfer protein (LTP) (GH3)	2.48687	4.08643	4.80518	1	1	-0.377163	1	1	0.299702	1	1.43091	12.7221	15.3698	15.5327	12.2793	5.28539	1.05902	5.08134	1.66323	1.32396	1	-2.03126	1	3.45167	15.5223	11.118	0.536003	1.51646	0.0476221	1
C.cajan_35781	Glycerophosphodiester phosphodiesterase GDPDL1 (EC 3.1.4.46) (Glycerophosphodiester phosphodiesterase-like 1) (ATGDPDL1) (Glycerophosphodiesterase-like 3) (Protein SHV3-LIKE 2)	1	-2.14343	-2.05186	-0.712738	-3.64031	-2.15609	-2.5995	-2.21619	-2.53608	1	-5.38724	4.79315	5.57776	9.17868	7.36563	-0.792709	1.55973	-1.06628	1	-3.59746	-3.43932	-3.77446	-3.34429	0.664847	4.45561	4.44899	-5.33125	-1.24223	-1.50569	-1.9372
C.cajan_35458	Phosphatidylinositol/phosphatidylcholine transfer protein SFH3 (Protein SEC FOURTEEN HOMOLOGS 3) (AtSFH3)	1	1.02959	1	1	-2.93998	-0.751591	1	-0.265204	1.71296	1	1	5.4132	6.00139	9.55457	7.60856	1	-2.17902	-0.189095	1	1	1	-5.12016	-2.0412	1	4.56883	4.95714	-4.99952	-2.97493	0.785835	1
C.cajan_34197	Probable methyltransferase PMT18 (EC 2.1.1.-)	1	-2.09031	-3.75818	-2.00963	1	1	-3.96298	-4.26827	-2.16066	1	-4.27701	6.80746	2.73306	7.74276	3.83263	-4.73725	-2.51409	-3.67101	1	1	-5.27745	-5.26227	1	-4.04162	1.25628	0.817975	1	1	-3.55833	1
C.cajan_34182	Bidirectional sugar transporter SWEET4 (OsSWEET4)	4.37265	1	2.90198	2.80728	1	1	-1.45521	-2.12354	1	1	1	6.37962	9.68231	6.83238	7.86774	1	-1.9138	4.18396	-0.0120127	1.64051	-0.782737	-2.78822	1	-0.614478	9.52239	9.51365	0.177803	6.59189	4.53265	7.76765
C.cajan_40590	Heat shock protein 83	0.921231	1.04113	0.932091	-0.853626	0.888788	1.02386	-0.149487	0.548229	1.19527	-0.449129	-0.847952	4.12805	4.02311	7.31162	5.1771	2.85413	1.67553	2.56762	1.35258	1.36857	-0.110224	0.314464	-0.907316	3.28026	1.54168	1.87152	-1.14041	1.08533	4.31288	1.94407
C.cajan_39858	2'-deoxymugineic-acid 2'-dioxygenase (EC 1.14.11.24) (Protein iron deficiency-specific 3)	1	-3.49536	1	1	0.749757	1	-0.187722	1	-1.60647	0.388708	1	3.54382	5.77449	5.1615	5.0415	-3.37735	-1.93507	6.10073	2.63895	-2.10461	-4.05467	1	-3.96848	-2.49921	6.30803	5.60302	-1.90441	6.32132	1.12919	7.67726
C.cajan_37396	Glucoamylase (EC 3.2.1.3) (1,4-alpha-D-glucan glucohydrolase) (Glucan 1,4-alpha-glucosidase)	1	1	1	1	1	1	1	1	1	1	1	8.30287	1.7877	7.96817	3.19385	1	-2.49526	1	-2.68321	1	1	1	1	1	0.719271	0.650379	1	1	1	1
C.cajan_24498	Uncharacterized protein At2g23090	1	1	1	1	0.767341	1	0.85271	0.464501	1	1	-0.39187	4.42551	5.89596	8.87745	7.20244	0.155918	3.47913	1.97151	0.839782	1	1	1	1	1	2.50556	3.06117	0.419248	1	0.338613	1
C.cajan_44227	Thaumatin-like protein 1 (PpAZ44)	1	0.0297568	-0.425399	-3.24444	0.228061	1.13098	0.304861	-4.16006	1.54663	1	1	1.77077	6.93726	2.65868	2.61821	1.26532	-0.0539145	0.0391524	-0.544205	0.451119	-0.900239	-1.95048	1	-0.841978	8.32818	4.49267	-0.79002	-2.86633	-0.371488	1
C.cajan_44452	Uncharacterized protein	-0.471749	2.24208	-1.06786	1	0.778898	0.765042	1	-2.96601	1.96868	1	-2.2549	0.451678	5.02988	5.94476	4.70322	1.89181	-3.03319	-1.25549	2.0621	3.34771	0.991187	3.38892	0.682555	0.910994	4.81582	4.90601	1	0.130008	-3.85227	-2.29074
C.cajan_36033	Ras-related protein Rab2BV	1	1	-2.01974	0.263587	-0.104815	1	-1.22108	-0.983903	-2.44531	1	-2.50669	4.37002	3.08251	6.5686	3.96676	-1.36651	0.168655	-0.105397	-2.35095	1	0.826494	0.332874	1	-0.805209	0.1385	1.03376	-1.92133	-2.04507	0.0781589	-0.796613
C.cajan_32517	Formin-like protein 5 (AtFH5) (AtFORMIN-5) (Formin homology 2 domain-containing protein 5)	-0.788422	-1.18827	-0.155624	-1.12229	-1.2006	0.888936	-0.676226	-0.547508	0.0878973	-0.496322	0.676737	4.85296	4.65112	8.11634	5.88352	-1.63956	-0.46615	-0.745933	-0.239662	0.354599	1.16412	0.0622323	0.15981	-0.577597	3.18287	3.58372	0.802789	0.486148	-0.639849	-1.21815
C.cajan_33562	Probable protein phosphatase 2C 2 (AtPP2C02) (EC 3.1.3.16) (Protein phosphatase AP2C2)	1	-3.40144	1	1	-3.21993	1	-3.01019	-1.7853	-1.3025	1	1	2.90361	2.25837	6.66376	3.66678	1.66086	-4.45986	-2.34267	1	-0.525958	1	-2.11404	1.76864	5.77971	0.903054	1.88732	-3.22681	-2.77233	-0.567695	-1.88479
C.cajan_44741	Probable pectate lyase 3 (EC 4.2.2.2) (Pectate lyase A2)	1	1	-3.23688	1	1	1	1	1	-2.82022	1	-1.84933	9.55109	8.9914	12.3985	10.7515	-0.977097	-2.28765	1.19217	-2.51805	1	1	1	0.426651	-4.29046	7.6002	7.83901	-2.68291	-0.353843	0.31545	1
C.cajan_27238	Putative glycerol-3-phosphate transporter 4 (G-3-P transporter 4) (Glycerol-3-phosphate permease 4) (AtG3Pp4) (G-3-P permease 4)	1	-3.42788	-2.12981	-0.834717	-0.392018	1	1	1	1	1	-3.03385	4.45367	5.00051	8.6342	6.37763	-4.03069	-2.78832	-2.45893	-2.45724	1	-3.29798	-4.95482	-2.88812	1	3.5472	3.64338	-4.68633	1.4593	-3.21275	2.91607
C.cajan_27236	Vesicle-associated protein 2-1 (Plant VAP homolog 21) (AtPVA21) (VAMP-associated protein 2-1) [Cleaved into: Vesicle-associated protein 2-1, N-terminally processed]	0.582306	-1.61127	1.23046	1.94392	3.32008	1	0.704296	0.33135	-2.46453	1.85138	1.76724	3.46032	3.96362	4.56858	3.84153	-5.18746	-1.5673	1.46384	1.98379	0.0285267	2.07235	2.17121	3.097	-1.85219	5.18937	1.78998	1.09159	2.81735	1.83406	4.56814
C.cajan_38550	Probable choline kinase 2 (EC 2.7.1.32)	1	1	1	1	1	1	1	1	1	1	-2.48188	5.29954	5.77233	9.13431	7.16053	1	-3.38118	-3.51122	1	1	1	1	-2.97551	1	4.02616	4.64453	-3.96965	-3.47543	1	1
C.cajan_40052	Uncharacterized protein	1	1	1	1	1	1	1	1	1	1	0.0206978	7.06222	6.53285	9.35529	7.10391	1	1	-2.99747	1	1	1	1	-1.5122	1	4.52048	4.5247	1	1	1	1
C.cajan_32828	Auxin-induced protein 10A5	1	1	3.90947	1	3.93338	1	1	1	1	1	3.95136	3.28635	8.29755	6.37699	6.52734	1	1	3.04704	5.01768	1	4.07981	3.70217	1	1	6.6925	1.89049	1	1	1	1
C.cajan_39348	Probable LRR receptor-like serine/threonine-protein kinase At5g45840 (EC 2.7.11.1)	1.26562	2.54117	3.81219	2.54364	4.19855	3.21107	3.70056	2.75147	3.49797	4.57818	1.43538	6.24691	5.6013	9.2488	7.13562	1.88923	0.565607	3.13751	2.53896	1.24808	0.870605	-0.955542	-0.430748	1.44483	4.18998	4.54299	3.35081	0.98887	3.74907	0.387241
C.cajan_37859	Uncharacterized protein (Fragment)	1	1	1	1	1	1	1	1	1	1	1	4.48319	4.86746	7.52367	5.90175	1	1	1	1	1	1	1	1	1	3.45583	2.89952	1	1	1	1
C.cajan_38475	Uncharacterized protein	-1.04015	-1.5274	-2.26784	1	1.69076	1	-1.57567	1	0.685922	2.70626	0.633124	4.50571	4.32801	6.2717	4.39578	-3.15607	-2.90662	-1.14334	-0.582438	-0.0271368	1.36735	4.01993	5.05372	-0.746083	6.50534	3.83622	1.2954	0.6809	-1.72662	-0.336561
C.cajan_33380	Uncharacterized protein	5.14577	1	2.63323	-1.07965	4.45552	-0.774755	0.66185	-2.66735	1	4.57115	0.57158	4.49685	4.3354	2.61083	3.30847	1	1	4.86819	1	1	-1.98138	1	-2.82712	-2.04108	3.76826	3.19411	0.284869	4.47361	-1.39627	2.18274
C.cajan_39957	CRIB domain-containing protein RIC6 (ROP-interactive CRIB motif-containing protein 6) (Target of ROP protein RIC6)	0.313675	-1.49063	0.205855	-2.44591	-0.639856	0.76978	-0.813003	1.02481	0.330857	1	-0.0543698	5.4143	5.71746	8.99196	7.50864	0.578736	0.967796	-0.933488	-1.79991	0.544535	1.70161	2.69863	2.64352	2.14976	4.79393	4.61861	2.1356	1.86075	1.01893	2.12409
C.cajan_40001	Leucine-rich repeat receptor-like kinase protein THICK TASSEL DWARF1 (EC 2.7.11.1) (CLAVATA1-like protein) (CLV1 related kinase 5) (ZmKIN5)	-1.40405	-0.250873	1	-1.87315	-1.70086	0.744747	-3.20767	-0.376607	-1.161	-1.25489	1.69416	-0.472049	4.58467	3.55894	2.6184	0.571832	1.00572	0.335792	-0.657814	0.454344	0.0110519	1.40305	1.56577	-1.11655	5.92645	4.01963	-1.75267	0.646246	-0.0265254	2.99513
C.cajan_33847	Uncharacterized protein At4g04980	1	1	1	1	1	1	1	1	1	1	1	3.32152	3.12465	6.97706	4.78917	1	1	1	1	1	1	1	1	1	1.74709	2.1158	1	-5.09099	-3.33799	-1.12695
C.cajan_39066	Uncharacterized protein	1	1	1	1	1	1	1	1	1	1	1	4.21431	4.46669	7.63802	5.61661	1	1	-3.46215	1	1	1	1	1	1	2.29425	2.46454	-3.97292	1	-3.92145	1
C.cajan_41441	Ocs element-binding factor 1 (OCSBF-1)	1	0.0171808	1	1	3.64077	3.78532	0.141904	-0.954716	-0.278206	1	-0.226365	3.60701	5.11215	5.77784	6.10652	-1.15296	1	1.99576	2.8807	2.19887	1.26493	3.04591	2.16857	-1.6351	3.82221	3.85611	1.06251	4.1702	3.59228	0.574092
C.cajan_40561	Subtilisin-like protease (EC 3.4.21.-) (Cucumisin-like serine protease)	1	1	-0.297807	1	-0.543291	1	3.99609	-1.53386	1	4.87849	2.02971	5.16543	7.13868	7.06037	3.72827	1	-2.23968	1.58443	-1.58857	1	1	-5.81605	-4.091	-5.29021	6.69534	3.99061	4.00169	2.15632	0.524284	1
C.cajan_34154	Probable folate-biopterin transporter 9, chloroplastic	0.830961	0.108866	0.538866	2.21633	2.8942	0.705996	0.384149	-0.0573211	-2.03372	1.20183	1.03659	2.57706	6.8251	1.56521	0.276997	1.84201	0.774477	-0.544567	0.331843	2.07296	1.33588	0.874915	0.537266	-3.08356	8.6559	1.93955	0.56472	-1.31497	1.25764	-2.83086
C.cajan_45656	ATPase 8, plasma membrane-type (EC 3.6.3.6) (Proton pump 8)	1	-2.93819	-3.21312	1	1	-3.10363	-4.43027	1	-3.69718	1	-2.534	7.19128	5.87405	10.0182	7.28449	-2.80579	-4.36575	-0.971926	1	1	-5.73323	-5.84063	-3.17149	-7.04966	4.77068	4.82304	-4.66211	-3.59522	-1.68366	1
C.cajan_30718	Calcium-dependent protein kinase 24 (EC 2.7.11.1)	1	-4.89402	1	1	1	1	1	-4.19865	1	1	1	6.05049	6.16258	9.66018	7.50481	-3.54576	-4.3368	-1.06924	-1.95151	-3.36043	-3.66416	-5.27329	-3.61724	1	4.75311	5.18768	-5.06821	-3.69898	-3.14952	1
C.cajan_30729	Expansin-A11 (AtEXPA11) (Alpha-expansin-11) (At-EXP11) (AtEx11) (Ath-ExpAlpha-1.14)	-3.2002	3.16408	3.957	4.23684	1.62354	3.08577	-2.58451	-1.92347	2.84569	0.768095	-1.8719	6.74862	7.04663	2.0732	1.31099	-2.73518	-2.51935	4.27387	-1.20881	1	1	-0.194443	1	1	2.43016	2.06341	-3.81331	-3.3613	3.91042	-0.0316099
C.cajan_34937	Calcium-binding protein CML42 (Calmodulin-like protein 42)	3.21726	1.52529	2.4815	2.75123	1.22266	1.44831	-1.86632	0.401674	2.29152	-0.530502	-2.01076	2.58021	3.71531	5.52178	4.14673	-1.75204	-1.07817	-1.89244	1	-1.33529	-2.47563	0.139849	-1.87234	2.89438	2.52312	2.90708	2.57756	1.77456	2.90954	1
C.cajan_34939	Uncharacterized protein	1	1	-2.02262	1	1	1	-1.19839	-0.940573	-1.42053	0.785936	-1.50496	6.04238	6.15061	9.31728	8.12341	-0.940977	2.90049	-1.89768	1	-0.76596	1	-2.59973	-0.949745	1	4.48533	4.45986	-0.449864	-2.02237	-2.51372	1
C.cajan_34792	Probable inorganic phosphate transporter 1-7 (AtPht1;7) (H(+)/Pi cotransporter)	1	1	1	1	1	1	1	1	1	1	1	5.64958	2.10488	5.35032	3.29268	-4.31582	-5.1318	-3.66268	1	1	1	1	-4.81767	-4.36901	0.42094	0.894597	-4.76487	-2.21298	-2.75776	1
C.cajan_34798	Patellin-4	-3.035	-3.63004	1	-2.86086	-3.28902	-1.72271	1	-1.82778	-2.36522	1	1	4.39006	5.09209	8.40858	6.71265	-2.16795	-2.05063	-2.13144	1	1	-4.38472	-2.39155	-2.73998	-0.840004	3.52158	4.06965	1	-0.298611	0.192712	-1.1396
C.cajan_26222	Probable LRR receptor-like serine/threonine-protein kinase RLK (EC 2.7.11.1)	0.368198	2.21845	1.67373	0.245617	1.20938	1.97514	1.08945	1.46684	1.21305	1.09699	-1.14885	5.92666	6.11873	9.55138	8.04303	0.823171	2.23949	1.40125	-0.283949	-3.00055	-2.70668	-4.064	-1.61127	-0.284259	4.59154	4.66595	0.911385	-2.3319	1.07139	1
C.cajan_31176	Cytokinin dehydrogenase 3 (EC 1.5.99.12) (Cytokinin oxidase 3) (AtCKX3) (CKO 3)	1	1.35037	1	-4.35393	-1.42831	2.32235	2.63198	2.06076	1.55565	1	-2.80511	3.27313	5.28731	5.81157	5.26123	0.230449	1.73524	3.82132	1.03333	1.57278	1.98421	3.44481	0.851415	0.362453	3.5209	4.66828	0.666884	0.883128	0.719411	-3.279
C.cajan_39921	Phosphatidylinositol 4-phosphate 5-kinase 6 (AtPIP5K6) (EC 2.7.1.68) (1-phosphatidylinositol 4-phosphate kinase 6) (Diphosphoinositide kinase 6) (PtdIns(4)P-5-kinase 6)	1	-0.413455	0.102524	0.101986	0.316424	-1.54236	2.0087	0.550822	-0.902111	1.60193	-2.59712	4.09367	2.81527	6.584	4.46023	-1.60399	-1.96027	0.433643	-0.688164	1	-2.15584	-4.02259	-4.1369	-3.49184	2.34354	1.79695	1.49252	-3.60311	1.89649	1
C.cajan_47908	Myb-related protein 305	1	1	1	1	1	1	1	1	1	1	1	8.57542	9.33174	9.40158	9.14212	-2.75843	1	-5.22177	1	1	1	1	1	-1.91228	10.1203	8.46023	1	-1.28485	-4.58977	-0.243747
C.cajan_27672	Probable inactive leucine-rich repeat receptor-like protein kinase At5g20690	1	1	1	1	1	1	1	1	1	1	-3.49891	3.46575	3.14093	7.19742	4.27898	1	1	-3.50231	-0.234693	0.653638	-0.425362	-0.518447	-5.11069	-4.62804	1.31258	1.33321	-4.00378	-5.2131	-4.04622	1
C.cajan_34823	Kinesin-like protein NACK1 (NPK1-activating kinesin-1)	1	2.26331	1.57908	1.16821	0.834024	2.64142	2.19831	-0.253056	2.6442	1.95251	-0.929811	4.03994	4.01796	8.03367	4.97044	-0.257552	-1.88707	1.39106	0.519834	-2.56921	-0.0800376	-2.28681	-4.51892	-2.59293	1.54796	1.75933	1.58508	-2.02507	1.66086	-3.309
C.cajan_39684	Beta-fructofuranosidase, insoluble isoenzyme 1 (EC 3.2.1.26) (Cell wall beta-fructosidase 1) (Invertase 1) (Sucrose hydrolase 1)	-2.02965	-1.19987	-0.983632	-2.4128	-0.325387	-0.0418893	1.06292	1.33291	1.64255	0.868813	1.07069	5.69732	3.60315	7.53078	4.56106	2.14075	-0.81279	-0.538824	1.63242	2.07188	0.831456	0.6432	1.09808	3.96657	2.05705	3.43098	2.63555	0.648622	-0.877873	-3.37333
C.cajan_42921	Annexin D5 (AnnAt5)	1	1	1	1	1	1	1	1	1	1	1	2.33768	3.77477	7.07664	5.02393	1	1	1	1	1	1	1	1	1	1.717	1.50667	1	1	-3.74816	1
C.cajan_34221	Serine/threonine-protein kinase OXI1 (EC 2.7.11.1) (AGC serine/threonine-protein kinase subfamily 2 member 1) (Protein OXIDATIVE SIGNAL-INDUCIBLE 1)	-3.7038	-3.24631	-0.89648	-0.926887	1	1	-0.205141	3.00949	-0.172496	0.488916	-1.82721	7.27726	6.3613	9.7374	8.29799	-0.0665014	5.72638	1.10611	-1.23784	1	0.400724	-3.67386	-2.27702	2.05973	4.81137	5.07764	-0.608228	-0.123701	-1.12375	1
C.cajan_39333	Pectinesterase inhibitor (AdPMEI) (PMEI) (Pectin methylesterase inhibitor)	1	1	1	1	1	1	1	1	0.362913	1	1.98017	8.74579	9.22558	11.9939	11.1554	-1.96416	1	1.35491	1	1	-2.11701	-1.58363	3.91911	1	7.51466	7.96961	-2.91366	1	0.6755	1
C.cajan_30893	Ninja-family protein Os03g0419100	-0.666808	0.586549	3.46251	0.125228	1.9983	1	4.12803	-2.82831	0.299936	0.402307	-0.517718	4.86565	6.09273	3.75955	4.32578	-2.1228	-3.93393	3.91883	3.59009	0.458666	3.94269	3.16731	-0.334513	-3.3593	6.37026	3.65375	5.80386	2.85051	4.64771	2.02001
C.cajan_30894	Uncharacterized protein	1	1	1	1	1	1	1	1	1	1	-3.38807	4.37624	4.08332	7.97599	5.79136	1	1	-2.10436	1	1	1	-4.44163	-4.33062	1	2.8506	3.29521	-2.74512	1	-2.96944	1
C.cajan_24603	Uncharacterized protein	1	1	1	1	-1.14841	1	1	1.58462	-1.07412	1	-1.36869	4.55453	2.95482	6.19439	3.09118	-2.81984	4.11774	1.13837	1	1	1	-2.5227	-2.43184	-0.985542	-1.2309	1.69876	1	1.83348	0.219314	-0.076472
C.cajan_46232	S-adenosylmethionine synthase 1 (AdoMet synthase 1) (EC 2.5.1.6) (Methionine adenosyltransferase 1) (MAT 1)	-3.57326	1.92259	1.05173	1.89438	1.26511	1.80524	-0.88678	-0.763109	2.03059	0.670886	-1.98991	7.75333	3.09002	8.22602	3.71427	-1.90979	-1.71453	0.10087	0.215356	1	-2.09082	1	1	1	0.955253	0.870171	0.0843228	-3.97672	-1.25592	1
C.cajan_27301	Septum-promoting GTP-binding protein 1 (GTPase spg1) (Sid3 protein)	-2.47668	1.63081	2.36911	-2.53245	1.47658	-1.17053	1.64531	0.00631957	-0.898699	1.97327	1.51173	6.54382	4.98735	8.52697	6.97501	-0.279392	1	3.8048	4.78797	2.70398	4.52109	2.88656	3.96357	-2.16141	3.74768	4.14658	2.57243	-1.72065	0.546255	-2.34278
C.cajan_38082	Serine/threonine-protein kinase At3g07070 (EC 2.7.11.1)	-3.80292	-0.761455	-0.320115	1	-2.33179	0.312061	-3.28564	1	-3.52021	1	-3.48756	6.09223	6.196	9.5929	7.79555	-3.97959	-3.78235	-3.32563	1	1	1	1	-2.83992	-4.01028	4.61464	4.91499	-2.84559	-2.30735	-2.09098	1
C.cajan_35328	Auxin-induced protein 6B	1	-4.8967	0.947352	1	2.97606	1	1	1	1	2.88512	3.50154	0.58651	6.4785	5.56635	5.19875	1	1	-1.3903	3.18614	1.79849	4.55508	3.45757	1.13124	-5.46517	5.84282	2.15259	-0.569499	-4.32238	-2.59106	-1.0268
C.cajan_35326	Calcium-dependent protein kinase 17 (EC 2.7.11.1)	1	1	-3.82913	1	1	1	1	1	1	1	1	5.65436	6.18425	9.56695	7.47196	-1.98026	-3.74393	-1.73132	1	-4.38597	1	-5.22116	-3.56582	-0.210623	4.84923	5.20257	1	-3.62713	-2.26026	1
C.cajan_37639	Transcription factor UNE10 (Basic helix-loop-helix protein 16) (AtbHLH16) (bHLH 16) (Protein UNFERTILIZED EMBRYO SAC 10) (Transcription factor EN 108) (bHLH transcription factor bHLH016)	1	2.41618	0.944446	-1.02426	0.712728	-0.905923	-2.89252	3.77886	0.705801	-1.04138	0.0155832	0.47747	5.06867	6.48113	3.19507	2.34792	2.83567	-1.22466	1.91404	3.20291	1.35951	1.5841	1.75466	1.89132	3.48796	4.3698	-3.1279	-2.63187	-2.5569	1
C.cajan_39981	MATE efflux family protein 1 (Aluminum-activated citrate transporter) (FRD-like protein) (MATE citrate transporter) (Multidrug and toxin extrusion protein) (AtMATE) (Protein DTX42)	-3.24382	-0.0695609	0.00122577	-1.41443	0.361735	-1.02381	1.63595	0.76268	-0.135681	1.5989	0.845799	7.63622	8.48245	9.3074	5.89253	1.26509	0.580252	5.47889	0.767426	0.435639	0.426275	0.340015	1.60471	0.786379	9.81008	6.56514	2.20312	3.71956	5.65884	3.87449
C.cajan_42459	ABC transporter B family member 9 (ABC transporter ABCB.9) (AtABCB9) (Multidrug resistance protein 9) (P-glycoprotein 9)	1	-3.56933	1	1	-4.0938	-1.91715	-4.97153	-3.95655	-2.00785	1	-3.53149	4.7272	5.0762	9.0203	6.38914	-2.42114	-3.17126	-2.12372	-2.70267	-3.11804	-4.63941	-4.03852	-3.56331	-0.147862	4.19166	4.7298	-5.10768	-3.6206	-2.51313	-3.01959
C.cajan_40808	Myosin heavy chain kinase B (MHCK-B) (EC 2.7.11.7)	5.53796	-0.715756	0.382767	-0.597771	1	1	1	1	-0.600597	1	-4.38207	4.19047	5.0563	7.889	6.16654	1	-2.56922	0.0937495	1	1	1	-5.14282	-3.41582	0.271987	3.3274	3.59438	-3.70899	-0.0479543	1.80799	-0.113771
C.cajan_34071	Putative ribonuclease H protein At1g65750 (EC 3.1.26.4)	1	-1.7509	1	-0.417781	1	1	1	-2.00367	-0.933912	1	1	4.9487	2.27839	6.14823	4.29253	1	-0.261021	-1.2797	1	1	1	-2.14799	-1.48077	0.945975	0.910618	1.56038	1	0.403093	-2.96187	2.09858
C.cajan_26859	Mitochondrial phosphate carrier protein 3, mitochondrial (Mitochondrial phosphate transporter 3) (MPT3) (Phosphate transporter 3;1)	1	1	1	1	-1.61923	1	1	1	-1.20484	1	1	7.30396	1.90837	7.93832	2.36871	-3.69654	1	1	-2.12708	1	-2.25063	-4.25403	-4.30495	-5.05705	0.316644	-0.511183	-5.33819	1	-4.25115	1
C.cajan_41322	Ras-related protein Rab2BV	-0.494148	0.825875	-1.18736	1	1.95726	0.48102	-0.763011	1	-0.28187	1	1	4.44459	4.07457	7.65259	5.25245	-3.0857	-3.86175	0.228517	1.05415	1.33595	-0.961165	-0.307917	1	-1.62339	1.15949	2.11447	-2.57525	0.0157259	-3.61373	1
C.cajan_27177	Putative MO25-like protein At5g47540	1	1	1	1	-1.85803	1	1	1	1	1	1	5.21125	2.65538	6.83701	4.14934	-1.37888	-1.35421	1	1	1	1	1	-2.99325	-2.48848	0.942841	1.19662	1	-2.41167	1	1
C.cajan_27167	Rho GDP-dissociation inhibitor 1 (AtRhoGDI1) (Rho GDI-1)	1	-1.4046	-3.07214	-3.14897	-2.43638	3.02118	-0.291926	-2.06219	0.482704	2.01601	-2.59582	5.89821	4.65677	8.07987	5.54711	-0.173681	-1.87222	-1.42656	1.68255	0.169963	-1.0538	1	-3.57232	-1.53451	3.15382	3.12886	1.0469	-3.07214	0.395984	-3.00903
C.cajan_26558	Formin-like protein 3 (AtFH3) (AtFORMIN-3)	1	-0.692413	-3.78077	1	-2.59239	-1.39386	1	1	-0.296713	1	1	4.0706	3.65093	7.28342	5.04383	-3.65986	-3.83202	-1.55153	1	-2.52574	-5.54503	1	1	1	2.43581	3.0406	1	-2.9237	-3.67957	1
C.cajan_31403	Transmembrane and coiled-coil domain-containing protein 4	0.183328	-1.69102	-1.58652	-3.24374	-2.11893	0.678811	-0.908299	-0.240306	0.329319	1	-2.87929	7.50576	1.60947	7.8313	2.1905	0.538101	-0.0370883	-2.67027	-2.39012	-1.56628	-1.19341	-2.16564	-1.83059	0.408179	0.587259	-0.954621	-3.27728	-1.13493	-1.14188	-0.762796
C.cajan_31414	V-type proton ATPase subunit a3 (V-ATPase subunit a3) (V-type proton ATPase 95 kDa subunit a isoform 3) (V-ATPase 95 kDa isoform a3) (Vacuolar H(+)-ATPase subunit a isoform 3) (Vacuolar proton pump subunit a3) (Vacuolar proton translocating ATPase 95 kDa subunit a isoform 3)	-2.30189	0.098177	-1.48429	-0.6456	-1.26141	-1.10244	-4.18139	-1.53106	-0.529952	-0.223064	-0.28283	3.48411	2.86705	5.77543	2.97805	0.229243	1.54398	0.422577	-0.916434	0.34652	-0.906394	-0.301426	-0.560858	0.12532	2.17669	0.493535	-1.36078	-1.28437	0.372306	-0.0161035
C.cajan_31402	Kinesin-like protein NACK1 (NPK1-activating kinesin-1)	-1.42916	-4.52054	-3.2609	-1.3436	-3.62138	-1.11499	-3.40498	-0.711734	2.35561	-2.50307	-2.69951	5.63374	5.10151	8.97187	6.50297	1.40476	-0.36279	-1.87378	-2.15122	2.51509	-2.17978	-2.82017	-1.34802	7.1244	3.79058	4.63412	-5.54485	0.978928	-2.60238	-0.560958
C.cajan_41291	Exocyst complex component SEC3A (AtSec3a)	1	-1.69242	-1.30884	-0.389719	-0.14521	1	1.17549	3.4255	-0.288433	1.12936	1	3.44379	2.97668	4.15714	3.45937	-0.971889	0.961112	1.32124	1	-3.48754	1	1	1	-0.820132	3.6182	-0.135824	1.44378	-1.30922	1.62689	0.319306
C.cajan_24722	Uncharacterized protein	-4.7097	-1.64798	-3.35701	-1.27685	-1.49468	-0.77256	-1.85184	-1.31474	-1.52235	0.397891	1	6.72982	6.13809	9.79584	7.48412	-3.07082	-2.09354	0.643893	-1.69007	-3.6493	-1.87236	1	-2.98794	-3.88404	4.65315	4.83009	-1.89291	-3.16986	-0.628985	-2.15314
C.cajan_36121	Premnaspirodiene oxygenase (HPO) (EC 1.14.13.121) (Cytochrome P450 71D55)	1	0.67104	3.13332	1	2.82568	0.976745	4.89449	0.168783	0.36614	0.0932356	0.945915	4.89876	8.53853	7.15771	7.40262	3.44378	-0.0409644	5.97227	3.03449	2.60811	3.41303	1.9459	-2.93667	-0.817575	8.22268	6.41137	4.33912	4.35346	6.05977	1
C.cajan_43599	DnaJ homolog subfamily B member 4	-4.63876	-4.15748	-1.05693	1	1	1	-0.78823	-2.10869	1	1	1	3.65732	4.33673	7.61136	5.59646	-1.24512	0.0276636	-0.876371	-3.21935	1	-4.45444	-2.1204	-4.34436	0.550507	2.59896	2.35062	-1.24076	-1.28673	0.504854	-2.88917
C.cajan_46470	Putative cyclic nucleotide-gated ion channel 18 (Cyclic nucleotide- and calmodulin-regulated ion channel 18)	1	-2.94068	1	-4.56415	-3.10021	1	-0.910304	-2.6942	-2.30391	-2.36113	-4.02622	3.56563	4.17695	7.58405	6.07956	-2.87604	1	-1.39858	-2.90537	-0.754349	1	1	-5.22337	-3.6553	2.69827	2.96638	-1.9038	-2.27777	-2.21107	-3.55312
C.cajan_24297	Uncharacterized protein	-2.74632	1	1	1	1	1	-0.914154	1	-1.46738	1	-0.233873	4.6735	2.23108	5.99422	2.88481	-3.87481	1	1	-2.21494	1	-3.81126	1	-2.71949	1	0.163344	-0.303648	-0.689437	1	-3.34615	1
C.cajan_45153	Protein LONGIFOLIA 1 (Protein TON1 RECRUITING MOTIF 2)	-3.32494	2.16055	3.14521	3.04584	4.12607	2.87601	2.21909	-4.15014	1.48778	4.70471	2.00091	4.72541	4.728	5.17565	2.98625	-4.92526	-4.74039	3.60536	-1.16415	-3.64556	-0.50565	-2.41482	-4.3041	1	2.97008	2.43576	1.9977	-0.468573	2.23099	-2.36418
C.cajan_44450	Uncharacterized protein	1	1	1	1	-3.42697	1	1	1	1	-2.16542	1	2.74069	4.12322	7.72498	5.56176	-4.13136	-3.93045	-2.74308	1	1	1	-4.61954	-5.39832	1	3.18757	3.39886	1	-4.82476	1	-2.933
C.cajan_45210	Serine/threonine-protein phosphatase PP1 (EC 3.1.3.16)	0.779033	1	-0.688013	0.0292338	-0.642597	1	1	0.823823	-1.30709	-0.237138	0.459862	3.61544	2.74672	6.04286	3.58985	0.707357	-3.09392	-0.262602	1.37265	2.42872	0.730366	1.6586	0.798333	3.77167	2.48752	1.71077	-0.296837	4.00611	-1.37276	5.50615
C.cajan_29280	Uncharacterized protein	1	-5.21885	1	1	1	-2.45877	1	-4.58937	1	1	-5.38043	4.13546	2.8789	7.36741	2.52087	1	-3.82669	-4.7954	1	1	1	1	-5.17632	-3.79541	2.15691	1.98606	-5.19515	1	-5.4355	1
C.cajan_19755	ABC transporter G family member 31 (ABC transporter ABCG.31) (AtABCG31) (Probable pleiotropic drug resistance protein 3)	1.19523	-3.88233	-5.91028	-3.27411	-2.28545	-2.88059	-3.46375	-2.86014	-4.34747	1	-0.374595	4.70565	5.15483	9.13661	6.04319	-2.96542	-5.65772	-0.874579	-0.612468	0.352047	-2.77967	-3.3867	-2.42284	-7.24526	3.59116	3.97992	-4.96601	0.733875	-1.99173	0.199022
C.cajan_20196	14-3-3-like protein GF14 iota (General regulatory factor 12)	1	-0.920139	-2.18526	1	-0.587908	0.213976	-2.45962	1.04462	-0.1483	1	1	6.57543	2.08623	5.29648	1.77263	-1.55805	1.04518	-0.922226	2.20468	1	-1.13399	1	1	0.299608	1.4965	-1.17176	-0.319213	-2.9752	0.619704	1
C.cajan_20239	Floral homeotic protein GLOBOSA	1	-0.290513	-1.47209	-1.53256	-1.96155	-0.444364	-1.07569	1	-0.515783	1	-2.67559	4.54044	3.60484	7.24843	4.66143	-2.47627	-3.00343	-1.13098	-3.23361	1	-4.2937	1	-1.85689	1	2.03352	2.17677	-2.05732	-4.67415	-1.52553	1
C.cajan_20583	Agamous-like MADS-box protein AGL6	1	1	1	1	1	1	1	1	1	1	1	6.99357	5.28006	2.78302	0.531808	1	1	4.07919	-1.80297	1	1	1	1	-5.74776	4.70482	5.7063	0.164143	2.92345	7.35958	2.00457
C.cajan_06628	CRIB domain-containing protein RIC7 (ROP-interactive CRIB motif-containing protein 7) (Target of ROP protein RIC7)	1	-3.23254	1	1	1	1	-2.19313	1	1	1	1	2.99264	2.89381	5.83598	4.06296	1	-1.95838	1	1	1	1	1	-1.963	-1.9803	0.660801	0.311573	-3.39015	-1.97802	1	1
C.cajan_06966	Receptor-like protein kinase ANXUR2 (EC 2.7.11.1)	1	1	-4.17742	1	-1.61348	1	-4.39675	1	1	1	-1.54011	4.0841	4.55559	8.13861	5.89961	-4.0462	-3.81531	-2.24022	1	-3.89531	-5.79545	-3.82372	1.52794	-5.20554	3.23378	3.35496	-4.61601	-5.11927	-2.86368	1
C.cajan_08354	Probable serine/threonine-protein kinase WNK6 (AtWNK6) (EC 2.7.11.1) (Protein kinase with no lysine 6)	0.312584	-1.60726	-0.27546	-2.33474	-0.716792	-1.5604	-2.69614	0.187388	-0.724971	1	-0.945977	1.57934	2.14952	6.18096	4.207	-0.112741	0.40044	1.20132	-0.240953	0.304359	0.142662	2.98319	2.79634	2.15526	1.56081	1.8144	-2.28519	3.10865	1.73395	3.3884
C.cajan_09765	Ankyrin repeat-containing protein At3g12360	-5.28993	-3.22865	-3.5151	1	-1.91977	1	1	-0.734088	1	1	-2.99013	2.45218	3.38809	6.60852	5.02348	1	-4.18836	-2.91205	1	1	1	1	-3.50735	-4.56976	2.0489	2.41598	-3.97114	-4.46807	-3.46318	1
C.cajan_10974	Soluble inorganic pyrophosphatase (EC 3.6.1.1) (Pyrophosphate phospho-hydrolase) (PPase)	-0.891951	1.90322	-1.71443	0.32809	1	1	-3.93776	-2.27199	1.16053	1	-1.11904	7.13625	2.01485	6.65737	2.56094	-1.64029	-3.48181	-0.787311	-1.03379	-1.07616	-2.36847	3.26004	-1.97837	-0.666592	0.776643	-0.0102826	1	-2.61568	-2.15055	1
C.cajan_08738	Floral homeotic protein APETALA 1 (BcpAP1) (Agamous-like MADS-box protein AP1)	-3.46807	-0.650909	4.18027	1	2.75526	1	5.47909	1	1	3.33514	1.86319	6.10853	7.08019	2.17302	2.31464	1	1	2.88043	2.18069	-0.133342	1.1307	0.657247	0.131906	-0.414937	8.18505	7.84232	5.75468	1.22513	-1.57881	1
C.cajan_10237	Kinesin-4 (Kinesin-like protein D)	1	-2.44754	-3.74416	-3.58415	-1.70007	-1.41325	-5.37843	-2.10449	1	-1.59891	-2.07998	4.09541	2.50426	7.38582	3.67727	-2.04974	-4.50737	-3.43642	1	1	1	0.566893	-0.13294	-2.96802	0.909466	0.41199	-2.45729	-2.33633	-4.13648	-2.61782
C.cajan_21312	Beta-galactosidase 13 (Lactase 13) (EC 3.2.1.23)	-2.16242	-2.36063	-3.04555	-2.32555	-2.56865	-2.8809	-2.1388	-2.69882	-0.678868	-3.20943	-1.05066	7.7772	2.21822	6.38957	2.19024	-1.54781	-2.1949	0.959956	-3.51654	-3.50225	-2.06964	0.121387	-3.64669	-2.83001	1.71343	1.3441	-0.9043	-1.83389	-2.01887	-3.28414
C.cajan_21744	UDP-D-apiose/UDP-D-xylose synthase 2	-3.00422	-2.55555	-2.57673	-1.54252	-2.18614	-0.825151	-3.07783	-3.43818	-1.04723	1.89395	0.171604	4.78269	3.2764	7.07892	4.47616	-1.93748	-1.04768	-1.88931	0.0442542	-0.531452	-0.280778	0.333435	1.01458	-0.675517	2.06939	2.03804	-1.08214	-1.44853	-5.27824	-2.76184
C.cajan_23256	Very-long-chain 3-oxoacyl-CoA reductase-like protein At1g24470 (EC 1.-.-.-) (Beta-ketoacyl reductase 2) (AtKCR2)	1	-3.22792	2.93124	1.0413	3.83804	0.130101	5.43832	1	-2.24931	6.27889	2.81203	6.42759	5.34863	5.35795	5.5523	1	1	2.04822	0.860224	1	-0.310715	1	-0.826315	1	3.47499	4.40443	6.1763	1.4385	-0.874473	0.456564
C.cajan_11913	Peroxisomal membrane protein 13 (Peroxin-13) (AtPEX13) (Peroxisome biogenesis protein 13) (Pex13p) (Protein ABERRANT PEROXISOME MORPHOLOGY 2)	-1.25637	-0.982714	0.0411448	-0.966413	0.794836	-1.59655	0.146473	1.49315	-0.565231	1	0.419539	3.21148	2.76235	6.4476	3.78769	-0.603121	2.28353	-1.40315	-2.52356	-1.94166	-1.88411	-2.129	-0.559016	-0.0968275	0.103558	0.562387	-0.39414	-1.04287	0.0952898	1
C.cajan_11924	B3 domain-containing protein Os11g0197600	-2.00819	-2.31832	-1.02931	-1.44176	0.54406	-2.71515	-1.32136	-2.68762	1	0.862043	-1.41783	2.94694	1.66597	3.64494	4.69534	-4.01043	-2.42795	5.65671	-1.76698	-3.40582	-4.15262	1	-1.59071	-2.90989	0.839573	2.53989	-1.88734	4.73549	6.05303	4.38286
C.cajan_13270	Long chain acyl-CoA synthetase 4 (EC 6.2.1.3)	-4.0615	-2.07169	-2.12155	-2.61073	-1.90158	-4.02408	-0.0252519	-5.76269	-4.71989	-0.331961	-0.384603	2.46009	5.38806	2.75948	2.85014	1	-0.490223	2.06555	-1.14008	-1.8638	0.79442	1.25397	2.17938	1.11722	4.85201	2.63114	0.918867	-0.164388	-1.81134	-1.57004
C.cajan_15732	Sucrose synthase 6 (AtSUS6) (EC 2.4.1.13) (Sucrose-UDP glucosyltransferase 6)	-1.82632	-0.256171	-1.2888	0.175608	-1.64283	-1.06499	-1.40814	-3.86768	-0.935484	-1.15296	-1.97153	2.34781	4.58714	4.57073	0.421318	0.164027	1.45039	-1.01849	-0.67468	-2.21008	-1.4889	-0.655821	-1.31888	0.330375	5.63854	2.96125	-1.75352	0.776955	-0.886145	0.153766
C.cajan_16248	von Willebrand factor A domain-containing protein 5B1	-4.6947	-0.404223	0.0242346	-1.36221	0.997011	0.125016	2.09622	-2.05945	1.70811	1.91385	1.84308	5.51221	5.16056	8.1991	6.53824	0.0796478	-2.42129	2.43221	4.4915	4.52417	4.14122	3.75672	4.15242	3.25	4.98081	5.60321	3.27404	2.36465	2.68218	0.930154
C.cajan_22936	Rab GDP dissociation inhibitor alpha (Rab GDI alpha) (Guanosine diphosphate dissociation inhibitor 1) (GDI-1)	-4.02647	-3.53384	-1.62996	1	1	-1.98915	-1.86902	1	1	1	1	6.63752	2.40343	7.48847	2.67016	1	-2.99346	1	-4.05138	1	-6.19591	-4.2583	-2.75604	-2.23557	0.7232	0.817918	-1.76815	-1.65384	-3.00379	-2.9652
C.cajan_22433	Zinc finger protein ZAT5	1	-1.37514	-1.06552	-1.8469	1.00256	-0.431865	0.692124	-2.34034	-0.882523	1.38678	-1.31769	1.94011	2.28263	5.81513	3.32714	-2.98864	-0.629242	-1.06455	-1.02506	-3.43816	-1.52741	0.864359	-2.43779	1	1.2146	1.9251	0.442206	-1.92176	1	-0.914197
C.cajan_22911	ABC transporter G family member 11 (ABC transporter ABCG.11) (AtABCG11) (Protein CUTICULAR DEFECT AND ORGAN FUSION 1) (Protein DESPERADO) (Protein PERMEABLE LEAVES 1) (White-brown complex homolog protein 11) (AtWBC11)	1	1	1	1	0.0518315	1	-3.60618	-4.68074	1	1	-4.28639	0.544921	3.88695	0.908421	5.67699	1.08116	-0.373452	3.38305	-1.13282	0.551206	-0.505972	5.75537	1.26577	0.777485	2.19034	8.16402	-4.72476	4.30181	3.94097	0.711557
C.cajan_14062	U-box domain-containing protein 34 (Plant U-box protein 34) [Includes: E3 ubiquitin ligase (EC 6.3.2.-); Serine/threonine-protein kinase (EC 2.7.11.-)]	1	1	1	1	0.452532	1	-1.05466	1	1	1.48665	2.46811	4.35229	2.081	6.76402	3.4876	-3.79986	-4.60898	0.202198	-2.71368	-2.47639	-2.30794	-4.4858	-0.939388	1	-0.14678	-0.158653	0.621768	-3.82586	-0.0191645	1
C.cajan_00045	Putative glucose-6-phosphate 1-epimerase (EC 5.1.3.15) (Putative D-hexose-6-phosphate mutarotase) (Putative apospory-associated protein C)	1	1	1	1	1	1	1	1	1	1	1	4.87003	1.12707	5.80133	3.05463	1	1	-2.32134	1	1	-3.93091	-2.91335	-2.25531	-1.80349	0.0335111	0.112914	-3.77245	1	-0.926725	-2.29594
C.cajan_00654	Isoflavone 2'-hydroxylase (EC 1.14.13.89) (CYP GE-3) (Cytochrome P450 81E1) (Cytochrome P450 91A4)	1	-2.1965	0.110791	1	-1.7571	1	-1.64787	1	1	-0.444539	-2.963	6.07636	4.40177	0.0212807	3.2562	-1.26252	-4.22149	8.22736	-1.73934	-2.15598	-3.93538	1	-3.83238	1	-2.06454	6.91872	-1.50575	5.51304	2.01596	-2.30927
C.cajan_03986	Putative pectinesterase 63 (PE 63) (EC 3.1.1.11) (Pectin methylesterase 63) (AtPME63)	1	0.371659	1	1	-2.00638	-1.65361	1	1	0.2669	1	1	2.10827	3.79627	4.02983	9.62744	1	1	5.70354	-1.82038	1	1	1	1	1	-0.611187	3.73235	1	5.57705	6.37969	5.67276
C.cajan_33304	Transcription factor TCP13 (Plastid transcription factor 1) (TFPD)	2.86114	1	2.27771	-1.6885	4.58821	-1.50051	2.49782	1	-3.17182	5.30116	5.22031	4.11472	5.66941	3.13295	5.29216	-1.62006	1	1.34403	1	1	-1.01301	0.475189	5.23921	0.149077	5.53409	4.89169	1.66766	0.609008	0.524435	0.278163
C.cajan_40858	Nodulation-signaling pathway 2 protein	-0.97666	-0.752772	-3.43821	1	-1.80358	-1.20512	1	1.94737	1.55174	1	-2.3202	3.26024	2.35024	4.48253	3.8884	2.70949	3.56617	-0.995497	0.596048	0.647351	1.60235	3.87954	5.06902	-0.71192	5.57496	2.72887	-0.151431	1.76308	3.21294	2.44368
C.cajan_35860	Glucose and ribitol dehydrogenase homolog 1 (EC 1.1.1.-)	1	1	1	-2.58888	1	1	-2.8051	1.72324	1	1	-3.05889	1.33439	2.1219	0.978584	8.19566	0.76472	2.81526	-0.286544	-2.89693	1	-4.09106	-0.192243	-4.02231	-0.97373	2.81967	1.2422	-2.94781	1.61307	-2.96186	0.0279467
C.cajan_30010	Exocyst complex component 7 (Exocyst complex component Exo70) (rExo70)	-3.73057	0.0505365	1	1	1	-1.9866	1	-4.68553	-1.62877	1	1	3.47555	2.57753	6.03884	3.40803	1	1	1	-3.34409	1	-4.83835	1	1	-3.57156	0.586193	1.11057	-5.54441	-3.72175	1	1
C.cajan_43071	Ultraviolet-B receptor UVR8 (Protein UV-B RESISTANCE 8) (RCC1 domain-containing protein UVR8)	-1.31493	-3.3936	-3.67024	-3.73969	-3.01092	1	1	-2.35805	-0.963808	1	-4.19309	-1.26079	3.7347	4.20526	3.85223	-3.64245	-4.41943	0.722711	1	-1.49088	-2.87882	6.40503	5.07446	-0.881864	3.61833	3.03214	-1.37264	4.94798	0.607295	4.367
C.cajan_42040	ADP-ribosylation factor GTPase-activating protein AGD1 (ARF GAP AGD1) (Protein ARF-GAP DOMAIN 1) (AtAGD1)	1	-4.32022	-4.00407	1	1	1	-3.24915	1	1	1	-4.48751	3.29336	1.83563	6.03745	3.165	1	1	-3.91286	1	1	1	1	1	1	0.266025	0.2597	1	1	-5.41006	1
C.cajan_45257	Long-chain-alcohol oxidase FAO4A (EC 1.1.3.20) (Long-chain fatty alcohol oxidase 4A)	-1.35935	2.24053	1.42466	-1.01358	-0.0922202	0.464208	1	0.467593	0.272501	-0.936411	-2.92071	4.40471	2.97107	3.94182	-0.457362	-2.50721	0.109454	2.76936	-1.80889	1	-4.39138	-2.83944	-4.18691	-3.76554	3.94047	1.21699	-3.55743	2.92264	0.501149	-1.03484
C.cajan_41498	Protein kinase G11A (EC 2.7.11.1)	-2.81551	-0.173427	-1.43277	-0.192305	-0.178551	1.5564	-1.48589	-0.228706	0.344158	1	-0.667137	2.95647	2.18972	6.16074	3.2394	-1.27235	-0.388852	-0.272041	1.19777	0.147411	-1.38097	-1.60451	-0.204953	-0.848037	0.655187	0.401925	-2.39978	-0.374513	-1.23334	0.502249
C.cajan_26840	Random slug protein 5 (CRAL-TRIO domain-containing protein 5)	0.818401	-0.430396	3.09045	-2.90418	3.65306	1	3.93343	-1.39389	-1.42529	4.2801	4.65946	5.31697	10.3828	7.31457	5.69954	-1.48049	0.903671	1.51829	2.5865	2.96929	2.97857	2.92575	3.14885	-0.546848	10.6032	5.8072	4.65826	-0.768042	-2.29544	-0.788813
C.cajan_05982	BTB/POZ domain-containing protein At1g55760	-2.16797	-1.17428	-1.36186	2.60194	1.33739	-0.0661056	1	-4.03232	1	0.248656	-1.60179	2.3778	3.70566	3.45535	5.31539	-0.953445	1	0.760425	0.467874	-1.04127	-0.185957	4.67873	5.95786	-2.35105	2.67111	2.1996	-0.0352214	4.62417	-0.279236	6.10339
C.cajan_05406	Cation/H(+) antiporter 15 (Protein CATION/H+ EXCHANGER 15) (AtCHX15)	-4.5494	1	1	1	1	1	-4.22885	1	1	1	1	2.44366	2.06247	6.57255	3.13104	1	-4.4947	1	1	1	1	-5.28907	1	-4.75582	-0.0531419	-0.00075617	-5.16228	1	1	1
C.cajan_12837	Probable methyltransferase PMT27 (EC 2.1.1.-)	1	1	0.601535	-3.71429	-3.64498	1	0.397661	1	1	-1.34847	1	5.80933	1.57985	6.09314	2.48829	-3.63416	1	-5.2092	1	-4.36606	-5.82123	-3.80476	-4.87677	-1.74459	0.456238	0.5528	0.623249	1	1	-4.24253
C.cajan_16876	WEB family protein At1g12150	-4.66501	1	-3.45447	1	1	-2.02605	1	-3.88031	1	1	-1.34668	2.95474	3.14297	6.17797	3.90136	-3.28283	1	-2.06141	-1.18094	-1.62947	-4.1596	-5.7046	-4.0427	-1.72966	0.813278	2.03289	-5.57367	1.33675	-1.65459	-0.119476
C.cajan_37861	Universal stress protein A-like protein	1	1	1	1	-1.53656	1	1	1	1	1.40528	-0.204083	5.78541	2.13095	6.59896	2.78857	1	-1.14121	1	0.609651	-0.782784	4.70545	4.48291	0.951342	1	0.875662	-0.273603	1	1	1	1
C.cajan_41907	Cationic peroxidase 1 (EC 1.11.1.7) (PNPC1)	1	1	1	1	1	1	1	1	1	1	1	4.43322	2.1403	6.5395	3.10822	1	1	1	1	1	1	1	1	1	0.263864	1.36571	1	1	1	1
C.cajan_10436	BTB/POZ domain-containing protein At5g67385	-1.16678	1.14454	0.912803	-2.91387	4.78721	0.900969	1.78396	-2.19666	-2.99476	4.70161	4.67206	4.37887	6.97947	6.24228	5.76328	1.02499	-2.19687	0.87338	3.10946	3.04879	5.28523	4.15074	3.86781	-0.74442	7.43265	5.64988	2.17933	1.18846	-1.45143	-3.3997
C.cajan_10271	Alkaline/neutral invertase CINV2 (EC 3.2.1.26) (Cytosolic invertase 2)	0.990868	-2.85126	-3.34902	-3.96684	-1.01426	-2.83799	-0.98981	1	1	-1.28491	-0.828604	2.45175	2.01904	6.50027	3.55273	1	1	-1.11525	1	1	-5.45956	1	-3.76229	1	0.0497283	-0.600857	-1.82302	-1.68146	-0.491523	1.00416
C.cajan_20928	Protein EFR3 homolog B	-0.151812	2.41003	2.5138	1.65037	1.37047	2.89883	2.17292	2.53569	3.10465	2.29128	-0.350346	5.44508	4.83922	8.89293	5.80898	1.95217	1.55138	2.80066	1.86279	2.64659	2.13216	1.16951	1.32764	3.40108	3.85599	4.33036	2.16727	1.99792	3.01902	3.43205
C.cajan_16649	Mitogen-activated protein kinase kinase kinase YODA (EC 2.7.11.25) (YODA MAPKK kinase)	1.05189	3.10099	1.33134	2.54516	2.17946	2.94646	2.10871	0.736735	2.22848	0.729644	1.62555	3.44976	2.78198	5.59348	3.41807	1.14392	-1.04409	0.319826	-1.25306	-0.217009	0.215095	0.925225	1.95589	3.09907	1.84218	1.99289	1.59791	0.606471	-1.37364	0.204341
C.cajan_22484	Serine/threonine-protein kinase EDR1 (EC 2.7.11.1) (MAPKK kinase EDR1) (Protein ENHANCED DISEASE RESISTANCE 1) (AtEDR1) (Serine/threonine/tyrosine-protein kinase 10)	1.93037	0.969042	1.36578	1.59594	0.718982	1.01766	0.968821	1.3093	0.4336	0.545257	0.255851	3.45658	2.49579	6.19484	3.33956	0.883081	0.00525625	1.55431	0.26438	0.657219	1.249	0.615849	0.811044	1.04794	0.958368	1.2047	1.26701	0.968843	1.12979	1.73257
C.cajan_00160	Pleiotropic drug resistance protein 1 (NtPDR1)	1.1366	-0.197939	1.58531	-4.88614	2.54974	1	1.42782	-1.88296	-3.67178	3.3504	2.06079	2.67627	6.29084	6.45064	0.120551	-1.26392	-1.05314	0.864454	3.81408	2.61047	4.1297	2.95931	3.08209	-2.47989	8.39191	3.35255	3.5962	-0.769689	-1.14736	1
C.cajan_03685	Villin-4	-0.222279	-2.30427	-1.42836	-1.77314	1.15163	-0.456995	-2.39745	-1.00505	0.0976378	0.30709	-0.524942	4.35833	2.16742	5.11891	0.457121	1.83671	1.47838	0.935037	1.70232	3.23092	1.49175	0.909097	0.181484	2.1161	3.14538	2.92838	-1.83887	1.77924	1.67554	1.92563
C.cajan_26181	Uncharacterized protein YwkD	1	1.84374	1	3.47544	1	0.478578	-2.18393	-1.76906	1.19476	1	1	0.611333	2.64461	5.23911	6.79699	-0.13213	0.039363	0.916469	0.816682	0.0765044	-1.52777	4.74496	3.0661	-0.262317	-0.929729	1.95464	-2.6507	4.25794	-0.398129	4.7166
C.cajan_20562	Probable pectinesterase/pectinesterase inhibitor 36 [Includes: Pectinesterase inhibitor 36 (Pectin methylesterase inhibitor 36); Pectinesterase 36 (PE 36) (EC 3.1.1.11) (Pectin methylesterase 36) (AtPME36)]	0.639538	-3.76692	1	1.57474	1	1	1	1	-1.91936	1	1	5.24529	4.87727	6.44288	-2.62535	1	1	-0.707447	1	1	1	-4.9923	1	-2.48074	2.72536	1.9898	-3.27217	10.9347	1.55712	12.7
C.cajan_05154	MATE efflux family protein 9 (Protein DETOXIFICATION 1-like 5) (Protein DTX6)	1	0.851383	-0.179907	1	1.07155	-2.24627	2.57297	-0.351096	-1.26944	0.169066	2.58964	1.62524	4.424	4.43015	3.64936	-0.366091	-4.08739	-5.23721	1.12585	-0.907766	1.8652	4.73527	5.03222	1	3.04666	2.08903	3.47656	-2.61079	-4.75774	1
C.cajan_06379	Beta-fructofuranosidase, insoluble isoenzyme 1 (EC 3.2.1.26) (Cell wall beta-fructosidase 1) (Invertase 1) (Sucrose hydrolase 1)	1	1	-3.6931	1	1	1	-2.32866	1	1	1	-4.1792	6.21551	6.11487	4.40454	-0.953012	1	1	3.35667	1	1	1	1	1	-6.16777	-4.8941	6.06269	1	-2.22509	5.10335	1
C.cajan_13630	Uncharacterized protein	-1.25691	1	-0.517443	4.95842	1	1	-1.31947	1	1	1	1	4.9549	1.91602	5.44365	3.55569	1	1	-1.35638	-1.37218	1	-2.75183	1	1	-3.13926	-0.261848	0.268231	-3.56073	4.75787	-0.550127	7.00495
C.cajan_37991	G-type lectin S-receptor-like serine/threonine-protein kinase RKS1 (EC 2.7.11.1) (Receptor-like protein kinase 1)	0.00459487	-2.79235	1.02822	-2.51726	2.00256	-3.81981	3.1289	-4.77882	-2.27105	3.91896	4.69776	2.36516	4.29567	3.51148	3.04028	-4.98617	-5.34867	2.83352	1.60181	1.36235	2.42822	2.52969	4.54552	-2.19882	4.08008	2.34049	2.73918	-0.804738	1.26642	-3.52003
C.cajan_41840	Squamosa promoter-binding-like protein 7	1	1	2.58221	1.81956	0.923917	1	4.47903	1	1	0.480824	-3.42155	1.25742	3.35569	3.36744	5.36996	1	1	0.560001	-0.220426	-0.342797	2.1704	1.28465	1.41137	1	2.85447	3.18716	5.51647	-1.74354	-2.16334	1
C.cajan_08054	Probable carboxylesterase 17 (AtCXE17) (EC 3.1.1.1)	-3.25323	2.48577	0.32232	0.417909	0.959933	1	1	-1.36802	1.47409	1	-0.600398	1.46382	3.19793	4.2001	4.22941	2.93538	-0.958009	0.369673	1.8592	3.53881	2.22383	3.45112	-0.560662	4.00035	2.34665	4.83517	-1.30304	1	-2.34591	-1.41947
C.cajan_09825	Probable E3 ubiquitin ligase SUD1 (EC 6.3.2.-) (Protein ECERIFERUM 9) (Protein SUPPRESSOR OF DRY2 DEFFECTS 1) (AtSUD1) (RING/U-box domain-containing protein)	1.98566	1.3358	0.430467	0.0632268	2.08502	0.360623	-1.40904	-2.33479	-0.408774	0.7322	2.43488	1.30547	4.47488	4.17483	3.30667	1.17008	-0.537495	1.62411	2.1905	1.38598	2.77686	2.12634	2.45527	1.20937	5.11137	4.90659	-0.763327	0.620342	-2.87998	0.920004
C.cajan_33117	(3S,6E)-nerolidol synthase 1 (FaNES1) (EC 4.2.3.48)	1	1	1	1	1	1	0.695263	1	1	1.25199	1.49585	0.87044	4.20089	1.85779	10.1008	1	1	3.39827	6.33107	3.93601	4.02411	4.46582	-1.47985	-0.141464	7.95563	0.717965	-0.354599	1.39704	-4.59988	-3.11694
C.cajan_26929	Uncharacterized protein (Fragment)	1	1	1	1	1	1	1	1	1	1	-1.95143	0.570618	3.43681	6.02109	4.52586	1	1	1	1	1	1	1	1	1	1.20118	0.709741	1	1	1	1
C.cajan_38696	Cytochrome P450 82C4 (EC 1.14.-.-)	-1.35955	1.49174	-1.68812	1	2.49242	-0.279268	1.83873	-2.4367	0.192257	3.39471	3.12128	0.863027	6.24022	3.20213	6.1071	-0.192736	-2.91348	3.08822	2.35442	0.302512	4.5191	5.11389	5.41443	-0.373574	9.33877	5.1857	1.83579	1.80923	0.356673	-3.39546
C.cajan_41046	F-box protein At2g27310	1.62586	3.87286	2.26313	0.878058	2.57056	3.5617	2.89102	4.37389	4.11629	1	2.2975	2.12867	5.08672	5.00845	5.30586	5.63686	3.25685	1.9305	2.72665	1.54899	-1.2227	1	1	-2.35939	2.3191	1.43188	-9.67939	-0.233893	-0.466572	0.150586
C.cajan_33301	Phenolic glucoside malonyltransferase 2 (EC 2.3.1.-)	-2.3409	0.872521	0.234109	1.34549	3.07041	1	1.95433	1	-1.37655	4.29814	5.06129	3.98165	4.69093	4.43121	3.59094	-0.204802	-3.1675	2.58631	0.823162	1.55946	0.533175	1.32353	2.67244	1.64585	3.0192	2.45086	2.10353	1.63186	0.200831	-0.913583
C.cajan_36281	Tetraketide alpha-pyrone reductase 1 (EC 1.1.1.-) (Protein DIHYDROFLAVONOL 4-REDUCTASE-LIKE 1)	-0.591647	-2.57366	-0.436118	-1.11142	0.0193319	1	1.05895	-0.422238	-1.92894	0.0715705	-2.42931	4.58542	4.36295	3.41286	3.67358	-4.33489	1	3.98301	1.47146	-0.509504	4.51384	5.2176	6.49217	-0.483989	4.53405	5.01852	3.3369	3.61066	1.44243	2.91105
C.cajan_27158	Uncharacterized protein sll1770	-1.58653	-0.17356	-4.85683	-2.91152	2.39177	1.69187	-0.961159	-2.91368	1.2796	1.48585	3.25964	4.20673	5.90978	4.60752	3.93502	-2.82431	-0.731084	1.47376	1.07099	2.27478	3.36314	7.40635	9.10725	-1.26426	8.02231	7.11013	0.169989	5.01771	0.156746	6.05376
C.cajan_05577	Uncharacterized protein	-1.92882	-0.64967	-3.1934	-4.19004	-1.90223	0.962283	-0.896794	-1.54789	1.29736	-0.660785	0.987794	1.22996	3.55589	4.36874	8.25914	0.433536	-0.809833	4.33543	0.333126	0.913853	0.00699451	5.92388	4.95311	2.65735	2.82585	6.05741	-0.688462	7.35634	4.34421	7.86988
C.cajan_29031	Homeobox-leucine zipper protein ATHB-21 (HD-ZIP protein ATHB-21) (Homeodomain transcription factor ATHB-21)	-1.15551	2.43607	-1.25049	1	0.683948	2.69416	1	-1.9959	2.66802	1	-1.06938	0.60201	3.31781	3.18434	7.37157	1	-2.64639	3.21904	2.23014	2.04106	0.704624	2.16438	3.91532	-3.01617	1.15368	3.14224	0.786513	2.86874	5.96432	-1.98718
C.cajan_12516	MLO-like protein 4 (AtMlo4)	-2.08406	0.0982039	3.396	0.579479	2.62535	1.9948	2.96364	-2.96395	0.319757	2.60797	0.40198	4.50069	2.10631	4.31843	3.8866	0.52091	-3.90572	1.58133	1.23596	0.333733	-1.04818	-1.23204	-3.76726	2.02648	1.24202	2.58995	4.09653	-0.440561	0.25267	-2.93678
C.cajan_18623	Cytochrome P450 82C4 (EC 1.14.-.-)	-3.57803	-0.699185	1.40404	-3.10385	4.29511	6.37463	0.229945	-1.45703	4.63035	2.48568	1.48181	2.32419	4.11709	4.52304	3.76942	-0.502409	0.271665	2.48469	1.2513	0.551295	2.8143	2.11603	1.04248	1	6.06822	3.64662	2.42693	3.0319	0.755383	1.65905
C.cajan_28649	Uncharacterized protein sll0103	-0.602756	3.04496	3.26377	3.10318	2.87315	1.47025	3.8317	-0.919471	1.98606	3.38811	-1.9422	4.14641	3.62134	7.14646	5.10686	-0.426752	0.837192	1.67117	0.471281	-2.18522	-2.0055	-1.55617	-2.93766	0.513299	1.489	1.86336	3.17567	-0.597245	2.54297	-1.07209
C.cajan_21337	Auxin-induced protein 6B	1	1	1.25727	1	2.86223	1	1.17567	1	1	1	3.39753	3.12574	5.53138	4.75595	5.30346	1	1	1.90594	4.08718	1.57004	1	1	1	1	1	1	1	1	-0.634054	-0.00194173
C.cajan_35493	Heavy metal-associated isoprenylated plant protein 26 (AtHIPP26) (Farnesylated protein 6) (AtFP6)	1.31833	0.564895	0.301798	1	2.21314	1	1	1	0.920392	1	1.89116	2.31406	3.81765	4.73507	4.50578	1.87362	-0.507583	1.79379	4.10924	2.22628	3.06491	2.17372	-1.43024	2.05555	2.63282	2.41084	-0.333105	0.812342	-1.40837	1
C.cajan_35111	Ammonium transporter 2 (AtAMT2)	-3.98359	-2.18883	0.572065	-3.17718	1.30687	-0.0784997	2.8704	0.258109	0.291486	4.68972	5.11232	5.2546	6.65708	5.63115	5.05139	3.9146	-1.33296	4.55552	4.62062	4.42492	2.0885	1.65824	1.47461	1.80786	3.7541	3.09485	2.41621	1.87273	5.29351	-0.225732
C.cajan_47134	Zinc-finger homeodomain protein 2 (AtZHD2) (Homeobox protein 22) (AtHB-22) (Protein MATERNAL EFFECT EMBRYO ARREST 68)	1	1	1	1	4.59244	0.738578	1	1.63721	2.30572	1	0.982722	8.3906	10.3386	10.1751	10.3283	4.46967	-0.213636	6.94631	6.94033	5.74842	3.56073	1.4503	1	-0.761512	9.61588	8.30117	1	4.80245	5.82208	0.276759
C.cajan_38787	NADPH:quinone oxidoreductase (EC 1.6.5.2)	1	1.10677	-1.72489	-0.792752	1.40529	-0.616127	0.827754	2.49429	1.60821	1.62038	3.21511	1.919	4.6307	3.57308	4.40537	-0.2922	1.97663	2.02267	0.598232	1.39222	0.464564	3.26365	1.92141	2.41031	4.3208	4.02148	2.24493	0.0574849	-1.1044	-0.914195
C.cajan_47340	UDP-glycosyltransferase 90A1 (EC 2.4.1.-)	-0.688264	-1.30744	-0.0570944	1	2.2825	1	1.7806	-0.858149	-1.27017	2.65675	0.494108	2.62964	4.35623	5.46118	4.1445	-1.33646	-4.02764	0.492612	2.30553	2.62304	3.25267	5.36984	6.20179	2.05244	5.60811	5.12289	3.79513	3.49854	1.7089	-0.983161
C.cajan_33625	Uncharacterized protein	1.19495	1.15904	-0.3172	-2.14745	1.55453	1.20914	-1.44309	-0.355507	1.83949	2.84535	2.44118	1.22772	3.06602	4.57884	4.05873	0.74491	-0.541713	-0.42283	2.57132	2.54526	2.95686	2.75605	2.38689	2.46041	2.78192	3.98332	0.11314	-0.0796716	-0.983484	-1.05645
C.cajan_21285	Auxin-induced protein X10A	1	1	2.07263	1	3.16628	1	1	1	1	4.80066	3.89171	3.78171	7.1084	3.96948	4.49981	1	1	4.22105	1.98239	1	3.9928	2.60532	0.00129784	1	5.60372	3.55088	1.09476	-0.499665	-1.0211	1
C.cajan_23086	Zinc finger protein MAGPIE	0.284834	-0.598455	2.43508	-0.433292	3.53659	-0.781127	4.57339	-1.83859	-2.15638	2.81336	2.38237	2.16352	3.11577	3.64272	4.97089	0.863272	-2.51726	3.59252	3.06171	1.93664	5.10947	4.40729	2.10305	-2.2851	4.20855	1.87896	3.73463	-1.4647	-4.77351	1
C.cajan_23473	Uncharacterized protein	1	1.86167	0.649266	1	2.41609	1	1.3092	1	1	1	1	6.31118	6.86253	6.1408	4.72975	1	1	-0.238226	7.13914	7.44655	5.01432	1.93216	1	1	4.36769	4.14835	2.22169	1	1	1
C.cajan_13495	1-acyl-sn-glycerol-3-phosphate acyltransferase 2 (EC 2.3.1.51) (Lysophosphatidyl acyltransferase 2)	2.9438	1.26557	1.95948	1.26924	2.77803	1.02933	1.26833	1.88474	1.54498	1.45848	2.59995	4.5299	4.49053	6.34328	3.80693	-0.350894	1.78311	2.24165	1.87355	2.16776	1.7469	1.38847	2.7681	0.0525967	4.15446	3.11031	1.3146	0.473143	2.51764	0.338658
C.cajan_05340	Protein TRANSPARENT TESTA 12 (MATE efflux family protein TT12) (Protein DTX41)	1.91561	3.65047	3.61081	0.154842	1.79245	2.53022	-1.38041	-0.987557	2.76077	2.48498	3.37789	1.16573	4.38559	4.60968	4.15657	0.969661	0.152884	2.92762	-0.848206	0.522598	1.97768	2.90945	3.91907	-2.67037	2.22919	3.56019	-3.67046	1.50346	1	1
C.cajan_38000	Pyruvate kinase, cytosolic isozyme (PK) (EC 2.7.1.40)	2.42737	3.04171	0.412359	-0.412497	1.4571	1.85785	-2.19393	-1.78984	2.18137	1.76053	1.45878	1.85018	3.89343	4.50507	3.76592	3.05121	0.204554	1.18375	3.54793	2.91512	2.34821	3.39558	1.25323	2.0071	3.02707	3.2773	-1.51726	0.339548	-0.865705	-1.9003
C.cajan_45444	Hyoscyamine 6-dioxygenase (EC 1.14.11.11) (Hyoscyamine 6-beta-hydroxylase)	1.02789	-3.92465	0.126021	1	1	1	-0.533232	-3.19233	1	1	1	-0.747342	3.85979	3.34412	8.61685	1	1	5.57957	-1.88684	1	1	1	1	-3.58426	0.972075	1.47006	0.0775165	10.9238	0.956042	12.337
C.cajan_27339	Uncharacterized protein	1	-0.603652	1	-1.15345	0.218546	1	1	-0.0582146	0.525197	1	-0.712001	1	3.37564	4.22591	4.50479	1	-0.178331	1	2.70178	0.547835	2.37972	3.08884	4.72668	3.55363	3.19257	3.45581	1.08077	0.616866	-1.30912	0.883629
C.cajan_09319	Calcium permeable stress-gated cation channel 1 (ScCSC1)	0.835334	-0.333198	0.862495	0.864818	1.4348	1.42134	-1.60912	1.7021	0.279768	1	1.56917	4.18668	3.60609	5.77802	3.47227	-1.55459	0.563841	1.34021	0.492571	1.59745	2.97696	3.09891	4.71571	2.52248	2.8872	3.04585	1.19174	2.4951	0.810846	1.35388
C.cajan_12692	Putative uncharacterized protein	2.22307	0.292652	1.38451	5.36416	-3.08816	1	0.788869	1	-3.12452	1	0.0348073	4.8783	1.86569	6.24018	2.12669	-4.60664	1	-0.15897	2.4059	2.7577	3.64843	3.08805	2.07949	-4.4419	1.24013	1.82154	2.52919	6.6385	0.510942	7.99098
C.cajan_38868	Putative indole-3-acetic acid-amido synthetase GH3.9 (EC 6.3.2.-) (Auxin-responsive GH3-like protein 9) (AtGH3-9)	-4.42942	-1.94825	1	1	0.99607	-1.9461	0.542278	1	-4.13379	1.11086	-4.12878	4.20778	3.00667	3.47594	1.90438	-5.37335	1	1.7478	3.0414	5.70761	0.616537	-5.26523	1	1	-1.24364	5.44811	0.88359	-0.347145	0.189591	1
C.cajan_36509	UDP-glycosyltransferase 83A1 (EC 2.4.1.-)	1	-3.41672	3.92706	1	6.41286	1	3.98785	-2.99545	1	6.56081	4.04494	3.43067	4.62596	1.13548	4.04908	-4.04886	1	0.000721167	1	1	-0.744666	-0.83876	2.92243	1	5.18253	4.98793	3.47058	-2.90303	1.01421	1
C.cajan_40325	Receptor-like serine/threonine-protein kinase At1g78530 (EC 2.7.11.1)	-2.69143	-0.726954	1.94384	-0.376152	-1.50367	-2.27076	-0.420495	-1.53161	-0.700225	-0.55834	-2.77855	3.8071	2.98007	4.46506	0.965773	0.422362	-1.9893	1.19517	0.797627	3.08809	-2.80041	-0.51798	-2.12944	5.2152	1.3494	2.57594	-1.39376	-0.207829	-1.05462	-0.935608
C.cajan_40946	Uncharacterized protein C24B11.05	0.294571	-1.6276	-1.09344	-0.952233	0.467196	1.16874	-1.78269	1.05705	-0.696861	1.18508	-2.10431	0.77575	3.83475	6.41464	1.84506	-2.06474	-0.325802	-3.28808	0.552416	0.609556	1.18747	0.548693	1.22065	-0.0122251	0.311352	1.24781	-0.443662	4.87493	-2.01297	2.49687
C.cajan_37707	Glutamate receptor 3.2 (AtGluR2) (Ligand-gated ion channel 3.2)	0.917508	-0.115855	-3.19558	1	3.51295	1.57333	1.0282	-1.12156	0.805367	2.85689	2.52836	3.42155	3.44509	4.6105	1.02525	1.98191	-0.566972	0.416332	2.40182	0.928511	3.38641	2.69057	2.85127	1.7343	4.46815	3.34999	1.54733	-0.575871	-2.42847	1
C.cajan_21294	Auxin-induced protein 15A	1	1	1	1	1	1	1	1	1	1	1.76821	1.53872	4.43018	5.14392	5.2146	1	1	1.32048	2.81146	1	3.85278	1.85986	1	1	2.12916	1	1	1	1	1
C.cajan_17941	Cationic amino acid transporter 2, vacuolar	1	0.447696	-1.32552	-3.61371	2.06864	2.17746	-1.14792	-0.843461	1.88784	1	-0.648833	4.7081	0.577982	5.32544	1.42228	0.261001	-0.817226	-0.0423706	1.95418	0.35426	1.37743	1.43368	-1.32424	-0.0474801	1.3956	2.61105	-1.04004	0.0690972	0.637926	-0.36754
C.cajan_01643	Uncharacterized protein	1	0.272979	1.41404	-2.32933	2.53266	1.88675	0.911109	0.159578	2.82465	2.44507	-0.207374	2.74028	2.28948	5.2073	3.35562	1.69834	1.73702	1.10901	2.30559	0.440952	0.251967	-2.5366	-4.81791	2.96221	2.281	2.10585	2.04918	0.414071	2.86392	-1.41823
C.cajan_37522	Putative beta-glucosidase 41 (AtBGLU41) (EC 3.2.1.21)	-1.26592	2.40035	-0.0625833	2.76095	1.56947	2.07319	0.801291	-1.18595	2.99313	1.94419	1.29715	1.79951	3.70193	2.62635	6.30886	-0.808435	-1.33762	1.61453	2.25654	0.962882	0.977646	3.86403	2.92682	-3.3356	2.14184	4.07319	0.958316	4.98349	0.790906	3.23073
C.cajan_21288	Auxin-induced protein X10A	1	1	3.53136	1	2.02428	1	0.504854	1	0.188059	1	2.4107	2.76888	5.94249	2.58	4.10113	1	0.700537	1.24655	2.52753	1	1.59683	1.58565	1	1	3.68957	2.47805	1	1	0.645905	1
C.cajan_19005	Amidophosphoribosyltransferase, chloroplastic (ATase) (EC 2.4.2.14) (Glutamine phosphoribosylpyrophosphate amidotransferase) (GPAT)	0.0426023	0.98919	-1.48853	1	1.02112	1.17029	0.695379	5.75879	0.126986	1	1.74373	0.743024	4.26922	4.96511	6.73387	0.214597	8.51589	0.390778	-0.903298	1.24805	1.42798	3.18657	3.9987	-0.0932756	3.43757	3.33309	0.811405	0.5545	1.25755	-1.67154
C.cajan_03674	Putative uncharacterized protein	1.74648	0.903439	1.42255	-1.17314	0.793163	1.70054	-0.472569	2.9208	2.72044	0.18011	3.93456	3.74651	5.06348	4.91897	0.614192	2.60339	1.89835	0.79088	1.24311	2.72223	0.366733	1.02507	0.210177	-0.130165	3.89226	2.33138	-1.90647	0.0419859	1.71408	4.10886
C.cajan_28340	Tubby-like F-box protein 5 (OsTLP5) (Tubby-like F-box protein 8) (OsTLP8)	0.353041	1.74058	3.324	4.5496	2.35368	1.76161	1.58148	-0.0245209	1.45215	1	2.49521	3.19422	2.89445	3.79477	6.33835	-1.36369	0.0290924	3.40092	3.70921	1.37172	3.84297	4.12261	-0.502485	-3.10466	3.99077	2.12977	2.50677	-0.409516	2.47976	-0.149828
C.cajan_32829	Auxin-induced protein 6B	1	1	-0.275737	1	3.14904	1	1	1	1	3.2443	2.80994	1.37537	6.70784	4.88287	3.74556	1	-0.0174536	-1.21059	3.85346	1	4.44704	3.07467	1.51171	1	5.21412	2.40737	1	1	1	1
C.cajan_36626	RING-H2 finger protein ATL8	1.21302	1.08528	-2.73354	-2.67897	0.206293	-2.61022	-0.627275	-0.167023	1.01639	1	0.739312	0.0239366	3.07971	3.32223	2.99474	-1.20698	1	-0.242898	3.39642	2.36846	3.4173	2.29846	0.944776	3.22197	4.78017	6.53305	2.86867	4.46214	1.62088	1.98176
C.cajan_46652	Metal tolerance protein 10 (AtMTP10)	3.20363	1.30033	0.748813	-1.29423	3.26757	-1.34584	1.93146	0.957038	1.47572	2.71258	0.289622	5.59551	4.4306	5.97135	5.29833	0.84289	-2.15264	2.44364	0.883324	-0.021797	1.25216	4.88636	4.82956	0.681026	6.61257	4.09508	2.9749	5.11391	3.832	4.81854
C.cajan_07168	Long-chain-alcohol oxidase FAO3 (EC 1.1.3.20) (Long-chain fatty alcohol oxidase 3)	-3.76866	1.60207	3.2521	-0.419901	2.72825	0.0163394	3.90444	1.0318	1.86588	6.07363	1.59176	3.75136	5.14796	6.2322	3.81388	2.12305	0.910533	3.76723	0.80331	-5.73391	0.356324	-1.01658	-3.15244	1.29542	4.45061	3.16639	3.66963	1.45914	0.484148	-1.3404
C.cajan_13134	MATE efflux family protein DTX1 (Protein DETOXIFICATION 1)	-0.371113	1.63135	1.30365	1.51717	1.79166	3.05373	1.57416	1.01032	2.70831	1.29566	1.94574	2.79702	4.26586	4.29921	5.07558	3.28413	1.09726	0.739382	1.0224	2.2421	0.58246	1.90554	1.78146	1.74049	2.9304	4.24131	-0.25275	0.6914	0.762459	-0.0967226
C.cajan_34152	Homeobox-leucine zipper protein HAT5 (HD-ZIP protein ATHB-1) (Homeodomain transcription factor ATHB-1) (Homeodomain-leucine zipper protein HAT5) (HD-ZIP protein 5)	2.34201	-0.846374	2.63736	0.96326	2.11982	1	2.69903	-1.71697	-2.21697	2.20062	2.58099	1.21319	5.40328	3.78543	3.07063	2.51308	0.0355395	0.251495	1.92837	2.31141	3.20593	2.79444	0.697454	-1.69793	5.31555	2.91144	3.06097	2.55039	-0.115829	1.95758
C.cajan_07427	MADS-box transcription factor 17 (NMADS3) (OsMADS17) (RMADS213)	1	1	-7.72095	1	1	1	1	1	1	1	1	4.0459	3.73602	2.96894	3.32795	3.27867	-3.46926	4.32063	6.56745	6.46928	2.07784	2.06373	-2.27387	2.50927	1.45121	4.67756	-0.0050221	1.98728	1.88671	0.584097
C.cajan_39350	Uncharacterized protein	0.863835	1.74724	2.11294	1.46551	2.03429	3.04975	2.70324	1.2693	3.02885	2.40695	3.32385	3.11491	4.74191	5.33777	3.73915	2.33603	-0.507171	1.60223	3.85539	2.79903	2.3752	2.4896	-1.43757	-0.845163	3.05616	3.43745	3.58277	-1.43215	-1.97246	1
C.cajan_29083	Uncharacterized protein	1	-1.43559	1.57177	3.23569	2.24033	2.67941	1	3.2976	-0.0962722	1.6833	3.15478	-0.754543	3.08488	7.81916	7.88139	0.533982	1	1.30361	0.619676	2.69763	2.58449	2.47932	2.22952	1.3355	3.20163	4.30472	2.63602	0.924792	1.78336	3.22343
C.cajan_11499	Cytochrome P450 71D11 (EC 1.14.-.-) (Fragment)	3.69149	1.10179	0.411817	-1.04209	2.42137	1.18926	-0.562809	0.0126402	1.07296	5.11215	4.4367	2.4249	5.28029	3.04438	2.81584	2.8065	1.57159	0.64666	-0.0437619	2.5273	1.14837	2.38662	2.70181	1.3754	5.39702	2.27493	-0.575665	0.455144	-4.65183	2.34145
C.cajan_47347	Uncharacterized protein	2.73373	-0.274845	0.527831	2.649	0.57254	1.0771	0.72125	1.21906	1	1.09199	2.52827	4.00894	6.48967	5.49015	5.12869	1.44216	3.28572	2.35683	3.46974	1.89474	3.44649	3.32124	1.07546	-0.220564	5.57373	3.86924	-1.16372	3.2185	2.5749	4.51482
C.cajan_00624	Uncharacterized protein	1	3.16358	1	1	1	3.88624	1	1	4.75392	1	1	1.97129	2.962	4.91708	4.58403	1	1	1	1.92873	1	1	1	1	1	1	3.60485	0.576367	0.860804	1	1
