# Supplementary material for: Gene expression atlas of pigeonpea and its application to gain insights into genes associated with pollen fertility implicated in seed formation
Source: J Exp Bot. 2017 Feb 23;68(8):2037–54. doi: 10.1093/jxb/erx010 (PMC5429002; doi:10.1093/jxb/erx010)
Supplement: Supplementary Data [file erx010_Supplementary_Data.zip › supplementary_table_S6.xlsx]

## Sheet: GenesClustered-10
Table S6: Expression values of genes expressed preferentially in senescing tissues
Gene ID	Functional annotation	Cotyledons	Radicle	Hypocotyl	Embryo	Seedling_Shoot	Seedling_Root	Veg_SAM	Veg_Nodule	Veg_Root	Veg_Leaf	Rep_Leaf	Rep_Bud	Rep_Flower	Rep_Stamen	Rep_Pistil	Rep_Root	Rep_Nodule	Rep_Imm_Pod	Rep_Stem	Sen_Stem	Rep_Petiole	Sen_Petiole	Sen_Leaf	Sen_Root	Rep_Petal	Rep_Sepal	Rep_Sam	Rep_Mat_Pod	Rep_Imm_Seed	Rep_Mat_Seed
C.cajan_19289	Kinesin-like protein KIN12B (Phragmoplast-associated kinesin-related protein 1-like protein) (AtPAKRP1L)	-2.8625	3.85865	4.21331	1.25581	2.16093	3.26628	4.54255	2.62886	2.99622	3.603	-2.07437	2.74812	0.965943	0.962371	0.518928	1.50938	1.78758	3.27075	-0.0115327	-1.52704	-1.56666	-1.96078	-3.33195	0.310131	-1.12088	0.748461	3.55606	-0.712431	3.97578	-1.50764
C.cajan_19318	Dr1-associated corepressor (Dr1-associated protein 1) (Negative cofactor 2-alpha) (NC2-alpha)	1.27055	3.30179	3.98339	5.43416	3.05739	2.50471	4.93718	2.43712	2.47273	3.41201	-1.36932	2.45937	3.60064	3.89891	0.637462	2.8547	4.08455	2.96251	1.14942	1	0.0289934	0.204341	-0.119354	0.462115	2.43693	1.68115	3.40776	3.69092	3.7466	2.40898
C.cajan_19341	Uncharacterized protein	3.14457	3.10095	4.15147	4.20568	5.04668	2.85085	5.37137	4.56759	2.46494	5.52763	3.93627	4.2288	3.21545	3.85452	5.78317	3.80234	4.13249	4.54416	5.04165	3.80378	1	1	-0.0698122	1.08494	-0.990922	1	1.0083	1.21406	3.44115	2.01907
C.cajan_19373	Probable pectate lyase 5 (EC 4.2.2.2)	1	4.5959	5.14582	3.75782	5.24421	4.93635	1.81931	-1.00841	3.61783	3.65716	-1.37203	3.94378	1.79565	2.3983	3.7351	2.05096	0.288855	4.22176	3.42485	-1.18182	-0.109214	0.608894	-2.92369	-1.8483	-1.3015	-0.404903	3.35185	1.80323	1.01356	1.82725
C.cajan_19419	EPIDERMAL PATTERNING FACTOR-like protein 1 (EPF-like protein 1) [Cleaved into: MEPFL1]	2.51127	1.17396	2.18931	2.38292	1.94646	2.15663	3.0959	1.98333	0.375612	3.84666	1.7597	3.34558	1.87184	-0.527891	0.923841	1.60906	2.64035	2.0347	1.35556	1.58201	1.72581	-0.574356	1.85063	2.34307	0.648511	0.965389	2.26833	0.0733404	2.35922	1.56262
C.cajan_19425	Uncharacterized protein	-0.319467	6.04091	6.49462	5.14579	5.55482	5.76685	6.06559	6.15512	4.52174	5.56093	2.88439	5.5388	3.0258	2.46452	2.67237	5.4664	7.44945	4.89222	3.32485	1.59907	2.35907	1.07734	0.225028	2.41991	-2.37604	1.82927	6.42673	2.40339	5.24672	2.53232
C.cajan_19489	Anthranilate synthase alpha subunit 1, chloroplastic (EC 4.1.3.27) (Anthranilate synthase component 1-1) (Anthranilate synthase component I-1) (Protein A-METHYL TRYPTOPHAN RESISTANT 1) (Protein JASMONATE-INDUCED DEFECTIVE LATERAL ROOT 1) (Protein TRYPTOPHAN BIOSYNTHESIS 5) (Protein WEAK ETHYLENE INSENSITIVE 2)	-0.578691	2.2787	1.88633	2.75673	3.60393	1.83637	3.14654	0.582816	1.2379	3.18412	-0.0720247	3.33003	2.34287	4.24951	3.51772	0.230916	-0.780203	2.76489	-0.419546	-2.39249	-2.13006	-1.54192	-3.48352	-2.03242	-1.38781	1.84927	2.16188	-0.0501932	2.71932	-1.92996
C.cajan_19508	DNA replication complex GINS protein PSF3	-0.597328	3.28961	3.21965	3.56036	2.06494	2.54768	4.38056	1.90716	2.15599	2.61959	0.31735	2.12242	2.2326	2.50128	2.10732	1.49458	2.46908	1.95212	0.450485	1.04473	-0.785898	0.191285	-2.04607	2.8078	0.622237	0.438942	3.36146	0.112246	3.0133	-0.426868
C.cajan_19625	Glutamate decarboxylase 4 (GAD 4) (EC 4.1.1.15)	-0.0361678	3.9685	2.60813	1.43922	0.444285	3.04245	1.50295	2.85834	4.62789	5.1592	5.1437	2.1048	0.850991	0.0883994	0.864905	2.82368	4.0413	1.67131	-2.13399	-1.13988	-2.64135	-0.979652	1.85459	1.00933	1	0.24029	0.471177	0.860248	3.13712	1.32676
C.cajan_19650	Probable receptor protein kinase TMK1 (EC 2.7.11.1)	1.05886	3.16426	3.56903	1.34956	3.89494	2.44572	3.31743	3.31988	2.8543	4.50679	4.1369	3.61873	1.66817	1.47068	1.84884	3.15243	3.39621	2.99266	2.36148	1.7873	2.77251	1.48851	2.44826	0.176067	-0.257844	1.6818	2.68884	0.415229	3.07386	-0.975896
C.cajan_19671	CASP-like protein 2A2 (GmCASPL2A2)	3.16905	0.171835	6.24847	5.46393	5.8265	1	7.3014	1	1	7.27672	3.10782	5.84446	4.19528	2.28205	3.9395	1	1	4.65174	3.51414	-2.18915	2.81668	-2.23333	0.674551	1	0.436428	3.68409	7.33942	4.10215	5.39491	4.12787
C.cajan_19742	Zinc finger CCCH domain-containing protein 47 (AtC3H47) (AtSZF1)	3.37221	2.78678	2.0962	3.21248	2.72677	1	4.44963	3.47017	1	1	4.05696	3.15339	3.97215	2.36085	2.13785	2.91184	1.55958	1.31776	1	1	1	1	1	1	1	1	1	1	1	1
C.cajan_19760	Ammonium transporter 1 member 3 (LeAMT1;3)	1	1	3.1054	1	2.08	1	1	1	1	7.0061	7.10183	1	1	1	1	1	1	4.41279	1	1.74161	1	1	1	1	1	1	1	1	2.36171	1
C.cajan_19803	CBL-interacting serine/threonine-protein kinase 10 (EC 2.7.11.1) (SNF1-related kinase 3.8) (SOS2-like protein kinase PKS2) (SOS3-interacting protein 1)	5.97783	3.50095	4.71635	6.22439	4.37743	3.80272	3.40009	3.7626	2.61943	3.24873	4.97912	4.17917	4.22088	4.07893	1.16742	3.89279	4.01433	4.13358	5.12108	4.53738	1	-3.39942	0.0496865	-2.31063	1	1	1	1	3.44378	5.36899
C.cajan_19970	Uncharacterized protein	0.689863	1.47712	2.80311	1.2038	4.12197	2.08889	2.56622	1.9348	2.40143	2.63078	1	1.93442	0.717588	1	1	1.69373	0.200843	2.62906	1.78661	-0.917763	-0.452765	1	1	0.171207	1	-0.566278	2.70255	-1.34166	3.1629	-0.291829
C.cajan_19989	Cyclin-dependent kinase inhibitor 7 (Inhibitor/interactor of CDK protein 5) (KIP-related protein 7)	2.819	4.13291	4.31461	2.78412	4.1732	2.57513	5.9249	3.63492	4.26278	5.01473	3.39584	4.71169	4.35425	4.98757	0.763539	2.97287	3.89325	0.170925	2.24803	1.84534	1.81436	1.16589	2.86972	1.278	2.01259	-0.146328	5.38815	0.957967	-1.73856	1
C.cajan_20058	UDP-glucose 6-dehydrogenase 1 (UDP-Glc dehydrogenase 1) (UDP-GlcDH 1) (UDPGDH 1) (EC 1.1.1.22) (Gm-UGD1)	-3.91635	0.378378	0.0395736	-2.52647	3.60896	0.933202	1.29849	1.17648	2.80087	3.0012	1.2624	5.87068	1.63076	3.52763	4.23132	3.46784	2.35053	4.21311	3.06689	3.30132	1.07169	1.53243	-2.418	3.0075	-0.757796	3.03956	1.30553	1.86479	0.511974	0.249506
C.cajan_20098	Major pollen allergen Lol p 11 (Allergen Lol p XI) (allergen Lol p 11)	-0.309123	1.44629	3.69997	2.69791	7.12228	1.993	3.30213	2.86913	1.80459	7.39656	3.1623	7.80584	5.71748	8.35234	3.83049	1.45842	5.38854	6.58403	1.06599	1	-1.80414	-2.67978	-0.964691	-1.95755	0.869887	0.0350326	2.25414	6.29198	5.81619	3.30127
C.cajan_20444	F-box protein At1g10780	-0.194463	2.83349	3.44765	1.8624	2.17005	3.10392	3.88792	1.60602	2.29502	3.42141	-0.099071	1.36535	0.448013	0.743808	-0.334451	0.729757	1.36564	1.88356	-0.157143	-1.0678	-1.27423	-3.53968	-2.14159	-1.55282	-1.67161	-0.554347	3.4193	-0.13557	3.00464	-0.122504
C.cajan_20629	U-box domain-containing protein 4 (EC 6.3.2.-) (Plant U-box protein 4)	-1.77647	3.45092	4.16664	-0.817099	2.84245	3.40104	5.56389	2.68767	3.24049	3.6078	3.71764	3.69072	2.837	2.72619	1.99766	3.18011	3.25978	4.59756	2.27115	1.11766	1.67049	-0.140539	-0.714906	-0.787548	2.36302	1.96891	5.28247	4.60498	5.22389	4.32396
C.cajan_20687	Methionine adenosyltransferase 2 subunit beta (Methionine adenosyltransferase II beta) (MAT II beta)	3.31556	4.08782	4.32615	4.20144	3.35959	3.93683	4.58756	3.51494	4.21223	4.82382	3.62206	4.02426	2.54816	2.88385	3.42558	3.19686	3.54202	4.74841	3.09959	2.67699	2.05331	1.25618	0.617891	2.39928	-0.513621	1.6787	4.14017	3.28309	4.66034	2.85646
C.cajan_20727	Rop guanine nucleotide exchange factor 3 (AtRopGEF3) (Rho of plants guanine nucleotide exchange factor 3)	-2.87489	2.31394	2.81689	-0.620772	1.23843	2.62732	3.89833	1.46121	2.0222	2.69674	-0.141117	2.44042	0.343942	-3.24586	1.72337	1.07084	1.4868	2.35388	0.503796	-1.80801	-0.923704	-2.33884	-3.25596	1.10276	-2.04518	-0.818819	3.32459	2.12897	2.34723	2.09304
C.cajan_20822	Uncharacterized protein	1.72235	2.27548	3.14465	2.70527	3.9093	2.43736	3.4914	2.73351	1.26936	3.79113	2.9201	3.27178	1.98495	1.1606	2.46122	2.66711	1.3229	3.26748	2.72773	1.53631	2.66699	2.28145	1.01765	1.70908	2.13294	0.702525	3.1135	1.38449	3.27913	-0.698754
C.cajan_19270	Uncharacterized protein	2.21177	0.337106	5.94403	4.85099	5.66362	1	6.73804	1	1	6.51742	4.80586	6.57651	5.56465	3.2941	5.8198	1	1	3.47437	3.46641	-1.07648	1.83101	-1.8238	-1.01073	1	4.38905	2.82547	7.52386	1.18518	1.69472	1.22835
C.cajan_19294	Rho GDP-dissociation inhibitor 1 (AtRhoGDI1) (Rho GDI-1)	1	4.70747	4.41058	4.90825	3.31867	4.8914	3.66333	2.77246	4.90346	3.68235	-1.35645	2.21411	1.51327	4.01008	1.81834	3.64029	4.25403	5.42772	4.59103	0.933535	1.45019	-1.48339	1	2.66729	-1.19115	1.24128	3.00292	-0.593566	3.32048	1
C.cajan_19300	Uncharacterized protein	1	3.42876	4.48999	4.69406	3.99459	4.72088	1.9727	1	1.76934	5.07697	1	3.30996	1	2.36239	3.83618	1.80271	1	1.24573	1	1	1.89654	1	1	1	1	1	3.1206	1.02001	2.94778	1
C.cajan_19344	DNA polymerase alpha subunit B (DNA polymerase alpha 70 kDa subunit)	0.366924	3.32079	4.13258	4.16983	2.4298	2.20282	4.88439	2.5416	2.60576	3.3759	-1.55726	3.16667	2.95652	3.60265	1.79766	2.90698	3.34291	3.17035	0.591268	0.0931545	-1.37609	-0.76038	-1.88934	3.45257	1.60683	2.09193	3.1854	1.97588	3.89656	-0.31387
C.cajan_19346	Ankyrin repeat-containing protein At5g02620	-4.40004	1.57899	3.08691	2.28308	2.35804	0.37147	2.47163	1	1.14671	3.59302	-0.740478	4.14436	1.34875	1.6183	1.29866	1	-4.32989	2.20244	0.365222	1	-0.363187	-2.08798	-5.31909	-0.744142	-3.03071	-1.84667	3.67255	-2.37555	1.96994	-3.70818
C.cajan_19409	Histone H3.3	4.06184	2.15696	2.84091	2.33395	2.91221	2.82909	4.1167	3.74989	0.873475	1	4.72551	3.64033	3.32075	3.6185	3.9446	3.48552	4.2711	3.11934	3.24211	3.80629	-3.02689	1	-0.00584029	1	1	-3.97643	0.566971	1	3.5921	3.0493
C.cajan_19411	Histone H3.3	3.26622	2.35139	3.05009	2.98584	4.04674	4.15276	4.33809	3.2535	3.44595	4.55923	4.81895	3.0005	1.79502	3.29819	4.1504	4.02638	3.84079	3.3408	3.59882	3.02889	1.34728	1.0013	1	-3.25728	-0.0833155	-3.80499	1.87703	-0.789399	2.32151	2.16535
C.cajan_19416	Ras-related protein Rab11A	1.82299	2.49514	2.99538	3.24481	2.01034	2.1708	2.94959	2.31279	2.13245	2.67762	2.34786	1.57852	0.611805	1.97587	1.30008	2.78113	2.7176	1.96473	1.49551	2.32924	1.65317	0.939076	0.53086	3.96285	0.549147	2.26474	2.79868	0.532427	1.3791	-1.91766
C.cajan_19589	Glucan endo-1,3-beta-glucosidase 2 (EC 3.2.1.39) ((1->3)-beta-glucan endohydrolase 2) ((1->3)-beta-glucanase 2) (Beta-1,3-endoglucanase 2) (Beta-1,3-glucanase 2)	-1.62722	4.43055	4.8181	1.09266	4.12456	3.73345	6.41924	4.81184	3.03893	5.059	-0.224815	4.3822	3.69238	-2.3669	1.42331	3.26142	4.06698	4.94762	2.26498	-2.23267	-0.491066	-2.0845	1	1.3882	-1.35039	1.71558	5.26041	0.0157973	6.4651	-0.913955
C.cajan_19600	Condensin complex subunit 3 (Chromosome assembly protein xCAP-G) (Chromosome-associated protein G) (Condensin subunit CAP-G) (Non-SMC condensin I complex subunit G)	-1.91847	3.34802	3.80174	2.24881	1.72301	3.29125	4.62876	2.27384	2.61786	3.38656	-1.43578	2.69073	2.80934	3.63642	0.999069	1.41882	1.66901	3.02689	-0.347676	-0.787087	-0.939739	-1.14886	0.735834	0.17502	3.87323	1.30564	3.69111	2.10736	3.99792	2.48329
C.cajan_19652	Uncharacterized lipoprotein MJ0878	-1.85394	3.29907	3.55715	2.42485	3.8475	3.81738	2.71331	2.74063	2.46573	-0.155585	-2.18869	3.04089	-0.386304	-3.72307	1	3.07012	3.73545	2.49653	1.33564	-0.187548	2.57657	0.927699	-0.25858	2.02364	-2.16611	-0.92827	3.07205	-1.21088	3.73862	-1.6284
C.cajan_19656	Expansin-A13 (AtEXPA13) (Alpha-expansin-13) (At-EXP13) (AtEx13) (Ath-ExpAlpha-1.22)	0.780503	1.48193	3.94573	3.46552	4.53831	2.43925	3.83437	2.92167	3.2871	4.84962	2.34664	3.84964	2.90433	-0.959882	1.37742	2.75855	1.94322	3.05937	3.55278	3.63691	2.52037	2.38225	1.44765	1.68138	-0.16919	2.41704	3.94014	2.14832	2.98649	-2.38286
C.cajan_19725	Probable inactive receptor kinase At5g58300	-0.0651484	5.25025	5.00766	3.84815	5.232	5.70447	5.07065	4.11892	4.68246	4.74061	0.424772	4.70277	2.39812	2.51499	3.83183	4.52217	3.82753	4.63037	3.82317	0.179014	2.01801	-1.32434	1	1.27027	1	1.94993	4.2724	2.23585	5.14683	1.59634
C.cajan_19808	Peroxidase 4 (EC 1.11.1.7)	3.61123	5.23942	7.06523	3.88086	5.03635	4.05104	6.44531	3.77829	4.1235	5.54885	7.28182	4.20742	3.64472	2.43672	5.44127	3.39981	1.41601	4.45815	6.22182	2.72151	5.11768	3.63055	1.26887	1.8614	-1.16286	3.31164	7.49899	-4.12818	-3.01814	-3.14826
C.cajan_19877	Uncharacterized protein	-2.20368	4.62251	5.32773	-1.01266	3.75878	4.86892	5.51912	4.07439	4.21618	4.39283	-2.4891	4.2672	2.79254	2.08175	0.945578	2.63847	3.54557	4.33292	1.54726	-1.74721	-2.06106	-2.67441	-2.59135	1.7652	0.376468	2.14701	5.70185	-2.03706	5.38089	-0.98702
C.cajan_19961	FHA domain-containing protein At4g14490	0.341565	3.00325	3.57067	2.41258	1.6683	2.64907	4.64801	2.01867	2.75405	3.89594	-0.163774	1.69739	2.30546	2.81216	1.82397	1.93512	2.32078	2.51534	1.3517	0.334591	0.843775	0.241901	-1.07962	1.20427	0.857806	1.66881	4.10591	1.85545	4.09599	1.71789
C.cajan_19968	Receptor-like protein kinase HSL1 (EC 2.7.11.1) (Protein HAESA-LIKE1)	2.05114	3.26908	5.35817	3.6979	5.69225	3.10762	7.14304	3.89498	3.59754	6.14548	3.18156	5.49155	4.04997	1.655	3.09051	3.52369	3.43784	4.2745	4.95116	2.42901	4.7632	2.15364	0.940986	0.135863	-0.307951	2.96879	6.07193	1.92472	4.68842	0.824572
C.cajan_20006	Abscisic acid 8'-hydroxylase 4 (ABA 8'-hydroxylase 4) (EC 1.14.13.93) (Cytochrome P450 707A4)	4.34877	2.32188	3.14205	0.701354	3.50112	2.10325	4.10914	0.0977321	1.094	1.59116	2.56867	2.54804	0.55396	-2.39174	0.669825	0.301506	-2.99115	4.27771	3.14336	3.87934	2.55392	-1.37345	0.243438	2.88075	2.11455	2.3023	3.78958	-0.307448	5.24082	1
C.cajan_20020	Cytochrome c6, chloroplastic (Cytochrome c-552) (Atc6) (Cytochrome c-553) (Cytochrome c553) (Soluble cytochrome f)	2.08877	0.667928	3.23018	1.89138	5.91156	2.74101	4.26254	3.11675	2.09701	6.78494	5.13064	3.10081	2.12721	2.14924	2.34024	0.802326	2.04559	4.00687	1.71812	2.24549	2.26687	0.809151	2.20958	1	-0.13034	2.38844	3.70363	0.553822	3.2742	0.524355
C.cajan_20107	Uncharacterized protein At1g04910	2.74141	3.90035	3.82638	4.20335	3.15188	3.96138	4.47929	3.25202	3.37733	4.24913	3.38896	3.44225	2.3025	1.85862	0.175148	2.64551	3.06497	3.53203	2.72214	2.56242	2.36333	1.73466	1.07132	0.299913	1.56331	2.00637	4.0301	2.33789	4.36086	3.25973
C.cajan_20300	Polyadenylate-binding protein 8 (PABP-8) (Poly(A)-binding protein 8)	1	1	2.66215	1	1	1	7.24458	1	1	5.32114	1	2.06998	1	1	2.59998	1	2.0494	1.80686	1	1	1	1	1	1	1	1	-0.535353	1	2.48677	1
C.cajan_20315	Putative receptor protein kinase ZmPK1 (EC 2.7.11.1)	-1.30315	1.89812	2.05972	2.1005	2.36829	2.09836	3.71968	2.28099	3.16675	3.16871	1.47321	1.81977	1.83404	1.3395	1.36121	1.81693	-0.153891	0.795518	2.37452	1.48913	0.804202	0.532696	0.000158688	3.16415	0.432714	2.33279	2.43315	1.15852	0.934109	0.784621
C.cajan_20406	Germin-like protein subfamily 3 member 4	0.222322	3.59072	1.97188	-1.82478	4.89999	4.54515	3.46463	-0.200321	4.13171	5.03166	5.46639	1.47668	1.06948	1.55511	1.5706	3.66899	0.163344	1.6907	6.15306	-1.47784	4.49396	-3.30722	-3.23125	1.38953	-2.00378	2.8838	3.65087	-0.987377	-0.374673	-1.52173
C.cajan_20414	Uncharacterized protein	-0.968574	2.98051	3.42257	4.53882	1.78365	2.56529	3.90645	1.12638	1.90368	3.48308	-1.79895	2.25752	1.975	3.19318	0.314453	1.68508	2.14277	2.5268	-0.657265	-1.04317	-1.50291	-1.31134	-4.31021	0.947217	0.97231	-0.20234	2.5517	1.04951	3.21647	-1.76818
C.cajan_20486	Homeobox-leucine zipper protein HOX32 (HD-ZIP protein HOX32) (Homeodomain transcription factor HOX32) (OsHox32)	4.01499	2.39367	4.73495	3.22677	3.00887	2.5363	5.99036	2.14832	2.91112	2.84552	-1.37101	3.74236	1.72131	-2.86458	-0.488435	3.22914	1.79094	5.13359	3.17444	0.650038	1.57343	-1.01942	-2.95863	3.02123	-3.06603	0.628484	4.81211	1.24045	5.58141	-0.503235
C.cajan_20546	DNA repair protein RAD51 homolog 3 (DNA repair-recombination protein RAD51C) (AtRAD51C)	3.7941	3.29082	3.02032	3.68043	2.15312	2.5051	2.90563	4.10186	2.56415	2.56821	1.54564	3.16323	2.2873	3.31577	2.66231	2.89788	3.52666	3.61874	1.60051	-0.147015	0.510982	-1.17544	-2.09337	0.512874	-0.155026	1.74922	2.83063	3.51744	3.7694	3.14642
C.cajan_20572	Subtilisin-like protease (EC 3.4.21.-) (Cucumisin-like serine protease)	-0.460636	2.08604	2.33711	-0.0532497	4.41126	2.25122	3.80989	-0.922937	2.01279	5.53281	1.26606	2.35991	-0.631455	-0.601477	-1.83466	0.952192	-0.863221	2.20044	2.24678	-0.788195	0.553233	-3.91833	-5.41533	-3.40697	-2.206	-0.241502	1.50559	-4.65436	1.83835	1
C.cajan_20588	Retrovirus-related Pol polyprotein from transposon TNT 1-94 [Includes: Protease (EC 3.4.23.-); Reverse transcriptase (EC 2.7.7.49); Endonuclease]	3.74556	1.79145	2.28406	0.644244	-0.389842	3.53038	0.874821	2.45265	3.82403	1.46746	2.93541	2.15918	1.94777	3.6603	0.970007	2.69256	2.08466	2.78758	2.08689	2.84372	1	-1.6156	-1.53637	1	-1.28355	1	1	1	1.99391	0.220652
C.cajan_20593	Glyoxylate/hydroxypyruvate reductase HPR3 (EC 1.1.1.79) (EC 1.1.1.81) (NAD(P)H-dependent hydroxypyruvate reductase 3) (AtHPR3) (HPR 3)	1.81352	2.98193	4.49582	2.09823	4.3126	2.34143	3.65238	-0.723301	2.26951	4.19148	2.84441	4.67839	3.57027	3.76721	3.74412	2.21794	1.74743	3.07475	2.81976	0.633822	3.68555	2.23617	2.36024	-0.546939	1.64104	2.32563	3.93104	2.30337	2.896	3.00739
C.cajan_20617	Uncharacterized protein	-0.770673	4.48206	4.2961	0.638982	4.21254	2.47217	4.11544	2.43126	4.56599	4.37095	2.75373	4.01663	2.18386	-2.75123	1.45797	1.73549	-0.223658	3.73334	3.14692	2.15322	2.97574	1.53668	-2.39556	3.66285	0.391053	4.51709	4.59452	0.858944	4.00105	-1.78812
C.cajan_20652	Uncharacterized protein	3.33597	3.19079	3.98602	4.07033	1.5902	2.56489	4.04017	3.70636	2.97846	1.23759	-0.22829	3.29046	1.30175	0.184356	2.17108	3.29646	2.64533	2.42638	2.35909	2.31189	0.917134	0.201195	-1.08904	2.76967	-3.18326	0.866046	3.37391	2.54271	2.83699	2.5174
C.cajan_20718	Transcription factor EGL1 (Basic helix-loop-helix protein 2) (AtMYC146) (AtbHLH2) (bHLH 2) (Protein ENHANCER OF GLABRA 3) (Transcription factor EN 30) (bHLH transcription factor bHLH002)	-2.12972	0.943764	5.42092	2.01194	3.05635	-0.2518	6.44208	-1.09352	0.63963	3.66794	2.23372	4.86136	3.66897	0.829987	1.76431	1.18686	-1.67841	4.69633	3.85623	3.64357	3.65677	3.75223	1.03742	2.25831	-0.696807	2.93489	6.43564	1.02203	5.45638	0.617693
C.cajan_20738	Cytochrome P450 86A2 (EC 1.14.14.1) (Protein ABERRANT INDUCTION OF TYPE THREE 1)	2.57522	1.58314	4.98036	2.9121	4.72044	2.021	5.15239	2.7463	3.17226	5.41104	2.63175	4.19365	2.60731	0.229551	0.936553	3.92869	1.10025	3.32974	1.47512	-1.53187	1.95317	0.86259	-0.58654	1.54122	-1.47654	2.18939	5.15164	4.45074	4.87864	4.61895
C.cajan_20755	E3 ubiquitin-protein ligase RHA1B (EC 6.3.2.-) (RING-H2 zinc finger protein RHA1b)	0.696439	4.44501	3.77815	-0.0469687	3.28572	2.74982	2.34392	3.30702	2.77457	1.01748	2.67688	3.09449	5.29397	5.64566	3.64792	3.41386	2.24208	2.06389	4.82165	4.23481	1.54677	0.175403	-1.76296	-1.11301	1	2.24807	1.02935	0.606963	0.896861	-1.11301
C.cajan_20767	Uncharacterized protein	-0.642344	-0.0648692	2.87136	-0.393624	1.52251	0.998029	4.8196	1.06359	-0.130272	3.14878	2.29182	4.23789	2.69513	1.99452	2.30425	0.363418	1.41687	2.72444	0.339639	1.08572	1.48787	0.616518	1.61558	-0.366353	1.40926	1.78452	4.88957	-0.0868628	1.87293	-1.96981
C.cajan_04526	Hydroquinone glucosyltransferase (EC 2.4.1.218) (Arbutin synthase)	-2.71793	-0.0798805	3.86392	1.70234	5.09615	1.31728	5.43895	0.596096	0.425803	5.31005	2.3917	4.53188	2.35529	2.09714	0.891917	-1.70311	2.1047	3.15599	1.24149	1	0.45426	1	-4.79044	0.697454	-1.21493	0.737566	5.17126	4.95274	3.07192	2.41055
C.cajan_04547	Uncharacterized protein	0.399926	2.78546	2.53164	2.32246	1.61473	2.62787	3.83644	2.12024	2.46512	2.81068	0.210439	2.74028	1.93943	3.11001	1.52957	1.40169	2.59963	2.7063	1.66983	1.03474	1.53865	0.820714	0.908844	1.78233	-0.0652601	1.52983	2.63886	1.1971	3.13817	1.00964
C.cajan_04606	Probable 6-phosphogluconolactonase 4, chloroplastic (6PGL 4) (EC 3.1.1.31)	-0.108946	4.63734	4.21023	2.38641	5.81494	4.70918	4.9416	2.57452	5.25362	6.14548	1.87451	3.81252	1.51355	0.712877	3.84329	4.86558	1.19204	4.00739	5.6304	3.27121	4.41322	1.24788	-3.61798	4.17633	1	1.97407	3.30425	-0.234586	3.06114	0.797312
C.cajan_04610	Probable 6-phosphogluconolactonase 4, chloroplastic (6PGL 4) (EC 3.1.1.31)	1	3.34307	2.98903	1.14231	4.21383	3.27115	3.06999	-0.267154	3.427	4.9328	2.14356	2.7464	1.03398	0.433419	2.67471	3.7155	0.321893	2.31124	3.93573	2.16976	3.09126	1.68904	0.989233	2.46975	1	0.757032	2.66645	-0.335006	1.81542	1.55683
C.cajan_04847	Peroxidase 46 (Atperox P46) (EC 1.11.1.7) (ATP48)	-2.39485	-2.48064	4.05813	2.57839	5.27879	-0.0714834	4.36592	1	-1.64003	5.411	0.479841	4.54037	1.88994	2.45565	0.0354972	-3.95186	1	3.84565	0.312491	-4.43393	-1.29811	1	1	-1.99184	-3.3738	3.11213	4.81339	0.00673606	3.32321	-1.89992
C.cajan_04998	2,3-bisphosphoglycerate-dependent phosphoglycerate mutase (BPG-dependent PGAM) (PGAM) (Phosphoglyceromutase) (dPGM) (EC 5.4.2.11)	-0.240935	2.69288	3.42472	2.66114	2.31372	1.64467	3.65988	3.15183	2.93503	4.34643	3.79925	3.91642	2.7549	2.38526	3.13225	3.25747	2.16312	3.96322	2.49866	1	0.502147	-2.29762	-4.79062	-0.173832	-0.825642	2.46147	3.74291	1.12983	2.70877	-0.192365
C.cajan_05040	RNA-binding protein 38 (RNA-binding motif protein 38)	-0.550298	4.47987	5.16585	5.14026	4.59714	4.87595	5.55031	2.23201	4.85888	5.21217	-1.39481	4.6164	2.35307	2.40919	1.80035	2.34924	2.52908	4.31239	0.13808	0.110884	-1.6545	-2.09581	1	3.37464	-1.58707	0.36717	4.67973	-0.295555	5.90986	-2.27346
C.cajan_05059	Uncharacterized protein	8.70321	-0.631292	5.12009	5.20608	2.49883	1	5.02868	-2.75266	-0.792387	4.21578	-1.42372	1.75749	2.50044	-0.762253	-0.659661	0.271713	-0.520343	0.981246	3.3488	2.41594	0.344329	-2.47308	-3.94286	2.36437	-1.61445	2.28294	5.28233	3.85866	0.987335	3.17567
C.cajan_05092	RING-H2 finger protein ATL54	-3.55694	1.86576	1.19969	1	3.05141	3.14421	2.7395	1.30061	3.02781	3.07642	2.80022	0.0750397	0.648806	-0.432359	4.81132	3.38358	1.36575	1.78859	5.15583	1.53238	2.85918	-1.72473	-3.2625	-3.74147	-0.546559	0.150482	2.68628	2.58606	-2.17702	2.99618
C.cajan_05099	Photosystem II CP43 reaction center protein (PSII 43 kDa protein) (Protein CP-43)	-0.264152	1	-1.48418	1	6.02068	1.8563	2.68186	1	2.11465	8.34098	4.41987	1.72559	1.09125	1.30791	0.845526	-2.39899	-2.16731	1.42865	4.74524	1.97908	-3.11696	-2.16493	-3.07439	1	1	1	1	1	0.748058	1.08813
C.cajan_05304	Uncharacterized protein	-0.151088	4.41932	3.81543	5.53555	3.01585	4.88952	0.0450934	2.01425	4.52097	3.01244	-2.88975	4.6368	4.36648	2.01647	-0.970922	1.63449	2.81309	3.67255	1.88513	1	1.29859	0.15527	-1.38171	-1.52266	3.57647	-0.805156	1.87157	3.41148	3.92283	5.13771
C.cajan_05382	UDP-glycosyltransferase 87A1 (EC 2.4.1.-)	-2.16823	0.51778	2.79828	1.28594	3.59066	0.779596	5.00783	-1.27232	-0.228233	3.48329	0.964177	3.05419	2.55978	-0.054617	0.936538	-1.51533	1	2.0939	1.3333	0.730131	-3.62779	-2.35433	-0.120906	-2.44722	1.1493	-0.544511	3.33634	1.13191	2.61506	1.64464
C.cajan_05425	Uncharacterized protein	1	1	-0.683083	1	4.47799	3.95079	1.10843	4.26751	-0.692562	7.03873	2.93387	2.36766	-1.02897	-1.08228	1	0.621646	8.06248	7.78534	1	1	1	1	1	1	-1.55836	1.67026	-0.876172	5.95751	8.64087	5.65476
C.cajan_05470	BTB/POZ domain-containing protein At3g08570	0.4116	2.56464	3.95759	2.72716	1.26329	2.05205	4.14792	2.20103	2.34406	0.170079	1.62617	3.13433	1.81151	0.0979344	-0.101349	3.13262	1.25915	1.75268	1.13597	2.27515	2.24519	2.61242	1.87002	0.358756	-1.68869	2.10553	4.26796	-0.0800117	2.39774	-0.706987
C.cajan_05483	Mannan endo-1,4-beta-mannosidase 6 (EC 3.2.1.78) (Beta-mannanase 6) (Endo-beta-1,4-mannanase 6) (AtMAN6)	0.272238	3.80345	1.84289	-1.4129	4.93719	5.28873	3.43194	0.921467	4.20849	5.1417	4.21622	2.2095	0.914297	1.85694	2.46335	3.42738	1.2602	3.30918	5.5067	-4.07714	4.09988	-1.42109	-0.0675215	1.483	-2.56698	2.87368	2.50812	2.06644	3.39683	1.46725
C.cajan_05525	Uncharacterized protein	-0.205167	2.26358	2.80271	0.0337648	1.54148	2.23505	3.09035	0.768028	2.63288	2.69156	0.281669	2.19149	0.6686	1.8853	-0.541091	2.54513	-0.0798256	3.56964	1.50704	1.10887	0.638491	-1.06258	-4.36352	-0.88277	-1.6848	0.0959109	2.75812	-0.857009	1.59207	-1.9
C.cajan_05535	Rop guanine nucleotide exchange factor 5 (AtRopGEF5) (Rho of plants guanine nucleotide exchange factor 5)	-2.11301	3.3799	4.43478	-3.54154	3.62785	3.61485	5.62207	3.43169	3.54046	4.88673	-0.899795	4.08817	2.27974	-2.35435	0.2444	3.25382	3.3951	4.78659	1.8871	-1.02276	0.816477	-0.662261	-3.93096	1.68668	-3.72618	2.00906	5.47874	2.69129	6.06972	1.72122
C.cajan_05578	Biotin carboxyl carrier protein of acetyl-CoA carboxylase (BCCP)	-0.270775	3.94433	4.00781	3.22727	3.35547	3.17552	3.93328	2.12386	2.89189	3.42614	1.26397	4.56658	2.1576	3.63257	1.71791	2.45716	2.80439	4.28485	1.89157	-0.667328	0.0395596	-0.918221	-4.52867	1.49043	0.421738	0.360387	2.96679	3.93644	3.66473	5.30511
C.cajan_05589	Uncharacterized protein	3.59837	2.67318	6.39197	3.3637	5.31653	3.21536	5.36916	1	2.07191	5.52113	0.285083	4.25273	2.11614	2.05817	-1.03631	1	-1.64416	4.39381	-1.20117	1	1	1	1	1	-3.14849	-0.529802	6.18817	0.972678	5.51936	0.983736
C.cajan_05612	Protein IQ-DOMAIN 1	-1.32946	2.28828	3.58317	1.14798	3.66787	2.93402	3.71214	1.58939	3.09244	3.57291	2.55017	3.06843	1.39148	2.23715	3.95967	2.15221	-0.683618	1.50281	1.73647	0.750023	1.04382	0.00607536	-0.631929	0.657558	-0.174805	1.18842	3.70799	-0.913425	-1.63544	-2.06193
C.cajan_05663	Probable inactive receptor kinase At5g10020	2.95107	3.73528	4.18247	3.37022	3.53076	2.13811	4.94346	2.58594	2.41731	3.49833	1.25395	4.24819	1.93901	1.21807	2.75156	2.63374	1.90714	3.98618	3.27881	2.35782	1	-10.0378	1	1	1	-9.22546	1	-0.662842	2.48753	1.14775
C.cajan_05666	L-ascorbate oxidase (ASO) (Ascorbase) (EC 1.10.3.3)	4.31277	5.08325	7.41026	6.94813	0.944349	1.98401	6.6969	-0.348513	2.31953	1.98995	1	2.83261	2.54933	0.453133	5.90191	-1.61443	1	2.11432	1	1	1	1	1	1	1	-1.53176	4.22409	1	2.6593	0.355095
C.cajan_05742	Protein argonaute 16 (OsAGO16) (OsAGO6) (Protein ZWILLE/PINHEAD-like 1)	0.868062	2.54447	2.49692	1.75113	1.09462	2.98999	3.13026	2.7349	2.9219	2.60101	1.61616	2.62468	2.22885	2.31055	0.910265	1.94486	2.75793	3.22368	0.833028	1.34422	0.927108	0.971045	0.929799	2.33468	1.90839	1.49982	2.63272	1.22356	3.40548	1.0839
C.cajan_05795	Protein TRANSPARENT TESTA 12 (MATE efflux family protein TT12) (Protein DTX41)	1	-2.46926	1.23576	3.26462	1.34151	1	3.50471	1	1	0.95836	1.21376	6.62287	5.0202	-1.41876	-0.19148	-1.55995	1	4.32214	0.0854654	1	-1.87013	-0.702975	-4.60321	1	2.05581	-0.115721	4.65475	-1.98985	5.47703	-1.92895
C.cajan_05821	Probable receptor-like protein kinase At2g42960 (EC 2.7.11.1)	3.36664	3.02996	3.24445	3.1799	3.46513	3.03026	4.19007	3.30239	3.21311	3.6112	1.04847	2.50377	2.46559	1.97202	3.15116	3.35043	3.00188	3.62472	2.99268	1.76547	1.54453	1.05062	0.279269	1.70253	1.20534	1.84309	3.46023	3.59294	4.41418	3.69005
C.cajan_05832	DNA primase small subunit (EC 2.7.7.-) (DNA primase 49 kDa subunit) (p49)	0.94185	3.66592	4.44933	5.75863	2.55528	3.27505	4.68935	2.42448	3.42785	3.8284	-1.20658	3.31349	3.17079	3.66257	1.77854	3.33201	4.01544	3.53462	1.66111	0.0829069	0.111392	-0.959655	-2.68264	1.21145	1.48906	1.42004	3.64313	2.43386	4.308	0.27447
C.cajan_05839	Protodermal factor 1	3.18844	3.107	8.92397	6.1529	8.43551	0.888578	9.85079	0.639908	-1.30139	9.97256	-0.0831855	7.27279	6.40931	-0.83116	4.6556	-1.4282	1	6.90681	4.52462	-0.256439	-0.996948	-2.45389	-1.42822	-1.48437	-0.667648	3.12323	8.21341	5.50338	7.79289	5.58929
C.cajan_05843	HVA22-like protein f (AtHVA22f)	-0.147125	4.00124	3.16847	1.62037	5.14976	4.73222	3.36683	-0.322633	4.75797	6.03498	3.25824	3.69593	3.0928	2.84737	4.69302	3.79061	1.11297	3.20026	4.51446	2.45741	3.46401	1.56046	1	4.38382	-0.635679	1.12704	3.13026	-1.29261	1.50876	1
C.cajan_05859	Uncharacterized protein	1.77682	2.39043	3.92685	4.03975	3.95782	3.4666	3.05246	1.3258	1.45329	5.07502	3.58461	2.40959	2.01052	0.545731	2.37102	0.797619	0.445991	6.17941	3.22923	-0.304113	0.167679	-0.674978	-1.14271	1	-0.946171	-0.95644	2.98374	0.939279	4.78493	1.45034
C.cajan_05947	Uncharacterized protein	0.406537	2.5268	4.46711	1.5274	3.66217	1.59059	5.33717	-3.59719	2.28998	3.52246	0.445261	3.10804	3.02124	-0.0136531	1.26574	2.81574	-1.76681	0.760119	3.70398	0.968504	4.01191	3.27826	1.35662	1.36368	1.1379	1.65561	6.11887	-0.511744	1.39624	-0.179598
C.cajan_05958	WEB family protein At5g55860	1.7145	3.02143	4.20051	3.52433	2.62536	3.42809	3.81657	2.82275	2.47603	1.61371	0.374032	4.68433	2.48936	1.67343	2.96827	2.68893	2.26789	5.14005	3.15641	2.53832	2.75232	0.328182	-1.63672	1.146	1.32715	2.08822	4.43232	4.59506	4.36374	5.17815
C.cajan_05962	Oligopeptide transporter 1 (AtOPT1)	-0.551025	2.93593	3.41044	3.0995	4.02644	2.35173	3.66504	1.09678	1.00723	4.76402	1.43218	2.37323	5.18272	8.39601	6.86678	-0.801715	2.03938	3.13206	2.49684	3.41556	1.22876	0.737427	-0.382888	-1.0368	2.73236	3.29879	3.7624	2.35092	3.40911	2.08628
C.cajan_06023	Protein argonaute 10 (Protein PINHEAD) (Protein ZWILLE)	0.933414	2.78592	3.93279	3.2392	3.17957	3.30263	5.18035	2.20015	2.98213	2.93816	2.75071	3.27182	0.447357	1.49891	2.01443	2.80321	0.497311	2.21884	2.5911	2.52918	2.49439	1.42401	1.59112	0.976246	0.0433725	1.05127	4.13027	1.4657	2.75057	1.41433
C.cajan_06032	Protein IQ-DOMAIN 31	-1.07857	3.47273	4.43293	4.46578	1.39603	3.56769	1.00381	1	3.10829	1.37351	0.576899	4.46248	1.58163	3.12185	2.47493	-1.80108	-2.25892	4.23083	0.268111	-1.87249	-0.649693	-2.38901	-2.53131	-3.0708	-1.35921	0.999971	1.52181	0.995897	4.81874	0.598451
C.cajan_06090	DNA mismatch repair protein MSH1, mitochondrial (AtMSH1) (MutS protein homolog 1) (Protein CHLOROPLAST MUTATOR)	0.637128	2.04215	2.40448	1.92326	3.17695	1.09189	4.30971	1.82302	1.30188	3.02612	1.64426	2.11275	0.976378	-0.20497	-0.732515	1.28496	0.998701	2.20505	1.95201	1.33602	1.12333	1.1864	1.39976	2.20116	-0.893177	0.888998	3.1796	1.07605	2.88009	-0.888434
C.cajan_06133	Anthranilate N-benzoyltransferase protein 3 (EC 2.3.1.144) (Anthranilate N-hydroxycinnamoyl/benzoyltransferase 3)	1.20518	2.97151	2.7656	-0.691681	1.72665	-1.89573	0.446817	1	-2.62104	3.17161	3.38452	3.89467	3.20299	2.16118	3.87422	4.78982	-3.88947	4.09559	3.82919	2.05863	1.75278	1.34273	-3.46334	2.84257	-4.26559	4.30119	2.86264	0.172948	-1.2446	1
C.cajan_06137	Uncharacterized protein	-0.207431	3.11673	2.52269	0.830418	5.56959	2.12454	4.06644	3.53343	2.57866	4.41488	3.32336	3.52938	2.00252	0.950476	2.51445	1.96302	2.91193	3.29675	3.67829	3.58631	0.881586	-1.34579	-1.1085	2.54517	-0.500373	1.89327	3.75741	1.48161	3.69204	-0.000324643
C.cajan_06198	Cactin (Renal carcinoma antigen NY-REN-24)	3.94162	3.56689	3.48926	3.93485	4.76204	3.68713	4.62607	4.81659	3.37957	4.11781	3.74313	3.80154	2.38916	4.25482	3.57987	2.59005	3.4699	4.01021	4.68491	4.17328	1	0.342145	1	1.84933	-8.9947	0.358002	1	1	2.73707	1.87626
C.cajan_06266	Uncharacterized protein	-1.55989	4.58163	2.93865	5.18528	2.71809	4.14592	4.69909	4.28972	4.37839	1.4385	1.1686	0.75422	1.27295	-1.39834	1.65006	3.37182	2.98546	2.36115	1.93435	1.68965	0.751352	0.512682	1.0129	3.54067	-3.88741	0.51162	3.34292	1.01811	3.32434	0.661467
C.cajan_06267	Glucomannan 4-beta-mannosyltransferase 9 (EC 2.4.1.32) (Cellulose synthase-like protein A9) (AtCslA9) (Glucomannan synthase) (Mannan synthase 9) (Protein RESISTANT TO AGROBACTERIUM TRANSFORMATION 4)	-3.63688	0.66742	5.30044	0.218558	5.08047	1.69323	5.8107	-3.9997	1.85711	6.41206	1.90649	4.02374	3.52835	4.49217	9.02579	0.19328	1	1.46444	3.73338	-2.59526	0.669372	-5.04338	1	-2.90394	-2.59573	0.294253	6.03134	1.27603	-0.74851	-1.08078
C.cajan_06298	Serine/threonine-protein kinase KIPK (EC 2.7.11.1) (KCBP-interacting protein kinase)	1.35628	4.51685	4.88184	4.77018	4.05353	3.92352	5.85821	3.7144	2.43079	5.30852	5.44379	4.91435	5.06327	5.23834	3.05365	4.47289	3.79281	5.27958	3.7803	4.0134	1	1	1	-8.3151	1	-0.0930125	1	1	3.77043	1
C.cajan_06472	DNA-directed RNA polymerases II, IV and V subunit 8B (RNA polymerase Rpb8)	2.37737	2.64054	2.56242	3.12871	2.99992	4.2209	2.97006	2.54852	0.651132	3.18557	2.9976	2.4168	3.49785	2.74444	2.59819	1.31728	2.20216	1.55302	2.26391	2.3547	-1.33495	-1.29403	1.35994	-0.815166	-0.0795634	2.03227	1.13049	0.83846	0.740928	1
C.cajan_06579	Short-chain dehydrogenase TIC 32, chloroplastic (EC 1.1.1.-) (Translocon at the inner envelope membrane of chloroplasts 32) (PsTIC32)	-3.3409	-0.835996	4.36592	5.91842	5.11686	0.566854	4.71203	-0.554102	0.820828	5.88783	5.51827	4.12464	3.04872	1.90822	4.94181	-1.66965	1	1.53272	0.610067	-2.24748	1.54278	2.61007	0.985428	-1.2138	-0.778331	1.75628	4.8179	2.3859	2.49393	2.70442
C.cajan_06584	Pentatricopeptide repeat-containing protein At3g53700, chloroplastic (Protein MATERNAL EFFECT EMBRYO ARREST 40)	1.30776	2.18167	2.84752	1.9669	3.2422	1.20018	3.5606	2.02671	1.39544	4.81153	3.69595	2.50447	1.57089	-1.13689	0.0566806	1.11674	1.20821	2.22049	1.4316	2.33856	0.769822	0.860121	0.684855	-1.49166	-1.36148	0.267548	2.29733	0.723532	2.16461	3.05407
C.cajan_06675	Hydroxyisourate hydrolase (HIU hydrolase) (HIUHase) (EC 3.5.2.17)	3.29039	6.9639	6.49282	5.52235	4.12014	6.59641	3.36794	6.20985	7.66433	4.26289	3.89748	2.30815	0.811118	0.45308	0.246919	4.3897	7.15141	2.83733	2.76666	2.50232	-5.40599	-4.86529	1	3.33928	-4.575	1	1.98862	-1.54484	2.16141	0.66782
C.cajan_06709	Kinesin-4 (Kinesin-like protein D)	-0.764709	2.90044	3.23909	0.943606	3.79071	4.28864	3.50515	2.33666	3.59589	4.53688	2.78573	3.13746	2.14003	3.73759	5.0557	3.1643	1.1279	4.69095	3.4262	0.81696	1.58819	-1.4318	-2.74722	0.386083	0.322344	1.00806	2.99612	0.391372	2.80725	-0.792932
C.cajan_06753	Uncharacterized protein	-0.243137	3.48344	4.35686	5.10856	1.57277	2.41295	5.48288	0.391669	2.20123	2.24275	-0.451037	3.75946	4.32511	4.05602	4.57428	0.727075	1.25082	2.81426	0.0638204	-1.61564	-1.5615	-1.08589	-4.34155	-0.487464	4.26327	2.71647	3.97876	1.09874	3.14702	0.802301
C.cajan_06767	Kinesin-like protein KIF22 (Chromokinesin kid)	-0.155423	3.23346	3.92088	-1.14354	2.62301	3.33178	5.55396	2.5889	3.02895	4.43094	-3.29571	3.28488	1.43843	0.608516	0.312003	1.44799	1.88629	3.72484	1.0924	-1.55542	-1.15762	-3.56424	-5.25159	0.581853	-3.45455	0.54087	4.60323	-0.801451	4.82953	-2.10741
C.cajan_06800	ATP-dependent DNA helicase Q-like SIM (EC 3.6.4.12) (RecQ-like protein SIM) (AtRecQsim) (Similar to RecQ protein)	1.88331	2.43992	2.91841	2.85944	1.57713	2.3739	2.87232	2.19805	2.08823	2.86846	1.07721	3.45474	1.83981	2.80026	1.66443	1.88894	1.93144	2.79885	1.79336	1.43532	1.27048	0.723139	0.937344	1.94406	0.109521	1.18888	2.6069	2.16659	3.06966	1.69974
C.cajan_06838	Serine/threonine-protein kinase PBS1 (EC 2.7.11.1) (AvrPphB susceptible protein 1)	4.12515	1.81584	3.44293	-0.265579	3.72078	1.33406	2.27554	1.6624	0.426662	4.89272	2.31654	2.71443	0.987219	0.106884	1.79552	1.04676	1.64059	2.15126	-0.446754	1	0.0282297	-0.794245	-1.98098	0.349433	-1.75977	0.249724	2.32858	-0.510533	2.91394	-0.3632
C.cajan_06845	Transcription factor bHLH96 (Basic helix-loop-helix protein 96) (AtbHLH96) (bHLH 96) (Transcription factor EN 15) (bHLH transcription factor bHLH096)	-2.56224	2.75659	3.63311	2.60148	2.16095	4.05174	4.54006	4.63711	2.953	1.65124	-0.539849	1.98016	0.33997	-2.63431	-1.35522	5.10296	5.14232	1.59244	2.77809	-0.371441	0.0472871	0.309595	-2.63341	-1.45244	-2.44392	-0.387351	5.06475	-1.72764	2.40428	-1.72058
C.cajan_06938	Pollen-specific protein SF21	0.965744	3.86379	4.78525	4.34016	4.63952	4.94544	5.46904	3.55431	4.15678	4.73294	3.0309	4.51746	4.31922	3.77944	2.88254	3.59686	5.20481	4.23444	2.54406	2.98486	1.54929	1.10302	-0.687237	3.0728	1.72305	1.06498	4.13137	1.0834	4.6536	1.90409
C.cajan_06940	Trihelix transcription factor GTL2 (GT2-LIKE protein 2) (AtGTL2) (Trihelix DNA-binding protein GTL2)	6.17302	2.6729	4.27787	3.93404	4.25323	1.70984	3.28866	-4.61906	1.83374	4.66979	2.41841	5.07005	2.93545	2.45103	0.749268	-4.65146	-4.41904	5.15141	0.451383	-1.35028	1.32004	-1.614	-0.952677	-2.66893	3.11626	3.60914	4.06789	4.8591	4.83128	5.30852
C.cajan_06941	Serine/threonine-protein kinase Nek2 (OsNek2) (EC 2.7.11.1) (NimA-related protein kinase 2)	0.599051	4.57143	5.31243	5.24915	5.01989	3.66937	5.71967	3.38998	3.14183	5.46159	2.51681	4.82415	1.99609	1.4624	1.97001	3.13827	2.44374	5.22536	2.79444	0.216747	3.04657	1.03787	-0.246685	1.88877	-3.70535	0.879502	4.76197	1.78637	4.66108	1.39995
C.cajan_06973	GRF1-interacting factor 1 (AtGIF1) (Protein ANGUSTIFOLIA 3) (Transcription coactivator GIF1)	0.00877371	5.22171	7.61344	6.91709	3.47741	5.42745	9.02247	2.47014	3.96374	4.95739	1.77761	4.25001	3.56322	2.4271	1.5138	3.36202	-3.3479	2.22924	4.32585	2.27435	2.79456	1.99166	-1.26755	0.803541	2.00613	3.49342	9.33273	4.4444	4.58782	3.83243
C.cajan_07096	Protein NSP-INTERACTING KINASE 2 (EC 2.7.11.1) (LRR receptor-like serine/threonine-protein kinase NIK2)	1	2.01413	4.25518	0.547489	2.46294	1.10221	5.31591	2.37037	1.01856	3.92272	-2.41608	3.05476	1.49769	1	-2.30439	2.0069	4.29714	3.59593	0.793363	1	-0.709774	-3.282	1	-4.88608	1	-0.593692	4.97671	-2.3638	3.65278	-1.15359
C.cajan_07115	Uncharacterized protein	-0.685535	3.60394	3.14005	1.90027	3.35214	3.77483	4.29079	5.00443	3.51344	3.46433	2.13805	3.43588	1.32834	-0.429967	0.939934	2.5989	5.02342	3.0791	3.8789	1.95234	1.81109	0.609452	-1.40503	-0.0686059	2.03945	1.14557	4.13502	0.312026	2.59048	-1.50387
C.cajan_07170	Kinesin-1 (Kinesin-like protein A)	-4.81812	3.73514	4.24843	-1.7843	2.53883	3.48673	5.4008	3.30463	2.98654	4.2374	-2.3934	3.20228	1.91367	1.88813	1.15625	1.81467	2.05815	3.6121	1.24908	-1.76523	-0.515837	-1.40215	-1.79514	1.2766	-1.73625	1.68844	5.21071	-1.28424	4.88082	-1.54878
C.cajan_07263	Putative transporter arsB	2.69937	4.18563	3.78568	2.23093	3.15372	4.1509	3.45344	3.28139	3.47706	2.73648	2.42927	1.97185	1.43875	-1.90358	-1.83303	3.24634	3.79124	0.163846	2.29885	1.46466	-1.33607	0.173959	0.38249	1.31666	-3.87035	1.94702	1.69848	1.81623	1.53934	3.71622
C.cajan_07310	Uncharacterized protein	2.46505	2.78525	2.512	3.19751	2.54961	1.54826	3.13615	2.30234	2.59679	2.89998	2.16156	2.72764	1.49172	1.2007	1.47337	1.89182	2.61524	2.7571	1.5189	1.28035	1.93909	1.03782	0.35173	1.38491	-0.216577	0.805243	2.60941	2.51937	2.88516	2.71929
C.cajan_07315	Protein timeless homolog (hTIM)	0.654912	2.91715	3.89882	2.76204	1.29303	2.64716	3.60604	1.60443	2.00356	3.00535	1.16413	2.63315	2.79086	3.53485	1.8497	2.35267	2.24706	3.05349	0.375067	1.0889	0.909212	0.583952	1.91064	1.83231	2.73089	2.03306	3.18554	1.35062	3.32321	0.0218777
C.cajan_07328	ABC transporter G family member 8 (ABC transporter ABCG.8) (AtABCG8) (Probable white-brown complex homolog protein 8) (AtWBC8)	-1.16675	6.27578	5.89711	5.75185	5.00557	5.51712	6.00947	5.8286	4.39113	3.12219	-4.24432	4.5169	3.21383	-1.63051	0.75226	4.45821	6.30327	4.34295	2.79294	-1.46901	3.64958	2.07515	-0.657311	-1.57603	-1.92393	1.14521	5.93126	3.05793	5.6432	1.44332
C.cajan_07458	LRR receptor-like serine/threonine-protein kinase ERL1 (EC 2.7.11.1) (Protein ERECTA-like kinase 1)	2.63138	1.87932	4.86965	3.48763	3.05589	1.61348	5.34786	0.164117	1.02063	4.99242	1.03352	3.49085	2.15514	0.637647	1.64378	0.0597844	-0.851131	3.15546	-0.653775	0.721714	-3.32958	1	-2.453	3.35628	-2.90659	1.26081	5.20785	2.0131	3.31795	1.53388
C.cajan_07464	Protein argonaute 10 (Protein PINHEAD) (Protein ZWILLE)	-0.0200947	3.09468	2.95492	3.96903	0.454892	3.00577	4.76362	3.80544	2.34204	1.54083	-0.852287	2.47915	1.07637	-1.28926	0.797262	1.8601	0.861209	1.49407	-1.01416	-0.462434	-0.657673	-1.5907	-1.58696	3.94562	-0.13544	0.551019	4.08891	2.03127	2.32288	1.44854
C.cajan_07481	EPIDERMAL PATTERNING FACTOR-like protein 4 (EPF-like protein 4) [Cleaved into: CHALLAH-LIKE2]	-0.538505	1.61783	7.19109	4.64548	2.85793	2.92618	6.44368	1.09562	1.08531	2.2932	1	1.90682	3.40208	1.68727	1.92605	0.663126	-1.43256	2.43158	2.99285	1.46006	2.3809	1.81494	-0.767131	-0.159847	1.97888	4.27498	6.4874	3.00754	3.8086	3.73789
C.cajan_07493	Type I inositol 1,4,5-trisphosphate 5-phosphatase CVP2 (EC 3.1.3.56) (Protein COTYLEDON VASCULAR PATTERN 2)	-2.54926	1.15434	2.17178	-0.276815	2.34049	1.58742	3.28398	0.669979	0.373097	3.77841	3.78056	2.30187	0.744661	-2.4251	0.985187	1.75674	-1.1442	3.16547	2.42782	2.46529	2.76499	2.02583	0.931842	-0.144586	0.395447	2.34767	3.33384	1.11029	2.44078	-1.47137
C.cajan_07507	Uncharacterized protein	-2.46566	2.32409	3.03112	-1.64279	2.40965	2.66142	4.35292	1.49938	2.26309	2.19191	-3.08527	2.00966	1.40864	0.113794	0.590396	0.49919	1.19761	2.05491	0.639566	1	-3.25379	-1.67783	-3.15978	-0.123566	-1.6078	0.787173	3.86773	1	3.88195	1
C.cajan_07564	Probable xyloglucan endotransglucosylase/hydrolase protein 8 (At-XTH8) (XTH-8) (EC 2.4.1.207)	1.52687	5.21216	6.90622	7.83949	5.40875	6.32238	3.95753	3.93715	5.87023	5.75267	1.17713	5.35422	5.01925	6.46915	3.88444	1.97238	5.95961	2.89714	-0.085486	-0.365784	-0.170217	-1.71745	1	0.717728	-0.531227	1.30443	3.31819	3.50178	3.62791	5.14716
C.cajan_07594	Origin recognition complex subunit 4	0.608298	2.70873	3.3484	3.91153	2.21977	1.67907	3.53497	1.44539	2.00312	2.78739	-0.800111	2.81969	2.02257	2.96362	0.751884	2.1428	3.22777	2.00611	0.69651	-1.38817	-2.68282	-2.52329	-4.10057	-0.922968	1.04547	-0.172407	2.70146	1.20718	3.11632	-0.947395
C.cajan_07633	Probable leucine-rich repeat receptor-like protein kinase At1g68400 (EC 2.7.11.1)	-2.6849	3.98884	4.65239	3.45777	2.96156	1.8361	6.52361	4.17753	3.15281	3.48324	-1.76139	2.86683	2.98095	-0.0556858	0.897775	4.32721	3.1135	3.4623	1.51927	-0.430847	0.779974	0.563197	-1.12011	3.56296	0.471052	2.12373	5.33457	1.06269	4.78956	-0.509767
C.cajan_07751	Ribosomal RNA small subunit methyltransferase E (EC 2.1.1.193) (16S rRNA m3U1498 methyltransferase)	0.7451	1.32103	2.36071	2.61721	2.7627	1.45043	2.90713	2.1416	1.59576	2.96234	3.0209	2.35515	1.82077	2.57765	0.864842	1.30774	1.87297	2.64124	2.23628	1.87951	1.66777	1.79663	1.95615	1.53107	1.15496	1.37572	3.083	1.98564	2.80258	1.00516
C.cajan_07772	Uncharacterized protein	1.83064	4.73128	3.5882	6.68707	1	4.29464	1	-0.335705	1.58311	1	2.24464	2.67402	2.55995	0.499047	1	1	1	1.78108	1	1.60795	1	-0.3573	1	1	-0.0770015	1	1	1	1	1
C.cajan_07785	Mitotic checkpoint protein BUB3.1 (Protein BUDDING UNINHIBITED BY BENZYMIDAZOL 3.1)	1.30886	3.34271	3.1177	3.94822	2.06311	3.05168	4.61802	3.99922	2.48844	2.92776	2.31653	3.26905	2.36997	2.03089	2.55201	2.67064	4.05037	3.57847	2.30094	3.18048	1.37245	1.62863	1.51182	2.06385	0.271772	1.21391	3.64312	2.33179	3.99277	2.35566
C.cajan_07788	BTB/POZ domain-containing protein NPY2 (Protein NAKED PINS IN YUC MUTANTS 2)	1	5.17064	3.89821	4.84908	1.34755	4.64119	5.12411	2.47576	4.5954	1.75476	-4.21591	2.88081	2.11959	0.772249	1.29592	0.268195	2.45821	3.07915	1.32829	-1.65466	-1.86903	0.249494	1	0.289587	-2.58637	0.96711	4.67922	1.38522	5.34836	1.0356
C.cajan_07820	D-3-phosphoglycerate dehydrogenase 2, chloroplastic (PGDH) (EC 1.1.1.95)	5.93663	2.12555	5.76472	1.85627	3.77141	0.944671	2.94884	2.80263	4.37878	1.76918	-0.0250655	-0.176991	2.83845	1	1.24514	0.595017	2.44262	1.64366	2.66136	4.42858	-4.89289	-1.7949	-1.93904	1	1	1	-1.67124	1.39384	4.71831	4.48634
C.cajan_07928	Beta-hexosaminidase 1 (EC 3.2.1.52) (Beta-GlcNAcase 1) (Beta-N-acetylhexosaminidase 1) (Beta-hexosaminidase 2) (AtHEX2) (N-acetyl-beta-glucosaminidase 1)	2.75955	5.00295	4.88316	3.81261	5.1387	4.54183	4.79949	3.19342	4.19805	4.83629	2.58223	4.40333	2.5059	5.03657	2.74298	1.95472	2.95904	5.55639	3.79567	1.61814	1.65183	-0.251741	1.34116	0.739511	0.966482	0.98507	3.95453	3.29296	5.37291	3.3744
C.cajan_07959	DNA-damage-repair/toleration protein DRT100	-3.3274	3.43132	4.3141	0.804244	4.2094	3.89561	3.93826	3.15763	3.89096	3.84012	0.408636	2.22541	1.09634	0.648898	0.40186	4.49001	4.13949	2.89269	2.47193	0.826795	0.679883	2.49283	1	2.73492	-1.41501	1.72791	3.75449	-0.708979	3.3309	-0.891466
C.cajan_07962	Uncharacterized protein	4.96564	3.4235	4.099	4.01092	3.55168	3.74102	4.28107	4.80626	3.67069	2.76737	3.59356	2.91183	1.81873	2.16131	1.50694	3.71337	3.75293	3.29804	2.97789	3.66	1	-3.789	1	1	1	1	1	1	3.57147	6.11692
C.cajan_04548	Peroxidase 19 (Atperox P19) (EC 1.11.1.7) (ATP51)	-1.85619	3.4452	1.54814	1.2407	5.4988	2.7769	2.03876	3.80712	2.08906	4.79191	2.06106	1.10541	-1.70139	0.196531	0.189565	1.14433	5.2966	1.37227	-1.40926	-3.06184	-2.27816	1	-1.00343	1	-1.1172	-0.501565	1.01942	1.8263	2.33541	-1.5838
C.cajan_04602	Chaperone protein DnaJ	2.20332	1.96111	2.31797	2.2399	2.3779	2.44267	1.98866	3.56396	2.06878	2.29159	2.1453	2.63716	1.83798	0.998058	1.5033	2.1316	2.77413	2.8944	2.2495	2.25436	1.22114	1.20323	1.21035	1.8959	0.534311	0.942683	1.93192	1.22324	3.06693	1.74867
C.cajan_04634	Polygalacturonase At1g48100 (PG) (EC 3.2.1.15) (Pectinase At1g48100)	-4.29824	3.36177	1.10671	0.945915	5.33662	4.83453	2.8068	1.87159	2.71041	5.26158	2.45922	5.62184	2.33602	1.15744	-0.475347	2.90156	3.26525	4.86469	1.52105	1	-1.58872	1	1	-3.52271	-2.71856	1.66124	4.30148	3.26625	5.82466	1.96025
C.cajan_04682	Glutaredoxin-C6 (AtGrxC6) (Protein ROXY 21)	5.66335	3.42508	0.251762	4.37486	4.5332	1.08856	3.28423	3.83139	3.269	3.21589	1.7047	3.31963	4.84628	4.52787	4.35398	3.94374	3.29765	2.20647	4.01426	3.7808	-1.8009	-1.82368	1	1	1	-1.94907	1	-1.3077	0.643358	0.75675
C.cajan_04704	Uncharacterized protein	6.27586	3.7199	6.80895	1.73344	5.18879	0.701727	5.87887	5.41887	5.15577	5.16848	3.12872	2.33141	4.75357	1	4.25423	2.58983	2.96732	3.10408	5.66292	3.69941	-0.823169	1	1	1	1	1	1.50492	-0.826548	4.19317	1
C.cajan_04861	Putative RNA methyltransferase At5g10620 (EC 2.1.1.-)	-1.04171	1.67235	2.69032	2.21677	2.17177	2.47338	3.19159	1.99255	1	2.53847	2.56643	2.98301	3.2321	0.920827	1.96642	2.05264	2.57936	2.37121	1.92849	1.82082	-0.105209	-0.866003	0.290165	-0.0628033	2.08002	-0.354293	1.08577	-0.275587	2.82437	-3.64258
C.cajan_05005	Probable beta-D-xylosidase 7 (AtBXL7) (EC 3.2.1.-)	-1.21368	3.81732	5.63756	3.00572	3.14332	2.85717	5.24201	2.68555	3.99096	2.57622	0.0533616	3.58185	2.3675	3.60223	4.78959	2.32931	1.8221	5.80689	2.00889	-2.02053	1.00569	-5.71659	1	-1.39144	0.607058	2.14023	3.61962	0.231985	6.8283	-0.548991
C.cajan_05089	Uncharacterized protein	-1.64746	4.14834	4.75342	-0.254709	3.39645	3.37482	5.31867	3.26875	2.69978	4.28007	-1.47641	3.42514	2.05584	2.61065	0.980281	1.92237	2.29117	3.6222	1.37493	1	-1.21899	0.285544	0.468104	1.47224	-1.08636	1.43782	5.16341	-1.22019	4.51571	-1.9915
C.cajan_05123	Zinc-finger homeodomain protein 2 (AtZHD2) (Homeobox protein 22) (AtHB-22) (Protein MATERNAL EFFECT EMBRYO ARREST 68)	-0.798221	1.20262	4.44459	3.51338	3.72377	-1.01201	4.69105	1	-1.02543	2.49407	-0.358604	2.75741	1.9102	1	0.462607	1	1	1.06243	-0.973551	1	2.17134	-0.763964	1	1	-2.65001	0.683301	6.00945	3.3753	1.03173	2.02004
C.cajan_05132	Methylesterase 17 (AtMES17) (EC 3.1.1.-) (Methyl indole-3-acetic acid esterase)	-1.25067	2.77589	3.9284	-2.33719	2.79143	4.65254	3.89882	-3.8556	1.80698	2.7814	-0.60931	2.98103	3.41593	4.81639	3.68091	-1.07136	-1.48684	3.39491	1.78464	1	1.11847	1.92241	-0.00375878	-2.36068	0.674678	3.1262	3.62426	0.496207	3.00592	-1.28413
C.cajan_05221	Probable inactive receptor kinase At5g58300	-2.92895	2.31981	5.04814	-1.14921	4.66451	1.24957	5.8163	1.20219	2.29956	7.23555	4.95246	4.95558	4.53664	3.75331	4.41025	1.85655	0.218732	3.84681	3.37873	-1.84502	0.117668	-0.118066	-1.31121	-0.581134	-0.0474115	1.6487	5.69515	-0.259603	3.72418	-2.03423
C.cajan_05226	Uncharacterized protein	6.01434	4.20504	5.04428	5.18889	1.87927	3.8909	4.95235	2.75121	4.1157	4.45356	1.50673	3.25235	2.35711	1.13352	1.56909	1.60082	2.34804	3.3013	1.6332	2.22789	0.418179	0.429043	-1.20893	2.2295	1.76511	1.3524	4.29782	2.03072	3.37188	1.88319
C.cajan_05326	RNA pseudouridine synthase 6, chloroplastic (EC 5.4.99.-) (RNA pseudouridylate synthase 6) (RNA-uridine isomerase 6)	2.28382	2.87915	3.24398	3.68648	3.39843	2.60062	2.9707	2.65389	2.25254	2.6725	2.32703	2.89571	1.51129	0.991826	0.702569	1.81696	2.61417	3.48449	1.28208	2.78393	2.1177	1.71948	1.88823	0.991006	-0.269382	0.486457	2.66289	2.97134	2.86089	3.65128
C.cajan_05334	Zinc finger MYND domain-containing protein 15	2.61647	3.42504	3.67532	4.11008	2.98508	2.92254	3.69987	2.1898	2.89607	3.87771	2.41625	3.36564	1.88473	2.07582	2.15415	2.72693	2.91825	3.25537	2.39415	2.12813	2.30105	1.69342	0.0697159	0.506186	0.64321	1.47276	2.79694	1.97992	3.39678	1.67245
C.cajan_05450	EPIDERMAL PATTERNING FACTOR-like protein 6 (EPF-like protein 6) [Cleaved into: CHALLAH]	-0.754186	0.387572	3.83619	3.13736	3.09999	1	3.66355	0.635383	1.87008	3.08797	1.29117	3.84308	4.04003	4.31973	4.18655	-0.834493	-0.723418	1.2049	3.46957	1.73031	3.04402	1.30127	-1.87974	1	2.14214	4.69029	4.62444	0.557484	0.08981	1.2683
C.cajan_05555	Uncharacterized protein At3g28850	0.453755	3.53211	4.4904	4.20559	3.97804	2.52039	4.088	2.38974	2.49497	3.05228	1.30139	3.19276	2.95681	2.62103	3.27385	1.98216	3.03726	3.4726	2.87957	1.88668	1.57561	-0.109244	-1.83718	3.14297	0.396247	2.34798	4.02718	3.85646	3.61254	2.10086
C.cajan_05572	Probably inactive leucine-rich repeat receptor-like protein kinase IMK2 (Protein INFLORESCENCE MERISTEM RECEPTOR-LIKE KINASE 2)	1.38034	3.3158	4.21605	0.263335	2.41902	3.18657	4.95125	1.44782	2.58856	3.21397	-1.57037	2.75257	1.43037	-0.191836	-0.263636	0.572812	0.836433	2.72912	-0.00335528	1	-1.38704	-3.33137	-4.28346	-1.3293	-1.87106	0.176438	4.37656	-1.24517	3.55101	-1.05519
C.cajan_05579	Arogenate dehydrogenase 1, chloroplastic (EC 1.3.1.78) (TYRATC) (TyrAAT1)	0.74003	3.51111	3.97925	0.840564	3.39704	2.38489	3.44903	3.78551	4.68024	3.75695	-0.324114	3.83543	3.924	2.71109	5.23741	1.66383	1.48251	4.29185	3.73343	0.401259	2.65253	1.99869	-2.53252	1.02637	3.81636	4.37952	3.8705	2.41889	3.51784	1.08842
C.cajan_05592	Peroxidase 4 (EC 1.11.1.7)	0.412023	3.13818	7.06984	-3.10192	7.18363	2.54356	7.21205	2.96987	3.99964	5.53028	0.591536	4.81146	3.84283	-1.8598	3.27109	4.73961	-1.25288	6.47863	7.8839	3.4517	5.96655	3.53339	-1.51104	1.41772	-3.14304	3.42491	6.86245	1	4.134	-1.88822
C.cajan_05654	Alcohol dehydrogenase-like 7 (EC 1.1.1.1)	0.691222	4.24562	3.21259	-2.35038	5.32959	4.4222	2.47244	5.39181	4.0166	3.62202	2.20125	3.15401	-0.316424	0.987961	3.07563	2.5412	5.52531	4.02095	2.47412	1.89966	0.742532	0.0803438	-1.39764	1.40351	-4.06363	0.823236	3.20405	1.33769	3.13733	1.29458
C.cajan_05662	Probable inactive receptor kinase At5g10020	0.697747	1.97356	2.64459	1.43134	2.56723	0.743325	2.54466	1.04023	1.21563	3.44532	0.210912	2.55192	0.890579	0.0100637	0.459138	1.61789	0.224732	2.69858	0.802069	0.20999	0.342304	-0.0891891	-5.98365	-1.46232	-1.76312	0.393372	2.20434	0.422825	2.8931	-0.433606
C.cajan_05702	G2/mitotic-specific cyclin S13-6 (B-like cyclin)	-1.88648	5.39509	5.97192	-0.47435	4.47104	4.9485	7.19766	5.02763	4.62206	5.50897	-0.58319	5.08816	3.10247	1.86421	2.55331	3.34843	3.83029	5.05871	2.33901	0.268195	0.418114	-0.422803	-3.20618	2.49532	-0.140619	2.71605	6.82692	-0.287843	6.61226	-0.58422
C.cajan_05860	Uncharacterized protein	2.63375	3.40493	4.23862	4.35752	4.53685	3.24216	3.99224	2.59352	3.3724	5.72522	3.83812	2.62809	3.04544	0.762672	2.26035	1.67046	1.3574	6.19472	3.45896	1.41831	2.32138	1.19112	1.12019	-2.43741	2.11386	2.36428	4.69084	2.87291	5.95138	2.07956
C.cajan_05864	Cytochrome P450 716B1 (EC 1.14.-.-) (Cytochrome P450 CYPA1)	0.3667	2.76683	2.2068	0.438378	2.28391	3.19769	2.48728	0.510537	3.88103	2.28033	1.11022	0.506277	4.85406	4.36266	2.80184	4.18691	-0.189496	2.11137	0.949878	-2.91153	-0.872803	-1.02351	-0.313432	0.383751	5.26493	1.99855	1.67117	0.888983	2.02068	-0.775564
C.cajan_05881	NEP1-interacting protein 1 (RING-H2 finger protein ATL26)	-2.81606	0.790355	-0.0148785	5.26149	0.219587	5.01622	1.46245	1.05492	2.60181	3.39358	1	3.24379	4.12197	1.22963	2.33105	-0.984428	2.4016	3.76142	1	1	1	-0.624272	1	1	4.90128	2.52621	0.921581	1.83391	5.67324	2.44555
C.cajan_05917	Endoglucanase 11 (EC 3.2.1.4) (Endo-1,4-beta glucanase 11)	-2.50521	1.3116	0.725113	-1.71932	1.95223	1.59481	1.93327	1.91523	2.38983	1.82229	0.487147	3.39032	0.392856	-1.82051	-1.87144	3.04347	2.53719	5.33037	1.20693	2.0125	0.523773	2.33465	-2.62414	3.8922	-2.94	1.32841	1.88589	-0.902276	5.04415	1
C.cajan_05925	Uncharacterized protein	8.80123	3.14035	5.29953	6.75802	0.564661	-0.333678	2.78208	3.74493	1.98088	2.16589	1	1.48893	1	1	-0.772473	-0.256899	0.191916	3.40248	0.705385	1	2.61571	1.77236	-0.561413	-0.667027	-2.27394	-1.2864	2.88982	4.91212	2.13019	5.2229
C.cajan_05965	Uncharacterized membrane protein At1g06890	-1.91854	2.11593	2.96184	-1.07623	3.86575	3.3765	2.81719	1.85139	3.61422	2.67825	3.3464	4.90513	2.45967	4.82915	6.72476	2.94767	-0.393298	3.25625	5.0729	0.289445	4.03964	-0.731587	-2.21722	-1.75406	1.35523	1.78255	3.4127	3.77813	-0.158309	2.73651
C.cajan_05975	Kinesin-4 (Kinesin-like protein D)	-0.830994	2.1683	3.04384	-0.15405	2.32016	2.54785	3.34983	2.30515	1.89284	3.07496	1.70189	2.10045	0.983123	0.280458	-0.199403	1.66205	2.41984	3.27795	1.05258	0.586347	0.503685	-0.392306	0.987081	2.85312	-1.29697	0.29483	3.38134	1.13037	3.54845	1.39298
C.cajan_05995	Galacturonosyltransferase 8 (EC 2.4.1.-) (Glycosyltransferase QUASIMODO1)	1.86235	2.97292	3.61746	4.95792	3.14419	3.45977	3.7123	3.74479	3.36373	3.46845	1.76942	4.80986	2.89349	2.75617	2.93411	3.0801	4.65337	3.69861	2.89314	1.57622	2.23962	1.25429	-0.452481	2.43575	1.68655	1.93027	3.26956	2.31935	4.30187	2.39136
C.cajan_06147	Protein GAST1	1	0.76466	3.72445	1	8.66268	3.14774	4.37171	4.01887	3.13702	8.09164	3.93027	8.10381	5.95322	2.8398	3.27228	1	3.75564	4.9665	3.8444	1	1.23168	0.23309	1	1	4.26219	2.40052	4.71805	1	5.18795	1
C.cajan_06177	Lysosomal beta glucosidase (EC 3.2.1.21)	0.865262	7.20745	5.4689	4.7027	5.55239	6.30285	5.46791	5.32331	6.26957	7.00222	2.32372	5.15719	3.04844	3.2078	1.58562	4.16431	6.33085	4.49548	1.79749	-0.0777473	-1.48188	2.26869	-0.80503	3.11644	0.848894	2.94524	4.08914	0.806233	5.91458	-0.637949
C.cajan_06253	Probable leucine-rich repeat receptor-like protein kinase At1g68400 (EC 2.7.11.1)	0.831812	4.92873	4.97299	2.34974	5.72351	5.35812	6.68299	3.9343	5.25657	5.42575	0.740694	4.47956	3.4376	1.19209	4.18867	5.99193	4.07154	6.11354	6.25299	3.58087	3.51748	0.600936	-3.59276	2.28284	0.151222	2.10215	5.32115	0.872001	4.39696	-0.999293
C.cajan_06309	Uncharacterized protein	1.23162	2.86929	2.14516	2.12318	2.21357	3.13685	2.38526	2.01153	2.87931	1.95279	0.874215	1.57824	1.96885	1.78299	1.39909	2.81416	1.58523	2.08631	2.18244	2.45651	2.46191	2.88138	0.644447	-0.431232	1.64661	1.96598	1.97536	1.25481	2.0477	0.556591
C.cajan_06337	Uncharacterized protein	2.29665	0.264176	5.28927	3.66529	4.51437	1	5.94364	1	1	6.51233	5.24617	6.0551	4.23409	1.60816	3.25586	-1.21975	-2.0795	4.88448	1.95277	0.522558	-0.531602	-0.526055	-0.482533	-1.55967	1	0.608497	4.39095	2.15015	4.78919	1.67985
C.cajan_06562	Glucuronoxylan 4-O-methyltransferase 2 (EC 2.1.1.112)	-3.71559	0.844048	4.35637	-1.85746	4.82566	-0.962148	5.2557	-2.2299	0.74123	5.17629	3.39431	2.504	1.65106	2.87392	0.186982	-2.72446	1	-1.33657	3.93529	-0.113754	1.87996	-0.910236	-4.10927	-3.32337	-0.570389	0.109307	6.08959	1	-2.51804	-2.46271
C.cajan_06621	Uncharacterized protein	0.815936	2.13773	3.07771	-1.2394	1.88563	2.95374	3.78367	1.17852	2.80287	3.06111	0.558228	2.50916	1.24593	1.37598	0.584712	3.07752	0.48041	2.45382	1.54537	0.662342	-0.120189	-1.3041	-2.57534	2.17143	-0.300859	0.984356	3.23703	-0.808816	3.38556	-1.03955
C.cajan_06718	Endoglucanase 17 (EC 3.2.1.4) (Endo-1,4-beta glucanase 17)	-2.35558	5.71785	6.87033	4.69991	5.84858	4.89496	8.33059	3.86319	5.05718	5.7091	1.12924	6.34666	3.41296	5.32398	4.1514	0.532606	2.62005	3.79967	0.524565	1	-1.97242	-4.99552	-3.91038	-0.958364	-3.08232	0.537286	7.33066	-0.678982	5.15863	-3.24559
C.cajan_06734	Uncharacterized protein	1	3.26932	8.08893	4.64136	5.10832	1	10.9044	1	1.14889	9.00471	2.12693	6.8275	6.17997	1	1.99012	-1.59818	0.611711	1.45957	2.47566	1	1	-1.40866	-1.34312	1	1	1.61932	10.8893	0.775084	3.63758	1
C.cajan_06804	PsbP-like protein 1, chloroplastic (OEC23-like protein 4) (PsbP-related thylakoid lumenal protein 2)	2.02223	-0.34346	1.48039	-1.41506	5.40332	0.116604	2.81415	3.11362	0.132643	4.06403	2.77831	2.26755	1.3129	2.11456	2.43105	0.492263	2.69299	2.32147	1.93839	1.00523	1.59972	0.501821	2.16025	1	-0.251328	2.17401	3.20139	0.644835	2.55625	0.267943
C.cajan_06817	Probable microtubule-binding protein TANGLED (AtTAN)	-3.09355	3.10224	3.8227	1	2.83274	3.16512	4.72796	2.99595	2.54005	3.21529	-3.29657	3.01572	1.38181	1.09263	0.794387	2.15707	3.28623	3.04209	1.88999	-0.85193	0.200128	-0.827543	-4.3696	0.683544	0.423567	1.26363	4.27787	-2.21566	4.1416	-1.76221
C.cajan_06818	Kinesin-4 (Kinesin-like protein D)	-3.21802	3.05731	3.59075	-0.350511	1.98406	2.60102	4.28509	2.43843	2.06959	3.12662	-2.10949	2.15584	0.74317	0.135889	-0.481606	0.629109	1.2522	2.97154	0.449482	-1.41675	-1.0907	-2.6123	-2.16458	-0.488479	-1.67184	0.198331	3.6658	-1.75787	3.68355	-1.65801
C.cajan_06828	Uncharacterized GPI-anchored protein At3g06035	-2.26182	3.60825	3.60639	1.31739	4.99314	5.55252	3.56249	1.03805	5.6261	5.78182	2.06115	3.52916	1.40563	0.991347	4.58902	4.66102	0.287496	1.80391	4.97902	2.91217	3.98587	1.35194	1	4.91584	-1.16131	1.90162	3.71219	1.51793	1.51124	3.46497
C.cajan_06846	Branched-chain-amino-acid aminotransferase-like protein 2	1.11353	2.62664	3.79308	2.20712	2.80157	3.27013	0.932764	4.21477	2.36991	1	1.24143	2.59635	1.41097	1	2.25562	4.15329	3.55933	3.15805	3.51939	2.78746	1.26214	-3.58673	0.631309	2.34305	1	1.33112	1.4587	1.85702	3.32092	2.6314
C.cajan_06848	Uncharacterized protein	2.43903	3.13103	4.66898	5.1679	3.88126	2.93296	5.17905	3.59266	2.97505	3.19016	2.21935	3.57337	3.13951	1.96085	3.99599	1.82756	2.89841	3.48503	3.79107	3.3518	3.42436	2.52098	-1.08099	0.94058	2.08209	3.0104	5.03233	3.26914	4.18421	2.46536
C.cajan_06935	Probable calcium-binding protein CML23 (Calmodulin-like protein 23)	-1.16802	5.80207	5.73778	6.71363	3.77805	4.17732	6.3168	4.32929	5.76031	5.98328	2.97192	5.31831	5.97909	5.4803	5.92406	3.25025	3.92217	3.79748	2.98179	-0.132992	1.70108	1.35497	-2.26142	3.43312	4.801	3.68465	6.21199	1.45006	3.83494	-0.67007
C.cajan_06948	Calmodulin-like protein 8 (AtCaM-8)	-4.19202	1.81655	4.00165	1	3.85306	1.82792	4.54992	-1.59378	1.91119	5.27488	0.266289	1.8473	2.22908	1	2.47574	-1.13829	-1.25961	0.743308	-0.482305	1	-1.89346	1	1	2.03043	-2.03927	-0.0488315	5.40656	0.296757	1	-0.527321
C.cajan_06992	Mavicyanin	1	5.27744	5.66743	6.76944	3.42924	6.81141	0.974037	2.30433	5.978	1	-0.184462	4.17271	2.51031	5.35809	4.34034	1.38392	4.40718	1.53289	-0.863688	-1.24444	-0.212267	-0.419285	1	1	-0.436459	1.04936	1.16201	0.666111	-0.534728	0.924708
C.cajan_07036	Uncharacterized protein	1	1.69718	4.09098	1	4.77103	1	4.14418	0.473299	1	5.63719	0.414406	6.02767	4.90004	2.12734	1.80925	1.5748	0.248365	4.28582	2.75964	1	1	1	1	1.64924	2.74852	1	4.02185	2.92501	3.55095	1.83212
C.cajan_07073	Protein Ycf2	2.59384	1.43886	1	1	4.39661	5.46627	1	1	5.46583	4.22071	3.66706	1	1	1	1	1	1.14371	0.91107	1	2.12452	1	1.03747	1	1.67235	1.37372	0.864604	1	1	3.06151	1
C.cajan_07075	GDSL esterase/lipase At5g33370 (EC 3.1.1.-) (Extracellular lipase At5g33370)	-3.1721	-0.579622	6.11162	0.635439	3.28965	1	7.07433	-2.36352	-4.75009	7.12162	-1.56383	6.14225	3.60434	0.762204	2.92964	1	1	-0.649263	1.50472	1	-4.95093	-3.95124	1	-4.37451	-3.65163	0.341599	7.22632	-1.8231	-2.85614	-2.07983
C.cajan_07103	65-kDa microtubule-associated protein 3 (AtMAP65-3) (Protein PLEIADE)	-2.93152	4.27303	4.83719	1.65823	3.50313	3.38144	5.70165	3.29727	3.67857	4.55516	-0.657011	3.41152	2.41395	0.773338	0.377701	2.44526	2.30753	4.17899	1.79338	-0.188984	-0.248139	-1.93849	-2.55509	1.58455	-1.78464	1.64435	4.90554	-0.737401	5.14542	-0.235039
C.cajan_07196	Serine carboxypeptidase-like 27 (EC 3.4.16.-)	3.09502	5.15695	4.37446	6.23567	5.01626	4.8397	3.84248	3.50182	5.23144	4.90407	2.1723	4.55107	3.36736	3.12918	1.32904	1.66503	2.8634	3.81258	3.60716	3.68036	2.05343	2.22099	-2.89663	3.04716	0.821629	4.14027	3.7878	2.22098	2.34716	0.332439
C.cajan_07202	Pentatricopeptide repeat-containing protein At4g39620, chloroplastic (Protein EMBRYO DEFECTIVE 2453)	3.66736	2.08481	3.22044	2.26059	4.40662	2.93282	3.16435	3.99704	2.25658	4.9849	4.88136	3.43395	2.17253	1.56488	0.307615	2.27914	2.81786	3.45236	2.41954	3.45319	1.36229	1.0012	2.49415	0.617308	-1.9354	-0.141174	1.90782	0.99155	2.69118	2.54269
C.cajan_07208	Uncharacterized protein	1	4.20631	3.09931	3.40141	3.36018	3.53473	3.53215	2.21816	3.93487	4.31322	3.59792	2.42478	3.96619	1.89443	3.75822	3.25063	2.45694	4.29386	3.98373	1.55201	1.04778	2.64697	-2.82939	0.170528	4.08269	2.55889	2.85282	0.746416	3.0157	-1.20576
C.cajan_07255	Uncharacterized protein	-0.173668	5.06453	5.90703	3.67623	4.17906	4.10292	6.27395	4.31748	3.95378	5.21017	0.384094	4.50859	4.24709	3.74481	3.08907	3.07538	3.97194	3.95029	2.9779	-1.27269	0.47691	-0.729026	-0.636089	3.95698	2.48611	3.05323	6.68663	2.44681	6.094	3.67279
C.cajan_07274	Uncharacterized protein	1.50681	2.54151	2.156	1.33741	2.13171	3.18893	2.34444	3.28213	2.80528	2.39327	2.26829	2.12061	1.80531	1.83015	1.89735	2.76498	3.36049	3.46586	2.35137	2.44028	2.05182	1.74164	1.15787	1.53156	0.59622	1.19507	2.39241	1.52126	2.8541	0.256467
C.cajan_07297	Uncharacterized protein	0.953906	3.12871	4.03462	2.87593	2.87564	3.68817	3.21844	2.76999	3.28921	4.89911	2.95701	3.37837	1.96739	2.26262	1.29215	2.52086	2.46593	2.70162	1.49194	1.82786	1.46136	-0.275921	0.775514	2.2329	0.101031	2.78494	2.92158	0.816616	2.35881	0.846281
C.cajan_07338	Uncharacterized protein	-0.0736741	0.672118	2.30874	2.1414	3.3879	1.50702	1.76536	0.29867	1.39889	3.81978	0.581043	2.86618	3.86926	2.32232	2.72602	2.17682	2.01124	1.61355	2.45023	0.707719	1.90583	1.33499	0.246165	1.98829	2.95447	1.65471	1.09232	1.66211	3.0668	3.1509
C.cajan_07363	HVA22-like protein i (AtHVA22i)	0.827868	4.21947	4.64582	4.78378	4.89476	3.76007	4.66693	2.65494	3.38115	4.46513	2.43945	3.99839	2.07401	-0.0199337	3.2699	4.02732	2.47732	5.20328	4.26804	1.72204	3.13165	0.586433	-1.41588	0.615887	-1.8556	2.04827	4.44815	5.96591	3.83188	7.5606
C.cajan_07551	Mitogen-activated protein kinase kinase kinase NPK1 (EC 2.7.11.25) (Nicotiana protein kinase 1)	1.12197	2.66082	3.48608	1.27258	2.45118	2.10411	4.45989	2.40301	2.70395	2.92465	2.63418	2.87741	2.1035	0.689997	1.38655	1.47392	2.37666	3.55122	2.443	0.910917	1.26084	0.275734	2.14008	1.43128	0.599089	1.41252	3.98377	1.5169	4.06021	2.09567
C.cajan_07668	Probable receptor-like serine/threonine-protein kinase At4g34500 (EC 2.7.11.1)	-1.62322	2.41252	3.44905	-0.629619	3.14137	2.82792	4.432	2.64317	3.33205	3.41381	2.0467	3.21932	1.66822	0.697231	3.36941	3.50085	1.17896	3.29418	3.41975	1.30797	2.45552	-1.2614	-2.07151	1.60268	-2.94488	0.772029	3.93152	2.2378	2.98444	1.33923
C.cajan_07757	Uncharacterized protein	1	-0.894445	1.39251	3.00409	-0.419224	1.49685	4.30029	6.73285	0.858657	4.14569	1	1.91409	1.75181	1	0.225534	3.23222	4.94993	-0.170745	-0.973894	-2.35343	-2.06612	0.634277	1	0.570443	1	-2.17933	4.1548	-2.49333	2.25432	0.50462
C.cajan_07758	Cyclin-D1-1 (Cyclin-delta-1) (Cyclin-d1) (G1/S-specific cyclin-D1-1) (CycD1;1)	3.81112	2.89227	3.94428	3.59504	4.00151	2.70333	5.84769	4.58099	3.71963	3.42093	-0.796446	4.07284	2.60344	-1.77452	-0.168359	3.7665	4.69144	2.56338	4.48242	3.00841	2.79186	1.12217	1	5.47468	0.379211	2.21905	5.8064	2.24383	4.38764	0.864343
C.cajan_07777	Probable beta-D-xylosidase 5 (AtBXL5) (EC 3.2.1.-)	0.621243	0.812745	1.49331	-1.05586	3.61959	0.218533	3.95261	-0.236165	1.70642	4.69531	3.05591	2.827	1.12609	-0.408751	3.94199	2.10344	0.702915	3.55208	3.84085	0.805119	4.90895	1.59189	-2.43187	-0.249032	-0.443542	2.45751	3.92842	-0.931381	3.55813	-2.40916
C.cajan_07812	Alpha-L-fucosidase 2 (EC 3.2.1.51) (Alpha-1,2-fucosidase 2) (Alpha-L-fucosidase 95A) (AtFuc95A) (Alpha-L-fucoside fucohydrolase 2) (Protein ALTERED XYLOGLUCAN 8)	1.78179	2.80999	3.69882	5.05063	3.41526	2.48845	2.2437	1.85202	2.6116	3.43233	2.0384	3.0479	2.01294	2.38858	3.80338	1.02584	2.18632	4.55742	1.3069	1.96211	0.524525	0.0109087	-0.0802557	1.1784	-1.0086	0.729879	0.657164	3.462	4.59524	4.4467
C.cajan_07822	Receptor protein kinase-like protein At4g34220	-4.36997	4.25245	4.49654	5.80693	5.19061	3.51797	4.1826	4.79051	3.53805	5.0778	0.317547	2.06754	1.87087	-1.84966	0.32367	3.09861	5.95446	3.5302	2.9524	-0.153172	1.19368	-1.2829	-3.48533	-0.863483	-1.76015	1.62818	3.93191	1.48071	4.58481	1.09864
C.cajan_07842	Cyclin-D3-2 (G1/S-specific cyclin-D3-2) (CycD3;2)	2.2578	4.6216	5.79709	4.20055	6.54308	4.70738	7.56669	4.28425	4.49535	7.44893	1.54159	3.99211	2.94314	-1.13737	1.80526	5.7023	3.81843	4.85739	4.62486	3.54967	2.12184	1.41086	-1.77179	2.31083	0.435607	1.80007	6.18021	2.5654	6.42548	1.24806
C.cajan_07848	Copper transport protein ATX1 (Copper chaperone ATX1)	1.20308	3.66889	5.91815	3.89285	5.27159	2.76059	7.51854	3.43309	2.10257	6.07181	2.9922	5.20484	3.49129	1.44004	2.33813	-0.371092	0.478516	4.37208	2.55905	-2.82739	3.6416	2.73778	-0.107014	-1.27081	-1.51044	2.53846	8.097	3.6642	5.8406	3.08534
C.cajan_07924	COBW domain-containing protein 1 (Cobalamin synthase W domain-containing protein 1) (COBP) (NPC-A-6 COBW domain-containing protein 1) (NPC-A-6)	4.50219	3.79985	3.47512	4.9702	7.55064	3.11381	5.13844	4.16069	3.69721	7.35866	6.25309	4.23428	5.09084	3.44565	3.51549	3.73044	4.35012	4.73385	4.42074	5.0881	-4.56926	1	-3.51314	1	-3.25881	1	-4.41701	1	4.28274	3.38565
C.cajan_07944	WUSCHEL-related homeobox 8 (OsWOX8) (Protein WOX13)	-0.982651	4.3202	2.79472	0.422448	3.54166	4.97985	2.11018	5.0901	5.08784	4.46852	3.40123	3.47674	2.67865	-2.40867	1.96163	5.02902	5.42439	4.72337	4.89622	3.80049	2.61087	2.10249	-0.607375	3.87447	0.124288	2.33377	2.50956	1.37878	3.47147	-1.32679
C.cajan_07964	Protein ASPARTIC PROTEASE IN GUARD CELL 2 (AtASPG2) (EC 3.4.23.-)	-0.049669	4.5211	3.34261	1.35795	3.30473	4.44741	5.01078	3.13613	5.07763	2.10931	1.47956	3.22117	2.32344	-1.83715	2.43856	4.45092	3.74778	4.14902	3.31848	1.11337	2.09982	0.562455	1.73602	0.767265	1.33994	0.960289	4.92456	1.38514	5.41584	-0.792964
C.cajan_08096	Uncharacterized protein	-0.82474	1.40211	0.360005	-2.17531	5.20838	3.5382	4.48027	4.62069	3.94974	5.91786	3.96738	3.34605	-1.9244	-1.01255	0.689764	3.44244	1.8729	3.197	6.0646	2.3673	5.68378	2.75667	2.50034	-0.398574	1	1.94286	4.26018	1.34281	1.29657	1.36269
C.cajan_08264	Oligopeptide transporter 7 (AtOPT7)	-4.45618	2.82158	3.18122	0.430232	3.12695	2.62807	4.26297	-1.58233	2.39851	5.38388	4.258	3.69706	3.67325	4.24439	3.3928	-1.23466	-2.14122	4.25348	1.38593	0.312131	0.565558	3.65671	3.74613	-2.45996	2.48771	3.18368	3.94375	1.89751	4.18102	-0.345905
C.cajan_08465	Squamosa promoter-binding-like protein 13B	1	-0.487751	2.55948	-0.831854	2.93195	-0.490926	4.58421	-0.250356	0.785869	1.56866	0.892337	2.99694	1.83737	1.33631	3.7582	2.21729	0.0671293	5.01196	4.43257	3.07198	4.69826	3.73487	1.36863	0.173217	-1.84079	3.07677	5.16065	1.43928	5.51314	-1.712
C.cajan_08581	UDP-glycosyltransferase 87A2 (EC 2.4.1.-)	1.90332	0.10013	2.89471	3.19298	6.15654	1	2.40182	2.13983	1	3.91677	5.40058	4.21037	3.0242	2.70795	5.31907	1.64471	0.237674	3.86485	2.57868	3.04889	-0.474739	-1.86635	3.14067	1	-0.367283	-10.3308	-1.68839	2.70905	3.73373	7.00737
C.cajan_08587	Pachytene checkpoint protein 2 homolog	-1.83944	3.54106	3.51191	2.97632	2.37037	2.8539	4.88593	2.50126	2.6868	3.8382	0.422481	2.96614	3.10492	3.72722	2.32279	1.48459	2.5863	2.75406	0.599042	-1.30844	-1.43313	-0.254327	1.30629	-0.121386	2.10934	1.12198	3.72599	1.37593	4.01772	0.734959
C.cajan_08649	Monoglyceride lipase (MGL) (EC 3.1.1.23) (Monoacylglycerol lipase) (MAGL)	1	-1.8582	5.58024	3.0046	4.40564	1	6.47439	1	1	5.74686	-4.02655	5.46833	4.27752	-3.57253	2.15542	1	1	1.17702	-0.0460822	1	1	1	1	1	1	0.722658	6.0744	-3.61328	3.52881	1
C.cajan_08775	Fructokinase-1 (EC 2.7.1.4) (Fructokinase I) (OsFKI)	2.07124	2.5569	3.95768	3.8987	4.90491	1.64281	4.61515	2.22337	1.17728	5.77206	3.42594	3.45111	2.64639	-0.0697501	0.130733	1.81352	2.22098	3.06629	1.34814	2.52997	1.83165	1.48446	1.71869	1.43502	0.367181	0.866932	3.47873	2.79208	3.184	3.26623
C.cajan_08927	Amino acid permease 3 (Amino acid transporter AAP3)	-0.0233446	3.52883	4.38115	-0.531089	5.68625	3.56824	4.7566	-1.29608	3.51033	6.03913	1.16243	4.9689	4.06283	0.653005	3.28123	3.74312	1.46209	4.1592	3.10105	1.67905	0.924883	-1.03973	-4.52496	2.9976	-0.220411	2.48782	4.10958	2.33578	3.89966	-1.27861
C.cajan_08982	Uncharacterized protein	2.96207	2.32569	1.76569	2.71534	1.88588	2.3107	2.87535	2.37389	1.86896	3.40696	1.99707	2.08725	2.08049	2.27019	1.00863	2.09434	1.90431	2.2014	1.01195	2.86075	0.945967	-0.0916359	1.57843	1.34634	0.831958	-0.166652	0.721128	0.941242	1.40036	2.25951
C.cajan_08985	5'-3' exonuclease (EC 3.1.11.-)	2.57861	1.92607	1.91154	2.59418	3.09298	2.61173	2.77755	1.70641	1.86637	2.82958	3.1789	2.42207	2.24926	1.14154	1.45193	1.45037	2.2853	2.0691	1.16792	1.99303	1.19915	0.982824	1.52719	2.17375	0.255247	0.646531	1.5337	1.45504	1.01431	0.882674
C.cajan_09016	Chromosome-associated kinesin KIF4 (Chromokinesin) (Chromosome-associated kinesin KLP1)	-2.13613	3.17447	3.16342	1.87876	1.20502	3.03747	3.69523	1.42755	2.36676	2.23258	-4.24024	1.70436	1.85339	2.45101	0.0212239	0.613598	1.29733	2.95179	-0.746868	-2.09804	-2.40131	-3.60644	-2.11619	-0.501631	-0.620279	-0.029457	3.12566	-0.174288	3.71669	-0.9891
C.cajan_09090	Serine/threonine-protein kinase Aurora-2 (AtAur2) (EC 2.7.11.1) (Aurora-like kinase 2)	-1.76372	4.63986	5.06433	1.2834	3.79831	4.42268	5.96261	3.8204	4.34937	4.89533	-1.56808	4.17397	3.20698	4.99537	2.92961	3.05377	3.42354	3.87875	2.12065	-1.31446	0.279602	-0.998587	-3.22456	2.47147	0.542813	2.25884	5.21601	4.08165	5.14038	4.58452
C.cajan_09198	Short-chain dehydrogenase TIC 32, chloroplastic (EC 1.1.1.-) (Translocon at the inner envelope membrane of chloroplasts 32) (PsTIC32)	-2.10392	2.84738	2.532	-1.3023	3.75884	4.07414	4.17578	0.911998	2.63234	4.88577	0.313768	2.81621	0.878537	0.405796	2.46411	3.55816	-0.999374	1.68036	3.77781	0.627784	2.29779	-0.820234	-2.98134	1.49026	0.00759739	-0.188167	4.56384	-1.1467	1.12875	-2.4408
C.cajan_09199	Probable LRR receptor-like serine/threonine-protein kinase At4g26540 (EC 2.7.11.1)	1.20749	3.58801	3.65327	4.46984	3.83973	3.66348	2.46564	1.7628	2.58063	3.20573	3.03015	2.9814	1.78034	2.20667	1.89865	0.668782	2.3634	0.879463	1.56643	0.963556	2.92137	1.30854	0.57629	-0.219483	2.3933	0.358014	2.31072	0.381505	-0.610746	1.92528
C.cajan_09202	FAS-associated factor 2-B (UBX domain-containing protein 8-B)	3.60372	4.54863	3.50433	3.26663	3.59448	3.16273	3.53783	0.785073	2.80711	2.78262	1.69211	2.34372	1.73383	1.11922	1.75348	2.98077	-0.571656	2.83818	3.14281	1.86376	2.24398	0.8885	1.39208	2.13162	1.75887	2.58808	2.96404	0.921253	3.47086	0.200542
C.cajan_09218	Cellulose synthase A catalytic subunit 8 [UDP-forming] (AtCesA8) (EC 2.4.1.12) (Protein IRREGULAR XYLEM 1) (AtIRX1) (Protein LEAF WILTING 2)	-0.966159	4.48169	4.64669	-4.18694	5.9073	5.39648	5.38299	4.65615	5.91699	6.04916	5.91925	4.1651	2.75982	2.32335	8.05718	5.978	3.2429	5.24962	7.03056	3.34575	5.21495	-0.151481	-0.872586	1.12507	-2.76047	2.74312	5.53747	4.61852	0.938895	0.657366
C.cajan_09272	Protein IQ-DOMAIN 1	-3.77498	3.10166	4.62562	3.33202	0.595742	2.55519	5.92131	3.87414	2.52613	3.53936	-4.24819	2.5572	1.82429	-1.77511	-1.4238	1.82077	3.24995	2.57366	0.0526246	-0.949266	-2.38251	-3.35118	-3.02421	0.808962	1	-0.351006	5.40018	0.0804667	3.78727	-2.08256
C.cajan_09330	Growth-regulating factor 6 (OsGRF6) (Transcription activator GRF6)	5.44346	4.08962	5.35197	6.38049	3.97792	4.05948	6.98985	2.8924	3.51377	5.57261	2.29448	2.78297	1.65298	-2.07342	0.261122	0.492633	2.38547	2.72677	1.05295	-0.579454	0.864327	0.431356	0.232685	-0.260752	-0.904197	-0.87545	5.83304	4.33892	2.08837	4.57276
C.cajan_09361	Cyclin-D5-1 (G1/S-specific cyclin-D5-1) (CycD5;1)	0.345839	1.5458	3.18603	0.885473	1.82545	1.23619	3.29242	2.58674	1.16308	4.31226	1.69261	3.44304	0.792481	1.2241	0.318716	2.51588	1.88465	1.58524	1.7529	1.47182	1.7361	0.855814	1.3192	0.643293	1.19649	1.60727	4.08963	1.29471	1.59574	2.02552
C.cajan_09393	Auxin efflux carrier component 2 (AtPIN2) (Auxin efflux carrier AGR) (Ethylene-insensitive root 1) (AtEIR1) (Polar-auxin-transport efflux component AGR1) (Protein AGRAVITROPIC 1) (AtAGR1) (Protein WAVY 6)	1	6.3443	4.44191	6.48707	4.02154	5.26711	7.00736	5.05202	5.83832	5.25626	1	4.79614	1	1	1	5.67396	6.55543	3.11243	1	4.28271	1	2.04233	1	1	1	1	1	1	1	1
C.cajan_09402	Bifunctional protein FolD 2 [Includes: Methylenetetrahydrofolate dehydrogenase (EC 1.5.1.5); Methenyltetrahydrofolate cyclohydrolase (EC 3.5.4.9)]	3.45485	5.56319	5.54423	5.13385	4.72357	4.8833	5.08727	5.42032	5.60229	3.48794	2.55779	1.87471	-1.20482	-0.524701	1.48533	3.22916	4.80033	2.40987	3.75726	2.39145	2.70705	1.15571	-0.543549	2.90015	-0.243016	0.852031	4.38446	1.98175	3.29427	2.12538
C.cajan_09475	Leucine-rich repeat receptor-like tyrosine-protein kinase At2g41820 (EC 2.7.10.1)	4.76049	3.59158	5.56319	3.76476	4.1482	3.8805	4.81777	2.60537	3.35017	4.73106	3.71054	3.93013	3.19881	0.733545	2.32049	4.49485	2.69269	4.52649	4.13043	2.36152	2.46049	0.923651	-1.31051	0.449619	-1.50888	3.0821	3.94819	1.29001	4.26273	0.799991
C.cajan_09522	Probable inactive leucine-rich repeat receptor-like protein kinase At1g66830	2.14478	1.88652	3.80919	1.47813	3.76897	0.260616	5.116	0.464522	2.15193	4.48547	2.78733	3.0154	3.89218	1.07904	3.56012	0.753682	-0.583266	3.04024	1.1672	-1.35425	-0.0973491	-1.77692	-1.27142	0.181001	4.14889	0.43791	4.44232	1.47545	2.40168	0.102712
C.cajan_09524	Protein POLYCHOME (Protein UV-B-INSENSITIVE 4)	-2.14552	3.49944	4.31146	2.87381	2.30794	2.26667	5.13954	2.58132	2.73872	3.7708	-1.8236	2.04988	2.66455	1.0713	0.579026	1.17579	2.51248	2.59894	2.32051	0.847813	-1.87109	-2.56536	-3.43026	-1.12629	-0.192421	0.810838	4.48591	-0.0620877	3.64741	-0.63638
C.cajan_09559	Uncharacterized protein	-3.43775	3.17886	4.99527	0.410091	4.2948	2.92088	4.50877	3.91392	3.6663	4.43436	-2.05418	2.93148	1.48175	1.25685	0.346055	1.74794	3.38264	2.19101	0.654041	1	-1.38834	1	1	1.55092	0.0915983	1.72738	5.73633	-1.83426	4.02683	1
C.cajan_09576	DNA-3-methyladenine glycosylase (EC 3.2.2.21) (3-methyladenine DNA glycosidase)	0.544406	1.54805	2.654	2.34451	2.42738	1.41246	3.79972	2.06715	0.737938	0.970684	1.19659	2.72724	1.60916	1.0547	2.97189	1.59399	2.00084	2.63576	1.59257	0.102215	0.842641	0.8698	0.226052	0.878184	1.66242	1.26426	2.74461	2.30294	2.82371	2.61724
C.cajan_09589	Zinc finger protein 6	1.42312	1.44493	3.16196	-0.112785	4.86329	1	3.19838	-1.49109	-0.559811	4.97075	2.32313	3.61208	3.25041	-2.08824	3.87706	-0.693782	-2.80581	4.28306	0.421167	1	0.68331	0.2949	-2.05697	1	2.08584	2.20366	1.90786	4.42196	-0.685225	3.00652
C.cajan_09648	Uncharacterized protein	4.88085	3.45235	3.6512	4.5262	2.12013	2.65954	4.04368	2.91167	2.88008	2.92815	3.25881	2.51266	3.74714	3.65675	3.30585	3.16	3.06062	2.43242	2.96694	4.08937	0.162584	-0.653605	-0.900255	0.599156	-0.957524	1	1	-0.175586	2.77386	3.59658
C.cajan_09659	Patatin group A-3 (EC 3.1.1.-)	0.442885	4.34775	4.82482	1.92947	4.2611	3.39747	5.33247	4.59118	4.37746	3.37998	-2.67187	4.38085	1.78217	-0.287753	0.899369	3.71876	3.70597	2.94616	2.0464	-1.37045	-2.02792	-1.44684	1	1.40881	1	-0.0278662	4.98331	-0.477792	4.51118	1
C.cajan_09714	Uncharacterized protein	1.0844	1.91028	2.80544	2.38431	2.80281	1.80187	4.47826	2.49749	2.56053	4.28508	0.578398	2.35232	2.21271	1	-1.07258	1.48342	0.0617762	3.5961	-0.233859	1.36811	0.343101	1.40254	2.40225	0.910955	1	0.809151	4.42485	2.96773	1.63883	1.0623
C.cajan_09717	Receptor-like serine/threonine-protein kinase ALE2 (EC 2.7.11.1) (Protein ABNORMAL LEAF SHAPE 2)	1.66752	2.80469	3.98526	4.2979	3.13512	1.67575	4.26439	2.12271	2.55787	4.43541	1.74963	3.57896	1.4503	0.528371	1.47863	2.27961	4.52899	3.19265	2.37655	1.14077	1.84308	0.886566	0.0355958	0.473226	-1.41896	1.10862	3.72173	1.37474	3.66974	1.02333
C.cajan_09734	Endoribonuclease Dicer homolog 2 (EC 3.1.26.-) (Dicer-like protein 2) (AtDCL2)	-2.23612	0.836272	1.58185	0.910195	1.47827	0.649045	1.28378	5.18076	1.1728	2.4739	0.392449	2.7798	2.42082	2.76076	2.58605	2.0273	5.58964	3.5693	2.44584	0.87449	1.34508	-0.966269	-2.46832	0.409559	2.51807	1.6451	1.0752	1.41788	2.50424	1.697
C.cajan_09739	Short-chain dehydrogenase TIC 32, chloroplastic (EC 1.1.1.-) (Translocon at the inner envelope membrane of chloroplasts 32) (PsTIC32)	4.6443	-0.807697	3.85063	4.75086	4.89797	-0.387866	6.31817	1	1	5.5813	3.63748	4.19691	3.09243	1	-0.870113	1	-2.6645	1.0522	-1.18437	1	-1.17893	1	-1.13408	1	1	5.86559	5.63861	2.93763	1	4.61318
C.cajan_09800	Uncharacterized protein	2.84342	3.22662	3.54619	3.47614	1.55031	2.40515	4.50407	2.36324	2.48356	3.5142	-0.23534	2.59881	1.69674	2.59451	2.17078	1.90014	1.90651	2.85009	0.873986	0.047315	-0.855392	-1.03831	-0.712762	0.677314	0.257095	1.08362	3.53767	2.07726	3.73816	2.79968
C.cajan_09851	Uncharacterized protein	-0.218365	1	5.25294	1.55242	3.1563	0.755264	3.08997	1.84025	1	4.31149	1	1.24366	0.829257	3.82743	0.682295	1.6237	1	0.649064	3.47624	1.86013	2.67345	1.58917	-0.137622	1	-0.905275	1.46498	3.92135	-0.591384	0.468781	4.06449
C.cajan_09866	Probable xyloglucan endotransglucosylase/hydrolase protein 32 (At-XTH32) (XTH-32) (EC 2.4.1.207)	4.73264	5.62051	4.62615	5.46905	4.74444	3.32454	3.71375	-2.97645	3.99857	3.39311	1.52126	2.90371	1.89792	0.62099	-3.58039	2.46637	-2.5904	1.91734	3.75764	0.969977	1.46272	-0.936246	-3.90858	-3.48078	-3.69605	2.73739	3.63793	1	1.20251	-2.34622
C.cajan_09905	Uncharacterized protein	1.35577	2.44526	3.3304	3.32167	1.1893	2.83909	4.23061	3.94625	3.12949	3.02825	1.48615	2.59825	2.04727	0.464543	1.86331	3.66702	2.03197	2.93623	2.52668	1.55861	2.3462	2.0283	0.482755	3.46367	1.80559	2.18216	4.2816	1.36835	3.72827	1.8688
C.cajan_09907	Probable inactive receptor kinase At5g58300	-1.64897	3.13991	4.76389	3.33046	5.07558	2.71167	4.90996	2.201	3.67758	4.25301	1.9452	2.65174	3.17141	0.201822	1.21179	4.18559	2.81244	6.59508	4.67931	0.74047	2.55843	0.93873	-4.45889	2.25298	-3.41853	1.39705	4.81946	1.06374	1.8163	1.1079
C.cajan_09972	Probable pectate lyase 12 (EC 4.2.2.2)	-1.13663	3.77016	3.35517	0.64125	2.5091	2.5078	4.466	2.75537	2.44279	2.93256	-1.93379	1.83707	1.02558	0.655517	1.11972	2.89482	3.62397	2.15273	0.896776	-1.14968	-1.09621	-0.346773	-0.150865	-1.04578	1.56988	0.581641	2.54947	-1.62821	3.64365	-0.526803
C.cajan_09982	Endoglucanase 11 (EC 3.2.1.4) (Endo-1,4-beta glucanase 11)	-3.29296	2.67187	2.91144	1.44212	4.54575	1.89131	2.43234	-2.69648	3.28287	3.84324	0.333	4.63835	2.9318	5.92865	5.73591	2.58624	-1.40957	5.02765	2.90399	-0.925234	0.907498	-1.89753	-4.9889	1.1628	-0.747744	0.387594	3.26963	3.36867	4.75786	3.14203
C.cajan_10001	Ubiquitin fusion degradation protein 1 homolog (UB fusion protein 1)	3.82984	4.21545	3.47208	5.3854	3.5476	4.95406	3.30559	3.84032	4.01592	2.68133	3.76352	3.3367	3.32334	3.35855	3.39664	3.72809	3.8253	2.83319	4.46443	4.30977	-1.46743	-0.456069	0.00832911	0.964975	-0.592871	-0.531846	-1.9141	-1.14102	3.67965	5.08337
C.cajan_10025	17.6 kDa class I heat shock protein (HSP 17.6-L)	1	2.93981	2.1687	0.52662	3.6902	3.78297	1.79279	-0.0704908	3.88805	2.15041	1.30498	2.34398	1.00734	2.46935	2.56028	1.93633	-2.0327	2.55747	4.12291	1.01987	2.36198	-1.28789	1	2.45863	-1.6183	1.05265	0.572191	-2.30289	0.699569	1
C.cajan_10027	Uncharacterized protein	1	4.77714	3.12353	2.44066	4.52353	4.98113	2.49778	-0.719673	4.58428	5.4255	2.2565	2.89045	1.7754	2.47026	4.04322	3.18649	-0.577741	2.3206	5.12152	2.22919	4.11681	0.371358	-3.72514	4.63469	-1.74104	2.42296	2.86139	-1.67734	2.25044	-0.664656
C.cajan_10044	Growth-regulating factor 4 (AtGRF4) (Transcription activator GRF4)	-0.711984	3.92655	4.1059	4.2362	1.20355	3.21432	6.1194	2.68191	1.92093	1.40173	-0.461843	3.56254	3.51429	-0.821297	3.44821	0.7267	0.00309846	0.145756	-0.104752	1	-1.66243	-1.6352	-4.34266	-1.31113	3.26566	1.60842	5.14341	-0.449905	1.62389	-0.129672
C.cajan_10088	Uncharacterized protein At5g39865	1	3.62821	4.33113	-1.76692	3.21661	3.26767	5.81078	2.82528	3.42834	3.66035	-0.790217	3.11926	2.44407	-0.0238989	0.57477	2.38749	2.16619	3.05792	1.81387	-0.481807	0.149715	-1.67272	-3.99406	1.96245	-2.04968	1.85892	6.29189	-1.41712	4.96452	-1.43953
C.cajan_10138	Putative pectinesterase/pectinesterase inhibitor 22 [Includes: Pectinesterase inhibitor 22 (Pectin methylesterase inhibitor 22); Pectinesterase 22 (PE 22) (EC 3.1.1.11) (Pectin methylesterase 22) (AtPME22)]	-1.97883	2.94214	1.57433	-0.187656	3.99827	3.04092	2.32532	0.200128	3.23226	4.04952	0.672525	1.84831	0.79805	0.229711	2.68703	3.15417	-0.957821	2.65088	3.51468	1.99152	2.38612	-0.185655	-5.01904	3.12891	-2.74381	0.923241	0.1338	-4.44559	1.1101	1
C.cajan_10188	Mitogen-activated protein kinase kinase kinase ANP1 (EC 2.7.11.25) (Arabidopsis NPK1-related kinase 1)	-1.24176	4.36489	4.11268	3.95303	2.10462	3.57079	4.606	2.64146	3.48893	3.47616	0.182794	2.54806	2.57701	3.54815	2.55784	2.7108	2.84288	3.08831	2.41036	1.6228	0.981729	1.43127	0.415867	1.22831	1.79073	2.26935	3.73339	2.75981	3.97308	1.54798
C.cajan_10210	Transcription factor bHLH96 (Basic helix-loop-helix protein 96) (AtbHLH96) (bHLH 96) (Transcription factor EN 15) (bHLH transcription factor bHLH096)	1	3.74401	1.96897	0.369528	2.5448	2.57733	4.67946	2.73886	1.92564	-1.04228	-0.971569	2.76573	0.146108	-2.66676	-1.37464	4.35019	1.84805	2.48247	2.68697	0.701824	0.75232	-2.74553	1	-1.78658	1	0.330983	4.55221	-3.75588	3.78567	1
C.cajan_10230	Probable glucan endo-1,3-beta-glucosidase A6 (EC 3.2.1.39) ((1->3)-beta-glucan endohydrolase) ((1->3)-beta-glucanase) (Anther-specific protein A6) (Beta-1,3-endoglucanase)	-0.770043	4.50208	5.29972	3.52266	5.0604	3.28926	6.24539	4.30389	4.28294	3.25352	0.383353	3.52419	2.89234	-0.606386	1.38304	3.9428	4.46483	4.87143	3.93298	2.22272	0.543238	0.449788	-1.56586	2.58339	-1.66311	2.29145	5.57327	0.152378	5.74458	-0.472796
C.cajan_10261	Putative uncharacterized protein	1	-2.5438	3.70446	1	0.334568	0.121347	2.92579	1	1	1.64879	0.0563477	6.88874	5.26364	0.685061	4.4261	-1.21562	1	8.02057	-0.547797	-0.396494	-1.29762	-0.570809	-0.255727	1	0.581062	7.38903	3.91768	6.49701	3.18331	0.309316
C.cajan_10305	CDT1-like protein a, chloroplastic (AtCDT1a)	-0.329441	3.19945	2.87136	3.42867	1.58643	1.96822	3.59163	2.02508	1.99329	2.51741	-1.50641	1.98995	1.20763	1.53369	1.04697	0.898789	1.28081	2.36837	1.79407	-0.865629	-0.528086	-1.48664	-0.542233	0.0945199	0.741592	0.175173	2.93658	-0.0882609	3.03362	-0.257423
C.cajan_10373	DNA-binding protein RHL1 (Protein ELONGATED HYPOCOTYL 7) (Protein ROOT HAIRLESS 1)	1.00033	3.0775	3.43598	3.61056	2.58087	2.22823	3.6167	1.85808	1.79583	2.97589	1.3215	2.87001	2.72353	2.55678	2.86758	1.99381	2.28451	3.44932	1.86034	1.50646	0.902753	0.91265	0.79742	0.597155	1.79553	1.5814	2.3091	1.82729	2.8555	1.13578
C.cajan_10563	S-adenosylmethionine synthase 1 (AdoMet synthase 1) (EC 2.5.1.6) (Methionine adenosyltransferase 1) (MAT 1)	5.10832	3.74311	4.62221	4.01774	3.53602	3.86463	3.40115	3.98143	4.49727	2.65726	3.47138	4.01992	3.17953	3.83584	2.98076	5.27155	3.56876	4.31014	4.19849	3.33684	-2.57184	-11.6035	-9.30909	1	-2.22948	-1.06549	1	0.282131	4.13552	4.98044
C.cajan_10608	Zinc finger protein 658B	0.332931	2.51702	2.63827	3.16767	1.747	1.99594	2.28395	2.44524	2.12753	2.53668	0.213851	4.1578	1.72272	5.40857	2.49906	0.68638	2.43126	2.85098	1.3998	-1.01373	-0.454919	-1.49112	-3.32784	0.813254	0.0943982	0.83535	2.37344	3.15831	3.15839	3.21752
C.cajan_10673	Protein notum homolog (EC 3.-.-.-)	1.24741	4.4177	5.28513	4.1845	5.02749	3.86588	4.71131	3.49596	4.26671	4.82164	2.74178	4.63182	2.78825	3.16805	5.06573	3.31936	3.33183	4.89552	4.06754	2.02619	2.35829	1.14714	-0.554292	2.43229	0.549354	1.72699	4.37835	1.68768	4.65798	-1.99309
C.cajan_10709	0	-0.86176	2.56146	2.36449	1	5.00331	2.94059	4.19892	2.22294	4.55993	4.35466	1.06889	1.1482	1.428	1	1	4.24876	4.63362	3.31056	4.20088	3.17493	3.25667	2.90823	1	1.52542	1	3.01618	2.45543	0.291439	1	1
C.cajan_10730	Benzyl alcohol O-benzoyltransferase (EC 2.3.1.196) (Benzoyl coenzyme A:benzyl alcohol benzoyl transferase)	1	1	1	1	4.38435	1	4.98948	1.31405	1	7.39566	6.39849	-0.606261	5.67618	2.52354	-0.0641058	1	1	0.741169	2.6776	2.86456	0.811348	1	-0.289524	1	3.47882	-0.0391547	-0.644783	1	1	1
C.cajan_10733	Benzyl alcohol O-benzoyltransferase (EC 2.3.1.196) (Benzoyl coenzyme A:benzyl alcohol benzoyl transferase)	1	0.787307	2.37447	1	3.60304	1	4.16274	-1.04161	1	3.20983	3.99825	3.70857	2.4995	2.86245	4.18043	0.417142	-0.0031673	5.29181	6.11351	4.60853	0.552121	1	-12.5439	1	0.356459	1.77487	3.5275	1	1.4811	1
C.cajan_10741	Probable aldo-keto reductase 1 (GmAKR1) (EC 1.1.1.-)	1.39467	1.99853	2.44286	1.88161	4.32385	2.84117	4.45603	2.69415	2.43312	4.93579	3.99393	3.15329	2.7935	1.4138	3.13864	3.32432	2.10046	3.42229	3.24694	2.84064	1.08084	0.494559	1.42787	0.782039	-1.18786	0.909942	1.92355	1.22091	3.82349	3.42313
C.cajan_10811	GDSL esterase/lipase LTL1 (EC 3.1.1.-) (Extracellular lipase LTL1) (Lithium-tolerant lipase 1) (AtLTL1) (Li-tolerant lipase 1)	2.92144	2.08063	7.68581	4.32896	8.21906	-0.561944	7.85844	0.0914358	-1.37976	9.90221	2.66852	8.17152	5.70639	5.40179	4.93454	-1.76004	1	6.12191	1.99347	-0.738255	-3.14538	1	1	-3.68269	-1.8588	2.72459	6.85645	-2.50557	5.02475	1
C.cajan_10911	Uncharacterized protein	-2.13085	3.96098	2.79878	1.06091	5.39161	4.06818	5.54143	3.61571	3.06471	3.59683	2.33294	2.89115	1	1	1	3.66102	3.41761	2.03753	5.31522	2.07848	3.48453	0.336101	-0.438354	-1.71652	1	1	3.84858	1	1	1
C.cajan_10927	Ras-related protein RABA3 (AtRABA3)	0.917943	4.35194	4.92565	0.178007	5.81406	4.47637	4.21886	3.23921	4.79131	5.44625	4.56758	4.65843	3.27954	4.17615	5.3754	4.70963	4.7925	4.59705	4.31709	1.31159	2.96339	0.175314	-3.88141	2.31681	1.54025	2.13315	4.17754	1.07446	1.52948	1
C.cajan_10944	Rho GTPase-activating protein 3 (Rho-type GTPase-activating protein 3)	2.23607	3.28307	3.92764	3.18343	4.22499	3.82066	1.58138	3.28761	2.59458	4.65123	2.29163	5.12635	4.32855	0.4728	1.65338	3.00476	4.16912	1.68299	1.66771	-1.41749	0.50284	-0.718448	-0.261308	0.55394	2.75393	1.94826	2.01118	3.40771	2.29675	3.56983
C.cajan_10987	Uncharacterized protein	0.645185	3.51595	3.00523	5.80598	2.54879	3.92537	3.14744	1	3.11264	1	1	3.51882	1	1	1	0.55453	1	1.13707	1	1	1	1	1	1	1	1	2.12446	1.32473	-0.287589	2.48762
C.cajan_10989	Pectinesterase 3 (PE 3) (EC 3.1.1.11) (Pectin methylesterase 3)	-2.94565	-3.24786	2.64465	-3.49309	5.85913	1	5.19116	1.41516	-2.16892	5.91403	5.06762	4.159	-1.61942	-2.38177	1.0348	1	-1.10066	3.87003	3.31423	-0.642137	1.11201	-1.40326	-1.62912	1	-3.3544	1.83065	4.77691	0.966165	3.11345	2.53628
C.cajan_10994	Subtilisin-like protease (EC 3.4.21.-) (Cucumisin-like serine protease)	1.30947	3.60677	3.6447	3.04223	2.64058	1.94268	4.76083	4.73401	3.00769	0.221617	-0.443254	2.79786	0.619591	1	1.09503	3.36951	4.52028	3.01926	2.40052	2.09305	0.436801	-1.14465	-2.13682	-0.710241	-3.3826	1.42495	4.23658	2.85652	3.88181	1.11968
C.cajan_08073	Uncharacterized protein	1.40834	1.73932	2.6807	3.42168	2.28804	2.00621	4.96549	-1.73453	2.223	4.21075	2.76835	4.22057	2.08304	0.456701	-1.30955	1.25205	-1.28201	2.91664	2.97414	0.226052	2.33354	0.817238	-2.65112	0.411047	-1.84212	1.09094	5.2119	2.30836	4.26201	3.95501
C.cajan_08078	Cationic amino acid transporter 7, chloroplastic	3.27124	3.94579	0.354012	4.05625	2.5819	3.61016	-0.021532	3.86188	2.41692	1.19873	-1.5052	3.55257	1.20857	0.25382	1.56159	1.15384	1.8897	3.92014	2.07332	2.17621	0.697365	-1.74512	-2.52535	-4.195	-0.622674	1.26888	0.848101	3.55046	5.05223	2.41258
C.cajan_08101	Uncharacterized protein	1	2.65538	3.00407	1	3.66177	3.87252	3.32918	2.16592	4.57212	2.58907	-2.28321	-0.438481	-2.56464	0.258941	-1.21819	3.5172	0.777653	3.96065	4.51544	-0.0543608	-2.23415	-2.63173	-4.1419	1.74688	1	0.360173	1.73183	-2.06011	0.435052	-2.14931
C.cajan_08116	Putative Myb family transcription factor At1g14600	-0.381703	2.54812	2.97365	-0.766824	2.87032	2.35687	4.04376	2.55884	2.97977	4.19172	1.48218	3.21321	2.46576	-2.40907	0.46874	3.85542	2.83675	1.3403	0.0976378	-2.29567	0.287035	2.67179	2.85896	2.59772	2.41579	1.56066	3.84238	-0.439046	2.43886	-2.46144
C.cajan_08133	Zeaxanthin epoxidase, chloroplastic (AtZEP) (EC 1.14.13.90) (Protein ABA DEFICIENT 1) (AtABA1) (Protein IMPAIRED IN BABA-INDUCED STERILITY 3) (Protein LOW EXPRESSION OF OSMOTIC STRESS-RESPONSIVE GENES 6) (Protein NON-PHOTOCHEMICAL QUENCHING 2)	-3.38259	-0.527022	7.00733	3.54941	5.35002	-2.15757	6.14353	-0.640744	3.27656	4.04577	-3.26025	2.93624	2.44487	3.3273	3.00219	0.737124	-2.5562	2.06076	5.17318	0.458172	0.136086	-3.20736	-1.76285	1.46483	-1.74623	-0.216691	5.78992	-3.73113	-1.94038	-3.22756
C.cajan_08145	Uncharacterized protein	2.271	0.52668	4.28813	3.15358	1.90154	-0.402119	2.67998	1	0.826087	3.29054	0.678333	3.22585	3.79103	3.73742	3.91162	1	1	-0.49506	1	1	-0.737156	0.48655	1	1	1.0188	2.20273	3.6149	-0.829408	-1.14318	1
C.cajan_08157	Obtusifoliol 14-alpha demethylase (EC 1.14.13.70) (CYPLI) (Cytochrome P450 51) (Cytochrome P450-LIA1) (Fragment)	0.894597	3.3614	3.12024	4.6551	4.27203	4.33931	3.61058	2.62304	1.70429	3.40211	1.98542	2.28155	1.12777	-0.274238	1.22887	1.6798	5.15449	2.82151	2.79941	0.888414	2.09374	1.35261	0.377735	2.34546	-1.97025	0.878922	3.66453	2.81098	2.85536	1.77178
C.cajan_08192	Probable inactive leucine-rich repeat receptor-like protein kinase At3g03770	0.644807	1.0157	2.49858	1.54763	3.82867	1.32547	3.1943	-0.913352	1.24122	3.48487	3.91573	3.50418	-0.0826889	0.976232	0.416559	0.61503	0.0261202	3.05884	2.07277	1.33291	1.23023	-0.476031	1.59147	0.769425	-1.08827	0.281063	3.17818	3.70856	0.488237	4.32209
C.cajan_08208	Uncharacterized protein	1.10728	2.64354	3.30183	3.36014	3.09726	1.98471	3.89403	2.18793	1.87515	3.98112	2.87301	3.20221	2.18969	1.71073	1.40032	2.28668	2.25332	3.3829	2.07537	1.79323	1.3509	0.770821	1.03797	-0.971442	0.247599	0.680927	3.268	1.24338	3.1805	0.473828
C.cajan_08308	Uncharacterized protein	3.45175	2.65135	3.07988	3.04929	4.52957	2.89519	3.85477	2.24267	2.43977	4.2298	3.92063	2.42142	3.03202	2.00482	1.68586	2.70405	2.38095	2.86786	2.78659	2.79681	0.207331	0.623183	1.75442	-1.51515	0.501403	-0.282944	0.97428	0.365278	2.98814	2.7135
C.cajan_08344	Cytochrome B5 isoform D (AtCb5-D) (Cytochrome b5 isoform B) (AtCb5-B)	1	1.07016	5.10544	3.66195	3.85709	1	4.64235	-2.66892	1	3.33123	4.28619	6.54364	5.26856	1.94016	1.8428	1.4015	-1.2564	7.03702	2.90142	2.14774	0.560324	-0.184693	1	-2.20848	3.41488	1.81732	6.51923	1.49404	8.62869	1.36838
C.cajan_08436	Uncharacterized protein	4.24371	3.00397	3.30308	3.69692	2.87607	3.18216	3.64305	2.55058	2.22093	3.91787	0.930495	1.96268	0.776963	-2.5522	-0.271526	2.20708	2.81283	2.10611	0.935339	1	-0.936508	-2.09144	1	-0.507523	-0.945874	-1.08387	2.60078	-1.58943	1.73289	-3.58091
C.cajan_08519	Ribonuclease J (RNase J) (EC 3.1.-.-)	3.65663	1.98754	3.36531	2.38031	3.83296	0.652776	3.60664	0.425534	0.479748	5.62653	5.2221	3.23785	2.61965	1.93641	0.622321	1.29841	1.47504	4.1132	0.455302	2.05489	0.141093	-0.35489	1.12465	-0.887663	0.431687	-0.13844	1.02093	1.04939	1.85113	0.41846
C.cajan_08523	Probable inactive leucine-rich repeat receptor-like protein kinase At3g03770	-0.260003	0.712948	3.39491	2.7785	4.84713	0.763157	4.14961	-2.68505	0.683122	4.94506	2.51172	3.27181	2.69566	1.61564	2.47337	-0.192305	-3.26271	4.28291	-0.143025	-2.10188	0.0350186	-2.85221	-1.16174	-0.68268	0.214436	3.26198	4.0496	1.62704	3.50905	-0.414464
C.cajan_08674	PLASMODESMATA CALLOSE-BINDING PROTEIN 1 (AtPDCB1) (Glucan endo-1,3-beta-glucosidase-like protein 2)	2.22971	4.10529	6.68996	4.41328	6.44784	5.71342	8.4224	6.2481	5.7762	6.32015	3.51851	5.53096	3.53749	1	3.38847	5.26309	6.35544	6.38342	3.78218	2.79124	-0.0458275	-1.64181	1	0.926007	1	1.72311	7.04924	2.62018	6.95217	2.4349
C.cajan_08737	Uncharacterized protein	1	1.64897	2.6582	1	4.11543	3.67929	3.16888	0.731227	3.3374	4.18045	1.8147	3.10047	-0.966841	1.38986	1.15773	1.82496	0.943164	4.63691	3.98876	0.381228	2.08271	-2.23665	1	-0.973208	-3.50895	-1.08272	3.53466	-2.63457	1.55634	1
C.cajan_08877	Uncharacterized protein	-3.91276	3.04012	4.85594	2.60716	6.5989	3.51425	5.7392	2.92709	3.22244	5.99929	3.44269	5.48898	3.78576	2.94	6.55405	3.90513	1.80476	3.48804	4.7643	1.71948	4.7609	2.70833	1.35939	0.890812	2.39175	2.77228	6.20957	2.65059	0.864866	0.528131
C.cajan_08897	Cyclin-A1-1 (G2/mitotic-specific cyclin-A1-1) (CycA1;1)	-3.52261	3.72133	4.28825	-0.306439	3.22073	2.93891	5.58295	2.97519	2.84525	4.02128	-2.60338	2.83797	1.11416	-1.52364	1.27948	2.01522	2.23304	3.26981	-0.0028478	-1.84698	-1.02958	-2.14983	-3.67802	-0.373152	-2.44328	1.23733	4.53296	-1.7141	4.29649	1
C.cajan_09037	Protein ASPARTIC PROTEASE IN GUARD CELL 1 (AtASPG1) (EC 3.4.23.-)	1.20454	7.47572	6.39807	5.56205	6.12771	6.44334	6.03362	7.25884	6.48009	6.22326	3.91704	5.95082	4.25464	0.344965	2.40804	5.97831	7.35128	6.80042	2.65689	-0.0407358	1	1	1	-1.94215	-3.89053	1.87947	3.63364	2.16122	6.25485	-1.40555
C.cajan_09077	Protein FAM135A	0.0878158	2.41171	2.31737	0.449831	2.78086	2.28791	1.48817	-0.215503	1.84558	0.924168	3.01583	3.30301	2.25325	4.01789	2.10569	1.81668	0.233594	2.9481	2.11356	1.76787	1.19877	0.330765	0.921025	1.58959	1.18446	1.40501	2.29036	1.15675	2.8325	0.848478
C.cajan_09138	Uncharacterized protein	2.10348	3.42067	6.63138	5.81849	5.14481	2.59901	6.57418	3.66784	4.15902	6.75632	1	4.5226	3.06425	2.01705	3.34049	5.49133	3.76344	5.53584	5.55804	4.62508	0.797353	1	1	1.5089	1	1	4.61125	3.12182	4.82311	1
C.cajan_09154	Cysteine--tRNA ligase (EC 6.1.1.16) (Cysteinyl-tRNA synthetase) (CysRS)	4.23093	3.94088	4.27682	3.6799	6.66646	3.90046	4.44315	4.38911	4.1344	5.37655	5.83583	4.86823	3.95608	3.83323	3.58244	4.22679	4.76916	4.94918	3.43598	4.28587	1	1	1	1	1	1	1	1	1	1
C.cajan_09161	Uncharacterized protein	-2.44048	2.84511	4.33934	1.82567	4.45727	3.55725	6.25663	3.60387	3.45101	5.20842	-0.152556	3.65908	2.65326	-1.47663	1.23229	4.22183	3.12701	4.82097	3.39571	1.42011	-0.428614	-1.18046	1	2.59084	-4.191	1.30356	4.80726	-0.887247	5.34523	0.00669298
C.cajan_09185	Transcription factor MYB86 (Myb homolog 4) (AtMyb4) (Myb-related protein 86) (AtMYB86)	-1.74096	3.46753	3.78127	0.348697	2.57828	1.49794	3.2934	0.752406	1.49357	4.10202	1.39298	0.750718	1.27464	2.31235	5.74114	2.04905	-0.77308	2.72499	2.4178	-1.09342	0.968835	-3.42702	-4.33419	-0.777697	1	-0.931981	3.9952	1.5249	0.505322	-0.784831
C.cajan_09221	Nucleobase-ascorbate transporter 2 (AtNAT2)	-3.41085	2.42702	3.57164	0.71034	2.75606	3.00664	5.28657	3.0514	3.4356	3.19309	0.0936007	2.96949	2.78788	2.15437	5.08601	3.93031	3.27885	2.87587	3.34285	2.02374	0.161591	-0.452574	-3.61962	3.15585	1.87334	1.27458	4.57106	0.031621	4.425	-0.170914
C.cajan_09323	Squalene monooxygenase (EC 1.14.13.132) (Squalene epoxidase) (SE)	-1.68508	1.74901	2.86716	0.256226	6.21255	4.13234	3.97795	4.28783	3.61546	4.52938	0.0769558	3.54436	1.85959	2.43947	2.05085	1.50987	2.86374	2.70586	3.39771	1.2099	-0.675381	-1.19332	-3.2163	1.82598	-0.767818	0.168231	3.66551	1.60891	3.20905	3.08854
C.cajan_09327	AP2-like ethylene-responsive transcription factor ANT (Complementing a protein kinase C mutant protein 1) (Protein AINTEGUMENTA) (Protein DRAGON) (Protein OVULE MUTANT)	-1.16843	2.68391	4.34619	2.08728	2.54925	3.57782	6.38307	4.58789	3.4841	2.75021	-0.904724	2.89984	1.04576	-2.72168	-1.20493	5.31028	4.44461	1.20377	2.4807	2.44375	2.40484	0.776096	-3.72034	4.02412	-5.44959	1.27	5.03155	1.79612	3.22076	2.97297
C.cajan_09355	Tetratricopeptide repeat protein 7B (TPR repeat protein 7B) (Tetratricopeptide repeat protein 7-like-1) (TPR repeat protein 7-like-1)	0.617007	1.61673	2.21153	2.04584	1.62663	1.23256	2.95094	1.62558	1.55595	2.62053	1.80844	2.11436	0.998354	1.17271	2.07543	1.68592	1.55338	3.31958	2.2853	0.915131	1.92475	0.339628	1.47952	-0.241008	-0.841286	1.4434	2.21444	1.78635	3.61517	1.52589
C.cajan_09391	Putative transcription factor bHLH107 (Basic helix-loop-helix protein 107) (AtbHLH107) (bHLH 107) (Transcription factor EN 55) (bHLH transcription factor bHLH107)	1.15269	4.11035	3.05602	3.84228	4.20753	3.77461	4.91762	3.50508	3.93926	3.54359	0.988594	0.907821	1.10517	-1.05016	0.599013	4.17942	2.50151	0.555345	4.49149	3.64336	2.96033	2.52165	0.360589	1.10502	-0.0110442	0.481371	3.32229	-0.732632	0.433205	1
C.cajan_09392	Probable auxin efflux carrier component 1c (OsPIN1c)	-3.69673	3.75376	2.83304	3.73629	1.64296	2.97652	5.25656	2.98034	2.82078	0.481061	1	1.72534	1.50075	1	-1.44216	3.08854	4.02728	0.391009	0.682295	0.311503	-1.52248	-3.62831	-4.19284	0.414114	-0.813608	-1.41979	3.73158	-1.69643	1.5163	-2.67628
C.cajan_09395	CLE06 protein (Uncharacterized protein)	2.6978	2.51157	4.62582	1.90625	4.76973	3.97066	5.62014	1	2.83234	1	0.434252	1.84726	1.11899	1.08244	1	3.18633	3.50152	1	5.40648	2.7146	1	1	1	1	1	1.55692	5.03046	0.85461	0.193583	1
C.cajan_09414	Putative cyclin-A3-1 (G2/mitotic-specific cyclin-A3-1) (CycA3;1)	0.936937	3.56819	4.43365	4.77858	1.94976	2.73637	5.10473	2.75508	2.36242	3.02906	2.43694	3.2455	3.57802	3.83565	1.5857	2.44227	3.57367	3.11917	1.79594	0.794312	1.37791	0.718964	1.70428	-0.138877	2.60278	1.49585	3.86336	2.34957	3.84129	1.43977
C.cajan_09415	Putative cyclin-A3-1 (G2/mitotic-specific cyclin-A3-1) (CycA3;1)	-1.2989	2.13707	3.46306	2.38874	1.92864	2.46081	3.90978	1.60362	1.52128	3.85278	-0.522636	2.08902	2.21396	2.14423	0.509848	-0.565178	1.32355	2.08744	-0.929743	1	-2.04893	-3.03693	1	-2.03124	0.576087	-0.870968	3.32275	-0.0882179	3.14979	1
C.cajan_09453	Kinesin-4 (Kinesin-like protein D)	-4.43991	2.74062	3.18655	-1.18321	1.54509	2.03189	4.17793	2.323	1.83592	2.63027	-3.72608	2.65912	1.03059	-1.26961	-0.511954	0.383276	0.611767	2.70903	-0.359644	1	-2.27322	-2.33518	-4.08047	-0.71832	-3.76171	-0.0344676	3.62006	-1.73734	3.55544	-3.10107
C.cajan_09492	G-type lectin S-receptor-like serine/threonine-protein kinase SD3-1 (EC 2.7.11.1) (S-domain-3 (SD3) receptor kinase 1) (SD3-1)	-0.235172	1.95954	2.42098	2.12489	2.21996	1.12891	3.81197	3.35804	1.32899	3.29116	-0.289965	2.21415	0.539978	-2.00002	-2.23236	1.70544	4.15527	3.00302	2.25544	0.619422	-0.507589	-4.15295	-5.07712	-2.74985	1	-1.87737	3.50039	2.01431	3.9312	-0.87205
C.cajan_09502	Uncharacterized protein	-1.59171	2.98644	3.32324	-3.12891	2.84959	3.103	2.7521	3.4318	3.00916	2.86101	-1.54298	4.85086	3.45191	0.325824	0.544832	1.61501	2.69051	3.65012	1.24764	1	0.0912327	-3.07631	-2.059	1.61263	0.0368901	0.991927	3.79532	-3.08894	4.11184	-0.057737
C.cajan_09590	Dirigent protein 2 (AtDIR2)	0.474836	5.38552	4.61987	-0.690356	6.67387	3.83332	5.08675	3.38976	5.31081	4.97121	4.74122	4.03019	3.66127	1.7522	4.29181	1.6995	1.6605	5.22096	5.05068	4.01885	2.1958	1.06134	2.23035	0.62757	2.33481	4.21655	4.53946	1.96578	5.6146	-0.455228
C.cajan_09605	Probable LRR receptor-like serine/threonine-protein kinase At4g08850 (EC 2.7.11.1)	1	3.00294	3.26417	2.04178	5.12762	2.03695	3.99866	2.19918	2.90464	3.97895	3.60986	2.12653	3.01949	1.20428	1.85664	2.15117	2.2055	2.35246	3.11284	1.65232	2.75771	1.74771	2.59374	0.159745	0.584347	3.34399	2.81933	1.0697	3.18724	1
C.cajan_09642	Uncharacterized protein	1	2.40164	1	1	3.71038	2.08991	2.77162	1.41885	2.36907	1	3.97894	1	1.38425	1	5.04603	4.61248	3.00444	2.54046	4.52356	1	2.57675	1	1	1	1	0.328928	2.76292	1	0.547391	1
C.cajan_09745	Glycine-rich RNA-binding protein 6, mitochondrial (AtGR-RBP6) (AtRBG6)	0.628988	2.73389	2.64694	3.77735	3.44829	1.9908	3.12656	1.50776	1.54209	2.32081	0.677847	3.68569	3.76837	3.50635	3.76535	2.32474	3.22553	2.12971	2.70993	1.11447	0.459537	0.977646	-0.585622	0.694443	3.21465	1.84582	1.78904	1.81906	2.60882	3.02035
C.cajan_09771	Uncharacterized protein	-1.66836	1.55684	2.49126	1.67181	3.2086	3.2593	3.68745	6.46935	3.52566	4.82577	1.36121	3.73153	1.70123	2.05729	3.6959	4.37026	8.5072	2.12202	3.62672	1.52469	2.55895	1.31992	-1.12436	2.66822	0.175237	0.863598	2.90768	3.7858	3.53562	4.03207
C.cajan_09802	Interactor of constitutive active ROPs 2, chloroplastic (ROP-interactive partner 2)	-0.173503	2.78839	4.06853	3.05937	2.91756	1.56902	5.1908	1.23986	1.5312	4.48184	-0.0935327	3.1862	1.5542	-1.39627	-0.0420156	0.664829	0.29112	2.29514	1.24905	0.260929	1.48588	-0.349634	-3.17188	-1.30812	-2.42514	-0.902948	4.54027	0.162764	3.49514	0.017081
C.cajan_09804	Probable beta-1,4-xylosyltransferase IRX9 (EC 2.4.2.-) (Protein IRREGULAR XYLEM 9) (Xylan xylosyltransferase IRX9)	-3.35854	2.99834	0.465264	-2.58781	4.29973	3.46702	2.43858	3.08141	4.12169	2.54774	4.11663	1.62421	0.708982	0.905543	6.69549	4.2097	2.5977	3.86195	5.80688	0.318138	3.61335	-2.11031	1	-1.31492	-3.8113	0.573975	-0.0944365	1.34853	-1.06883	-0.0603943
C.cajan_09823	Fasciclin-like arabinogalactan protein 11	1	4.30531	4.87982	0.143681	6.98183	5.32956	5.13633	4.32775	6.07417	6.03625	5.83534	3.7554	2.21668	1.94078	6.50448	5.39021	3.94768	5.15943	7.06767	2.70856	5.13659	-0.411247	-1.49513	-0.690996	-2.28031	2.8356	4.62239	3.44722	1.42425	-0.83663
C.cajan_09837	Cytokinin riboside 5'-monophosphate phosphoribohydrolase LOG3 (EC 3.2.2.n1) (Protein LONELY GUY 3)	-5.10408	0.718412	4.32061	1.34131	1.79625	2.58483	4.29935	-0.233439	1.77497	1.70898	1.95907	3.9738	2.44529	0.639899	-0.437621	2.57043	0.87316	1.22784	1.99603	-0.334058	1.61696	0.942886	2.69153	1.69499	1.83329	1.14547	4.69206	-0.96032	-0.249359	-1.64953
C.cajan_09841	Helicase protein MOM1 (EC 3.6.4.-) (Protein MAINTENANCE OF METHYLATION) (Protein MORPHEUS MOLECULE 1)	0.730496	1.19128	1.91656	0.853149	0.97925	1.81971	1.58327	2.64735	1.73824	1.50981	1.93159	2.56336	1.21699	1.31236	0.170745	2.30406	1.74942	3.38724	1.46151	1.34199	1.57167	-0.258589	0.466037	2.22707	0.698699	1.68952	2.89562	1.43916	2.91461	0.534639
C.cajan_09901	Glucomannan 4-beta-mannosyltransferase 9 (EC 2.4.1.32) (Cellulose synthase-like protein A9) (AtCslA9) (Glucomannan synthase) (Mannan synthase 9) (Protein RESISTANT TO AGROBACTERIUM TRANSFORMATION 4)	-1.28133	3.75531	4.40621	0.36812	5.87717	3.33427	4.00596	1.12131	4.22223	5.24045	4.16501	6.48381	3.65788	6.28124	4.77777	4.44165	1.1005	4.95118	6.36853	4.56928	4.27535	1.45245	-1.02311	1.36125	-0.0225222	2.78583	4.31775	2.63631	3.66617	0.974581
C.cajan_09913	Uncharacterized protein	-0.253476	1.35652	1.39249	1.6643	3.8268	2.41363	2.65015	1.06197	1.3885	1.22157	-2.50354	3.37664	3.97992	4.83663	4.89299	4.3319	0.0434845	4.39965	3.53803	2.13457	0.66771	-0.271022	-1.64923	0.765603	1.42734	3.58487	2.60198	3.70982	4.78173	3.28441
C.cajan_09928	Polyadenylate-binding protein 7 (PABP-7) (Poly(A)-binding protein 7)	1.91993	2.15347	2.18381	2.83225	2.415	0.621974	3.26808	3.2469	0.340426	1.38604	0.67836	5.18571	2.52267	4.62957	3.33254	0.744566	3.77326	4.09296	1.32473	1.00682	1.21665	0.119967	0.779882	1.06536	2.09065	3.61144	3.16391	2.49818	5.04529	0.210351
C.cajan_09929	Aspartic proteinase-like protein 2 (EC 3.4.23.-)	4.36257	3.56491	4.22247	4.47838	3.85175	2.91966	4.87985	3.01687	3.14212	2.71619	1.31947	3.49872	2.67661	2.07028	2.94276	1.66349	3.25573	4.45324	3.42323	2.14136	2.13223	1.24285	-1.72007	1.32792	0.590952	3.43439	4.37332	3.865	4.71888	3.41916
C.cajan_09988	Homeobox protein SBH1	-1.80342	2.07498	5.56752	4.97776	3.34748	-0.924114	5.83181	1	-0.0144427	1	-2.56999	4.58169	3.1558	1.71972	-2.26071	3.1539	-2.84794	-0.31449	6.1758	4.68247	2.32971	1	-3.54294	2.71852	-4.0708	5.24891	5.76236	1.14101	-3.45662	1.64645
C.cajan_10021	Lysosomal beta glucosidase (EC 3.2.1.21)	-2.91361	0.436812	3.84668	-0.735372	3.61393	-1.56378	5.04588	-0.830206	-0.262594	4.28616	-1.11538	4.26665	1.48375	2.53819	2.16812	0.519471	1.9306	7.47074	2.98225	1.57428	0.442503	-2.87621	-5.18234	-2.44201	-1.48832	1.90858	4.14003	4.16499	7.85628	3.03998
C.cajan_10190	Kinesin-like protein KIFC3	-2.16921	3.34417	3.14866	-0.652618	2.33741	2.69945	4.27361	2.62592	2.54686	2.69765	-2.82309	2.44897	1.17768	-0.373946	-0.438589	0.751832	1.33386	2.90769	0.333618	-2.1098	-1.15755	-3.17685	-4.3064	-0.0407759	-1.76962	0.455218	3.4965	0.488021	4.00002	-0.920148
C.cajan_10206	Signal peptidase complex subunit 3B (EC 3.4.-.-) (Microsomal signal peptidase 22 kDa subunit) (SPC22) (SPase 22 kDa subunit)	4.42874	6.15639	5.97833	6.2621	6.03869	5.84098	6.61864	5.83867	5.61554	5.46181	4.59331	5.81073	5.12677	4.44975	5.08403	5.24937	6.19455	5.61192	5.18078	4.77941	-1.17826	-1.28537	-1.46149	-0.986233	-1.26119	-0.246664	0.931993	-1.0336	5.85171	4.60694
C.cajan_10213	GDSL esterase/lipase At1g54790 (EC 3.1.1.-) (Extracellular lipase At1g54790)	-0.999807	2.44758	2.46403	0.356606	4.17872	2.86497	3.88444	2.14309	2.91303	3.74636	3.41427	2.44525	3.43518	3.91032	5.00745	2.70322	0.963459	3.55964	4.54571	0.520779	2.31533	-0.831494	-3.21126	-0.695391	0.957818	2.71095	1.47537	-0.408707	2.26534	1
C.cajan_10220	Broad-range acid phosphatase DET1 (EC 3.1.3.-) (Decreased ergosterol transport protein 1)	2.43495	2.32658	3.75991	1.84696	3.77606	2.63715	3.56802	1.61276	3.59795	1.33078	1.36933	2.96203	1.92676	2.12074	2.63921	2.85369	1.3533	1.81368	3.02787	2.61601	2.60129	1.41565	0.0681204	3.2133	-0.529604	2.08041	3.61796	2.16834	2.18133	1.89528
C.cajan_10294	Wee1-like protein kinase (EC 2.7.10.2) (Wee1-At)	-0.331454	2.88393	3.76083	2.34454	0.843904	2.65479	4.84845	1.83349	2.07973	2.49635	-2.04096	2.55284	2.00127	2.12227	-0.719091	1.33231	1.98289	2.49988	-1.1237	0.382313	-1.16894	-1.70102	-2.29146	0.417304	0.0483478	0.180326	3.60332	-0.245709	3.49288	-1.94207
C.cajan_10313	Cation transport regulator-like protein 2	3.26123	2.59735	3.55533	2.32099	4.47275	2.55128	3.51782	2.50963	2.75904	3.86081	3.8926	3.52364	4.32897	3.66703	4.67307	3.3583	3.56216	3.568	4.55727	3.72658	0.00198955	-0.328377	-0.682798	-1.54388	0.317825	-0.106363	-0.86002	-1.77626	3.0552	1.89052
C.cajan_10350	DNA topoisomerase 2 (EC 5.99.1.3) (DNA topoisomerase II) (PsTopII)	-3.04267	4.74144	5.21875	0.443713	3.17924	4.51805	5.77963	4.18049	3.97788	4.48208	-1.90922	3.8594	2.07997	2.33194	0.376602	2.3714	2.47765	4.59378	0.772063	-0.501322	-0.845956	-2.34749	-2.89088	1.44851	-0.806327	1.77284	5.28855	-0.497138	5.39338	-0.998278
C.cajan_10437	Uncharacterized protein	-0.85317	2.83946	3.89869	2.96774	3.41546	4.58987	4.67768	1.78283	3.32445	4.95854	6.3607	4.337	3.22305	4.80534	2.86355	2.45196	1.6624	3.05195	2.45185	2.10015	-0.27573	-0.10574	-2.48803	-0.28035	0.674632	2.20943	4.25823	-0.4545	-0.458499	1
C.cajan_10464	Protease Do-like 2, chloroplastic (EC 3.4.21.-)	2.34736	2.01422	3.09353	2.51661	5.09552	1.92504	3.56236	1.74718	0.585972	5.02558	3.79094	2.82654	1.67428	0.698814	0.519492	1.26524	1.01597	3.50683	1.03855	2.53722	2.28264	1.9927	3.12871	0.32473	0.507992	1.70896	2.45055	1.57798	2.53845	1.31916
C.cajan_10472	Rho GTPase-activating protein 2 (Rho-type GTPase-activating protein 2)	1.86333	4.0635	4.91669	4.60922	4.42229	4.23553	5.90166	3.43453	3.72007	5.10232	3.11656	3.59136	3.17307	1.07222	4.015	3.53392	3.33226	4.62638	3.73772	1.58498	1.6221	1.84476	2.59823	2.29719	1.76287	2.6023	5.51409	1.61136	5.09367	1.1994
C.cajan_10480	LRR receptor-like serine/threonine-protein kinase ERECTA (EC 2.7.11.1) (Protein QUANTITATIVE RESISTANCE TO PLECTOSPHAERELLA 1) (Protein QUANTITATIVE RESISTANCE TO RALSTONIA SOLANACEARUM 1) (Protein TRANSPIRATION EFFICIENCY 1)	0.906583	3.22788	4.55194	2.0787	4.29065	2.13398	4.69547	2.64539	2.96695	4.00123	0.821286	3.9719	4.06022	3.17049	3.30013	2.22503	1.49524	4.19096	2.6168	-0.62213	0.207543	-0.895663	-4.2291	-0.181689	3.0963	1.03255	3.82416	1.81198	3.609	0.422879
C.cajan_10488	Putative E3 ubiquitin-protein ligase RF298 (EC 6.3.2.-) (RING finger protein 298)	1.48047	2.09237	2.05879	1.99184	1.01523	1.44305	2.55242	1.81981	0.877634	2.66931	2.13416	2.66016	1.4016	0.288536	0.654912	1.52022	1.62081	3.51554	0.248268	1.5866	1.00444	0.801912	0.514996	-0.993672	-0.74382	0.946342	2.11604	2.80992	2.67642	2.89422
C.cajan_10560	Serine/threonine-protein kinase haspin (EC 2.7.11.1) (Germ cell-specific gene 2 protein)	-2.67801	2.2465	2.98201	-1.15621	1.51136	2.04725	4.24244	1.33719	1.44608	2.27567	-1.01503	1.92095	3.13538	5.87999	0.695388	0.591373	1.37831	2.67743	0.417952	-0.974509	-0.0669834	-1.489	-2.34628	0.355806	2.4113	1.41849	3.43229	-1.65619	3.52503	-3.57212
C.cajan_10579	CASP-like protein 1E1 (VvCASPL1E1)	-0.192103	1.27773	7.15498	2.48199	5.04386	1	8.31142	1	1	8.14505	-1.97552	6.61356	5.03962	1	4.69932	1	1	5.45073	1.45878	1	1	1	1	-1.62433	-1.90662	1.74987	9.00199	-0.0854753	7.22369	1
C.cajan_10584	Uncharacterized protein	1	-0.451822	3.60559	-0.0757922	4.20356	2.57261	4.74754	-0.698457	2.88101	1.44086	0.458456	3.71623	-0.787715	1	1	1.0112	1	3.13551	4.59992	2.92013	1	1	1	1	1	1	4.36745	1	2.52621	1
C.cajan_10594	Rho GTPase-activating protein 2 (Rho-type GTPase-activating protein 2)	-4.9054	3.2471	3.99506	2.03	5.62861	2.73159	5.85005	2.47707	3.27413	5.68093	4.58464	3.05402	2.4804	0.632827	0.548072	1.94037	1.3997	3.27814	2.05694	2.08686	2.28464	1.6956	4.78709	1.30183	-3.22452	1.80043	5.52061	0.10165	4.85644	-0.883534
C.cajan_10681	Probable polygalacturonase (PG) (EC 3.2.1.15) (Pectinase)	2.08059	3.4166	4.31951	2.0184	4.59036	3.22548	4.39757	1.78816	3.77158	4.54689	2.55085	4.73198	3.05823	1.69557	3.13565	3.40572	1.67319	5.08528	3.25685	2.32595	2.94765	1.57847	-1.03796	1.56474	1.91612	2.03347	4.22389	2.80151	4.79036	3.97618
C.cajan_10779	Serine/threonine-protein kinase Nek2 (EC 2.7.11.1) (NimA-related protein kinase 2) (OsNek2)	0.0434285	3.33261	4.01876	4.73548	3.58351	2.52136	4.54929	2.73117	2.93956	4.17636	1.58206	3.1898	1.25245	0.345714	0.827713	2.55034	2.91574	3.55728	1.48542	0.327423	-1.15247	-1.03875	-1.81758	2.21739	-3.66294	1.04991	4.258	1.73234	3.67262	-0.490612
C.cajan_10780	Trihelix transcription factor GTL2 (GT2-LIKE protein 2) (AtGTL2) (Trihelix DNA-binding protein GTL2)	1.2268	1.2461	3.88106	5.0707	3.14531	2.18871	4.30372	-4.16034	0.527721	4.16577	2.14391	5.27948	3.06802	1.24205	-2.08136	1	-1.4078	3.9853	0.987343	-0.320567	0.75363	-0.422652	-1.13237	1	2.99274	1.71915	4.37618	3.60394	4.36099	3.6791
C.cajan_10783	Uncharacterized protein	2.0195	2.22648	2.75933	2.96695	2.55407	1.82121	3.19258	2.04773	1.37178	2.46456	1.02058	2.48534	1.38859	2.39219	2.44118	2.7731	2.48919	2.71179	1.2282	1.22922	1.15826	0.868734	0.400221	1.1981	1.32673	1.40475	2.87947	1.43151	3.29869	1.6053
C.cajan_10809	Uncharacterized protein	2.11965	2.99903	4.02577	2.15682	4.73487	2.93149	5.19586	-0.0532167	3.04609	5.13848	2.61105	3.83455	1.27232	0.873356	1.79864	0.559952	-1.00731	2.75126	2.01954	-1.26991	1.72357	-2.46644	-0.796947	-1.61109	-0.98551	0.918592	4.23104	0.668428	3.42781	1.01623
C.cajan_10896	Uncharacterized protein	-2.06199	3.37905	2.68393	1	5.18425	4.01461	3.65782	2.76525	4.60926	4.06419	4.80562	1.47938	0.631756	2.58804	6.93507	4.80729	1.65547	4.31882	6.448	2.85843	3.59698	-2.25979	-1.67504	-0.240933	1	1.39955	3.27795	1.97783	-0.83595	-1.40051
C.cajan_10919	Transcription repressor MYB4 (Myb-related protein 4) (AtMYB4)	1	3.77768	0.551797	-2.51175	1.36809	4.06699	2.03091	0.0948576	4.42558	0.536123	2.36067	3.4037	2.0839	-2.3745	0.435031	2.17303	-0.765737	5.4062	0.00593169	-3.2846	0.423826	2.87439	1.46769	4.71534	-0.715194	1.01463	5.15147	2.37901	6.13365	-2.45203
C.cajan_10978	Uncharacterized protein C594.04c	0.917615	4.49565	4.35877	1.27563	4.76258	5.58554	4.43638	2.5071	4.43315	3.12953	0.0441563	1.62551	2.3531	0.345328	0.296639	7.01767	3.61584	1.62627	5.67164	1.42782	2.85534	-3.14918	1	2.79595	1	2.7392	3.63357	-1.44454	0.303611	-2.43266
C.cajan_20905	Leucine-rich repeat receptor-like protein kinase TDR (EC 2.7.11.1) (Protein PHLOEM INTERCALATED WITH XYLEM) (Tracheary element differentiation inhibitory factor receptor) (AtTDR) (TDIF receptor)	0.544179	4.69411	4.71055	3.02509	5.39332	4.46223	6.08068	2.6774	5.36586	4.56354	2.16845	3.04337	2.97575	1.67754	2.19023	6.00633	3.06194	4.8674	5.72876	4.29278	3.81186	1.31958	-0.901192	3.04844	0.127805	3.28223	4.76521	-0.0323518	3.83594	-2.28008
C.cajan_20913	F-box protein At5g07670	0.318889	2.49033	2.81326	3.27187	1.8987	1.6938	3.908	2.97916	1.48857	1.29265	2.26635	2.68093	1.89238	0.22912	0.280291	1.43857	2.5794	2.24456	2.27091	2.18259	1.30275	1.33149	0.744368	3.00451	-0.402123	1.03997	3.72554	1.85798	3.13915	1.2182
C.cajan_20997	Cellulose synthase-like protein D3 (AtCslD3) (EC 2.4.1.-) (Protein KOJAK)	2.55392	3.96313	3.32759	3.75654	1.40582	4.21402	1.20964	3.1484	4.61	0.745039	-1.20524	3.13394	1.36776	2.08663	2.20812	3.7616	3.91267	4.06637	1.54431	0.952445	0.401958	0.397168	-4.24218	2.16386	-0.739206	1.90814	0.602599	0.800927	3.76688	-0.738614
C.cajan_21045	Hexokinase-3 (EC 2.7.1.1)	-0.02785	3.49589	3.64866	2.9409	3.42207	3.97218	4.40768	3.01923	3.6053	2.94602	0.0348496	3.48142	1.91538	1.579	0.901904	2.37615	3.81137	2.75911	1.53494	2.07741	0.3353	0.393054	-2.80805	2.73792	-0.144379	1.92741	3.63671	1.60603	3.37865	2.28593
C.cajan_21119	Growth-regulating factor 4 (OsGRF4) (Transcription activator GRF4)	4.60465	3.32406	5.10917	5.97048	1.72454	2.24105	5.84742	1.75509	2.61305	2.80002	-0.0597235	2.25528	1.9195	-2.55371	0.595437	0.723838	1.08896	1.75505	1.2513	0.23908	0.974346	0.341428	-0.970119	0.795617	-3.98685	-1.4937	4.89498	4.96291	1.79058	5.04714
C.cajan_21172	Expansin-A4 (AtEXPA4) (Alpha-expansin-4) (At-EXP4) (AtEx4) (Ath-ExpAlpha-1.6)	1.16715	4.07382	5.63695	4.45933	6.83913	4.46776	6.19432	5.50999	6.10953	6.53711	2.28367	3.7143	3.7059	-0.122659	-1.36832	4.18673	5.19145	5.37179	6.30933	3.68591	2.40061	3.78888	-0.400187	2.92527	-2.48475	3.14738	5.21968	0.724973	6.16202	-1.99642
C.cajan_21184	Oxysterol-binding protein-related protein 3A (OSBP-related protein 3A) (Protein UNFERTILIZED EMBRYO SAC 18)	4.23933	4.15543	3.93779	2.49284	3.15337	3.55319	3.31773	3.62881	4.25638	2.88999	3.41011	4.67452	3.45225	4.41041	3.33613	2.51993	2.65384	4.49573	2.50068	1.30707	1	1	1	1	1	1	1	1	3.76465	3.50251
C.cajan_21250	DNA replication licensing factor mcm4-B (EC 3.6.4.12) (CDC21 homolog-B) (Minichromosome maintenance protein 4-B) (xMCM4-B) (P1-CDC21-B)	3.28312	4.26385	4.6313	5.24639	3.29574	3.5082	5.6874	2.94441	3.69688	4.4284	0.796614	3.63431	4.45037	4.86404	3.1882	3.86247	4.63794	3.97441	1.29582	1.19107	0.438144	0.53438	0.056639	1.80493	3.59919	3.12873	4.06097	3.36038	4.59881	0.151092
C.cajan_21265	Endoglucanase 24 (EC 3.2.1.4) (Endo-1,4-beta glucanase 24)	-0.493733	3.41614	4.43832	3.11246	3.94145	3.53957	4.32895	3.63135	1.99824	4.59806	0.116099	3.78153	1.77943	0.432136	2.62233	2.94235	4.64785	3.50609	2.89173	0.517276	2.41262	1.37185	-2.45755	-0.684833	-2.24644	2.51937	4.50498	0.428678	3.46193	-0.83199
C.cajan_21334	Auxin transporter-like protein 5 (AUX1-like protein 5) (MtLAX5)	-0.825635	5.05317	4.73644	4.8068	4.62151	4.1853	6.52943	3.45448	3.91268	4.24505	-0.1291	3.22001	1.25243	1	-0.672092	4.62482	2.38451	1.65237	3.98934	-1.01463	0.931426	-2.66869	-4.65719	1.83481	1	0.143785	4.76079	1.08852	1.08351	0.662588
C.cajan_21396	Uncharacterized protein YpgQ	6.09172	5.17654	5.48032	5.45558	3.40673	4.39771	5.13302	2.94041	3.83673	3.33067	2.83306	3.8963	2.06907	0.842432	2.16145	2.63816	3.16353	4.96591	3.20551	1.21799	0.151573	1.51692	0.471354	3.14242	-1.61102	2.40842	4.71275	4.59894	4.55386	2.09464
C.cajan_21404	SET domain-containing protein 9 (EC 2.1.1.-)	2.21869	1.90211	1.65571	2.03846	2.0982	1.56072	2.4637	1.51496	1.61509	3.17949	1.95903	2.23508	1.06145	1.18403	1.07499	1.39077	2.15978	2.32995	1.77109	2.03722	1.1387	0.689881	0.772832	1.83538	0.713907	0.284929	1.66766	1.68395	2.52777	1.16626
C.cajan_21427	3-ketoacyl-CoA synthase 12 (KCS-12) (EC 2.3.1.199) (Very long-chain fatty acid condensing enzyme 12) (VLCFA condensing enzyme 12)	-4.76485	-0.441123	5.41512	-0.457649	5.35919	0.212955	5.9474	-3.75609	-1.18026	6.52019	3.56981	4.66438	3.73678	4.89675	5.49419	1	-3.55526	1.60483	0.86209	1	-0.720415	1	1	1	-1.48344	1.30749	6.06746	-1.55972	-0.0762651	-2.13397
C.cajan_21436	125 kDa kinesin-related protein	1.89393	2.01174	3.21284	0.862804	3.58871	2.83255	3.13776	3.82079	2.8373	4.10006	3.12414	4.36875	1.60583	1.73779	2.8146	2.51024	3.38475	5.36292	2.58434	0.754024	1.93273	-0.950779	-3.68553	1.52546	-0.957863	1.56403	3.40395	2.47638	4.65472	1.46225
C.cajan_21588	Uncharacterized protein	1	2.39129	2.69072	0.415856	2.38463	2.14765	4.06024	2.37818	1.84386	2.99519	-0.253027	2.9681	1.21714	1.09565	0.97662	1.04377	4.24985	2.80925	1.88937	0.656844	0.52648	-1.18951	-3.93699	-0.591656	-0.400745	0.612088	3.67343	-0.282404	3.44017	-2.13331
C.cajan_21591	Protein UPSTREAM OF FLC	2.99506	3.27524	3.84374	4.09855	2.42356	2.99691	4.91622	2.15994	2.79466	4.90006	1.67428	3.32311	2.15355	1.9314	2.17486	3.08991	1.4675	3.56377	2.70753	1.35376	2.16444	1.89983	1.1951	0.98213	1.52421	1.82234	4.72685	3.54208	4.23513	3.96106
C.cajan_21657	DNA polymerase epsilon catalytic subunit A (EC 2.7.7.7) (DNA polymerase 2 a) (AtPOL2a) (DNA polymerase II subunit a) (Protein ABA OVERLY SENSITIVE a) (Protein EARLY IN SHORT DAYS 7) (Protein EMBRYO DEFECTIVE 142) (Protein EMBRYO DEFECTIVE 2284) (Protein EMBRYO DEFECTIVE 529) (Protein TILTED 1)	1.74375	2.43269	2.86052	2.23893	1.06101	2.54094	2.94382	1.34718	2.043	1.54463	-0.891667	2.22627	1.85577	2.45438	-0.0693641	1.36247	2.08115	2.6603	-0.694412	-0.624592	-0.157671	-1.32686	-0.967699	0.938286	0.506663	1.61387	2.34977	1.17098	2.80619	1.34091
C.cajan_21669	Probable receptor protein kinase TMK1 (EC 2.7.11.1)	-0.627743	2.18231	2.86114	1.20043	3.15405	0.511994	2.56549	1.42931	1.49794	4.02521	1.46441	3.2378	1.96448	1.92245	2.83589	3.42311	2.19206	3.43475	2.75553	2.42761	1.7522	1.29452	-4.77145	1.14305	1.37511	0.282048	2.84435	0.954948	2.17407	-0.101056
C.cajan_21673	Serine/threonine-protein kinase Nek5 (EC 2.7.11.1) (NimA-related protein kinase 5) (AtNEK6) (AtNek5)	-0.801858	3.61324	5.06049	4.04446	3.47936	4.31913	3.16822	-0.296568	3.21593	4.10719	1.43755	3.84205	2.04628	3.61291	0.859962	3.10721	0.479696	2.35654	1.91231	0.397847	1.19898	-1.29925	0.496074	-0.0873333	1.77527	2.32293	3.01178	-2.26365	2.27554	0.201508
C.cajan_21676	Uncharacterized protein	2.41813	1.26016	4.32451	3.47519	3.08079	1.36985	4.61128	1.48207	1.96397	2.0005	0.67305	3.34537	2.30362	1	1.75268	1	2.6999	3.76813	2.84257	0.424438	3.30155	0.198431	-1.85546	-1.76276	1.5342	1.88878	5.52327	5.59996	6.31111	4.0751
C.cajan_21681	Uncharacterized protein	1	1.43513	2.72798	1	4.45833	1.89405	4.49944	1.94443	2.66869	5.98858	2.86063	3.55897	3.0662	1.57867	2.17305	0.989844	0.062481	0.907914	3.7576	-1.19784	3.0647	1.28017	-2.04937	1.02511	0.465995	2.04393	5.21964	-1.40869	1.70993	1
C.cajan_21855	Transcription factor VIP1 (Basic leucine zipper 51) (AtbZIP51) (bZIP protein 51) (Protein SULPHATE UTILIZATION EFFICIENCY 3) (Protein SULFATE UTILIZATION EFFICIENCY 3) (VirE2-interacting protein 1) (AtVIP1)	0.51254	4.35088	5.78762	5.54404	5.10949	5.53852	4.15232	2.16456	4.9388	5.78927	2.39309	4.90957	5.47551	6.06401	4.23318	2.17741	-0.558848	3.0922	1.57247	1	-0.875913	1	1	5.66617	3.86146	2.17079	4.78798	1.21182	2.58809	0.488443
C.cajan_21867	Uncharacterized protein	1.96187	5.56048	4.92307	5.66155	3.84446	4.15513	3.78977	4.55664	4.54424	6.36085	5.9755	4.03433	1.77059	5.1332	4.19617	1.01655	4.681	2.03512	-0.546532	-2.57321	-1.19488	-1.76878	-4.2964	-1.51553	1	-1.1147	2.17339	-1.73663	0.291604	1
C.cajan_21953	Transcription factor MYB98 (Myb-related protein 98) (AtMYB98)	-1.20857	5.26257	5.3537	5.60387	1.96146	2.08971	1	2.50584	1.85946	1	1	1	0.889824	1	2.02003	2.08131	3.205	1.49894	0.392482	1	1	-1.08883	-0.00681984	-0.602598	1	-1.24333	-0.967758	1.36772	1.35998	1.44745
C.cajan_21011	Uncharacterized protein	-2.24806	5.68341	5.398	0.793605	3.10981	4.72154	5.83307	4.07746	4.53104	4.74782	-1.29485	3.42036	2.07504	1.01351	0.569647	2.78537	3.09145	4.10046	1.69627	-0.568163	0.0952628	-1.35821	-3.54971	0.322793	-0.791885	2.07542	5.10842	-0.901818	5.12562	-1.17273
C.cajan_21068	Uncharacterized protein	-3.03668	1.80976	4.94059	2.35202	4.76899	2.20295	6.35031	5.66715	3.0388	4.42141	3.03735	4.46477	2.73593	-0.854831	1.79404	3.66189	5.68173	4.50626	3.2258	2.08756	2.97848	1.97934	2.575	4.8091	-2.73259	2.78438	6.35467	3.67463	5.55463	2.59048
C.cajan_21082	Protein IQ-DOMAIN 14	-1.86155	1.41424	5.45487	2.21868	3.48244	1.62166	5.25369	-2.35191	1.06583	4.2545	1.43564	3.95531	1.25346	2.04083	-0.419283	1.11357	-4.30989	2.98364	2.74321	-3.28938	1.54379	-2.17364	-4.39657	-0.140756	-1.56308	0.598203	5.20387	0.404216	1.94488	0.92056
C.cajan_21089	Myosin heavy chain kinase C (MHCK-C) (EC 2.7.11.7)	1	3.05391	2.33976	-0.729887	2.91455	2.06771	3.61052	2.87397	3.88077	3.41685	1.69443	1.47997	-0.426257	-0.403653	0.59299	2.97136	1.65405	1.02562	1.01888	1	-0.217799	0.356234	-1.80411	2.37207	-0.243187	0.750366	3.55983	-2.00622	1.89385	1
C.cajan_21117	Origin recognition complex subunit 3	1.73317	2.69079	3.20013	3.27216	0.88222	2.38547	3.14409	1.29057	1.85158	0.464062	0.622762	2.07192	2.48787	3.29159	0.894131	1.81355	2.519	2.41802	0.839557	0.465369	-0.201624	-0.641122	-0.14709	0.551186	1.10852	1.2124	2.15684	1.64048	2.49084	1.17615
C.cajan_21180	Scarecrow-like protein 33 (AtSCL33) (GRAS family protein 12) (AtGRAS-12)	2.51174	0.944791	2.59477	1.39421	2.72289	1.35305	3.49833	1.91226	1.39453	3.39483	4.16123	2.2365	2.57532	1.55547	2.18704	2.06733	1.20948	3.2563	3.55453	3.68854	-0.611374	-0.621422	-0.114622	1	-0.935197	1	-2.07976	1	3.00895	3.59487
C.cajan_21261	Carboxylesterase 1 (AeCXE1) (EC 3.1.1.1)	1.08823	3.8121	4.68314	3.04712	4.86433	2.69893	3.56239	1.21413	2.94444	3.57561	2.22769	3.30873	3.39207	2.04182	3.17037	1.14141	1.8576	2.93481	2.65325	2.16752	-0.294505	0.172616	0.240033	0.983663	-0.40634	1.98808	3.11335	0.689738	2.97706	-0.545298
C.cajan_21331	Thaumatin-like protein 1 (PpAZ44)	0.145064	4.91976	6.96946	5.32042	5.13619	4.01442	7.55133	4.55759	4.78272	4.26081	0.061638	5.44068	3.42231	2.48674	3.34113	5.52568	3.37658	5.63523	5.06153	2.31547	2.18051	-0.781998	-4.4861	3.34362	-3.12203	2.47241	6.8301	0.933973	5.81592	0.506074
C.cajan_21386	Endoglucanase 5 (EC 3.2.1.4) (Endo-1,4-beta glucanase 5)	-4.45071	3.96237	2.83236	1	0.928283	3.1863	3.07444	0.925301	4.1132	4.08668	0.341508	4.47136	2.54858	3.48859	3.05392	-0.690721	1.23718	0.449429	-0.609847	1	-1.85939	-0.944105	-2.78126	-2.66214	2.16806	-0.404842	2.84668	-4.51123	0.665857	-3.47285
C.cajan_21419	Pentatricopeptide repeat-containing protein At1g07740, mitochondrial	2.40862	1.60997	2.76448	2.00035	2.59342	-0.779722	3.24997	1.4634	1.0784	3.11031	2.75964	1.90036	1.90278	0.359094	0.859159	1.64236	1.6727	1.90606	2.35232	2.26982	1.76644	1.35159	1.26529	2.13248	1.04152	0.659331	2.35869	1.96	2.31446	2.62654
C.cajan_21461	Interactor of constitutive active ROPs 3 (ROP-interactive partner 5)	1.55925	4.24318	4.97645	2.29154	4.2105	3.01745	5.88764	4.30932	3.93962	6.35798	4.16976	4.4609	3.01895	0.750203	2.07533	3.42121	3.12628	5.4162	2.5112	0.0405839	-0.351332	-1.23226	-3.20876	1.14362	-0.200704	1.05715	5.28529	0.61239	5.20593	0.167011
C.cajan_21479	Transmembrane protein 209	1.60509	3.46698	3.38209	4.05742	2.06578	1.65608	4.30405	2.59052	2.13514	2.54876	2.31205	2.71639	2.13668	1.60391	1.47138	2.02824	2.80887	3.13432	1.96557	2.51608	2.03402	1.7004	1.58875	0.789754	1.44922	1.25438	2.79785	1.80925	3.41166	2.1304
C.cajan_21511	Uncharacterized protein	1	6.44773	1	1	7.08984	6.27381	2.47601	1	8.62963	1	4.40468	1	2.47868	3.13044	6.42885	8.42815	-0.090995	-0.287904	10.2236	8.11792	3.94834	-12.6573	1	1	1	2.57335	1	1	1	1
C.cajan_21522	Uncharacterized protein	-1.17415	3.43213	3.90505	-1.38432	6.20769	4.95863	5.28654	1.96444	4.91693	6.66478	4.0764	3.15075	-1.14231	1	0.0834517	4.60595	2.43255	2.93948	6.21847	1	4.19597	-2.05397	1	1.1034	-1.7665	2.31604	3.73076	-1.33232	2.66707	1
C.cajan_21534	GATA transcription factor 8	2.02083	3.28247	3.02834	3.58709	3.46544	1.9596	4.79597	2.89114	1	5.33889	2.68781	2.37429	3.4721	2.73675	-0.129855	3.06944	3.37079	3.46624	3.02764	1.27424	0.133445	1.13689	0.776382	1.70018	-0.538312	0.586193	4.13917	0.721696	2.61221	1.8274
C.cajan_21535	Uncharacterized protein	2.16599	2.9004	0.618756	4.63088	4.41195	4.17289	4.54273	3.38848	3.47967	4.18687	2.49726	3.55514	0.857296	1.81138	0.482972	2.82142	2.86521	2.34063	2.89763	0.920697	-0.0045343	1	0.0785279	1	0.297825	0.833651	3.16609	0.64248	2.4179	1
C.cajan_21638	Probable ribosome biogenesis protein RLP24	1.82919	3.69201	1.66854	4.26291	2.80276	2.46619	2.63819	1.5835	1.89303	1	0.697765	2.29024	1.68578	0.154596	1.0097	2.09785	2.47859	2.11575	1.20424	1.8205	-0.100186	1.17848	-0.909867	2.00386	-0.339929	1.0682	1.16675	1.47078	1.33792	1.40245
C.cajan_21652	Uncharacterized protein	-1.23138	3.18578	2.76671	-1.81109	4.62244	4.76353	5.09818	1.73152	4.45122	3.84198	2.81924	2.02467	1.88879	2.89102	4.94719	3.92476	-0.324522	3.47606	5.35815	4.15179	4.30574	1.65042	-0.945265	4.03326	-2.71311	2.74337	3.96466	0.369528	0.77115	-0.239965
C.cajan_21663	Fatty acyl-CoA reductase 3 (EC 1.2.1.n2) (Protein ECERIFERUM 4)	-0.0659712	-0.420978	4.84692	5.91729	2.7002	1	3.39003	5.5082	-1.51947	4.75153	0.192194	-0.901731	0.696288	-4.14666	0.170694	0.911231	6.69441	5.0835	4.51047	2.60115	5.188	5.57585	-1.15868	2.54811	-2.88117	0.668283	2.42622	1.61505	2.61926	0.185828
C.cajan_21664	Alcohol-forming fatty acyl-CoA reductase (EC 1.2.1.84)	3.37786	0.920225	3.81822	0.190134	0.80235	1	6.33099	-3.84436	1	4.74553	1	3.35775	3.18575	1	0.502728	1	1	3.99317	0.0357084	1	-1.94194	-3.67751	1	-2.6702	-2.89144	-0.0927124	5.26172	-0.247436	-2.86344	-3.13932
C.cajan_21710	Uncharacterized protein	1.69214	1.49827	3.74543	4.24534	2.92998	1	4.11863	3.44005	4.05401	1	1.86509	2.46036	2.01999	1	1	2.47678	2.51496	2.14061	4.22363	2.56628	0.615068	1.148	1.64994	1	-0.0435894	-0.546231	2.75501	1	1.32584	1
C.cajan_21737	Uncharacterized protein	0.96874	4.15312	3.9722	3.85637	2.92575	4.05936	4.3178	2.38054	4.19033	4.64206	4.2398	4.09022	3.75637	3.06847	4.31955	3.6462	3.43528	4.57143	2.72416	2.87223	1.87223	1.79734	0.635429	2.77061	0.760323	0.79732	2.39102	1.83144	2.43174	0.721933
C.cajan_21835	Uncharacterized protein	1	2.56003	4.22578	1	3.53579	1	5.68733	1.37522	2.47698	1	1	3.53452	2.14	1	1.70774	0.926273	2.16843	4.54675	1	1	1	1	1	1	1	1	3.02006	1	1	1
C.cajan_21840	Putative cell wall protein	1	-0.180937	1.55649	1	4.19724	1	3.13955	-0.551638	-1.13214	2.94417	1.84439	8.57293	-0.149503	5.32311	-0.556531	-0.762084	1.00207	4.73539	3.11797	1	-0.0676319	-2.07717	1	1	-1.77829	-0.566006	3.33871	-1.40572	0.363429	1
C.cajan_21929	Uncharacterized protein YnbB	3.31045	2.12276	2.78166	1.50841	5.57367	1.70647	3.12832	1.81815	2.20241	3.86837	3.88749	2.74574	2.05365	1.26876	2.72218	2.07817	2.60805	3.54829	2.77156	2.82312	1.83571	1.73128	2.48643	-0.157478	0.944589	1.19496	2.13758	1.32667	2.16752	1.3909
C.cajan_22014	Uncharacterized protein	-1.70125	1.85108	2.81247	1.02993	3.04802	2.78892	3.22095	1.62194	2.08025	3.77766	1.37	3.36822	0.286302	1.90778	0.357969	-0.536901	0.151105	2.44064	-0.43507	-1.7106	-0.0234736	-1.67109	-3.89597	-0.955628	-0.781303	0.50853	3.14362	-1.47094	2.87871	-0.288211
C.cajan_22030	Structural maintenance of chromosomes protein 2-1 (AtSMC2-1) (Chromosome-associated protein E-1) (AtCAP-E1) (Protein TITAN 3)	0.753622	3.68083	4.22201	2.54892	2.09537	3.52517	4.69771	3.28117	2.97697	4.00258	0.155257	3.35709	3.16508	4.6438	1.32742	1.754	2.42523	4.12807	0.809036	0.41671	0.703703	0.29403	0.969278	1.51126	2.49538	2.49314	4.27619	2.23811	4.63633	1.06975
C.cajan_23087	Zinc-finger homeodomain protein 2 (AtZHD2) (Homeobox protein 22) (AtHB-22) (Protein MATERNAL EFFECT EMBRYO ARREST 68)	5.41126	2.74992	6.69254	4.31073	3.76438	-0.383309	5.26819	-0.817264	-1.64519	4.60724	1.06142	2.33002	3.1638	1	0.757672	-2.0207	-1.77744	0.214945	1	-0.894866	1.07914	0.466841	-3.14126	-2.44889	1	0.738102	6.20134	0.694925	0.415521	0.706942
C.cajan_23130	Uncharacterized protein At5g39865	4.93301	1.28699	3.75267	2.62612	2.94267	-0.168155	4.98442	1.85246	1.29576	4.14573	0.878592	1.83428	1.84027	2.34636	1.59629	1.95629	2.16544	2.73668	2.61843	-1.45057	2.35257	1.67923	0.338704	2.8772	0.692525	2.2034	4.73261	1.801	3.55832	-0.76571
C.cajan_23151	Uncharacterized protein	-4.98141	2.08163	4.24726	2.35211	0.388355	2.67139	5.99726	3.58183	1.39783	4.1238	-0.172027	4.88979	4.60987	0.780621	2.09091	1.29428	3.47371	4.78296	0.180504	-1.94392	-2.81703	1	1	-1.09058	4.97939	1.327	5.23522	0.992275	5.44333	-0.16243
C.cajan_23153	Glucan endo-1,3-beta-glucosidase 13 (EC 3.2.1.39) ((1->3)-beta-glucan endohydrolase 13) ((1->3)-beta-glucanase 13) (Beta-1,3-endoglucanase 13) (Beta-1,3-glucanase 13)	-0.916818	4.26225	5.38631	3.68547	3.9607	3.57996	6.80318	4.68672	3.85134	4.64301	3.16069	4.24581	3.06368	-0.848965	2.22038	3.72191	5.53585	5.12165	3.73906	2.8017	2.42475	1.64406	0.594969	0.278758	-1.25777	2.18912	5.53455	2.72468	5.46644	1.50911
C.cajan_23191	Inactive protein kinase SELMODRAFT_444075	4.28679	3.46588	4.31534	3.75079	2.62796	3.65148	4.28828	3.20634	3.0244	3.5048	3.49506	3.46566	1.96819	1.40309	1.68415	3.88843	2.29417	4.4601	2.25073	3.13062	2.32573	1.03161	0.812424	3.30796	-0.415445	2.93109	3.89511	2.65093	3.20489	1.0382
C.cajan_23192	Transcription factor DIVARICATA	1	0.919653	1	1	4.735	3.43164	2.17174	8.33129	1.84287	5.61934	6.29636	3.76669	3.21709	5.62229	3.17208	2.94527	6.5049	1	-0.248444	-1.62704	-0.224048	-1.54135	1.71829	1.59805	-0.274449	1.14279	2.94552	-1.88794	1	1
C.cajan_23303	Indole-3-acetic acid-induced protein ARG7	2.33726	2.03364	3.74212	2.12433	5.17677	1	6.80877	2.53292	-0.327319	7.33328	4.1996	5.10161	2.42194	1.79506	-0.806417	-0.604222	0.912136	4.98537	5.15868	1.95142	3.32776	0.627448	1.02772	1	1	0.844024	5.83335	0.244972	1.75403	0.333298
C.cajan_23386	Homeobox-leucine zipper protein HAT14 (Homeodomain-leucine zipper protein HAT14) (HD-ZIP protein 14)	3.57918	3.08749	4.28586	4.30808	3.80511	2.48271	5.36447	3.02007	1.95031	4.11415	1.97765	4.08412	2.62102	-1.05463	0.958152	2.69077	3.17985	4.02384	2.29273	-2.19872	1.1743	0.446256	0.134747	2.05984	-2.13627	0.747448	5.30502	1.49142	4.61558	3.24158
C.cajan_23491	Histone H3.2	1	1.99621	4.89624	2.87819	2.17232	0.703854	4.92463	1.60106	3.03096	3.5141	1	1.49289	3.40534	1.88861	-1.66313	0.546413	2.75815	-0.174379	-0.970529	1	0.914549	0.975557	1	4.1131	4.1276	4.00936	9.04808	3.31505	1.63166	1
C.cajan_23131	Uncharacterized GPI-anchored protein At4g28100	4.9505	5.00812	5.52951	5.42734	6.4163	3.04448	4.83884	2.64719	4.24558	5.65137	3.02996	5.07106	2.62184	2.8536	4.0777	3.87732	1.73248	4.49612	4.87369	2.56617	3.47039	0.924123	-1.70501	-0.49159	0.248389	2.1868	3.94746	1.57275	3.35772	2.17747
C.cajan_23152	Probable pectinesterase 53 (PE 53) (EC 3.1.1.11) (Pectin methylesterase 53) (AtPME53)	-4.63619	3.0489	2.03998	1.04992	4.46272	4.08468	3.00515	3.76787	2.62979	3.86094	-1.59028	3.45503	-0.130983	-1.26311	-1.99467	2.19242	4.36241	3.03342	0.51658	1	-2.03566	1	1	-2.82527	-3.0508	0.987765	3.41622	-0.495862	3.43872	-1.8061
C.cajan_23159	Leucine-rich repeat extensin-like protein 4 (AtLRX4) (LRR/EXTENSIN4) (Cell wall hydroxyproline-rich glycoprotein)	0.214995	2.7264	5.94379	2.09057	5.33095	2.44977	7.05219	0.397606	3.0295	6.69647	3.55698	4.12567	3.20985	-0.279219	2.34897	3.90264	1.37821	4.51151	4.32196	3.97521	2.07925	2.13025	-0.375405	2.61844	-2.98463	1.68186	5.78187	-0.931337	2.75266	-0.435516
C.cajan_23170	Inositol oxygenase 4 (EC 1.13.99.1) (Myo-inositol oxygenase 4) (AtMIOX4) (MI oxygenase 4)	-2.82575	6.09801	5.98803	3.62247	4.1408	5.99503	5.14229	3.84245	5.63773	3.95932	-0.00675462	5.2651	1.37658	2.25236	-0.811536	2.23014	3.90285	3.9871	2.7394	4.07072	-1.81724	3.58644	1.78679	3.44054	1	4.64992	4.65107	5.31269	5.11462	4.09007
C.cajan_23181	Probable caffeoyl-CoA O-methyltransferase At4g26220 (EC 2.1.1.104) (Trans-caffeoyl-CoA 3-O-methyltransferase) (CCoAMT) (CCoAOMT)	1	0.0670604	2.51921	1	4.56666	1	2.63682	5.57144	1	1.37939	1	2.44698	2.57544	1	0.784018	-0.856675	6.59845	5.4364	1	1	1	1	1	1	1	1.02033	2.50883	1.16513	-1.33279	1
C.cajan_23317	Probable acyl-activating enzyme 18, peroxisomal (EC 6.2.1.-)	0.516983	5.33246	3.97259	3.89338	3.85107	4.2374	4.96045	2.57228	3.52121	4.71372	1.9536	3.84542	2.58258	0.909589	2.94303	2.34445	2.58335	4.48145	1.71556	0.748762	0.309677	1.72549	-0.0220519	2.42636	-0.412456	1.72058	5.02055	2.13522	4.62435	0.332152
C.cajan_23320	Glucan endo-1,3-beta-glucosidase 4 (EC 3.2.1.39) ((1->3)-beta-glucan endohydrolase 4) ((1->3)-beta-glucanase 4) (Beta-1,3-endoglucanase 4) (Beta-1,3-glucanase 4)	1.25852	4.28936	4.3614	5.00522	4.07256	3.81366	5.00576	3.54586	3.29608	4.03459	2.22253	4.37608	2.49004	1.84373	2.73688	3.3345	3.50689	4.85164	2.93815	2.47348	1.80016	1.72255	-0.708059	1.40387	-1.56009	1.92197	3.96598	3.29577	5.10723	2.72703
C.cajan_23421	Peroxidase 52 (Atperox P52) (EC 1.11.1.7) (ATP49)	2.58531	4.34489	2.33729	1.65938	-1.55211	3.11659	1	-2.7599	1.32437	1.49647	1.31414	1.97242	3.83477	4.34117	4.78252	2.64544	0.650737	2.87799	1.10068	-0.3814	-3.94509	2.65493	1	2.81644	1	3.22694	1	0.125664	6.06905	1
C.cajan_23478	Ribonucleoside-diphosphate reductase large subunit (EC 1.17.4.1) (Protein DEFECTIVE IN POLLEN DNA DEGRADATION 2) (Ribonucleoside-diphosphate reductase R1 subunit) (AtRNR1)	2.75363	3.99366	4.46026	4.22183	2.87764	3.37333	4.47715	2.69023	3.43824	5.13475	2.71408	3.01469	3.3309	3.08178	0.982817	2.83348	3.43248	3.64008	1.27368	2.26329	2.80103	2.50483	1.08432	2.69726	1.73083	1.33209	3.4218	1.0473	3.49884	0.479375
C.cajan_23513	Chromatin assembly factor 1 subunit FAS2 (CAF-1 subunit FAS2) (CAF-1 p60 homolog) (Protein FASCIATA 2)	1.00272	2.98398	3.49842	3.86026	1.90649	2.56773	3.97	1.23172	2.06335	3.06463	0.409907	2.63096	2.73503	2.92899	1.35257	2.26601	3.27939	3.26541	1.66935	-0.082023	0.663162	0.585934	0.811208	0.515854	1.6544	1.48161	2.90281	2.39685	3.72397	1.4005
C.cajan_11027	50S ribosomal protein L7/L12	5.23866	5.42645	5.36991	5.55257	4.57716	4.98187	4.65531	5.08021	5.2509	5.63062	4.12196	4.3801	4.39283	3.4903	5.18424	5.34161	5.71075	4.01871	4.46612	5.02166	1	0.498016	-8.81968	-0.544104	-0.532451	1	0.547193	1	4.49097	4.20686
C.cajan_11077	U-box domain-containing protein 26 (EC 6.3.2.-) (Plant U-box protein 26)	2.12479	2.15175	5.55815	3.92367	1.95912	-1.17926	5.59613	0.188641	-2.75506	3.04746	1.51731	4.52184	3.95726	3.71283	2.90619	-1.59141	-1.34988	4.36349	3.19672	0.802334	2.6195	0.857225	-3.75965	1	1.67215	2.13902	6.1997	4.17441	5.1482	2.45303
C.cajan_11082	Putative hydrolase YtaP (EC 3.-.-.-)	0.373041	0.56736	2.04827	0.892756	4.42226	1.88822	3.70724	4.1932	1.93506	4.52391	2.57728	3.06312	3.06249	3.14528	4.66476	2.98483	5.22229	3.47438	5.05041	2.38241	-0.839544	-2.9627	-1.68669	-1.5796	-2.90985	-1.2902	1.29349	1.54295	3.28774	6.47267
C.cajan_11101	Uncharacterized protein	-0.228211	3.95426	4.7604	3.96615	2.97788	3.71787	5.5035	4.22761	3.02427	3.654	-0.317837	3.49149	2.06823	0.631086	2.72144	3.07247	3.45084	4.74106	2.33427	0.668582	-0.607006	-0.863738	-2.0884	1.6826	-2.23002	1.12493	5.00654	3.82508	5.16791	2.67025
C.cajan_11155	Serine carboxypeptidase-like 42 (EC 3.4.16.-)	0.405546	2.3836	4.86727	2.56124	4.42692	1.98615	5.79064	1.32445	2.26433	5.38618	3.98127	3.47093	1.79011	-2.95783	1.78728	1.77043	2.65867	2.56115	2.02632	1.36478	0.418417	-0.391696	1.76733	0.942789	-2.7557	1.11779	5.08403	0.438304	2.84616	0.248741
C.cajan_11157	Uncharacterized protein	0.164761	3.83844	1.13057	-2.2935	4.8713	3.90008	3.49485	-1.12591	3.74173	4.43076	2.33471	0.531788	-1.10038	-1.17547	0.915376	1.34726	-0.688288	0.767129	4.88961	1	2.53637	-1.59218	-3.07291	0.0553762	-2.84588	1.44922	1.74798	-2.32917	0.130087	1
C.cajan_11158	Uncharacterized protein	1.19876	3.24799	1.55683	-1.18025	4.92494	3.49824	3.48531	-0.014673	3.52479	4.88392	1.66349	1.82334	1	0.742524	1.86595	1.63415	-0.307112	1.40245	4.78269	1	2.48739	-2.08003	-1.37787	-0.106114	-2.72433	1.24988	1.4687	-0.637053	1.16707	-1.16232
C.cajan_11159	Acyl-[acyl-carrier-protein] desaturase 6, chloroplastic (EC 1.14.19.2) (Stearoyl-ACP desaturase 6)	-3.49326	-3.05114	5.04584	1.02946	2.21472	1	7.89976	1	1	5.68147	-1.67492	3.96517	3.12379	1	-0.684895	1	1	-1.87906	0.614512	1	1	1	-4.5197	-2.91304	1	0.163086	8.31543	-3.93527	-4.49208	1
C.cajan_11304	Kinesin-like protein KIF22	-3.33151	2.67337	3.57003	-0.373778	2.12811	2.81332	4.52179	2.93211	2.44822	3.51933	-2.51953	2.65537	0.716087	0.0305338	-0.689146	0.999379	1.98179	2.97638	0.57688	-0.988559	-0.702149	-1.88345	-1.85437	0.868821	-1.64136	1.20255	4.07814	-0.953987	3.99866	-0.926416
C.cajan_11332	Uncharacterized protein	1	4.28338	1.87994	1	6.48881	6.15521	2.56568	2.71691	4.81349	4.92314	6.80702	1.34171	1	1	5.42869	4.66473	1.22612	1.08073	7.76704	3.21302	-4.80437	1	1	1	1	1	1	1	1	1
C.cajan_11451	Uncharacterized protein	-0.695746	1	6.00661	1.63353	4.24297	0.395688	5.93083	1.37242	2.53001	5.66397	6.02777	3.51595	1.97773	1	0.487569	1.44127	-0.689115	0.759292	4.73334	2.21136	3.02035	1.86556	3.61427	-1.05748	1	1.45591	8.15473	-1.0534	1	1.98506
C.cajan_11520	Probable LRR receptor-like serine/threonine-protein kinase At1g63430 (EC 2.7.11.1)	-0.0819588	3.12405	4.02989	4.04508	3.3965	3.52474	3.96016	1.8975	3.53407	3.55348	2.27242	4.11569	2.01141	3.21158	2.10918	2.79387	1.52153	4.59459	2.80823	0.639075	3.09153	1.08058	-0.846594	0.760902	0.8729	1.20033	3.59206	0.781536	4.78359	0.751627
C.cajan_11793	Ubiquitin-conjugating enzyme E2 2 (EC 6.3.2.19) (Ubiquitin carrier protein 2) (Ubiquitin-conjugating enzyme E2-17 kDa 2) (Ubiquitin-protein ligase 2)	3.11919	1.69411	3.04472	1	1	3.64487	2.78188	2.45262	1.22213	1	1.99512	2.6026	2.29596	3.19215	3.47081	1.82644	2.50439	2.36388	1	0.755118	1	-2.05074	1	1	-1.77932	1	-2.0195	1	2.25792	2.46347
C.cajan_11842	Germin-like protein subfamily 1 member 1	0.429653	4.33752	2.54801	0.376924	6.03571	4.73665	3.34878	-0.382786	5.05452	5.40585	4.8535	2.34069	0.678802	0.895388	2.79928	4.63998	2.32433	2.36311	6.98121	-1.15975	5.06159	0.144516	-0.397275	0.529441	-1.33864	2.6439	2.18463	-2.51249	-0.203912	1
C.cajan_11964	Probable 1-acyl-sn-glycerol-3-phosphate acyltransferase 5 (EC 2.3.1.51) (Lysophosphatidyl acyltransferase 5)	1.54392	2.7637	3.58496	2.92308	3.68678	3.14608	4.60396	2.71937	2.66592	3.38778	2.71593	4.10022	2.78304	1.75104	2.69898	2.7507	2.40209	4.01451	3.47769	1.75357	3.73154	2.71196	0.724013	0.754708	0.509746	1.98832	4.5585	1.92521	4.54866	1.36677
C.cajan_11971	Uncharacterized protein	3.97873	5.60104	5.44405	5.57987	4.84851	5.66625	5.40897	4.75054	4.78392	5.05644	4.20226	5.30291	4.47901	3.54567	3.83025	4.85955	4.97853	4.39743	4.10592	3.84536	-8.64389	-2.08749	-2.04167	1	0.718	1	1.04522	-0.884149	1.99508	3.74929
C.cajan_12074	Uncharacterized protein	0.461151	5.47009	5.49592	3.86688	5.50543	4.87543	6.49253	2.88353	5.35755	5.87203	2.69121	4.72698	2.86206	0.406667	3.85351	5.92979	3.70887	4.7523	5.69728	4.54453	3.03918	1.16525	-2.45967	3.03103	1	2.63031	4.01636	1.66249	4.00121	2.48387
C.cajan_12083	Uncharacterized protein	-3.77355	2.52641	3.82938	-0.308189	3.14516	2.36806	4.94543	2.94534	2.61435	3.49237	-3.18277	2.65008	1.51226	-0.809582	0.00371736	1.54912	1.72172	2.69061	1.02872	-0.763381	-1.14752	-2.08695	-2.79518	0.965352	-1.4386	0.651196	4.26206	-1.66766	3.95543	-2.17065
C.cajan_12095	Uncharacterized protein	2.73479	3.14755	3.88146	3.73022	4.88888	3.36761	4.15282	2.81389	3.06228	4.45258	1.85032	3.91616	2.23253	1.6508	0.423331	3.89676	6.05977	6.84501	3.37391	1.7783	0.968799	-1.3655	-1.36949	-0.0307651	0.692374	2.68857	3.59101	4.43454	6.93614	2.91255
C.cajan_12108	WAT1-related protein At3g28050	2.06363	-0.494213	4.38808	1	6.88991	-0.222872	6.70892	1	1	6.87226	5.89457	5.79678	3.48419	3.86996	5.40977	1	1	5.72413	3.01243	-0.881946	1.085	-0.941528	-1.84112	-3.50408	1.68436	3.97491	5.49123	2.41573	5.42052	1.31075
C.cajan_12150	Nucleobase-ascorbate transporter 11 (AtNAT11)	1.23967	1.89576	1.49977	-1.11984	4.14595	1.67569	2.37327	1.70621	2.36761	3.71447	3.47604	3.05725	1.34389	2.65941	3.27231	2.87156	1.6042	2.89809	3.32703	2.61381	3.03076	1.98403	1.50222	2.37327	-3.11421	2.56477	2.64753	0.293488	0.196103	0.0179789
C.cajan_12152	Deleted.	0.584664	0.600041	4.71665	1.6631	2.31687	0.774781	5.3036	2.13278	3.80295	4.79213	-0.295822	3.63149	1.42413	2.39138	-1.59868	3.16537	2.06147	4.0242	0.93757	1.19241	-0.146736	1	1	1.58014	-1.83375	-0.241876	4.71188	0.651325	3.80058	-0.620696
C.cajan_12171	Probable 1-deoxy-D-xylulose-5-phosphate synthase 2, chloroplastic (1-deoxyxylulose-5-phosphate synthase) (DXP synthase) (DXPS) (EC 2.2.1.7)	-3.44485	2.54358	0.120378	-2.68955	4.9828	2.03882	4.80531	-0.138326	0.98743	5.3743	1.68817	2.29194	3.19517	-1.02518	1.61876	1.82347	0.944476	5.65214	0.230215	-2.70375	-0.259228	-1.51164	-1.33606	1.17614	-2.50689	-0.583491	4.60721	-3.31086	5.54568	-4.60405
C.cajan_12200	Protein TRANSPARENT TESTA 12 (MATE efflux family protein TT12) (Protein DTX41)	5.76844	7.32115	5.27661	5.47924	1.92557	5.53873	4.003	4.89218	6.36142	1.7587	1.24752	2.98475	2.56987	-0.0853467	2.67414	6.62633	5.31851	3.03975	3.17368	2.08827	1.37361	-0.00878239	-0.398032	6.64051	1.17773	3.48495	3.66856	-0.8251	3.23823	-1.08035
C.cajan_12260	Nucleobase-ascorbate transporter 11 (AtNAT11)	2.05998	2.668	3.39609	3.36354	2.65647	3.18461	3.5709	4.70871	3.05416	2.36611	1.05476	3.2098	1.66126	1.59819	1.61373	3.73683	4.99044	3.5807	2.90527	2.15157	1.48584	-0.628513	-1.51265	1.89473	0.694693	1.1259	3.03892	2.6891	3.44077	2.71871
C.cajan_12272	Pentatricopeptide repeat-containing protein At5g65560	4.21328	3.8721	3.54429	5.52427	2.37055	2.60077	4.2235	4.2306	3.7286	2.85361	3.7548	3.88063	2.43661	1.72614	1.24069	4.07461	3.84245	3.59268	0.35225	3.2166	-9.93261	-0.756648	1.23729	-1.6897	-0.749902	-1.28202	1	1	3.92316	3.42106
C.cajan_12278	Kinesin-like protein KIFC3	-2.29258	2.58743	3.00513	0.245982	1.60191	2.26909	3.78989	2.29622	1.83544	2.92644	-1.48564	2.49043	0.834986	0.836522	-0.0859621	0.683957	1.26365	3.0227	0.499905	-0.902141	-1.02675	-2.68047	-1.6161	0.964243	-0.341433	0.210701	3.35506	0.250683	3.77388	0.822616
C.cajan_12308	Serine/threonine-protein kinase At5g01020 (EC 2.7.11.1)	2.23114	2.30507	3.4982	2.29437	1.2426	2.58259	3.38001	2.43897	1.94372	2.01788	0.261013	2.7769	1.42682	1.93692	0.703499	0.790947	2.56768	3.39649	1.14129	0.98553	1	-0.536911	0.180873	2.0186	1.94596	0.86614	3.60212	0.990984	2.4811	0.118586
C.cajan_12336	E3 ubiquitin-protein ligase Os04g0590900 (EC 6.3.2.-) (RING-H2 finger protein Os04g0590900)	0.446394	2.6591	2.25165	1.60753	2.71954	4.52846	4.16184	1.80679	3.19016	3.09551	1.42171	1.33669	1.5329	0.698814	0.387936	2.12084	1.15469	2.91607	2.98684	3.78823	3.63527	4.63211	0.0547513	0.735479	0.494754	2.72213	4.26858	1.20836	1.58847	0.0142124
C.cajan_12349	Alpha/beta hydrolase domain-containing protein 17A (EC 3.-.-.-)	-1.03997	3.94028	2.52336	3.40022	3.1504	3.37097	4.51045	2.13451	3.20287	-0.287364	0.379965	3.09111	-0.192497	-0.146522	1	3.41764	1.50832	2.09962	3.54342	2.8304	3.75581	2.27401	-0.218155	1.67203	1	2.50068	4.30213	1.42762	3.66795	-1.31969
C.cajan_12355	Ankyrin repeat domain-containing protein 50	1	1	0.974001	1	3.48845	1	6.13305	-3.25642	1	5.75251	4.41734	4.18432	2.71137	-1.54038	0.997524	1	1	3.37184	1.18106	-0.104808	2.15556	2.51436	3.13148	1	-0.19988	4.725	5.62936	1.02043	-3.23582	1
C.cajan_12357	Ankyrin repeat-containing protein At3g12360	-0.430027	2.26858	1.85393	-1.74591	4.75592	2.15338	6.84261	2.85023	1.65001	6.01437	5.22409	4.58259	3.61079	0.771209	2.27361	1.66664	3.22749	3.74935	3.0205	1.04754	1.92214	2.38535	3.21145	-0.869322	0.159578	4.72017	5.98737	1.44617	-0.721987	-2.13173
C.cajan_12415	Uncharacterized protein	1.65083	4.04033	3.33056	2.08824	4.12196	4.81127	3.43453	2.14008	4.68441	4.22353	-1.14945	4.46203	3.67826	5.93641	2.66783	3.88202	1.90368	1.89436	2.97946	1.62598	2.22748	0.886207	-1.94412	1.26231	0.529831	3.46817	4.14077	4.96819	-0.19571	4.82566
C.cajan_12441	ABC transporter G family member 14 (ABC transporter ABCG.14) (AtABCG14) (White-brown complex homolog protein 14) (AtWBC14)	1.96584	6.69033	4.16545	1.95602	4.5592	5.44098	3.77817	1.99945	4.98624	2.86977	2.14845	1.64284	0.498557	0.637211	1.13914	6.43558	2.59471	0.833303	4.04409	3.43408	4.23908	2.14809	0.642036	2.22485	-1.77647	1.57256	2.99876	-1.06569	-1.80305	-1.17637
C.cajan_12525	Uncharacterized protein	2.27642	2.28138	3.39918	3.49351	1.63053	3.52329	3.47065	3.8008	1.5143	0.97813	-0.291315	1.88869	0.361117	0.197073	0.644355	2.3546	4.51886	2.73842	0.729192	-0.612801	0.420509	-1.57912	-1.9581	0.103894	-1.9319	-0.400153	2.32512	2.75264	3.43662	0.950252
C.cajan_12594	Cell division cycle-associated 7-like protein (Protein JPO2) (Transcription factor RAM2)	-0.318774	3.34633	2.95859	3.73619	1.90529	2.85374	4.50533	2.36126	2.33166	2.62246	-0.74117	2.3878	2.18676	1.95653	0.943741	0.934192	2.47691	2.47153	1.39101	-0.786918	-0.896087	-2.56865	-0.552055	0.497536	-0.358617	0.781905	3.66159	0.54407	3.61887	-0.703149
C.cajan_12608	BTB/POZ domain-containing protein At5g66560	0.186691	0.923286	2.36111	2.45384	1.41047	1.19111	2.35592	0.898069	1.83781	0.969771	0.687177	1.97856	2.54194	3.19214	4.15291	2.81178	0.645951	1.45033	3.15798	2.17728	2.0571	1.8652	-1.82353	1.50531	2.16587	3.06894	3.16873	2.33348	1.38968	1.32885
C.cajan_12642	Homeobox-leucine zipper protein ATHB-40 (HD-ZIP protein ATHB-40) (Homeodomain transcription factor ATHB-40)	1	3.49411	-0.0436563	0.573704	-2.3061	5.09406	0.837289	4.80077	4.60654	1	0.0131406	2.28614	1.43173	3.27137	4.01289	1.95161	0.108437	4.59511	3.68565	-0.641842	0.704421	0.537962	0.258796	0.441314	-2.19518	3.85116	5.1745	3.98028	7.01295	2.34406
C.cajan_12667	Uncharacterized protein	1	1	-4.05099	1	6.05479	-0.122867	4.53333	5.68423	3.52846	6.5676	5.18859	4.25985	1	-5.21289	-3.24841	4.24674	2.28957	3.97255	5.97121	3.3096	6.15461	3.51513	3.06594	-0.0479572	-4.28376	1.79085	4.90141	0.481061	-0.980731	1
C.cajan_12669	ATP-dependent DNA helicase DDM1 (EC 3.6.4.12) (Protein CHROMATIN REMODELING 1) (AtCHR1) (CHR01) (Protein DECREASED DNA METHYLATION 1) (AtDDM1) (Protein SOMNIFEROUS 1) (SWI/SNF2-related matrix-associated actin-dependent regulator of chromatin DDM1)	2.56479	4.52872	4.99856	4.71113	3.24305	4.39096	6.10928	3.37934	4.15454	4.35609	-0.160826	3.91611	3.23071	2.88311	1.17734	3.72723	3.55298	4.12811	1.68353	1.72927	1.52848	0.815854	1.23989	4.735	2.27855	2.85974	5.16986	2.07822	4.72998	-0.69544
C.cajan_12697	Laccase-11 (EC 1.10.3.2) (Benzenediol:oxygen oxidoreductase 11) (Diphenol oxidase 11) (Urishiol oxidase 11)	-0.484544	3.25975	1.87492	-1.91579	5.06759	4.16727	3.20275	4.459	3.50414	3.96459	1.04388	2.39282	1.9759	3.20553	1.63063	0.586875	2.77105	0.79854	2.55432	1	1.06323	1	-3.21914	-0.919012	2.22785	0.946484	1.96395	-2.59006	1.13385	1
C.cajan_12715	Auxilin-like protein 1	-0.330915	2.35691	3.59917	1.66092	1.41093	2.59142	3.34618	3.91433	2.68953	2.60143	1.92886	3.97023	2.4554	2.85849	2.02048	3.47534	2.96883	3.97159	2.14983	2.31469	2.43945	1.31692	-2.02702	1.16727	2.7007	1.96834	3.96791	1.54984	3.83659	0.358768
C.cajan_12718	Mannan endo-1,4-beta-mannosidase 7 (EC 3.2.1.78) (Beta-mannanase 7) (Endo-beta-1,4-mannanase 7) (AtMAN7)	3.89201	3.64815	4.73663	1.5054	3.77203	2.57671	4.40879	3.2271	4.28661	4.75349	2.87121	6.54493	3.59863	4.55253	2.53499	3.8774	3.46335	5.88644	2.44168	1.92333	1.60888	1.78045	-0.38882	1.67399	0.794154	1.96099	3.63011	2.55706	5.24497	2.22258
C.cajan_12743	Filament-like plant protein 7 (AtFPP7)	2.43153	3.88055	4.30674	3.45483	3.3795	3.2691	4.62478	3.37189	3.36935	4.99573	3.45742	3.58656	2.43274	2.06253	2.50833	3.33547	2.6857	3.90072	3.21369	2.57926	2.49611	1.70527	0.70982	1.85615	0.447653	1.97633	4.46325	2.8575	3.07921	2.9147
C.cajan_12749	Transcription factor SPATULA (Basic helix-loop-helix protein 24) (AtbHLH24) (bHLH 24) (Transcription factor EN 99) (bHLH transcription factor bHLH024)	6.79705	4.45016	4.99132	4.53158	2.60867	3.23242	4.31934	3.1811	2.95842	2.56524	1.2516	4.19945	3.03898	2.91852	5.13272	2.93364	3.32484	5.66413	1.86115	2.4131	-1.61037	0.322309	-2.15438	0.562504	-1.38055	3.5338	3.71628	5.1652	5.68399	4.15988
C.cajan_12772	Uncharacterized protein	1	3.44969	2.92317	1.50031	-0.386259	4.08723	7.2134	1.94695	3.37708	1	1	2.00878	1	1	1	0.922335	-0.732342	-2.195	2.06781	1	1	1	1	1	1	1	6.62184	1	-0.18596	1
C.cajan_12828	Beta-galactosidase 3 (Lactase 3) (EC 3.2.1.23)	-2.37768	3.74113	4.08057	2.74904	4.07066	3.71086	5.11979	4.28028	4.01554	4.45299	0.0960999	4.78708	1.52609	0.176361	0.90666	3.63851	4.11736	3.86693	2.16749	1.22389	-0.774834	-1.74914	-0.717174	2.9962	1.64846	1.40625	4.00386	1.79646	4.23067	1.18042
C.cajan_12880	Rac-like GTP-binding protein ARAC7 (GTPase protein ROP9)	-3.64381	4.05387	5.52042	2.96594	3.65117	3.91208	7.033	4.5362	4.04581	6.15874	-0.365977	4.71054	4.17182	-0.565349	1.93609	3.45783	4.40428	4.12367	2.50372	-1.56704	-0.654406	-3.45661	1	2.23465	-1.50772	1.64907	6.89489	0.384768	5.2384	1
C.cajan_12971	Protein phosphatase 2C 29 (AtPP2C29) (EC 3.1.3.16) (Protein POLTERGEIST-LIKE 1) (Protein phosphatase 2C PLL1) (PP2C PLL1)	-0.0564042	2.8116	3.41797	3.52452	1.96702	2.60833	3.65322	3.27284	2.47158	1.82074	0.361027	2.51559	1.8495	2.82462	1.26509	3.35647	1.70528	2.76526	1.88876	1.94572	1.86242	1.6108	-0.27146	0.764474	0.448901	1.45949	3.23692	1.64495	3.66976	0.590559
C.cajan_13074	Uncharacterized protein	1.36563	0.183772	4.39087	1.2448	3.20858	1.33635	4.99444	0.0698396	0.348708	4.09591	0.997589	4.16788	2.72793	1.56781	1.459	-0.822929	-2.2776	3.57183	0.236719	0.404642	0.0307598	-1.07538	0.0983657	-1.77442	-0.899897	-0.350627	4.6036	-0.267007	3.78868	-0.536451
C.cajan_13082	Zinc finger protein ZAT9	-0.717914	2.81325	3.50171	3.76375	4.24239	1.54141	2.78431	1.50487	2.3886	1.94933	2.5903	2.14851	3.92247	2.01379	2.48826	2.75343	1.18299	1.89861	2.03684	1.70025	1.22586	1.839	0.975366	2.57798	5.11593	1.66893	2.46462	-0.063272	1.74563	-2.20014
C.cajan_13137	Probable LRR receptor-like serine/threonine-protein kinase At1g12460 (EC 2.7.11.1)	2.1104	2.39081	3.231	2.76667	3.1409	2.57717	2.46231	2.50675	2.48421	2.84549	2.21227	3.10807	2.25531	4.08011	2.63258	1.80345	2.03382	2.9382	0.594214	1.51457	-0.148502	-0.640713	-0.288558	-0.708682	2.31677	0.506084	1.97691	0.03644	3.15467	2.69871
C.cajan_13144	Protein TPX2 (AtTPX2) (Targeting protein for XKLP2)	3.12348	2.64714	2.75035	2.44739	3.0329	2.77194	3.92257	2.1265	2.14896	3.1405	3.05005	1.94185	0.193381	0.508104	0.392328	2.06883	1.96061	2.52309	1.55801	1.22073	1.76194	1.65425	1.73518	2.16312	-1.97453	1.46046	3.32691	2.3481	3.41614	2.87379
C.cajan_13178	Uncharacterized protein	0.913791	3.99694	2.43624	5.10704	2.14901	2.20799	3.75047	4.95002	2.77881	3.67244	0.954397	3.25144	1.13651	0.285367	2.10731	2.00908	4.87816	2.6177	2.02175	0.569938	1.09146	-0.215643	1.1691	0.820428	1.06593	0.896334	3.03548	2.05558	3.90306	-0.141917
C.cajan_13189	Uncharacterized protein	-2.8187	1.50984	3.21145	1.07783	3.97884	2.79813	2.45384	1.37521	2.6908	4.73137	1.98425	4.80959	1.61438	2.05537	0.528791	2.27425	0.444338	3.9403	2.59821	0.533055	1.57979	-0.523639	-2.56637	0.555855	-3.77815	0.550014	2.79381	-0.0927232	3.86232	-3.06494
C.cajan_13198	C2 and GRAM domain-containing protein At1g03370	5.35415	3.94174	5.63037	4.65393	1.21805	3.62842	4.60816	2.70331	2.75851	1.53905	-4.62239	2.95606	-0.516421	-2.51149	1	0.212196	2.85791	3.57847	-0.196829	-1.83427	-6.00935	1	1	-5.4622	-5.39549	-3.27923	3.954	-0.132205	4.43946	0.503542
C.cajan_13273	Mavicyanin	0.660792	3.21445	1.45382	-2.17987	5.28437	4.45296	2.47014	2.76009	4.33679	6.03174	2.86274	4.00086	2.18942	-2.02967	3.30726	2.94548	1.26291	5.81169	4.21139	-1.95724	2.62876	-1.28695	-3.73713	1.58608	1.30795	2.47521	1.48875	-0.674731	5.84218	1
C.cajan_13276	Probable membrane-associated kinase regulator 1	2.62949	4.4354	4.891	6.10787	3.72261	3.81617	6.09716	2.24682	3.51297	5.18271	1.60734	3.89767	2.93904	-0.959955	2.3582	1.74449	3.30119	2.62483	2.92631	2.90599	1.93056	1.72407	2.36026	3.03101	-1.23638	1.64052	5.80516	2.84706	4.04736	3.10272
C.cajan_13292	Protein FANTASTIC FOUR 3	-1.95551	2.87942	2.95139	0.548959	4.26089	1.56734	4.20532	1.79389	2.89525	1.93861	-0.674268	-2.43803	0.0239082	-1.65529	4.57838	1.69396	3.64898	1.47253	1.63488	-0.960932	1.95505	2.16361	-0.763215	1.69827	-2.13008	1.195	2.70505	0.316076	2.37241	-1.83624
C.cajan_13298	Transcription factor TRY (Protein TRIPTYCHON)	-4.08132	4.44516	2.6607	3.2182	2.88179	3.7643	2.63099	1.95914	5.16283	4.62969	-0.245655	4.86411	-3.04026	1	1	1.6618	-0.567229	5.53459	2.98695	1	-0.70019	0.954323	1	2.70495	-2.84463	-0.767059	3.29366	1	5.14044	1
C.cajan_13329	Homeobox-leucine zipper protein MERISTEM L1 (HD-ZIP protein ATML1) (Homeodomain transcription factor ATML1)	0.128109	0.216945	5.75885	3.77863	2.82017	1	7.97865	1	1	6.86938	-1.01699	4.33458	3.83821	0.778091	2.19009	-3.83463	1	2.6058	-0.796834	-1.69852	1	-3.54834	-1.75785	-2.63689	2.47624	0.570045	6.73293	1.52339	3.91735	1.75684
C.cajan_11040	Uncharacterized protein	3.71137	4.77866	5.83567	5.88802	4.2362	4.59011	4.8766	3.86794	4.23953	5.70626	3.63221	4.89219	3.28052	0.619807	4.28748	3.43733	4.80867	5.07537	4.61822	4.14149	0.810961	1.68232	-0.147785	-0.927041	-0.214011	1.67231	1.61969	2.94835	3.25197	3.04309
C.cajan_11059	Uncharacterized protein	-1.50112	3.24146	2.13663	-0.185471	3.02483	2.77447	2.91564	-1.21514	2.99126	1.48353	1.18098	2.36283	0.706659	-1.01123	1.85536	2.66019	0.114967	2.69815	2.29034	0.60631	0.664628	0.00450858	0.483364	2.05146	-2.23337	1.13508	2.3463	-1.02544	2.87806	1
C.cajan_11068	Probable protein Pop3	1	1	1	1	2.28434	1	3.7023	1	1	3.5279	3.38962	5.39776	5.06085	1.25228	4.75584	1	1	7.0169	1.829	1	-1.61905	-1.61221	1	1	-1.34471	6.77022	3.55406	4.5345	-0.557096	1
C.cajan_11075	Probable beta-1,4-xylosyltransferase IRX9H (EC 2.4.2.-) (Protein IRREGULAR XYLEM 9 homolog) (Xylan xylosyltransferase IRX9H)	2.10991	3.54336	3.98171	4.12889	3.17544	3.43128	4.25922	3.80432	3.49006	4.56001	3.22837	3.18773	1.56666	0.685348	1.66907	3.43144	4.32629	3.62838	3.06951	2.92908	2.27016	1.81291	0.362565	2.92681	0.603473	1.86475	3.46952	2.26053	3.03334	2.60277
C.cajan_11088	Myb-related protein 3R-1 (Plant c-MYB-like protein 1) (Protein PC-MYB1)	0.817795	3.84506	4.12797	2.44994	2.45963	3.89114	4.83804	2.74555	3.25138	3.52251	0.0266584	3.25539	2.66804	3.66561	2.2076	2.34203	2.62187	3.81593	1.73163	-1.40618	-0.188453	1.02051	1.0446	2.48979	1.47169	1.98307	4.19715	1.41307	4.34985	1.03933
C.cajan_11228	Uncharacterized protein	0.767078	3.20911	4.04368	5.24023	1.97333	2.53057	4.81993	1.58429	2.73369	4.64397	1.22734	2.61356	3.19849	3.8399	1.98838	2.41148	3.42592	1.78471	1.65699	0.247842	0.259917	1.30637	1.3381	3.25812	2.39293	0.422997	3.56616	2.01331	3.01574	0.053862
C.cajan_11252	Uncharacterized protein (Fragment)	1	-0.745447	0.158764	-0.498751	3.3348	1	3.48688	1	1	5.39123	4.66996	4.44469	2.88229	3.56191	2.69559	1	-1.22774	2.14215	4.60488	1	3.56311	0.194717	1.29633	1	3.36251	2.95184	4.98518	-1.51983	0.787458	1
C.cajan_11270	Extra-large guanine nucleotide-binding protein 1 (Extra-large GTP-binding protein 1) (Extra-large G-protein 1)	0.34301	1.97415	2.25263	1.2097	2.14817	1.42054	3.31314	1.83647	1.76536	3.05231	0.333309	2.56797	2.97157	2.0449	1.12737	2.67558	1.12294	2.08933	1.08227	1.55945	1.19799	0.445886	0.181688	1.18751	3.60934	2.55752	2.6659	1.36238	2.4662	0.876519
C.cajan_11412	Mitogen-activated protein kinase 9 (AtMPK9) (MAP kinase 9) (EC 2.7.11.24)	-0.921524	2.76192	2.76056	2.54743	3.29828	2.07632	2.54477	1.64727	1.86595	0.303319	-1.63928	4.59891	2.54566	6.35141	3.25106	0.969425	1.2348	2.23354	0.387925	-1.65513	-0.296274	-1.21078	-1.20883	-1.3476	0.620183	1.52056	2.11957	-0.641415	2.57829	-2.77247
C.cajan_11445	Copper transport protein ATX1 (Copper chaperone ATX1)	1	2.99339	2.51523	1.07824	4.39678	2.64694	3.50476	1	3.08177	4.24798	1	0.471916	1	0.185461	-0.045159	0.738993	1	-0.80083	3.21851	0.410298	1.30089	-0.650782	1	0.854443	-0.31044	-0.840469	2.50821	1	0.486838	1
C.cajan_11463	Uncharacterized protein	1	4.15733	0.334603	1.6943	4.10193	4.32637	2.63621	2.30549	0.980428	4.94465	4.42786	-0.445663	2.86544	1	1.01879	4.88189	3.72325	4.33445	5.69795	1.56295	3.60407	2.16937	-0.56682	1.51425	1	1	3.2768	1	5.26268	1
C.cajan_11464	Reticulon-like protein B9 (AtRTNLB9)	-0.836906	3.10419	2.88074	1.53363	5.05673	4.4226	3.41144	0.238665	3.89241	5.47214	1.74682	3.42704	2.04804	3.11546	4.18788	3.89542	0.066289	3.02671	4.82798	2.78476	4.1252	0.619141	1	4.16855	-1.87941	2.08536	3.05491	-1.50554	2.35672	1
C.cajan_11511	Tetraspanin-10	0.714584	1.51087	2.5829	1.58796	3.35026	2.30261	4.40908	1.62054	2.21283	3.69892	0.0663717	2.71614	2.05441	0.24597	2.99917	0.853876	2.54432	3.34334	1.22219	0.516005	0.611531	0.703632	1.43793	-1.231	-0.0952023	1.83646	4.19797	3.12315	4.37758	3.85502
C.cajan_11544	Kinesin-4 (Kinesin-like protein D)	1.10832	3.28195	4.46876	3.03844	4.14932	3.63247	4.98301	4.8659	3.36475	4.7686	2.74094	4.79231	3.18857	4.05774	3.38852	2.54689	3.9951	5.44449	2.83563	2.00575	2.15078	1.43066	-0.279969	1.42865	2.73438	3.09179	4.85348	3.31945	5.63265	2.81191
C.cajan_11585	Flavonol synthase/flavanone 3-hydroxylase (EC 1.14.11.23) (EC 1.14.11.9) (CitFLS) (FLS)	9.16851	6.19713	9.8162	6.20859	5.57569	3.49727	1.29893	-0.883452	2.9805	1.53544	-0.113904	3.15038	2.86508	-2.04758	6.29996	5.63603	4.10003	3.72848	6.90364	5.17629	1.62219	-5.23846	1	2.412	-3.02277	4.4828	0.948705	0.591833	2.40272	1.40671
C.cajan_11609	Pentatricopeptide repeat-containing protein At5g50280, chloroplastic (Protein EMBRYO DEFECTIVE 1006)	2.04195	0.92203	1.97921	1.971	4.33413	0.666566	3.0885	1.74457	0.337232	3.42229	3.38904	2.00721	0.81157	-1.15395	0.886566	1.13303	1.95907	2.05836	2.5564	2.11151	2.45949	2.14867	2.64279	-1.78244	0.267236	0.688386	2.69667	1.90434	2.32587	2.6963
C.cajan_11718	CLAVATA3/ESR (CLE)-related protein 45 [Cleaved into: CLE45p]	0.653409	2.90204	2.97388	1.90182	3.4584	2.26369	4.11031	2.8493	3.15105	3.46613	2.30589	1.81196	2.00974	1.86683	-0.0196003	2.36146	2.16185	2.84385	3.44677	3.46509	1.30655	1.10707	1.41038	-0.960629	-1.21919	-0.599403	3.72329	2.12445	1.78185	2.51554
C.cajan_11865	Uncharacterized protein	0.406145	6.6828	4.21984	5.83589	3.71023	5.21281	1.55946	0.623764	5.3414	3.74088	0.408831	4.74541	2.8792	3.2404	2.97815	3.28609	0.754614	2.44041	1.91159	-0.169308	0.707737	-1.4046	-2.9066	0.131563	-0.691655	1.50519	2.08033	0.509169	0.548003	1.06748
C.cajan_11907	Uncharacterized protein	-1.00146	4.12608	4.72537	4.36655	2.82111	3.76391	2.76303	2.38491	4.09507	3.13382	2.18293	3.80289	2.82206	3.91276	4.43821	3.13706	2.50701	3.66908	3.13482	1.81963	2.17232	-0.442536	-2.02444	1.62554	-1.03002	2.4835	2.87381	3.28577	3.14173	3.17079
C.cajan_11962	Cytochrome c biogenesis protein CCS1, chloroplastic (C-type cytochrome synthesis protein 1)	4.6589	1.23816	2.65122	2.00349	3.83846	-1.32904	3.31426	1.09127	-0.645178	6.1704	6.6635	3.35672	3.99235	2.59627	1.92856	1.21086	0.3639	3.94797	0.624335	1.6033	0.235507	0.309258	1.78582	-0.5631	-0.568219	0.657649	0.523993	0.55765	0.679874	-0.736629
C.cajan_11984	Glucan endo-1,3-beta-D-glucosidase (EC 3.2.1.39) (Major pollen allergen Ole e 9) (allergen Ole e 9)	0.725235	1.72711	3.29616	0.475043	4.12722	1.45508	4.20483	1	1.33594	4.80901	2.72524	3.16195	1.7255	0.757424	3.03866	-0.621544	-3.20357	3.11807	1.33817	0.119967	-0.479569	-4.2101	-3.12862	-2.02725	-1.88607	0.730366	4.36185	-1.04018	1.15971	-2.52599
C.cajan_11993	Transcription termination factor 3, mitochondrial (mTERF domain-containing protein 1, mitochondrial)	3.32575	1.9789	2.52302	2.33378	3.75403	0.580174	3.39813	1.90621	1.41319	4.42751	4.5936	2.76209	2.28225	2.18009	1.38222	2.08621	2.12498	3.64681	1.55423	2.61207	1.72285	1.10636	2.11462	-0.478328	0.409842	1.37633	2.33594	2.08999	2.71471	2.09471
C.cajan_12000	Protein RADIALIS-like 6 (AtRL6) (Protein RAD-like 6) (Protein RADIALIS-LIKE SANT/MYB 3) (Protein RSM3)	1	1.37886	6.33783	6.30859	1	1	3.21479	1	-0.60701	1	1	5.20152	1.59938	1.613	-1.23997	1	1	2.89056	0.110777	1	1	1	1	1	-0.773822	-0.966373	3.22116	-1.25858	3.53808	1
C.cajan_12049	Uncharacterized protein	-2.31501	3.29402	2.72112	2.74304	2.90793	3.26407	3.04362	1.85176	3.25872	2.78139	2.16198	2.271	2.49249	1.96492	-0.582497	2.68014	0.196834	1.86288	1.78152	0.752235	1.7126	0.67228	0.586894	0.837459	5.4401	0.0960999	2.65873	-1.85257	2.10129	1
C.cajan_12056	Uncharacterized protein	-0.611786	2.86838	3.18109	3.59617	4.16684	1.92835	3.26719	1.79534	2.45464	3.90687	1.36148	4.50597	3.22131	3.91246	2.91892	2.64627	1.27111	3.51792	3.86499	2.87108	3.11731	1.27248	-1.31115	3.58853	4.11032	3.35688	3.43855	1.32867	2.56294	1.46959
C.cajan_12105	Transcription factor EMB1444 (Basic helix-loop-helix protein EMB1444) (LONESOME HIGHWAY-like protein 1) (Protein EMBRYO DEFECTIVE 1444) (bHLH transcription factor EMB1444)	1.37524	-1.47285	6.39166	5.68413	4.49312	-0.543701	6.38375	1	-1.74833	3.63129	-0.624537	6.09193	4.32258	4.68737	4.10989	0.188262	-0.855596	5.10651	4.42015	1.7423	2.1295	1.01092	-2.69753	-0.138708	3.11736	3.78965	5.99192	2.22179	7.13037	2.7762
C.cajan_12334	Protein TORNADO 2 (Protein EKEKO) (TETRASPANIN-1)	-2.86485	3.30632	3.84091	3.87293	1.15977	3.25953	5.74417	4.55342	4.12016	0.234771	1	1.77061	-1.77073	-1.91005	1	5.16553	4.93548	2.08707	4.192	1.73472	-0.0697411	0.0961134	1	2.87699	1	1.30163	4.84391	-0.478459	2.688	0.315334
C.cajan_12343	Homeobox-leucine zipper protein ROC3 (GLABRA 2-like homeobox protein 3) (HD-ZIP protein ROC3) (Homeodomain transcription factor ROC3) (Protein RICE OUTERMOST CELL-SPECIFIC 3)	3.48549	-1.03651	3.99447	1.99678	4.05643	1	5.05556	0.73014	1	5.08427	4.12902	4.82726	1.82012	-1.9531	1.21711	-1.52367	1.62384	4.1112	1.60411	2.46847	2.66395	1.86712	3.15504	-2.14046	0.467885	2.31126	4.54583	1.92686	4.67553	-0.236568
C.cajan_12460	DNA (cytosine-5)-methyltransferase CMT3 (EC 2.1.1.37) (Chromomethylase 3) (Protein CHROMOMETHYLASE 3)	-3.89692	2.30907	3.36785	1.01648	1.60877	1.44822	4.58225	1.60647	1.26322	2.9488	1	2.51296	1.18897	2.60849	0.536729	0.475656	0.658253	2.65976	-2.20586	-3.37577	-4.06779	-5.6607	-5.59193	1.06557	-0.413357	0.34838	3.69374	-0.724049	3.6667	-1.43687
C.cajan_12474	Phosphoserine aminotransferase 1, chloroplastic (AtPSAT1) (EC 2.6.1.52) (Phosphohydroxythreonine aminotransferase)	-2.57953	2.65557	2.60969	1.41488	1.42875	1.33337	4.4507	1.81124	2.49026	2.2494	-0.0730973	3.01938	2.56348	-0.263677	1.49099	1.40317	4.37224	0.214921	2.38616	1.27678	-0.294275	2.09078	-1.32764	2.49434	1.4781	1.0011	3.4128	-1.49025	2.86573	1
C.cajan_12478	G2/mitotic-specific cyclin-1 (B-like cyclin) (CycMs1)	-1.23999	5.22788	5.55595	-0.144254	4.23026	5.03621	5.92207	4.28794	4.92087	5.22812	-0.421328	3.99732	2.75402	1.76681	0.89302	3.09893	3.60296	3.85129	2.66466	-0.303709	0.548871	-0.497686	-2.59614	2.68242	-0.434261	2.52544	6.01573	-0.761326	5.46507	-0.485041
C.cajan_12543	Peroxidase 64 (Atperox P64) (EC 1.11.1.7) (ATP17a) (PRXR4)	1	5.03204	3.12511	-3.57889	6.92587	5.28809	3.91227	6.10992	6.52205	4.01858	6.04153	1.57355	1.63123	3.60611	6.18933	6.11325	5.7006	6.9703	7.18602	2.12459	4.5374	-3.15264	-4.0715	0.100224	1	4.78893	2.58769	1.67135	0.422825	1
C.cajan_12614	Uncharacterized protein	1.31403	2.45016	2.74414	-0.0457158	1.5198	3.19875	2.91417	2.11763	1.9789	0.1013	1.09069	3.75203	0.27317	-1.32845	1.14236	3.46506	1.52665	3.36208	3.56302	-0.126651	2.03593	-0.520312	-2.3555	-1.30847	-2.54061	-0.439146	2.37635	0.134484	3.20739	1.10475
C.cajan_12751	DNA polymerase alpha catalytic subunit (EC 2.7.7.7)	2.19869	3.61442	4.40089	3.75839	1.82706	3.1537	4.51237	2.53955	3.04313	3.02562	-1.48532	3.45419	2.79486	3.15983	0.286645	2.4831	3.02975	3.70423	0.74028	0.7316	-0.970382	-0.739548	-2.79943	0.706491	1.62176	1.05433	3.60013	1.80988	4.11893	-0.945365
C.cajan_12792	Uncharacterized protein	1	4.46021	2.63038	1	4.59719	4.66155	2.71764	5.86812	2.04562	6.17515	4.39899	3.92345	3.64483	1.14951	1	0.0843228	7.72391	1.08946	1.72921	1	-0.869496	0.132919	1	1	0.43143	1	2.10943	1	1	1
C.cajan_12794	Filament-like plant protein 5 (AtFPP5)	5.63178	3.33354	2.52231	0.682483	0.592426	2.33645	2.63519	4.5857	3.15965	2.8769	4.14055	1.54812	1.52239	1.59937	-0.145899	3.85002	4.93517	1.8807	0.54494	1.65678	-0.0289726	-0.557321	0.458256	1.63083	0.796548	0.571201	2.35241	1.18352	1.59437	1.18057
C.cajan_12805	Probable LRR receptor-like serine/threonine-protein kinase At4g36180 (EC 2.7.11.1)	-2.56262	3.81725	4.29662	2.32421	2.0222	2.66285	5.05603	2.982	2.28906	3.53653	-1.99667	3.57693	2.353	-2.49543	-0.275341	3.04452	2.74618	2.98391	-0.303819	-1.93242	-1.56396	-0.0499796	-4.07092	0.327032	-1.17828	-0.10473	4.24957	-1.26997	3.47468	-1.36019
C.cajan_12819	GATA transcription factor 6	-0.0188751	2.54835	5.11395	3.50578	5.37169	2.26082	6.25335	2.46653	2.02147	5.15538	3.0419	4.02503	3.85871	1.45653	5.59312	2.42239	1.30538	4.64518	3.91787	1.16892	4.1071	2.71276	1.93945	-0.644224	1.82994	2.87159	5.83319	2.09762	4.60453	0.231359
C.cajan_12820	Probable LRR receptor-like serine/threonine-protein kinase At4g36180 (EC 2.7.11.1)	-2.31887	3.20616	3.86786	1.4242	4.57944	3.49353	5.66245	2.76896	3.81133	5.24341	2.42371	1.87297	1.90871	-3.68786	3.61676	2.0722	1.92286	2.99044	3.38287	-1.95961	1.33601	-0.81803	-0.619016	-2.98166	-1.52633	1.56118	4.51615	-0.262677	2.39332	-1.30562
C.cajan_12892	Probable protein ABIL5 (Abl interactor-like protein 5)	-3.9481	1.59395	2.03244	0.987445	5.07655	2.0124	4.78518	2.1073	1.38386	5.0383	4.30157	2.80122	2.19097	-1.98561	-0.488297	3.97353	1.69976	4.05213	2.96879	1.65609	1.77586	1.76111	3.46318	1.63927	-3.37456	0.663108	5.41686	3.32595	4.43184	3.98065
C.cajan_13001	EPIDERMAL PATTERNING FACTOR-like protein 2 (EPF-like protein 2) [Cleaved into: MEPFL2]	-0.800767	0.924275	1.41066	-0.634944	5.40664	2.31414	4.18275	2.64625	3.67025	4.07225	1.06816	4.25947	2.82212	1	0.572793	3.48209	4.49223	4.41392	3.72203	0.0914358	0.738846	-0.666356	-2.19462	2.07207	1	1.08046	3.78722	0.681683	5.57749	1.00237
C.cajan_13031	Glutamate dehydrogenase 2 (GDH 2) (EC 1.4.1.3)	3.58902	0.350984	3.24795	-1.16811	3.20425	-0.0386197	4.01049	-4.65954	-1.96883	3.27739	1	7.23363	0.534171	1.76445	1.80543	1	-3.85127	5.56119	-0.917126	1	-2.56799	-4.71804	1	-1.17559	-4.41482	0.235225	3.63976	4.05027	5.43454	0.579267
C.cajan_13212	Mitogen-activated protein kinase kinase kinase YODA (EC 2.7.11.25) (YODA MAPKK kinase)	-1.33928	1.60202	2.32843	0.678063	0.931902	1.7948	3.2162	3.04733	1.37716	2.51255	2.05298	2.28371	0.367863	-0.0602875	0.18754	2.19663	1.46952	2.9051	2.04536	1.70499	0.986717	-1.40078	-1.82076	0.955476	-2.41097	-0.184949	2.44894	0.465421	2.48956	1.13584
C.cajan_13246	Transferring glycosyl group transferase	1	3.61843	2.85993	4.30924	5.01544	4.45122	2.62366	2.85331	2.22805	1	2.46156	2.93578	1	2.1812	4.23621	3.10842	1.36437	3.60892	1	1	1	1	1	1	1	1	1	1	3.0198	1
C.cajan_13311	Probable inactive receptor kinase At4g23740	-1.73358	3.82695	5.00556	4.80529	4.73433	3.79941	6.23893	3.21996	3.83474	5.5306	-1.1132	4.8795	4.80075	4.8586	4.79275	3.94136	2.84953	4.68342	3.49106	0.589466	1.07329	-3.85242	1	0.615181	4.54295	2.99407	4.90533	2.81205	5.15833	3.241
C.cajan_13312	Probable beta-1,3-galactosyltransferase 11 (EC 2.4.1.-)	1.86443	4.25555	4.92208	4.18869	4.12587	4.18222	3.91489	3.18321	4.23111	4.1614	1.61171	4.63523	3.3553	4.34811	4.48621	3.43604	3.33173	4.50894	3.5601	1.8497	1.90147	0.20498	-1.92391	3.63617	2.7771	2.292	4.25694	0.893813	3.34197	-1.56591
C.cajan_13324	Probable inactive receptor kinase At4g23740	-0.20948	3.21347	4.41074	4.25216	3.78914	2.73787	5.17543	2.96835	3.01833	3.80013	-0.286795	3.97197	4.39129	4.03805	3.77098	3.21791	2.30186	3.85524	2.17576	1.31383	-1.17998	0.689326	-0.755829	1.59943	-1.39163	0.306437	-2.66993	-1.75383	4.8994	3.36927
C.cajan_17615	Retrovirus-related Pol polyprotein from transposon TNT 1-94 [Includes: Protease (EC 3.4.23.-); Reverse transcriptase (EC 2.7.7.49); Endonuclease]	4.89713	3.09148	3.79384	3.74	2.59441	4.69305	3.56611	4.47376	3.98636	3.22737	3.6284	3.81159	2.94856	4.19544	2.89799	4.15813	2.56464	3.97895	3.29595	4.0126	1	-5.04706	-4.94642	-5.51954	-4.18374	-3.53961	-3.35113	1	3.9349	6.234
C.cajan_17668	Kelch-like protein 1	4.50921	2.43996	4.51424	2.84859	3.40757	2.20212	4.55871	1.21314	1.21409	3.4959	2.67277	4.12097	2.51637	2.59992	3.46612	2.08075	1.60156	4.88233	2.92555	1.39153	1.64806	0.00857294	-0.819231	-0.415715	0.572996	3.07002	4.89324	2.38626	4.33765	0.605257
C.cajan_17729	Protein Brevis radix-like 2 (AtBRXL2)	0.648613	4.92849	4.78849	5.7014	2.54663	4.09935	3.78643	3.47011	3.90958	3.25963	0.445462	4.29765	3.98302	2.48595	1.59542	2.99958	3.51619	3.26962	1.97634	0.932416	0.799477	-0.354208	-1.92056	0.492192	1.6084	1.78586	3.15798	1.23352	4.4937	0.0111235
C.cajan_17806	Nucleoside-triphosphatase (NTPase) (EC 3.6.1.15) (Nucleoside triphosphate phosphohydrolase) (Apyrase)	-0.0707074	7.19121	7.49088	3.18201	5.57757	4.34494	10.4355	4.12981	7.13529	6.16855	0.422491	8.18554	6.63425	5.50078	6.70043	0.92568	1.43102	7.70545	5.33081	0.851039	4.12449	0.792047	-4.67339	-0.606617	1.62293	4.75797	9.77563	-1.5195	4.72408	-2.10165
C.cajan_17840	Uncharacterized protein	-2.45711	2.95306	3.95772	1.95203	2.53969	2.49065	5.23693	2.29549	1.67606	4.51935	-4.08949	2.97212	1.66935	-0.0996892	-0.295686	1.23739	1.94418	3.0013	0.516671	-3.38029	-2.80676	-3.93397	1	-0.813304	-1.86936	-0.344253	4.24322	-0.560473	4.26111	-1.8857
C.cajan_17958	Uncharacterized protein	1	-0.908884	3.13858	-0.596678	1	2.01453	5.21934	1	2.91467	1	1	2.134	0.705951	-0.370879	-0.686385	7.03324	-0.288662	1	4.01514	-0.259321	2.01583	0.442036	1	4.05813	1	-1.54162	5.8293	-0.486637	1	1
C.cajan_17984	Chorismate mutase 3, chloroplastic (AtCM3) (EC 5.4.99.5) (CM-3)	0.00782699	0.616329	0.646716	1.03982	1.6188	2.44042	1.22034	3.85165	0.892873	1.86415	3.03669	1.93649	2.01646	2.45853	1.88099	3.51624	3.90317	3.18199	2.36658	3.15698	1.78324	0.577992	0.649082	2.35747	0.564856	1.46904	1.16636	0.70558	4.20877	-1.16823
C.cajan_17988	Mitotic checkpoint protein BUB3.3 (Protein BUDDING UNINHIBITED BY BENZYMIDAZOL 3.3)	-0.906902	2.49722	3.08144	2.183	1.72791	2.86238	3.80896	1.73023	1.16295	3.37494	-2.42385	1.59127	1.75056	3.018	-0.466756	-0.673727	0.519471	2.06024	0.46999	-2.26226	-3.03375	-2.51548	-2.43958	-0.682807	0.136953	0.545939	3.45097	0.149689	3.02905	1
C.cajan_17997	Probable protein S-acyltransferase 22 (EC 2.3.1.225) (Probable palmitoyltransferase At1g69420) (Zinc finger DHHC domain-containing protein At1g69420)	2.26998	4.08657	5.0485	4.55888	5.5595	4.04423	5.41462	4.00165	3.73182	5.36655	2.99766	5.09001	3.19692	2.10778	2.7622	4.19224	4.70776	5.18695	4.55445	1.77774	2.58551	1.94465	-1.28189	1.93594	-0.544233	2.1987	4.68691	3.15906	5.66314	2.79071
C.cajan_18046	Probable S-sulfocysteine synthase, chloroplastic (EC 2.5.1.47) (Beta-substituted Ala synthase 5;1) (ARAth-Bsas5;1) (CS26) (O-acetylserine sulfhydrylase)	2.41889	1.94548	2.79486	3.67286	3.87859	-0.205776	3.60552	1.56331	1.65601	4.31687	3.12326	2.56551	1.67608	0.142636	0.14496	1.67784	2.45186	2.52872	1.25211	1.75088	1.71538	1.28975	1.39249	1.10396	0.698716	0.565656	2.40797	2.64754	2.04178	3.45984
C.cajan_18130	G2/mitotic-specific cyclin S13-6 (B-like cyclin)	-4.05528	4.87305	4.87055	-1.49412	3.69658	4.31364	5.46101	3.57343	3.75836	3.87771	-2.74431	3.17991	2.06693	1.18176	0.610114	2.34202	2.73765	3.84761	1.72177	-1.65145	-0.832131	-2.29556	-3.86463	1.25992	-0.202446	2.08953	4.79974	-2.19964	4.90841	-0.362685
C.cajan_18150	Protein NRT1/ PTR FAMILY 3.1 (AtNPF3.1)	4.99027	3.36994	2.99418	1.81211	3.8744	4.67594	2.95584	5.23956	1.38003	4.33721	3.58488	-0.0294806	0.946416	1.06628	-0.979988	0.634045	6.20155	1.18139	0.251883	-3.89847	1.44012	-0.894381	6.12975	-4.86665	2.88829	0.0812169	3.27221	1.54239	1.96484	0.893945
C.cajan_18226	Riboflavin biosynthesis protein PYRR, chloroplastic [Includes: Inactive diaminohydroxyphosphoribosylaminopyrimidine deaminase (DRAP deaminase) (Riboflavin-specific deaminase); 5-amino-6-(5-phosphoribosylamino)uracil reductase (EC 1.1.1.193) (HTP reductase)]	1.88917	2.11692	2.21862	2.11872	3.87279	1.59236	2.8834	1.49722	1.49266	3.46552	2.1945	1.58493	1.4571	1.79746	1.7093	1.31518	1.39443	1.80407	0.672561	1.02462	1.30722	0.880615	2.203	-0.11718	1.48133	1.43325	2.00355	2.12619	2.25558	1.35174
C.cajan_18262	Rop guanine nucleotide exchange factor 3 (AtRopGEF3) (Rho of plants guanine nucleotide exchange factor 3)	-1.96558	1.90337	2.27801	-3.54714	2.39146	1.97471	3.35979	1.30321	2.2749	2.98526	-0.962404	2.37316	1.24299	0.403039	0.090718	1.96736	0.90327	3.32997	1.70263	0.100547	-0.267149	-1.95569	-4.87351	1.38711	-2.10665	0.300803	4.20243	-0.266486	3.41516	-3.34012
C.cajan_18317	Polygalacturonate 4-alpha-galacturonosyltransferase (EC 2.4.1.43) (Alpha-1,4-galacturonosyltransferase 1) (Galacturonosyltransferase 1) (Like glycosyl transferase 1)	-1.23653	3.56124	3.47402	4.53421	2.66921	2.50268	3.25056	1.94002	3.08689	2.91101	0.960727	4.30613	1.34369	1.98541	2.07265	2.33323	2.20304	3.43293	2.0158	0.598546	0.407407	-0.870944	-2.26568	0.37649	-0.691509	0.270541	2.66857	0.213466	3.99577	-1.51172
C.cajan_18335	Uncharacterized protein	1.83231	2.05661	2.55448	2.13421	1.79592	2.40037	2.67238	3.02117	1.67577	2.88088	2.49914	2.8678	1.05431	1.33613	0.845101	2.52477	2.82016	3.27799	1.92993	1.79208	2.49693	1.49162	1.57028	0.847179	0.766807	1.65964	2.81956	2.11129	3.23729	2.13258
C.cajan_18390	MATE efflux family protein FRD3 (MATE citrate transporter) (Protein DTX43) (Protein FERRIC REDUCTASE DEFECTIVE 3) (AtFRD3) (Protein MANGANESE ACCUMULATOR 1)	-4.23245	2.88235	1.29149	1	1.71798	4.62456	-0.233863	4.49813	3.14523	1	-1.40455	1.29484	2.108	-0.565137	5.72358	5.25554	5.88361	4.84145	5.26661	4.1304	1.62323	-4.97665	-4.87493	1.74986	1.52072	3.92401	-1.81674	-0.281244	5.47983	-0.221336
C.cajan_18513	Uncharacterized protein	2.60125	2.86874	5.8889	5.58469	4.05017	2.56068	6.00793	1.22232	2.99931	4.77588	4.10752	3.86177	4.16475	1.25341	3.46013	4.56339	-0.616047	1.62036	3.15245	2.92924	-0.10677	0.624241	-0.623361	1.18793	1.42153	3.36095	5.01057	0.154726	1	0.00542873
C.cajan_18515	Armadillo repeat-containing kinesin-like protein 2	0.285793	1.72384	3.45801	2.89289	2.80327	1.59679	4.05858	1.27857	2.68418	3.56505	1.22918	3.34415	1.15235	0.74713	0.498935	1.16432	0.561536	3.92677	1.72505	1.16408	0.581236	-0.84166	-2.14959	2.41918	-2.36641	2.1318	3.58436	2.36271	4.23198	2.11437
C.cajan_18537	Glutathione S-transferase 1 (EC 2.5.1.18) (GST class-zeta) (SR8)	0.925248	2.61294	2.42312	0.0908805	3.9826	3.86414	3.04614	2.55939	3.48472	4.14952	3.37822	2.83406	2.83829	1.59506	1.73705	1.61406	1.25518	3.03652	2.72984	1.93591	0.518787	1.31053	0.85457	0.673746	0.718017	1.15491	2.26936	0.545613	1.81436	-0.773657
C.cajan_18566	Protein CYPRO4	1.55592	4.33042	4.61334	4.41399	3.32041	3.16167	5.85287	3.14976	3.37812	4.4336	1.25809	3.12942	2.18125	1.12197	1.02409	2.71194	2.89203	3.05669	1.11962	1.69402	0.524525	0.483891	0.537435	3.38855	-0.100939	1.44567	4.91788	1.55348	4.79701	1.36091
C.cajan_18619	Uncharacterized protein	0.828274	1	3.51947	1	8.42973	1	4.34096	-1.99735	1	7.84575	7.92066	4.53833	3.91739	-0.265322	3.04897	1	1	4.05878	4.52428	4.72748	1	-2.16038	-1.08177	1	1	1	1	1	2.9	-0.466385
C.cajan_18621	Probable transcription factor KAN4 (Protein ABERRANT TESTA SHAPE) (Protein KANADI 4)	3.51478	3.46579	5.88823	4.31302	3.07971	2.99134	3.86449	3.01393	2.55192	2.71321	2.31121	2.44396	1.63337	-0.775463	0.841474	2.35178	2.47444	2.14009	2.41522	2.24578	3.40904	2.50781	-1.09372	2.0815	-1.31529	1.93434	3.25819	0.352092	1	-0.0610594
C.cajan_18691	Beta-galactosidase 3 (Lactase 3) (EC 3.2.1.23)	2.80712	3.88652	5.06763	0.736241	3.86813	3.90866	5.61226	2.9235	3.5658	4.54084	-1.68675	4.49103	2.85201	1.08083	2.45709	2.13334	0.393021	5.06782	2.62366	-0.221901	0.692499	-3.2222	-5.46767	1.26977	-2.06523	1.26565	4.9903	2.48113	4.85254	1.61509
C.cajan_18735	Myb-related protein Myb4 (OsMyb4) (Transcription factor RLTR1)	1.34905	-0.41217	3.74274	2.06089	3.82958	-0.648363	3.65803	1.88318	-0.473042	5.87987	2.35548	4.67104	2.05371	2.04318	0.917951	-1.99484	1.49393	2.63907	1.06694	0.0943036	-0.215731	-0.0523847	1.61335	-0.856533	-0.624535	1.5155	4.39197	0.904395	3.70498	1.26161
C.cajan_18755	Uncharacterized protein	1.85808	3.825	2.98556	5.60453	2.35101	2.7106	2.54266	-0.9321	2.6962	3.20808	-0.31669	4.53575	3.92077	7.20163	4.52103	2.38756	0.310561	1.33692	1.74913	-1.18297	-0.291018	-4.40253	-2.44135	-0.0168608	1.84009	1.87428	3.77522	2.95314	1.87024	3.03942
C.cajan_18787	Protein TPX2 (AtTPX2) (Targeting protein for XKLP2)	-2.78701	3.52901	3.94616	-1.73132	2.81853	3.38448	5.01394	3.23839	3.58793	4.31423	-3.19067	3.15973	1.52754	1.14996	0.602884	1.58015	1.988	2.90209	1.47274	-3.49543	-0.40221	-1.57612	1	1.87124	-0.995284	1.57181	5.00363	-2.75947	4.57259	-3.78796
C.cajan_18811	Putative endo-1,3(4)-beta-glucanase 2 (Endo-1,3-beta-glucanase 2) (Endo-1,4-beta-glucanase 2) (EC 3.2.1.6) (Laminarinase-2)	1.94728	6.48341	5.83977	4.95498	2.61915	5.8796	5.57939	5.39296	5.87877	2.54977	-0.0288152	2.93666	2.20007	1.0796	0.329904	4.08728	5.82934	3.33298	2.03435	0.45152	0.409842	1.5663	-1.87566	4.71855	1.1895	2.79168	4.82286	2.18967	4.70092	1.8432
C.cajan_18924	CRIB domain-containing protein RIC4 (ROP-interactive CRIB motif-containing protein 4) (Target of ROP protein RIC4)	-1.99002	3.46757	1.53706	-1.46339	4.10864	4.56969	3.06548	3.1777	4.13158	2.7824	2.13653	1.68834	0.399324	1.52472	3.03709	2.37278	3.47159	2.4155	4.42581	-0.139399	2.71308	-1.93821	1	0.358239	1	0.571327	3.4994	-0.375572	1.70121	1.2257
C.cajan_18935	Glutamate receptor 3.1 (Ligand-gated ion channel 3.1)	1.4542	3.54456	3.32219	4.88266	2.21891	3.34922	2.79549	1.95877	4.1524	3.51496	2.18031	1.82209	1.02367	0.218198	1.89307	1.78237	1.35453	2.37703	2.47039	0.234832	-0.188299	-2.52364	0.732955	2.73233	-3.01876	1.43344	1.95063	-0.66045	0.464752	1.08941
C.cajan_18949	Xylem cysteine proteinase 2 (AtXCP2) (EC 3.4.22.-)	2.8245	6.40677	4.45282	2.3478	7.11249	6.84103	5.93998	2.84091	6.54632	7.46044	6.44219	3.38987	2.74311	2.76073	3.57449	5.32442	1.98103	4.24842	6.69911	1	5.20569	-0.356013	-1.28083	2.99805	-0.518662	3.62185	3.99111	1.55607	3.68594	1
C.cajan_18951	Xylem cysteine proteinase 2 (AtXCP2) (EC 3.4.22.-)	2.61351	5.97029	4.69926	2.21467	7.35308	6.3955	6.37732	2.79066	6.23368	7.71663	6.02361	3.82595	2.95504	2.56456	3.51559	4.94448	2.94454	3.93076	6.676	-0.305935	4.86688	0.233005	-0.458644	2.86612	-1.14937	3.72551	5.20596	0.0933844	4.12116	-0.275442
C.cajan_18994	Endoglucanase 24 (EC 3.2.1.4) (Endo-1,4-beta glucanase 24)	-3.2456	1.56778	2.45285	0.805614	3.88905	2.49944	1.94991	-0.307184	2.68939	3.99066	0.237662	2.00754	0.873805	0.515965	5.40875	3.02376	-0.529233	2.26866	3.35616	2.37046	2.01512	-2.45041	1	-0.321838	1	-1.49743	1.10812	-2.04586	1.69875	-2.03887
C.cajan_18997	Kinesin-like protein NACK1 (NPK1-activating kinesin-1)	-3.69116	0.638027	1.71195	1	2.86348	1.00105	2.07556	3.06213	1.13915	4.46016	3.93128	3.65375	2.15319	2.84312	1.45833	2.44167	1.76944	4.74857	2.28246	1.07787	2.02405	-0.0885416	1.14814	-0.538543	-0.867713	-0.0790132	2.42899	2.52649	1.95838	0.587307
C.cajan_19030	Proline-rich protein 4 (AtPRP4)	-2.14941	2.17876	7.04441	0.492448	4.0824	-0.278711	7.76206	-1.37389	0.289893	8.57388	0.281004	5.5541	4.21471	-2.17398	1.39427	0.547914	1.63332	-0.331717	1.55826	-1.00446	-0.67548	3.35688	-2.35007	0.523361	-3.72278	2.23856	8.01108	-1.75773	-2.90768	1
C.cajan_19031	Heat shock cognate 70 kDa protein 1	1	2.63028	0.673719	1	3.79531	0.953466	0.346702	1.35876	2.17263	1	0.741514	2.26148	-0.105958	2.063	2.45699	3.58507	3.3049	2.15798	4.20917	2.93165	1.22824	-1.06538	1	1.02159	1	1.36466	2.76324	0.990795	1.32999	1
C.cajan_19106	Uncharacterized protein	1	7.36593	4.58171	2.54034	7.70721	7.01283	0.532307	5.77374	3.84559	5.13363	2.83793	4.60333	1	1	-0.377154	4.8811	7.35574	4.33306	2.81091	1.07845	1	1	1	1	0.427864	1	1	-0.487496	3.09839	1
C.cajan_19163	Kinesin-4 (Kinesin-like protein D)	-0.148107	2.44107	3.22061	-1.98763	2.12701	2.53082	4.14261	2.22354	2.83718	3.34386	-5.1862	2.49098	0.767858	-0.6054	-0.566487	1.32613	1.08944	3.50458	0.391977	-1.94398	-1.10081	-3.16998	-5.56515	0.888624	-2.76042	0.420671	3.47785	-1.49108	4.00333	-4.6045
C.cajan_19179	Probable glutathione S-transferase (EC 2.5.1.18) (Auxin-induced protein PCNT107)	1.1566	3.04425	4.35442	1.18883	5.20742	5.70176	4.72911	0.477149	3.73029	5.69783	3.1839	4.81155	-0.2285	-1.23111	-1.07603	-0.184767	0.584048	0.537445	-0.0553949	-0.923482	0.604195	0.0631163	-0.0956122	-1.68788	-2.93493	-0.939607	5.33482	-0.412821	1.98566	0.00501186
C.cajan_17327	Guanylate kinase (EC 2.7.4.8) (GMP kinase)	1.18247	4.86652	3.89184	6.16843	5.13888	4.27573	3.72542	3.14386	3.99468	4.39311	0.0116674	3.91409	2.64575	5.6151	3.42186	2.5588	3.66404	3.38562	2.21054	2.44748	1.3574	0.996128	-0.631261	3.47194	3.05687	1.09152	3.50524	2.22529	3.96724	1.36103
C.cajan_17576	Uncharacterized protein	3.29115	3.3446	3.2315	2.38956	2.26275	2.73289	4.90657	0.830937	2.49308	2.37219	3.95252	2.53266	0.836207	-0.848191	-0.00119216	1.94955	0.215356	1.86333	0.57919	0.793405	2.31906	2.44526	3.59185	-0.102335	-2.03235	1.63481	3.94216	3.6827	2.53436	2.28553
C.cajan_17811	Apyrase 2 (AtAPY2) (EC 3.6.1.5) (ATP-diphosphatase) (ATP-diphosphohydrolase) (Adenosine diphosphatase) (ADPase) (NTPDase) (Nucleoside triphosphate diphosphohydrolase 2)	2.3277	3.34663	2.61632	3.11775	2.23708	2.81807	2.13182	2.78967	2.9609	2.3683	2.10722	3.60059	2.30147	4.42718	3.00507	2.61452	3.09902	2.87714	1.94304	2.47989	1.02946	0.810846	0.542714	1.7817	0.552131	-0.410467	1.28946	1.57569	2.88627	1.91692
C.cajan_17812	Pentatricopeptide repeat-containing protein At5g15010, mitochondrial	3.02455	2.25503	2.52659	2.74499	0.327009	2.52693	1.5879	3.27224	2.4366	1.75273	3.06346	2.33428	1.60522	2.21904	0.834525	2.27762	1.57838	3.17993	0.0578592	2.76139	0.668137	0.740634	0.719385	0.956302	0.0577067	0.100991	1.19443	0.617204	2.24396	2.5892
C.cajan_17894	Protein TRANSPARENT TESTA 12 (MATE efflux family protein TT12) (Protein DTX41)	2.29074	3.15759	2.56196	3.00096	2.75613	2.96177	2.46647	3.06696	3.49869	3.00842	2.65701	2.32499	1.85767	1.38238	1.9164	2.55632	2.24254	3.20312	1.57961	1.07654	1.33614	0.944971	1.0137	2.9829	1.02344	2.20068	2.78523	1.35167	2.45759	1.66795
C.cajan_17906	Bet1-like protein At4g14600	0.869145	1.08915	2.81115	0.94703	3.09431	2.10217	1.70113	-0.0436965	1.05727	1.01705	3.14331	3.86823	3.83229	5.83669	3.51627	0.742972	0.742782	2.48662	3.1459	0.937224	-0.150372	0.625177	0.867912	-1.5577	0.726639	0.980888	0.987568	2.88275	2.53688	4.22272
C.cajan_17945	Polyribonucleotide nucleotidyltransferase 1, chloroplastic (AtcpPNPase) (EC 2.7.7.8) (Polynucleotide phosphorylase 1) (PNPase 1) (Protein PIGMENT DEFECTIVE 326) (Protein RESISTANT TO INHIBITION WITH FSM 10)	2.54953	1.60816	3.5341	1.66958	4.83641	1.49281	3.42679	2.65863	1.23711	5.11461	4.44673	2.90896	0.961349	-0.375815	-0.3763	1.75806	1.75155	3.6507	1.55543	2.87225	2.76577	2.12434	3.56551	2.69829	-1.79088	2.16421	3.01566	1.4317	2.82308	0.406384
C.cajan_17974	Transcription factor MYB44 (Myb-related protein 44) (AtMYB44) (Myb-related protein R1) (AtMYBR1)	1.09107	2.84443	2.98746	4.35397	1.73709	2.35294	5.64041	0.337859	1.33041	3.17559	-0.0657009	4.07029	4.42631	3.06296	5.95627	2.7517	3.13484	3.37555	1.7878	0.756451	-0.193905	1.4129	-2.88156	-0.858426	2.56345	3.31743	5.29194	2.22342	3.31267	2.81685
C.cajan_17999	Protein argonaute 7 (Protein ZIPPY)	-1.01589	1.74308	3.11788	2.86186	1.64735	1.76179	4.29009	1.50776	1.2681	2.91224	3.47941	3.24708	1.23727	-4.24425	-3.07557	1.25732	2.11086	4.13958	2.15793	2.62828	2.41814	2.14728	1.93096	-2.14333	-4.11195	1.45159	3.81296	2.91903	4.07508	1.88556
C.cajan_18054	GDSL esterase/lipase At3g26430 (EC 3.1.1.-) (Extracellular lipase At3g26430)	6.8034	5.59976	6.82395	4.51801	5.40675	3.97358	4.85194	4.29202	4.75753	6.03057	2.63809	5.23192	2.35879	3.61825	2.01822	4.19007	3.36258	6.07052	2.90523	1.08383	0.524074	1	1	-1.26291	-2.68032	2.58663	3.49969	3.8277	4.72495	3.39895
C.cajan_18083	Calmodulin (CaM)	-1.79182	3.31163	3.92412	3.76626	3.29123	2.7929	5.14989	0.00108162	3.74223	3.75871	-1.43769	4.01098	3.01256	5.47368	4.33886	2.75404	1.7586	3.16855	1.20271	1.01243	1.03907	-0.589826	-1.83435	1.09392	1.3211	2.57689	4.49656	1	3.89381	-1.25198
C.cajan_18084	Uncharacterized protein	-2.53794	1.70438	2.82053	2.08249	3.99948	2.00646	4.97303	1.12172	2.69028	4.21544	1.60018	2.50471	1.62285	0.140006	0.568499	3.47361	0.921444	2.92812	4.11068	1.80782	1.18284	-0.511876	0.0977187	3.24656	-0.476657	2.14632	4.42646	2.00011	3.09908	1.75794
C.cajan_18190	Formin-like protein 1 (AtFH1) (AtFORMIN-8)	-1.54954	3.27551	3.40113	-0.173186	3.48138	2.63425	4.36923	3.27729	3.1902	2.86827	0.337563	3.26926	0.651068	-3.12817	0.6168	4.75228	3.85749	4.42389	3.24098	2.96131	1.10888	-0.552965	-4.26511	-0.353107	-5.03174	1.24712	3.45895	0.739243	3.99736	-0.1701
C.cajan_18272	Origin recognition complex subunit 5	-1.48877	1.9963	3.10604	3.03423	1.9118	1.48843	3.39743	1.30324	1.45078	2.83075	-3.79727	1.95263	1.20033	1.07706	-0.278153	0.984815	2.26639	1.71596	0.104766	-2.07506	-2.02658	-3.2416	-3.73653	-2.41525	0.239801	-0.315738	2.92419	-1.01282	2.70872	-2.12526
C.cajan_18479	Acetyl-coenzyme A carboxylase carboxyl transferase subunit alpha, chloroplastic (ACCase subunit alpha) (Acetyl-CoA carboxylase carboxyltransferase subunit alpha) (EC 6.4.1.2)	0.668537	-0.0221208	2.02656	-0.0132702	4.19631	2.23389	1.86171	-0.575252	0.419517	4.34617	3.46062	1.55099	-0.0481974	-1.55032	1.11589	0.825053	1.89232	3.34653	3.62453	3.41719	4.59978	2.90484	0.47024	-0.247462	-1.6361	2.30384	3.1389	3.14662	2.23452	2.1707
C.cajan_18484	Seed trypsin/chymotrypsin inhibitor TI5-72	1	1.58246	6.75914	1.02411	3.35327	4.70394	10.9475	-0.85986	6.05499	3.39827	1	4.04771	1.0631	1	1	1	1	3.07001	2.86498	1	1	1	1	1	1	1	8.98351	5.3187	3.19202	4.76732
C.cajan_18512	Protein SRG1 (AtSRG1) (Protein SENESCENCE-RELATED GENE 1)	3.2837	3.21575	2.8067	2.48056	1.88223	3.44343	2.50587	2.77642	2.65937	2.10397	2.2936	1.50768	1.2559	-1.68497	1.83463	3.38834	2.70105	1.81581	2.56802	2.73626	-1.99651	-5.17588	1	-3.48231	1	1	-2.10432	-3.36399	2.40902	4.06386
C.cajan_18579	B3 domain-containing protein At5g42700	1	3.34982	3.47848	0.479603	1.47934	2.92718	5.29718	2.71932	2.84053	1.65812	1	2.67498	1.89403	-1.68739	-1.38602	1.37174	2.00972	2.55626	1.60833	-3.18909	-1.49783	-1.52118	-2.40675	1.14872	-3.19311	-0.75064	4.47483	-0.877447	3.96751	0.160959
C.cajan_18604	Uncharacterized protein	1.03716	1.70609	3.18985	1.78403	2.91988	1.65609	3.50602	1.78402	1.61515	3.56472	1.91162	5.14251	3.59897	1.15272	2.65394	0.856412	2.87573	4.83778	1	0.274745	-0.181774	0.221679	1.87812	1.39738	2.26562	-0.299184	3.04934	1.43796	4.81509	-0.0611662
C.cajan_18633	Uncharacterized protein	-0.0958327	2.44275	2.98403	3.52388	0.956458	1.81608	3.41756	0.713256	1.47394	2.60672	-1.85062	1.99747	2.25843	2.99024	0.762527	1.34199	2.09029	1.90462	0.765	-0.883486	-0.690763	-1.26238	-1.24805	0.951431	1.46623	0.15182	2.36211	1.04421	2.50668	-0.0610864
C.cajan_18645	Uncharacterized protein	-0.229768	1.82432	3.02235	2.80819	4.84372	1.94606	3.53098	1.28223	1.02272	3.53339	2.85865	2.45488	1.01014	-0.113366	1.48747	1.83919	2.63382	2.46825	2.49008	1.86924	0.419852	-0.0776788	0.337631	0.625168	-0.850452	-0.739182	1.83466	0.300873	1.05968	0.669526
C.cajan_18808	Putative endo-1,3(4)-beta-glucanase 2 (Endo-1,3-beta-glucanase 2) (Endo-1,4-beta-glucanase 2) (EC 3.2.1.6) (Laminarinase-2)	-3.15708	4.35915	4.5733	-0.176078	2.30131	4.35587	3.4855	-0.202359	3.05321	4.69886	0.568626	1.1917	0.539799	-1.34476	-0.577177	1.52891	1.59527	1.73485	-0.166856	-0.565661	-1.45858	1.91811	-0.702665	-1.65108	-3.87771	0.809349	3.69813	2.07219	3.2788	-0.332567
C.cajan_18813	Putative G3BP-like protein	1.36622	4.5128	4.44421	5.36723	3.599	3.72437	5.3242	3.81395	3.37528	3.81668	1.40247	4.35534	2.77668	1.65517	2.73674	3.16166	3.98304	3.86886	2.2088	1.6311	1.58991	1.38023	-0.506691	1.42145	0.544733	1.38347	4.5666	1.8744	4.52397	1.76962
C.cajan_18872	Uncharacterized protein	-0.642986	0.603787	2.58205	1.33028	3.42822	-0.0676137	3.72448	3.19868	1.26076	3.99493	1.36805	2.73599	2.62569	2.09978	2.54021	2.85851	1.74495	3.80533	2.26479	0.511255	1.18924	0.82559	-2.17212	1.09227	2.09074	2.2172	4.01402	2.74548	4.65595	1.4918
C.cajan_18904	Serine carboxypeptidase-like 45 (EC 3.4.16.-)	0.258435	2.78036	2.78435	1.31902	3.76024	3.60255	4.34328	1.61616	3.89767	3.11334	2.41813	1.47305	-0.664963	-4.01239	-0.543488	4.8561	0.740988	4.64969	5.22641	0.718552	1.71473	-2.1726	-3.01113	2.52266	-2.98901	0.79585	3.40477	-1.01865	2.00397	-1.97879
C.cajan_18975	Uncharacterized protein	1.24454	1.16976	3.08001	1.39196	3.03021	0.590396	3.26605	2.15115	1.65901	3.56376	2.53068	1.94542	0.576957	1	-0.025641	2.12691	0.461937	1.56929	-0.513074	1.0387	-1.03118	-2.58791	-2.00646	-0.0137231	1	-0.137156	2.9012	-0.757462	1.68524	-1.90833
C.cajan_19029	Uncharacterized protein	-0.1431	3.79495	2.55438	2.89786	4.52021	3.33982	3.13561	1.55621	2.64397	4.30415	3.01337	3.58903	1.82059	2.54786	2.46029	3.76858	1	1.85311	4.56531	1.80885	3.17396	-1.32005	1	3.28342	1.59911	1.16192	2.46361	-0.613975	1.13577	1
C.cajan_19040	Uncharacterized protein	-3.69163	3.35007	3.28132	4.45533	5.60873	4.07667	4.6833	2.04505	4.0183	5.76117	4.80726	3.3532	4.29616	4.62927	4.93506	4.86074	-0.452688	4.05142	5.33501	3.45469	3.03684	1.20268	-0.446848	0.605978	4.50198	1.85598	4.10662	1.33713	0.600346	1.56818
C.cajan_19084	Uncharacterized protein	2.26263	3.99124	5.48402	3.85772	4.54361	3.76022	5.40932	5.14557	2.8873	4.26803	-3.07939	2.40759	1.36536	0.641084	-0.794575	3.24273	5.60817	1.94807	2.22429	0.531688	-0.821539	-1.80457	1	3.79953	-1.1775	2.27634	4.96505	0.722597	3.67298	0.583529
C.cajan_19105	Olee1-like protein	1	5.84389	3.60504	1.7488	6.41303	5.9942	0.676313	4.28257	2.81857	4.84873	1.74514	2.78535	0.195864	-0.949305	0.246104	3.55566	6.13282	3.32131	1.89474	-0.792095	4.76475	3.3862	2.2343	0.54962	-1.74095	3.70725	3.28335	-0.774937	2.99855	-1.6198
C.cajan_19165	Protein kinase PINOID (EC 2.7.11.1) (Protein kinase ABRUPTUS)	1.31344	2.58501	4.2829	3.13169	1	1	2.71097	1.313	3.32077	5.27342	1	1	2.31804	1	3.03886	1	1	1	3.68179	3.84951	1	1	1.71867	1	1	1	1	1	1	1
C.cajan_15405	Uncharacterized protein	1	1	2.328	1	4.81406	1	4.0286	1.15833	1	6.97814	6.61791	3.15722	2.79154	1.38595	4.46808	0.563344	0.00673606	3.36133	2.38262	-2.11631	-1.90899	1	1	-1.3302	1	-0.442377	3.22248	1	-0.691413	1
C.cajan_15426	Uncharacterized protein	-0.366085	0.036032	2.8288	2.73109	4.40063	0.254171	3.97992	3.29812	-1.67736	3.68195	3.47249	2.35535	1.79695	-1.53667	0.849735	-0.215535	3.95502	3.14347	-0.65639	1	-2.56574	-2.38322	0.395118	-2.34852	-4.56307	-0.652382	3.93038	2.20838	4.2832	0.949057
C.cajan_15438	Leucine-rich repeat extensin-like protein 4 (AtLRX4) (LRR/EXTENSIN4) (Cell wall hydroxyproline-rich glycoprotein)	-0.72795	2.36526	4.69711	1	5.87733	3.93378	5.16117	3.65547	3.6374	6.56248	3.7817	5.16423	4.36146	3.68008	4.74276	4.03406	5.00926	4.42069	4.88085	1	0.357462	1	1	1	1	1	1	1	3.91584	1
C.cajan_15586	Glucan endo-1,3-beta-glucosidase 3 (EC 3.2.1.39) ((1->3)-beta-glucan endohydrolase 3) ((1->3)-beta-glucanase 3) (Beta-1,3-endoglucanase 3) (Beta-1,3-glucanase 3)	-0.107656	3.87528	3.63696	3.20182	3.62343	3.48056	3.31635	3.02603	3.09376	3.40433	1.69189	2.4364	0.886316	0.965197	1.69608	3.47643	4.03765	3.49917	2.68217	1.8266	2.14369	0.884317	0.525427	3.56537	-3.14392	1.50274	2.59981	2.09446	4.30195	1.27035
C.cajan_15649	Leucine-rich repeat extensin-like protein 4 (AtLRX4) (LRR/EXTENSIN4) (Cell wall hydroxyproline-rich glycoprotein)	-2.38057	5.00141	6.36334	5.23255	4.18331	3.95578	6.26363	1.99207	4.81128	4.8191	1	5.98575	3.59922	6.09245	5.92932	3.03678	1.52101	5.02349	2.07655	0.975806	0.797295	-1.57821	1	1	1.5138	1.78785	3.56987	-0.349469	3.54754	0.109708
C.cajan_15692	Sugar transport protein 14 (Hexose transporter 14)	-1.40092	4.08254	1.3628	1.77148	2.36779	5.69036	2.57917	3.6464	3.65262	2.89023	1.93006	4.72899	3.97973	3.65789	3.79263	4.37049	4.50003	3.19155	2.1878	1.39366	0.70573	0.47863	-1.20942	0.841015	1.21405	2.33331	2.28258	2.51241	4.40902	0.907406
C.cajan_15694	Probable glycosyltransferase At5g03795 (EC 2.4.-.-)	1.62971	2.88244	3.38711	2.50514	2.91527	3.18162	3.23422	3.64514	2.9584	1.62021	2.98987	3.15102	1.70262	0.255682	0.997112	3.80534	3.14554	3.12824	2.89464	3.00594	2.5773	1.31936	-0.605927	1.99041	-1.42563	1.58816	2.86855	1.58855	2.705	0.770677
C.cajan_15762	Alpha-galactosidase (EC 3.2.1.22) (Alpha-D-galactoside galactohydrolase) (Melibiase)	1.63047	5.87054	4.49844	2.22898	3.91235	3.90304	2.55846	3.81228	4.92959	3.60341	2.81157	3.36857	3.1951	3.28558	4.62066	4.10005	3.90731	4.69688	3.42058	0.672498	2.08871	0.563422	-0.872832	2.31598	-1.27298	3.03988	2.45424	2.9736	4.56434	1.88313
C.cajan_15850	Uncharacterized protein	4.24798	2.91309	3.23529	2.71346	1.67464	4.52516	2.76114	4.09408	3.4125	3.82826	4.08619	3.68902	3.17454	5.16637	-0.0296823	3.53137	2.84421	4.16867	0.681881	3.91447	1	1	-6.89459	-6.45623	1	1	1	1	3.91552	3.35885
C.cajan_15871	30S ribosomal protein S11	3.69844	4.35219	4.39998	4.80745	4.38945	3.14026	4.62099	3.77178	3.8171	5.00481	3.80867	3.94708	4.5554	3.79658	3.87645	3.37423	4.06907	4.27632	4.04164	3.90185	1	1	1	1	-3.65243	1	1	1	4.22444	4.51489
C.cajan_15898	65-kDa microtubule-associated protein 3 (AtMAP65-3) (Protein PLEIADE)	-4.82609	1.75683	2.5202	0.797636	1.81558	1.68256	3.10257	2.05049	1.49945	2.64454	-0.932287	2.89597	1.5045	3.73805	0.84774	0.529201	0.462586	2.82009	0.729105	-0.606472	-1.57587	-2.22166	-2.6044	0.427703	1.69379	0.763301	3.05286	0.0398122	3.50491	-0.326605
C.cajan_16318	DNA repair protein recA homolog 3, mitochondrial (Recombinase A homolog 3)	1.52052	3.91477	4.07899	4.97271	2.51541	3.03667	4.93864	3.35356	3.20012	3.72816	2.12763	3.4172	2.27059	1.34952	0.700972	3.02427	3.82016	3.09316	1.77012	1.9204	1.38886	1.90816	-0.00669809	0.612135	-0.215772	0.897705	3.73565	1.71376	3.94076	1.30773
C.cajan_16349	Vicianin hydrolase (VH) (EC 3.2.1.119) (Fragment)	1	1	1	1	5.15572	1	2.66095	1	1	1	4.58259	1.08582	3.59198	1	5.38078	1	1	2.83397	2.48015	1	1	1	1.2964	1	1.57928	1	3.07273	1	1	1
C.cajan_16416	Uncharacterized protein	1.94338	0.386634	3.736	-1.80014	5.75176	1	5.20712	-4.30884	1	8.03731	7.63182	4.1858	3.81069	0.787098	2.26476	-3.13313	1	5.70977	1.88065	2.80271	-0.911923	-0.291294	2.18158	1	-0.642824	3.22632	1.05086	2.5965	2.40163	0.41833
C.cajan_16427	Uncharacterized protein At4g30180	1	0.386899	3.23536	0.597879	4.93997	0.756537	2.73532	-2.17234	-1.02339	4.48558	2.1975	5.27412	3.24982	0.787424	-0.255587	-2.61513	-0.109692	4.63939	0.367259	1	2.86277	0.883722	-0.816454	1	-2.63353	0.277378	3.77544	1	4.19395	1
C.cajan_16469	Acid phosphatase 1 (EC 3.1.3.2) (Apase-1(1))	-0.889006	4.92275	5.41151	0.930011	5.72617	6.53465	4.76735	4.11142	6.64267	5.91358	0.870487	4.28574	4.60364	5.14684	4.31107	6.32274	5.32269	4.64811	5.99384	3.17941	1.48094	1.30159	1	4.16013	-1.30625	3.10477	4.63981	-1.03082	4.73038	1
C.cajan_16479	Phospholipid--sterol O-acyltransferase (EC 2.3.1.-) (Lecithin-cholesterol acyltransferase-like 2)	0.787332	2.61895	2.11236	1.77794	2.55067	2.68409	2.52168	2.02399	3.12709	1.89208	1.24111	2.56774	-0.612359	1.89542	0.0925863	2.07638	1.50565	1.97958	2.22929	2.20124	2.4491	1.56962	0.757288	1.36049	-0.325445	0.364247	2.96901	-1.39271	1.51178	-1.0625
C.cajan_16504	Protein FAM179B	0.00946184	5.09135	5.66255	1.19564	4.79014	4.73265	6.82679	4.46028	4.49716	5.4104	3.43741	4.55502	3.59239	0.985027	4.11923	4.16302	4.96738	4.93769	3.44598	1.55194	1.551	0.798532	-0.955634	2.33448	0.61743	2.89121	5.96938	1.87247	5.75326	0.523622
C.cajan_16535	Probable 3-hydroxyisobutyrate dehydrogenase, mitochondrial (HIBADH) (EC 1.1.1.31)	2.29196	2.38018	1.66447	1.33046	1.87613	3.25938	2.59342	2.46628	3.18563	2.45624	-0.131958	2.77827	2.17865	3.55181	3.26514	0.604081	0.450707	2.25218	1.90445	1.48648	0.238334	0.449429	-0.61029	1.55777	1.35235	1.85853	2.3155	2.90833	2.54272	2.9957
C.cajan_16588	Uncharacterized protein	4.15605	3.17487	3.41277	4.45823	6.1986	4.44894	4.7294	4.25221	3.8444	4.49948	4.02334	4.0338	5.45322	6.23353	4.92475	4.03125	3.92151	3.47579	5.50001	5.03826	0.212134	-1.03091	1	1	-2.41423	-1.23768	1	1	3.24532	6.11155
C.cajan_16633	DNA-3-methyladenine glycosylase (EC 3.2.2.21) (3-methyladenine-DNA glycosidase)	2.29384	2.26649	3.2562	4.27435	2.71873	1.13346	4.01385	2.29875	0.915574	3.4807	2.53331	2.42748	2.13219	1.53694	2.07717	2.65565	2.17565	2.91963	2.10504	2.19754	0.921726	0.587826	0.350644	0.563344	-0.554992	-0.237507	2.24195	1.02069	3.25564	1.91688
C.cajan_16660	CDPK-related kinase 5 (AtCRK5) (EC 2.7.11.1) (Calcium/calmodulin-dependent protein kinase 1)	1.32055	3.27751	3.32191	1.88338	3.87717	3.64655	4.24566	3.34989	3.71696	3.93668	2.00633	3.40561	1.71815	0.527701	2.27517	3.18745	2.58151	4.04004	3.23545	1.42352	1.9569	0.848774	-0.0299842	2.16864	0.800587	0.417585	3.83584	1.79233	4.01989	1.37137
C.cajan_16682	Kinesin-like calmodulin-binding protein (Protein ZWICHEL)	1.27117	3.08259	3.89073	2.74824	3.67571	3.85879	4.292	5.92891	3.38058	4.18368	2.55261	4.16974	2.06918	1.93114	0.918585	3.33607	5.0272	4.34306	1.55033	1.64361	1.60399	1.6288	2.19117	2.15022	1.03377	2.33584	4.45885	2.00343	4.38564	1.3988
C.cajan_16709	Uncharacterized protein	-0.429568	3.57039	3.76179	2.72372	3.77195	2.96248	4.62681	2.51017	3.0077	3.38442	-0.609123	2.32468	2.28639	2.55038	1.4255	1.72226	2.20526	2.51425	0.544565	0.191689	0.265341	-0.220404	-0.495487	0.422545	0.189603	1.35735	4.01016	0.969646	3.62734	0.0884537
C.cajan_16761	Uncharacterized protein	0.268925	2.71904	3.65336	2.65458	2.53075	2.35928	3.74378	2.23072	3.86952	0.80747	-0.0853008	2.48591	5.72179	4.89318	5.17224	2.31351	1.41302	1.80541	2.94406	0.841321	1.18604	1.14209	-0.669862	0.893983	4.214	3.74487	4.03175	-1.05108	1.8359	-1.31039
C.cajan_16769	Pyrophosphate--fructose 6-phosphate 1-phosphotransferase subunit beta (PFP) (EC 2.7.1.90) (6-phosphofructokinase, pyrophosphate dependent) (PPi-PFK) (Pyrophosphate-dependent 6-phosphofructose-1-kinase)	0.154272	7.14604	7.06413	6.54466	6.23149	6.20151	6.8125	4.71285	6.35311	6.75745	2.82651	6.37978	4.85774	4.14285	5.27994	4.1913	3.92714	6.42271	4.99481	2.13897	2.54006	-0.0444045	-5.10941	2.87735	-1.41167	2.62624	6.50959	3.23236	6.47243	2.37677
C.cajan_16779	Homeobox protein SBH1	-1.22781	4.48245	4.97563	4.84623	3.78837	3.46956	3.70185	-3.45538	0.488083	1	1.47145	3.95376	2.23279	0.0885216	-4.04753	2.96545	-2.60502	0.559746	6.46274	5.32506	3.8094	-0.544214	-0.898764	0.0380428	-4.13967	5.57521	4.18704	0.254485	-1.25949	1.11602
C.cajan_16858	Glucan endo-1,3-beta-glucosidase 5 (EC 3.2.1.39) ((1->3)-beta-glucan endohydrolase 5) ((1->3)-beta-glucanase 5) (Beta-1,3-endoglucanase 5) (Beta-1,3-glucanase 5)	0.771336	2.56154	3.43845	4.29104	3.49639	1.65673	3.94982	1.73918	3.0368	3.21248	1.85376	3.27631	2.70025	3.48236	3.62706	2.72555	1.4243	3.93497	4.42037	5.03545	2.65812	1.50999	-1.14567	1.04345	1.88991	2.71818	4.05437	2.42166	3.35386	2.48492
C.cajan_16900	Serine/threonine-protein kinase 36 (EC 2.7.11.1) (Fused homolog)	-3.19448	3.67386	4.05903	1.65853	2.04155	3.48277	4.74246	2.84312	3.04375	3.7473	-1.74611	2.90068	2.09197	3.48898	0.480224	2.20193	3.14033	3.15145	0.953608	-0.244829	-0.719723	-2.97892	-2.76595	-0.719203	-0.800955	1.11533	3.7417	-0.631064	3.73779	-3.69554
C.cajan_16901	Uncharacterized protein	1	5.20016	2.5137	2.78021	2.94507	4.92192	3.0877	4.69076	4.37695	0.785475	-0.302662	3.13169	3.31304	0.299913	-1.58535	4.22429	7.11334	4.09232	3.45997	1.09634	-0.251018	-1.13441	1	1.75727	0.360465	2.21822	2.66123	0.24457	2.757	1
C.cajan_17051	Uncharacterized protein	3.08294	3.32227	4.48638	3.8006	5.9221	1.24945	5.02699	3.13629	3.21228	5.76702	4.40266	5.14	3.44469	2.45779	2.19414	2.98965	2.87512	3.49872	2.93453	3.99305	0.495992	-0.611213	0.273337	2.91625	2.23489	0.891956	1.14951	2.59869	1.41001	0.432168
C.cajan_17070	Lysine histidine transporter-like 8 (Amino acid transporter-like protein 1)	0.472924	4.28585	3.96321	5.47739	3.44077	3.60264	5.48103	2.7923	3.67319	3.58865	0.555365	3.78785	3.16881	1.18998	2.11907	4.97047	2.26085	4.08121	3.89071	2.0496	3.77452	3.009	-0.583489	2.66901	0.734742	2.43526	4.75591	1.0362	3.85427	1.7598
C.cajan_17076	Uncharacterized protein	1.82291	2.95671	2.56413	3.01248	1.54129	1.50804	3.85026	1.03745	1.76629	-0.0804418	1.71275	2.35081	2.15015	-0.792977	-0.400713	0.160662	2.28646	2.22614	1.74108	-0.0986909	2.50598	2.00744	0.25267	-2.21118	0.79649	1.11209	3.75896	0.703889	2.32809	1
C.cajan_17079	Uncharacterized protein	5.27897	2.05269	2.74734	3.0958	4.94794	1	5.05447	2.27594	1.10703	1.85111	1	2.59094	0.81341	1	1	2.50438	1.83434	2.39163	1	1	1	1	-1.42811	-0.806819	1	-0.57865	3.1289	1.11882	3.2975	0.24256
C.cajan_17153	Beta-xylosidase/alpha-L-arabinofuranosidase 1 (Xylan 1,4-beta-xylosidase/Alpha-L-arabinofuranosidase 1) (MsXyl1) [Includes: Beta-xylosidase (EC 3.2.1.37) (1,4-beta-D-xylan xylohydrolase) (Xylan 1,4-beta-xylosidase); Alpha-L-arabinofuranosidase (Arabinosidase) (EC 3.2.1.55)] (Fragment)	0.693132	4.18805	2.98047	1.8316	3.27512	2.89002	2.96822	1.28217	2.813	4.12789	1.52517	1.95917	4.4122	3.02601	3.04063	1.34627	3.3205	2.84948	0.71146	2.23529	-2.12053	-2.41951	-4.56699	0.287023	2.89001	2.50912	1.21094	1.66635	3.03768	1.35906
C.cajan_17156	UDP-glycosyltransferase 85A3 (EC 2.4.1.-)	1	1	3.42974	2.046	5.69019	1	4.28188	1	1	1	1	2.74584	1	1.22798	1.93645	1	1	3.87398	3.37796	1	1	1	1	1	1	1	3.43213	1	0.502473	1
C.cajan_17204	Transcription factor E2FA (E2F transcription factor-3) (AtE2F3)	0.923408	2.81639	3.10542	3.70911	2.20711	1.78321	3.91046	1.28548	1.62491	3.27086	1.17757	2.14175	2.23389	2.86461	1.99307	1.91412	2.71684	2.58089	0.379133	0.259351	-0.312024	0.249045	1.23877	0.249312	2.23689	1.23803	2.56471	1.94182	2.67798	-0.29587
C.cajan_17216	Putative elongation of fatty acids protein DDB_G0272012 (EC 2.3.1.199) (3-keto acyl-CoA synthase DDB_G0272012) (Very-long-chain 3-oxoacyl-CoA synthase DDB_G0272012)	1	1	3.04601	-0.601243	6.4294	1	5.02123	-2.48981	1	5.3883	2.8702	1.37401	2.45102	-1.33577	4.65911	1	1	-1.36118	1	1	-3.29195	-3.34669	1	-2.87714	1	-2.43252	3.57711	1	1	1
C.cajan_17221	F-box protein At1g10780	-1.11299	2.15422	3.24552	2.76371	1.30296	1.8643	3.62875	1.70135	1.74758	3.04048	0.361869	2.06312	1.85417	2.28431	0.924564	1.16372	1.40946	2.16611	0.808467	-1.6402	-0.701145	-1.31008	-2.25069	0.850247	0.0571244	-0.380365	3.24524	0.808163	3.14282	0.103988
C.cajan_17270	Uncharacterized protein	-2.47075	3.04036	3.00767	2.30069	3.52616	2.8822	3.08883	-1.25541	3.90674	2.58573	3.98636	1.98985	1.25646	2.09328	0.211997	3.50599	1.79027	1.51452	5.40087	1.48818	3.29506	0.768519	2.65192	1.11973	1	2.74776	1.8544	-0.601251	0.442938	1
C.cajan_15397	Microtubule-associated protein SPIRAL2-like	-0.940227	3.03336	4.64963	1.85888	2.09785	2.95873	4.70508	2.81736	2.78417	3.84028	-1.94598	3.02636	2.60627	3.78581	0.346849	1.67116	1.68976	3.37466	1.20812	-0.125168	-1.15223	-1.60535	-1.20859	0.764508	1.25003	1.4619	4.31075	1.43736	4.06279	0.105423
C.cajan_15419	DNA (cytosine-5)-methyltransferase CMT3 (EC 2.1.1.37) (Chromomethylase 3) (Protein CHROMOMETHYLASE 3)	-0.358615	5.4352	5.54345	4.4581	3.7547	4.50244	6.36619	3.82964	4.5185	5.21098	-2.72254	4.00618	3.86396	4.81149	2.02314	2.55566	3.37224	4.54287	1.6003	-0.118484	-2.04182	-1.37766	-4.20738	0.87156	2.36005	1.95096	4.9966	1.33246	5.35744	-1.64136
C.cajan_15437	Leucine-rich repeat extensin-like protein 4 (AtLRX4) (LRR/EXTENSIN4) (Cell wall hydroxyproline-rich glycoprotein)	-2.82562	0.902807	3.3559	-0.201528	4.21393	2.11852	3.80165	2.1558	1.4847	4.41869	1.10615	4.02821	2.6007	1.8927	3.25326	2.68992	3.74364	3.3299	3.57907	0.0365104	2.40064	0.540761	-1.40139	-3.01145	-0.907154	0.727981	3.01525	0.825143	4.38973	-1.87484
C.cajan_15500	Probable inactive receptor kinase At1g48480	2.03053	2.27813	4.46091	1.76418	4.84717	1.70872	5.45595	2.57678	2.72249	5.77268	2.35731	3.7142	2.67946	1.44701	2.95289	2.63543	1.70791	3.24171	2.74842	-0.13328	1.90597	-1.18893	-5.08829	-2.27577	-4.13851	-0.351857	4.77143	0.806926	2.64598	-1.52663
C.cajan_15543	Uncharacterized protein	1.04201	3.9277	4.30485	4.53963	4.12231	2.9459	5.28009	3.61626	3.79459	4.35388	0.859453	3.17966	2.71391	1.49428	2.41439	3.817	4.77708	3.22657	3.2983	3.51368	1.32165	1.40727	-1.67979	1.81991	1.39954	1.66679	3.77503	2.44268	3.79305	0.633041
C.cajan_15588	Putative uncharacterized protein	3.39309	4.23192	5.68143	1.30508	5.27275	4.57613	4.4573	1.96583	5.64052	5.63683	3.8217	3.95194	2.6251	2.176	2.6058	5.89763	1.82483	4.83187	4.96942	2.61953	4.26876	2.91498	-0.0826003	4.6282	-0.887337	1.28398	3.95196	0.27017	2.49969	1.35754
C.cajan_15595	Endoglucanase 8 (EC 3.2.1.4) (Cellulase 1) (AtCEL1) (Endo-1,4-beta glucanase 8)	-1.93237	4.5574	6.00998	5.06468	5.64478	5.02038	6.11578	4.01744	4.8759	4.42999	-1.90778	3.58621	1.84683	-2.96359	2.42602	3.5361	2.96801	5.31081	5.13287	2.18955	-0.735247	0.208967	-5.00714	1.60714	-3.66386	1.91958	6.27856	-0.175154	3.92256	-2.33843
C.cajan_15643	Copper transport protein ATX1 (Copper chaperone ATX1)	2.96533	3.33203	5.37714	3.99777	1	4.85938	2.97027	1.171	3.30746	1	1	2.37155	1	1	1	2.56409	1.47068	-1.27758	1	1	1	1	1	1	1	1	2.87773	1	-1.08425	1
C.cajan_15647	Probable serine incorporator	-1.22644	3.13899	2.88112	3.13935	2.67755	3.0078	3.43567	1.29941	3.48894	2.51267	1.32159	4.80108	2.91102	4.23455	2.79943	2.82472	2.21726	4.0313	1.95237	0.161913	1.20267	2.6351	0.908114	1.22505	1.96433	3.18599	3.38818	1.1922	3.40114	1.04276
C.cajan_15664	Uncharacterized protein	1	2.48423	2.15337	0.930351	-0.546393	2.65501	4.89343	3.14746	2.60231	1	1	3.43672	1.43187	0.678171	0.353267	1.62058	2.57738	0.758457	0.129059	1	-0.820578	-2.26167	-3.74318	-3.18391	-0.365777	-0.899108	4.48454	-0.775019	3.33149	-1.09555
C.cajan_15671	Proteinaceous RNase P 1, chloroplastic/mitochondrial (EC 3.1.26.5) (Pentatricopeptide repeat-containing protein At2g32230)	1.70138	2.02834	2.91424	2.0462	4.34241	1.39365	2.9611	1.66693	0.463643	4.5826	3.28618	2.22523	0.74448	0.0105507	0.324269	1.48145	1.40059	3.01925	2.00935	1.95681	2.1767	1.51252	2.36927	1.27911	-0.919449	0.714672	2.57071	1.3812	2.91312	1.05727
C.cajan_15703	Uncharacterized protein	1.64691	3.70408	3.05026	1	3.70429	3.59735	5.00064	3.17821	1	6.28898	0.887026	2.32251	1.68305	1	1.24123	1.99098	3.61589	2.02614	2.17205	1	2.68405	1.71864	0.789387	1	1	0.470188	2.53663	1	1	1
C.cajan_15731	Sucrose synthase 6 (AtSUS6) (EC 2.4.1.13) (Sucrose-UDP glucosyltransferase 6)	-1.19885	3.60786	2.31051	1.17874	3.32958	3.72361	1.73331	0.762417	3.85219	4.3927	0.615134	2.87589	0.994992	2.19311	2.7766	2.85207	1.26434	2.60153	3.36583	1.8479	1.66116	-2.12508	-4.84922	2.06634	-0.22789	0.531509	0.766867	-4.33979	0.764813	-4.31262
C.cajan_15742	Homeobox-leucine zipper protein HDG11 (HD-ZIP protein HDG11) (Homeodomain GLABRA 2-like protein 11) (Homeodomain transcription factor HDG11) (Protein HOMEODOMAIN GLABROUS 11)	-0.352792	-1.63362	4.08828	0.861026	1.88891	1	5.48733	-4.4713	1	5.45338	2.75307	3.01941	1.92528	-0.905659	1.83399	1	1	3.43812	-1.27303	-1.52695	-1.47763	-3.19021	-0.974019	-3.31318	1	1.56159	4.76924	0.244193	1.66963	-0.706109
C.cajan_15751	Alcohol dehydrogenase-like 6 (EC 1.1.1.1)	0.743817	3.80751	4.21009	2.01585	4.28546	3.78826	4.98336	3.13419	4.25582	4.59899	2.77339	4.64125	1.8704	-2.3641	2.60457	3.08262	2.24014	4.69725	3.62598	1.99009	3.01946	2.32941	0.54209	2.15081	-1.72594	1.39472	4.88302	0.724292	5.06653	-1.17022
C.cajan_15864	Mitochondrial metalloendopeptidase OMA1 (EC 3.4.24.-)	3.05881	2.03933	1.88463	2.12022	2.39833	1.90499	2.76037	1.67026	1.29126	1.85705	1.53694	2.45236	2.67017	2.35265	3.04502	1.95879	1.93217	2.60561	2.93746	1.5859	0.345249	0.0809168	-0.447586	-0.852079	0.708549	-0.0909965	0.409125	0.61727	2.41911	3.6915
C.cajan_15922	Aspartic proteinase Asp1 (OSAP1) (OsAsp1) (EC 3.4.23.-) (Nucellin-like protein)	-3.85999	3.05437	1.47517	1.15094	2.90895	3.13292	1.84685	-0.710938	3.60748	3.91466	0.891139	2.11061	0.602609	1.83871	2.66286	3.08754	-0.203786	2.18356	3.59992	1.76346	2.20975	-0.283329	1	2.68581	-4.27533	0.11514	0.330868	0.16836	1.10228	-0.530677
C.cajan_16059	Probable methyltransferase PMT16 (EC 2.1.1.-)	5.95926	5.01795	4.65174	5.98044	5.3372	3.33941	5.09107	2.77766	3.03631	4.62435	4.45312	3.85676	2.98731	-1.35307	1.07134	3.14343	2.88022	4.62546	3.64851	2.09412	1.61797	0.32112	0.735591	0.592455	1.54912	1.81315	3.87805	2.31377	4.47159	1.48192
C.cajan_16092	Polyadenylate-binding protein 3 (PABP-3) (Poly(A)-binding protein 3)	0.720874	3.89417	3.09418	4.73723	0.0451634	2.90259	3.13344	2.24612	2.1236	1.41705	0.135745	5.19104	1.12717	1.4012	0.224522	2.22316	3.84404	3.29571	0.0427424	-0.503808	-1.99752	-1.00256	-2.64944	1.26676	-0.608177	0.176782	1.94389	1.28825	4.21301	0.371057
C.cajan_16316	5'-nucleotidase SurE (EC 3.1.3.5) (Nucleoside 5'-monophosphate phosphohydrolase)	-3.00794	1.54643	4.20011	-2.234	3.388	3.03745	4.78873	1.25793	3.37207	6.06653	1.0573	4.73896	3.65338	-1.2892	0.969874	2.99814	1.51955	3.63431	2.4139	0.378545	-0.417804	1.00954	-4.34151	0.952408	-3.08428	1.11924	5.14302	-1.71633	3.31862	1
C.cajan_16382	Uncharacterized protein	0.209815	1.33848	2.32286	2.34187	2.17883	0.258145	2.73869	1.99074	1.25846	1.55631	1.93853	2.79842	2.0623	2.25161	2.10419	0.868521	1.97092	2.19958	2.7672	2.25539	1.39978	-0.301479	0.322597	2.53587	1.17896	1.23102	3.07158	3.06109	2.50818	4.02482
C.cajan_16417	Uncharacterized protein	-4.83863	2.56484	2.99714	0.896311	1.67498	2.19064	4.12333	1.87485	1.02528	2.9413	-0.345484	1.77655	0.872648	0.653775	-0.188261	0.87182	2.41301	2.71105	-0.206199	-1.05269	-1.54042	-2.67367	-3.82817	-0.564674	-2.08436	0.466705	3.36135	5.47756	3.92064	7.46752
C.cajan_16474	Uncharacterized protein	-0.305312	5.0544	5.35851	3.23281	5.10906	4.6161	6.36759	4.05705	4.73464	5.52409	2.7335	4.72775	3.77251	2.51059	2.4834	4.83158	4.52248	4.1753	4.5218	0.97209	1.7965	0.0568471	-2.45183	3.73856	2.49512	2.41765	5.00557	1.66904	5.25102	0.0909889
C.cajan_16495	Putative E3 ubiquitin-protein ligase LIN-1 (EC 6.3.2.-) (Protein cerberus)	2.93716	2.59437	2.67598	0.927707	5.34513	3.60351	3.84454	4.03496	1.30162	4.81734	3.26253	3.78505	-0.225342	-1.70142	-0.609066	2.16769	5.43878	4.102	2.32173	2.51117	2.86895	0.95155	0.0649104	-0.0739748	-0.690572	1.73312	3.5769	2.7839	3.05459	1.97084
C.cajan_16496	Putative E3 ubiquitin-protein ligase LIN-1 (EC 6.3.2.-) (Protein cerberus)	3.61879	2.575	2.03963	1.28597	3.0419	4.50394	3.13095	4.62058	1.77358	4.7833	3.38549	4.03502	0.0671706	-1.69164	1	2.59129	5.21083	4.67942	1	2.28231	2.5296	0.626589	-0.140631	-1.95098	-2.15354	1.79204	3.22602	2.27911	2.44139	1.21925
C.cajan_16498	Condensin-2 complex subunit D3 (Non-SMC condensin II complex subunit D3)	-0.600783	2.94523	3.7352	2.41466	1.24534	2.60897	4.31818	2.365	2.68679	2.51066	-0.609834	2.26833	1.77018	2.51264	0.379477	2.29542	1.94547	3.09019	0.314789	1.17373	0.445896	-0.155748	-1.22931	5.65612	0.273265	2.61824	3.73425	1.10356	3.84834	-0.617384
C.cajan_16538	Probable LRR receptor-like serine/threonine-protein kinase At4g20940 (EC 2.7.11.1)	2.48904	3.98284	5.33583	4.4093	4.32038	3.17402	5.71637	3.95171	2.18467	4.64836	0.910994	4.87449	2.59137	1.87354	1.03369	2.99846	4.67461	4.95993	1.5327	-0.57755	-0.781122	-3.79164	-5.57406	-1.66515	-0.134436	0.848149	4.81607	3.14479	5.25954	2.14079
C.cajan_16540	Probable receptor-like protein kinase At1g30570 (EC 2.7.11.-)	4.3045	3.21778	4.10989	3.9905	3.2232	3.36646	2.9221	2.03471	3.19748	4.2614	3.50634	2.76828	2.88611	3.0511	3.28943	2.53403	1.79818	2.83485	1.56331	1.73608	2.35897	1.01172	-0.487146	-0.736814	1.01951	1.01545	2.98449	1.45111	2.64482	1.35831
C.cajan_16571	Cell wall / vacuolar inhibitor of fructosidase 1 (AtC/VIF1)	1	1.10656	1.13356	1	2.67743	3.25169	2.53807	5.5221	0.859246	2.88139	-2.95998	0.552436	1.44353	-0.782533	-1.06155	2.68989	4.46034	1.55464	3.89226	-0.261552	1.54706	-0.527217	-1.44073	1.77756	-2.81247	-0.602532	4.21138	-1.39271	4.14379	0.982196
C.cajan_16670	Uncharacterized protein	-1.60504	2.08265	3.22567	1.01476	4.71522	3.05521	3.36902	-0.613377	1.71957	5.66626	3.47886	3.0958	0.830044	0.108277	0.737687	1.25008	0.0886844	3.32832	2.61261	-0.0106488	0.930616	-1.42623	-2.61441	-1.87917	-1.40316	-0.0776575	2.82356	-0.646794	2.17551	-2.36253
C.cajan_16695	Copper transport protein ATX1 (Copper chaperone ATX1)	-0.439592	1.668	6.27238	0.0170525	6.00012	1.7611	6.84368	-0.876339	1.26267	5.76618	0.2986	6.18127	2.90901	2.44669	1.51903	1.7519	-1.67951	5.13965	1.8583	-2.02712	2.89764	0.802119	-0.132284	3.00709	-1.33404	2.0269	7.45928	2.23642	3.81047	0.173562
C.cajan_16715	Uncharacterized protein	2.56439	2.49645	4.01594	3.9872	4.07539	2.343	5.63084	0.800032	0.442439	4.09791	0.297332	1.2616	1.69814	0.885114	1	-0.910985	1	-0.131808	4.39789	4.07847	3.12918	2.13585	-0.428024	1	-0.862208	-0.233904	5.43521	0.0600474	0.613815	1
C.cajan_16753	EH domain-containing protein 1	1.67088	4.71946	4.96541	3.24478	3.56606	4.45629	5.82179	4.14198	4.36277	4.40535	-1.9762	3.77889	3.41638	4.65834	1.88405	3.43252	4.15337	4.91363	2.77171	1.52259	0.11454	-1.67319	-1.95121	2.85773	2.01886	2.83504	4.94264	1.60889	5.45806	0.0163394
C.cajan_16840	Uncharacterized protein	1.07573	3.93114	3.89701	2.60506	3.82046	3.7368	4.97306	3.71754	3.08202	3.86173	2.14617	5.6206	5.66215	8.22891	6.71112	2.82036	5.61239	3.36719	2.56506	1.26994	0.803318	0.0782682	-0.995601	1.08366	5.16438	3.9495	4.6921	1.41901	4.08865	0.297191
C.cajan_16887	PAX-interacting protein 1 (PAX transactivation activation domain-interacting protein)	1.6775	1.97854	3.00353	2.46475	1.52402	1.82244	3.46307	2.33156	1.59106	2.56618	0.798739	2.36462	1.65988	1.67698	0.533593	1.58588	1.91186	2.62696	0.525588	0.865729	0.422674	-0.617187	0.0479432	0.338099	0.0972737	0.247721	2.75965	1.38941	3.27162	1.09438
C.cajan_16902	Uncharacterized protein	1	6.0443	4.14896	4.30595	4.41708	6.57094	3.94922	6.13573	6.19668	3.62618	1	4.37539	2.48179	1.00088	1	5.14899	8.20208	4.77628	4.37914	2.38545	-1.08943	1	1	1	-2.61517	-2.56349	1	-0.821055	3.43628	0.0539037
C.cajan_16916	Uncharacterized protein (Fragment)	-1.35741	1	3.20728	0.476071	2.16218	1	4.09304	1	0.896055	2.87538	1.96937	5.02265	3.37298	-1.41256	1	-0.840415	-2.25505	5.80573	1.37208	1.86311	0.350214	0.154492	-0.356556	1.38203	0.0112094	2.124	6.18703	2.02481	6.95328	-0.438401
C.cajan_16936	Zinc finger CCCH domain-containing protein 34 (AtC3H34) (Zinc finger CCCH domain-containing protein ZFN-like 2)	3.24372	3.22422	3.38768	4.11717	3.66979	2.47777	3.91985	3.18636	3.34514	4.37269	3.2114	3.85493	1.79491	3.32083	3.03759	2.93706	3.29783	4.16175	2.10353	1.22746	1.66031	1.01975	0.774334	1.11519	1.38056	1.95829	3.16665	2.37828	3.86427	1.30102
C.cajan_17054	Uncharacterized protein	-0.00133078	0.403868	2.53986	2.79902	3.64525	-1.03306	2.74531	-0.32646	-2.53988	3.84356	3.02863	3.00922	3.31089	2.45624	3.79756	0.590971	1.20195	3.58747	2.74713	2.62423	2.23515	2.30637	1.6347	-1.32953	2.46343	3.49889	3.65859	-0.530818	3.01584	-1.83076
C.cajan_17078	Uncharacterized protein	1	3.43885	2.49551	4.17301	3.5918	3.094	5.30946	3.41753	1.45056	3.06894	2.90426	3.72204	3.5072	2.25934	2.66702	2.49692	3.64803	0.752697	2.50382	3.22865	1.29442	1.06641	1.81535	0.480151	2.06669	1.78261	3.77609	1.26718	2.86671	1.60222
C.cajan_17107	Uncharacterized protein	0.0219061	1.45228	8.34592	1.82302	7.73723	1	8.91366	1.11662	2.588	8.56172	1.36927	7.42096	7.04446	4.93088	5.732	1.52587	1.11198	3.85024	3.0093	1	1	1	1	1	1	1	1	1	1	1
C.cajan_17154	Soyasaponin III rhamnosyltransferase (EC 2.4.1.273) (Soyasaponin glycosyltransferase 3) (UDP-rhamnose:soyasaponin III-rhamnosyltransferase)	8.60549	8.16723	8.38228	8.6012	2.02585	5.39294	5.82179	5.40613	7.24677	2.28072	0.869808	1.7572	1.60614	0.631393	1.29976	6.1069	4.88936	0.322263	1.2416	-0.831391	-1.41235	-2.46069	-1.47523	1.37213	1.46718	-0.69623	5.74384	1.5017	1.58668	0.915008
C.cajan_17240	ATP-dependent DNA helicase Q-like 4A (EC 3.6.4.12) (RecQ-like protein 4A) (AtRecQ4A) (AtRecQl4A) (SGS1-like protein) (AtSGS1)	-0.430495	2.19419	2.81723	1.88203	1.38576	2.33972	3.09161	1.07872	1.38617	3.09026	0.0522211	2.3893	2.04209	3.77453	0.898386	0.756477	1.5797	2.35222	-0.588255	0.612824	-0.117651	-0.192182	0.295417	0.143602	2.39952	1.04353	2.43453	0.221023	2.87009	-1.36291
C.cajan_17283	Glucuronoxylan 4-O-methyltransferase 1 (EC 2.1.1.112)	-0.290683	2.31094	1.49742	0.734257	4.29885	3.38811	2.4011	3.245	4.02906	2.12626	3.48329	2.3891	0.619253	1.88949	5.68443	3.60235	2.56111	2.63736	5.09057	0.210875	3.39654	-1.445	-0.67214	-1.51042	0.373231	2.38732	1.82662	1.12407	0.77815	-1.83065
C.cajan_17293	Uncharacterized protein	1	4.13485	5.62076	1	4.0079	4.66606	5.82883	2.98469	4.45204	4.69678	0.220256	4.04106	2.65166	1.6482	0.873845	3.59252	2.89403	3.20563	4.15902	2.55363	2.07952	-0.32233	1	2.61775	1.16673	3.31288	5.51426	-0.208236	4.79575	-0.182426
C.cajan_22106	50S ribosomal protein L16, chloroplastic	3.13993	1.01487	5.0276	1	5.60211	5.84536	2.81032	2.16257	5.84772	5.95261	5.09711	2.75883	2.57342	3.78949	3.73346	-0.831702	3.0623	1.57106	4.43421	4.19107	1	1	1	1	1	1	1	1	2.95041	3.40997
C.cajan_22134	Uncharacterized protein	8.88026	4.78433	6.01456	9.06785	3.97701	5.67479	6.12651	0.285106	5.61512	6.95067	3.06174	6.53925	4.66039	4.30414	3.79044	2.4953	2.62439	5.27949	0.758985	1	-1.70887	-0.692355	1	2.65645	1	0.190577	4.04278	0.511397	3.72176	2.27003
C.cajan_22147	Uncharacterized protein	1	3.87595	4.22393	-1.50262	2.38843	2.98935	4.14152	2.916	3.70187	2.2729	-0.915642	2.68259	1.258	1.20642	-0.0450354	3.0635	2.55932	2.26201	0.355152	-0.844722	-0.779747	-1.68402	-2.26955	4.46796	-0.839689	2.48852	4.71719	-0.749613	4.77381	-1.40736
C.cajan_22265	Uncharacterized protein	1	-1.6373	2.27867	-1.30919	2.76771	1	6.19563	1	1	1	0.250586	3.42931	2.14619	1	0.553567	-0.659392	1	2.2856	3.82492	1	2.428	-0.307359	-0.820619	-0.382839	1	-0.395287	8.14614	-1.27382	3.5895	-0.222076
C.cajan_22269	Bidirectional sugar transporter SWEET17 (AtSWEET17)	-1.47665	1.62221	5.07572	-1.56451	6.72817	1	5.47186	-2.30045	1	7.03165	3.66678	2.10212	-0.871538	1	0.134392	1	1	1	5.06099	-0.636161	2.68892	-0.894335	1	1	1	-0.72807	5.11109	1	-3.19985	1
C.cajan_22284	Transposon Ty3-I Gag-Pol polyprotein (Gag3-Pol3) (Transposon Ty3-2 TYA-TYB polyprotein) [Cleaved into: Capsid protein (CA) (p24); Spacer peptide p3; Nucleocapsid protein p11 (NC); Ty3 protease (PR) (EC 3.4.23.-) (p16); Spacer peptide J; Reverse transcriptase/ribonuclease H (RT) (RT-RH) (EC 2.7.7.49) (EC 2.7.7.7) (EC 3.1.26.4) (p55); Integrase p52 (IN); Integrase p49 (IN)]	3.23594	2.75902	3.00666	2.82127	2.66143	3.51734	2.31312	2.22183	1.91018	4.04297	2.58934	3.91192	3.11634	4.02783	4.26562	2.94921	2.29943	3.61327	3.11112	3.66886	-0.139484	0.459568	-0.308171	0.444031	0.451098	0.860041	0.691615	0.850663	3.60457	2.69178
C.cajan_22288	Copper transport protein ATX1 (Copper chaperone ATX1)	1	-0.629958	5.06144	1	4.138	1	5.26214	-1.90923	1	5.93046	5.05062	3.7389	4.18736	3.01182	2.90341	1	1.70134	1.10021	1.38024	1	2.0711	-0.236281	-0.597852	1	1.54482	3.07338	6.37643	-2.22649	2.89727	1
C.cajan_22319	UDP-glycosyltransferase 85A3 (EC 2.4.1.-)	2.80197	3.28356	4.94462	2.45477	6.98649	1.27781	5.53682	1.08813	2.14363	6.34874	5.12305	4.04376	3.46094	4.99674	2.71796	-0.668678	0.00964815	3.55113	2.20249	1.67713	0.728696	-0.0422755	2.55899	-1.68005	0.144399	2.42624	5.15411	-3.82336	1.40913	1
C.cajan_22473	Ethylene-responsive transcription factor ERF060	1	4.9886	1.84185	7.58756	1	3.00034	1	2.26763	6.03966	1	1	3.19086	4.71176	3.59057	3.26273	3.69363	1.03978	2.90726	1	1	1	1	1	1	1	1	1	1	1	1
C.cajan_22548	Uncharacterized protein	1.61364	2.52245	3.4965	4.16779	3.12653	2.58807	3.63212	1.78067	2.68601	3.47842	1.79515	3.72559	2.1802	2.47983	2.42003	2.76575	2.33797	3.39197	2.66046	1.1503	1.92384	0.592129	-2.9561	-0.946744	0.355591	1.48613	3.46695	1.05093	3.54999	0.698076
C.cajan_22629	Uncharacterized protein	5.11752	3.56735	4.37312	1.25385	5.13056	2.65805	3.71775	2.83399	2.40504	3.66831	3.51367	4.54198	0.558767	1	1.71267	3.79216	4.71339	5.11844	2.2181	0.563773	0.614097	-0.380213	0.118944	0.897411	0.309991	1.64474	3.82153	3.09156	4.84392	1.7437
C.cajan_22654	Putative cyclin-A3-1 (G2/mitotic-specific cyclin-A3-1) (CycA3;1)	-0.195206	3.00406	3.826	4.92711	2.57513	3.03951	3.82777	1.46239	2.13138	4.05587	-0.876784	2.18828	2.33594	2.98613	1.10218	0.0620526	2.16108	2.16631	0.426662	-3.1067	-1.53784	-2.85183	-0.957697	-0.36395	1.79195	-0.663808	2.96495	0.900343	2.7084	1
C.cajan_22689	Tryptophan synthase beta chain 2, chloroplastic (EC 4.2.1.20)	2.35936	3.13223	3.44585	3.33234	3.12214	2.81717	3.44866	2.81263	2.86264	3.92597	1.91011	3.41113	2.37604	2.62069	1.97243	2.22593	2.76538	3.48276	2.411	2.17844	1.7674	1.50232	1.41754	1.81526	1.20664	1.37021	3.60772	2.96136	3.72919	2.38675
C.cajan_22690	Probable folate-biopterin transporter 4	-1.23793	2.53716	2.21472	3.22948	1.94956	3.02325	3.06176	1.36939	2.71889	2.75195	0.650075	3.33488	1.6251	2.40052	1.853	1.71687	2.22813	2.86038	0.238555	1.27229	1.02872	1.40756	0.778032	1.9461	-0.610973	0.728965	2.58793	1.41835	3.82389	0.587912
C.cajan_22702	Probable LRR receptor-like serine/threonine-protein kinase At4g26540 (EC 2.7.11.1)	-5.42754	4.09919	3.30488	4.23565	3.42924	4.13113	-0.678224	2.49495	3.01282	3.06685	1.88306	4.10049	3.44078	3.06923	2.72368	1.40223	2.7006	1.78719	-0.122766	-0.499985	1.48163	0.0500907	-3.51022	-2.67718	3.76209	2.55968	0.8477	-0.00414793	1.49433	-0.26424
C.cajan_22765	Nudix hydrolase 16, mitochondrial (AtNUDT16) (EC 3.6.1.-)	-1.1738	3.89392	3.6983	5.30503	1.27276	3.09208	5.05713	2.5307	2.6704	2.01923	-0.552592	5.73764	3.80744	7.21726	4.78236	-1.0099	2.66984	3.12536	0.365211	1.17457	-0.115643	0.742015	0.0134551	2.45576	1.80251	1.93161	4.88768	1.76219	3.92162	1.94148
C.cajan_22796	1-aminocyclopropane-1-carboxylate oxidase homolog 1	4.34221	1.46994	3.86038	4.31979	3.04453	-0.934022	3.85912	1.10279	0.289882	1.54901	0.386336	4.48393	3.07813	5.35976	3.53744	-1.10475	2.61614	3.92584	1.49991	-2.47644	-0.665995	-1.50503	-3.77982	-2.35105	1.46573	2.03649	2.03167	5.63041	3.22855	5.64766
C.cajan_22809	Anaphase-promoting complex subunit 4 (Cyclosome subunit 4)	0.332358	2.38551	2.23965	2.30246	1.8231	2.55052	3.39512	1.53887	2.25683	2.90375	0.463643	1.65986	1.426	1.14279	0.148687	1.38846	1.87876	2.21025	0.634352	0.591861	0.647858	0.75505	0.996475	1.43684	-0.140352	1.07891	2.51357	0.931812	3.03609	-0.622419
C.cajan_22910	ABC transporter G family member 11 (ABC transporter ABCG.11) (AtABCG11) (Protein CUTICULAR DEFECT AND ORGAN FUSION 1) (Protein DESPERADO) (Protein PERMEABLE LEAVES 1) (White-brown complex homolog protein 11) (AtWBC11)	-3.54919	-2.47695	3.30855	-1.21081	1.29629	1	6.29479	3.35077	1	6.10453	-0.624835	3.6837	3.27052	-2.01314	-1.45908	1	3.18257	1.05451	2.87416	-2.82378	1.23071	0.861749	-4.13088	-4.71094	-4.94216	1.20467	7.39081	-2.49894	-2.77814	-3.42738
C.cajan_22912	1,4-dihydroxy-2-naphthoate polyprenyltransferase, chloroplastic (EC 2.5.1.74) (1,4-dihydroxy-2-naphthoate phytyltransferase) (Protein ABERRANT CHLOROPLAST DEVELOPMENT 4) (menA-like protein) (AtMENA)	2.61759	-0.0234897	2.76277	-1.28781	4.58266	-1.66925	3.51056	-0.149602	1	4.99169	4.06236	2.95269	2.12156	1.92031	2.3962	0.907698	-1.31247	3.64468	1.89883	2.4675	2.67802	2.24646	2.79797	-0.53242	0.368981	4.21925	3.87047	1.43942	1.81283	-1.32693
C.cajan_22116	Uncharacterized protein	2.94277	4.51555	5.53604	4.1019	5.25463	3.27676	5.92927	4.05995	2.82466	4.84468	3.27984	4.86694	3.85581	2.8704	3.24752	3.8334	4.62973	5.10949	3.60842	2.68364	2.592	1.1729	0.546818	2.39535	-0.82465	1.84664	5.76376	2.92259	5.42133	2.4183
C.cajan_22156	Purple acid phosphatase 23 (EC 3.1.3.2)	-0.92988	1.6673	2.91227	-0.730083	1.19744	1.33768	4.22184	3.80265	5.03845	5.98533	1.32969	2.67795	1.58428	2.11628	3.46901	2.14446	2.54802	3.21198	2.32203	0.165944	0.230252	-0.522689	-0.922	0.863709	-1.27536	1.17801	2.27923	1.65428	3.53892	-0.0407254
C.cajan_22354	Transcription factor RAX3 (Myb-related protein 84) (AtMYB84) (Protein REGULATOR OF AXILLARY MERISTEMS 3)	-3.47592	2.64387	4.1575	3.40893	1.26381	3.7856	3.01358	3.6956	2.42679	3.698	3.5296	1.66945	0.705491	1	0.0803302	2.0976	4.33788	0.11398	0.827608	-0.238391	0.827949	1.29827	0.898673	0.238542	1	0.780974	4.00816	-0.0958882	0.10742	-0.943308
C.cajan_22463	Anthocyanidin 3-O-glucosyltransferase (EC 2.4.1.115) (Anthocyanin rhamnosyl transferase) (Flavonol 3-O-glucosyltransferase) (UDP-glucose flavonoid 3-O-glucosyltransferase)	-0.271378	0.470084	4.55173	1	5.63301	1	5.11439	1.5427	-0.516031	5.43044	4.82895	4.60716	2.89735	1.17658	1.33284	0.637508	0.465086	4.25904	3.41539	-1.08177	3.68194	1.37812	0.0210959	-1.67034	-1.05122	3.22233	6.13817	1.53635	2.24413	-1.16288
C.cajan_22493	Nuclear transcription factor Y subunit B-1 (AtNF-YB-1) (Transcriptional activator HAP3A)	3.17787	1.91815	2.76012	3.19857	3.21539	2.16899	3.21186	1.23484	0.471957	1.40822	0.78826	4.04878	2.63039	4.11336	3.06525	1.78593	1.99021	1.67269	2.17004	0.905081	-1.88149	-2.16301	-2.09704	-1.5684	3.03547	2.02735	1.63437	1.54474	2.64211	-2.65796
C.cajan_22516	PHD finger-like domain-containing protein 5B	-1.11848	3.24377	4.7077	3.90802	4.35954	2.67726	5.25396	3.98256	3.45691	3.79475	3.10316	3.89976	4.08835	2.6052	2.53127	2.78726	2.80783	3.91625	2.66489	-0.101007	2.01166	1.64946	1.72027	2.27283	2.36036	2.1228	5.92699	2.85705	4.82904	4.39618
C.cajan_22518	Cysteine-rich repeat secretory protein 11 (Plasmodesmata-located protein 3) (PDLP3)	1.74443	3.56798	2.98994	4.70973	1.88598	3.37498	4.43669	3.3699	2.47489	1.88318	1	2.30655	1.50541	0.0412009	0.171501	1.18838	3.69139	2.46999	1	-1.06903	-2.84403	-3.28577	1	1.22038	-1.65909	-0.128672	3.27714	2.36967	4.18043	1.95474
C.cajan_22525	Uncharacterized protein	-0.240796	3.26476	4.15747	-0.763036	4.16586	4.39945	4.41415	2.72743	4.22265	4.53929	-0.402319	3.05283	1.60576	1.34657	0.99374	2.45076	2.29278	3.26686	2.99639	0.535754	1.26689	-0.0520721	-1.13514	3.07511	0.241242	2.29757	4.75087	0.222941	4.48582	1
C.cajan_22567	Probable nucleoredoxin 2 (OsNrx2) (EC 1.8.1.8)	1	1.27688	4.9559	0.535386	1.18911	-2.28716	1.96023	1	1	-0.777173	-0.0861337	4.29019	3.11386	2.68967	-1.72979	2.95346	1	6.85854	4.1863	3.42966	4.18647	3.55048	-1.73712	-0.0825041	1.15728	3.97781	4.26054	4.07724	6.85766	-0.254682
C.cajan_22571	Probable nucleoredoxin 2 (OsNrx2) (EC 1.8.1.8)	1	-3.10928	4.10861	1	1.11309	1	7.82885	0.315647	-1.51324	5.92881	-1.942	4.27237	5.11215	-2.06386	1.59588	-0.614655	-1.73466	2.59538	2.96012	-0.740832	3.08629	0.6476	-3.65518	0.943231	-5.01629	0.652959	8.52437	-0.355802	1.34426	1
C.cajan_22630	Uncharacterized protein	4.88105	2.33368	4.05201	0.170694	3.82714	3.5587	3.51637	2.43493	1.87267	4.49761	3.01911	3.36264	1.15636	-2.02753	0.883073	2.98737	3.40603	4.16491	1.92518	-0.832285	0.231703	-0.741621	-1.06719	1.11707	-2.46419	1.24705	3.74043	2.27258	4.10759	1.83847
C.cajan_22836	Katanin p80 WD40 repeat-containing subunit B1 homolog	-1.42663	1.73495	3.31759	1.32315	2.63072	2.27425	3.9927	2.42414	2.13916	4.87451	1.08841	3.92018	2.45651	2.63654	0.947771	1.8533	2.2045	4.47067	1.00624	-0.894491	-0.845969	-3.86685	-4.48724	0.405873	-0.430126	0.221469	3.98867	-0.0813405	4.34738	-1.34173
C.cajan_22841	Uncharacterized protein	1.41743	4.45155	5.02051	3.7327	4.38665	4.4078	7.86316	4.03239	4.81046	6.44529	1.63529	5.12327	5.03593	1	3.64706	5.75454	4.68149	5.61376	5.70105	5.65035	1	1	1.59971	1	1	1	4.11247	1	5.74433	1
C.cajan_22875	Beta-xylosidase/alpha-L-arabinofuranosidase 2 (Xylan 1,4-beta-xylosidase/Alpha-L-arabinofuranosidase 2) (MsXyl2) [Includes: Beta-xylosidase (EC 3.2.1.37) (1,4-beta-D-xylan xylohydrolase) (Xylan 1,4-beta-xylosidase); Alpha-L-arabinofuranosidase (Arabinosidase) (EC 3.2.1.55)]	1.35166	6.19778	6.23586	6.89249	6.32957	5.81178	4.62813	5.35462	4.82458	5.03126	-1.07514	3.9734	1.06764	-0.217447	0.334706	2.88723	4.91549	5.6954	1.48598	-2.20308	-0.0572551	-3.20373	-4.60432	-4.10502	-4.33452	0.671991	4.05729	1.20547	6.57898	-0.497802
C.cajan_22991	Probable transmembrane ascorbate ferrireductase 3 (EC 1.16.5.1) (Artb561-3) (Protein b561A.tha14)	-0.746049	4.83263	4.12415	1.27621	5.8237	5.45587	3.10269	-2.86222	5.44942	5.88021	2.59768	3.54969	1.72573	0.734967	4.70788	5.17103	1.03052	4.06402	5.27966	3.68504	4.69372	1.59026	1	4.90872	-1.63729	2.48097	2.93067	-1.2906	2.84402	0.367516
C.cajan_23018	Uncharacterized protein	0.828103	3.4625	3.72967	3.12704	3.31281	3.55153	5.11948	4.88618	4.69887	3.46271	1.65965	2.32631	-0.362887	-1.79823	-3.12925	4.66528	3.68291	3.0455	4.47186	1.99357	1.93014	-1.18066	-4.2671	2.72237	-4.12027	-0.204183	3.64358	-0.661636	3.44534	0.762783
C.cajan_23027	Serine/threonine-protein kinase BRI1-like 2 (EC 2.7.11.1) (BRASSINOSTEROID INSENSITIVE 1-like protein 2) (Protein VASCULAR HIGHWAY 1)	0.420488	3.85237	2.68465	1.54985	2.28872	3.50274	3.50828	2.64023	3.64591	2.00601	1.19067	0.173805	-0.424453	-4.13341	-1.64683	4.1062	1.70975	2.4961	3.29144	2.99748	1.52721	-0.825156	-4.11216	0.334545	-4.5049	0.494436	1.97929	-1.72737	1.65024	-3.08346
C.cajan_23032	Uncharacterized protein	-1.18413	3.82065	2.68804	1.48533	3.68008	4.40225	3.89616	3.96533	4.49076	3.54939	-1.02856	2.14509	1.53636	1	-2.33188	4.72139	4.11337	3.61517	3.5805	2.68014	1.69305	0.0274655	-3.68245	2.89547	-3.50484	0.897008	4.34767	-1.58857	2.06998	-0.553041
C.cajan_13391	Protein IQ-DOMAIN 1	-2.82298	2.60926	3.68542	-0.46238	2.63164	2.08608	4.52409	2.44546	2.68189	3.32264	-0.96606	1.47859	0.27231	-0.34343	-0.329154	1.56939	1.51807	2.17582	1.1769	-1.80456	-1.3726	-2.29852	1	-0.906835	-3.31539	-0.272763	3.94004	-1.42449	3.25615	-2.98942
C.cajan_13460	Histone H3.2	0.407374	4.89169	7.2617	5.84571	5.68899	3.96621	7.68838	5.35277	4.82431	7.03417	0.385133	5.11369	5.002	3.29224	3.09817	3.71879	4.38678	4.41105	3.4414	0.868189	0.182107	-0.690384	-2.5928	2.11333	2.2687	2.67665	7.26576	2.38434	5.91729	-1.0115
C.cajan_13462	Histone H3.2	0.156733	3.74494	6.31846	4.29729	4.33927	2.33451	7.18796	4.25207	4.0092	6.03141	-1.04706	3.4194	4.39688	3.63622	2.59751	1.91867	3.06606	3.75184	0.96913	-1.37034	1.43621	1.13539	-0.988859	3.40718	4.93549	4.9862	8.8895	4.58515	1.73466	1
C.cajan_13550	Uncharacterized protein	4.42474	4.07928	4.09348	4.59148	6.40355	4.18939	4.14959	4.37281	4.88873	6.011	5.60709	4.62784	6.25039	4.81737	3.68947	6.18759	5.05793	4.1911	4.82565	4.12444	1	-4.80048	-0.543185	1	0.523883	-0.108175	-2.26023	1	2.63722	2.01725
C.cajan_13590	Ankyrin repeat-containing protein At5g02620	0.673719	2.38549	2.69925	2.62905	3.35483	1.83374	2.1826	2.0654	1.36247	2.38959	1.99686	3.38889	1.82324	4.64225	2.2091	1.91878	3.44963	3.45441	3.31774	1.59623	2.43757	-0.564549	-2.38366	-2.17851	0.218335	1.8122	2.01117	2.49085	3.50758	1.49858
C.cajan_13597	RuBisCO-associated protein	1	2.15296	-2.92666	1	3.7445	3.12296	1	1.89809	2.29334	1	1.14098	1	0.401019	1	1	2.17247	3.46516	4.74797	5.7084	1.2975	2.3304	-0.576996	-2.65003	-0.23782	1	0.941963	1	0.590291	7.14917	0.316829
C.cajan_13600	125 kDa kinesin-related protein	-0.615338	4.2433	4.60984	3.17611	3.82219	4.77324	4.53802	5.40893	4.00709	4.98428	3.43985	4.59928	2.95316	2.8113	2.77854	3.70981	4.58967	5.2401	3.46547	2.36621	2.42585	0.536053	0.66081	3.45391	0.759232	2.32951	4.97961	1.76519	4.91823	1.7106
C.cajan_13627	Abscisic acid receptor PYL8 (ABI1-binding protein 1) (PYR1-like protein 8) (Regulatory components of ABA receptor 3)	1.55321	1.69129	2.54024	4.75378	1.6478	4.12904	2.99648	2.51843	-0.849388	1.96578	0.143877	2.32569	0.803516	-1.37112	0.686039	1.36887	4.28897	3.28532	-1.81876	1	-3.23761	1	-3.2009	1	-1.34326	-1.38431	2.3653	4.75146	2.43476	5.37243
C.cajan_13673	Probable inactive receptor kinase At4g23740	-2.60956	2.71419	4.40117	2.65021	5.41565	2.30389	5.98349	2.10101	2.27557	5.47051	4.62212	4.48938	2.88563	2.40041	3.15102	2.36855	1.23936	3.3813	2.9385	1.57833	2.74965	1.63315	1.7106	-0.0569564	0.00491122	3.10282	5.30194	-0.328948	3.74346	-0.085907
C.cajan_13685	High mobility group B protein 13 (Nucleosome/chromatin assembly factor group D 13)	-2.31452	5.14661	5.82174	0.0785552	4.41251	5.19689	6.60328	4.12706	4.25185	5.87409	-1.07927	4.50911	3.04838	0.45566	1.9917	2.49908	3.17748	5.23415	1.74735	-0.158666	0.38187	-1.01834	-2.36153	2.08041	-1.74592	2.92034	6.25909	-0.564581	6.74865	-0.000406897
C.cajan_13732	Uncharacterized protein	0.254304	3.59013	3.37014	3.56813	3.1224	4.05189	2.8636	2.19251	3.26535	2.94085	1.69954	2.89921	0.550664	1.59643	2.48871	2.58147	2.4884	2.93228	2.89649	-0.196085	1.34835	-1.70442	-4.099	0.546512	-3.71801	0.603938	2.93929	0.759795	3.29807	-1.4744
C.cajan_13753	Putative cyclin-D6-1 (G1/S-specific cyclin-D6-1) (CycD6;1)	-0.228236	2.59865	4.8048	2.69823	3.75464	-0.290141	5.72538	2.2909	2.33476	5.3438	1.15021	4.12812	3.47772	-2.04773	0.485921	2.57482	1.06694	4.60623	2.57364	0.101758	1.09277	-0.330545	-1.37336	0.781586	-0.906659	2.81104	5.06905	0.414016	5.37365	0.0247736
C.cajan_13807	Protein TPX2 (AtTPX2) (Targeting protein for XKLP2)	-1.1954	3.59319	4.02611	-0.336357	2.90566	3.38968	4.90361	3.03394	2.83703	3.81655	-0.884831	3.31058	1.5574	0.179906	0.322217	1.58854	2.17687	3.7607	1.41133	-0.649899	-0.847614	-2.71634	-3.29849	0.356899	-2.11853	1.2471	4.4445	-1.02855	4.49987	-2.0867
C.cajan_13892	Protein argonaute PNH1 (Protein PINHEAD homolog 1) (OsPNH1)	-1.48986	2.06698	3.01229	2.45994	2.70014	2.16585	4.41901	1.0461	2.27543	2.49804	-0.978992	3.43973	2.52437	1.35662	3.79828	2.37852	-1.83267	4.55694	2.62245	2.02775	2.59802	0.0551679	-4.21034	2.52418	1.23729	2.25095	4.27078	0.131221	4.77045	-0.202877
C.cajan_14042	Uncharacterized protein	1	1.16122	4.18478	1	4.39977	2.16574	3.89924	1.63178	3.91846	4.16087	4.10495	1.61661	1.57557	0.876417	7.12584	4.08744	0.1623	2.70948	6.33681	1.88161	4.67487	-0.541305	-1.21	-1.38816	1	2.39343	5.25997	4.59911	2.50179	2.9574
C.cajan_14069	Transcription factor RADIALIS	-0.481892	0.00188869	1	1	8.35647	1	3.91258	1	1	7.05976	3.23126	-0.336624	2.88632	0.420326	3.47457	1	1	2.70593	1	1	1	1	1.53708	1	-0.231203	1	1.96765	1	3.66967	1
C.cajan_14104	Uncharacterized protein	1.53283	3.31179	3.09893	3.62889	3.99499	3.4859	4.01153	3.322	4.0222	3.66267	4.08863	2.5558	1.81058	1.14861	5.20874	4.28245	2.08355	2.99179	4.61722	2.70735	3.59396	2.68377	0.056958	0.878922	1.15377	2.16517	3.12752	1.36682	2.26249	-1.41749
C.cajan_14319	Uncharacterized protein	1.34468	-0.770004	1.99692	-1.51901	5.28397	-0.521935	2.41993	0.0961944	-0.756107	4.76535	4.5771	3.50583	1.53438	-0.131779	0.0479711	0.804277	0.710402	4.07234	1.46272	2.25136	2.72182	2.29979	3.16379	0.829314	0.20833	1.58391	3.17141	1.5424	3.57043	-0.0286415
C.cajan_14462	Uncharacterized protein	-2.49897	4.1179	5.93427	-0.723808	4.23847	4.20326	6.43502	3.92375	3.47858	5.33218	0.591775	4.328	3.75381	0.425943	2.24144	3.87153	3.99834	3.3768	3.88793	-0.154625	1.48973	-0.166525	-3.42265	2.72367	0.730297	3.01098	7.23443	-0.553947	6.34022	-0.266104
C.cajan_14465	Pentatricopeptide repeat-containing protein At1g05670, mitochondrial	1.32132	1.26276	1.46418	2.73448	1.89012	0.807099	2.47687	1.91182	1.32905	2.78699	-0.0857998	2.30896	2.80745	2.18076	3.31293	1.27045	1.54859	1.55599	0.105893	-0.131125	-0.282816	-0.816616	-0.560045	0.440729	2.77753	1.40736	2.0383	1.31026	2.82159	1.15476
C.cajan_14488	Uncharacterized protein	3.51235	2.36626	3.78256	2.73896	3.43006	5.57007	1	3.65935	3.17887	1	1	1	1	4.50437	1	2.82338	2.0077	4.66276	1	1	1	1	1	1	1	1	0.35655	1	1	1
C.cajan_14577	Photosystem II reaction center protein H (PSII-H) (Photosystem II 10 kDa phosphoprotein)	1.92782	1.40477	3.08364	1	7.44424	6.21847	3.11549	1	4.08627	9.50918	5.40212	4.22273	3.81427	1.88273	4.04624	1	1.00842	2.40599	6.78477	2.64336	0.999365	1	1.68194	1	0.30305	0.830483	0.177497	1	2.63745	1
C.cajan_14578	Cytochrome b6	1.23507	1	2.16206	1	6.246	5.00941	1.99567	0.451182	4.48796	8.45882	4.75134	2.68336	1.78397	2.07046	3.85773	1	-0.448296	0.985158	5.57877	2.04589	3.06613	2.11948	2.69859	-1.24486	2.59014	1.95389	0.929746	1	2.24182	-0.0640636
C.cajan_14585	Uncharacterized protein	-2.51707	3.63897	4.70006	-1.36829	3.39906	3.37246	4.68596	3.38058	3.40354	5.13245	-0.725437	3.8132	1.99374	1.07346	0.207793	2.10996	2.47967	3.93208	1.22859	-0.318714	-0.122446	-0.978995	-3.74784	1.46147	-0.319002	1.7383	4.75953	-0.757555	4.73095	-1.02374
C.cajan_14591	Uncharacterized protein	1	7.40937	8.24545	10.06	6.29451	6.76365	3.53068	-2.21946	7.38483	6.07624	2.00694	8.91883	8.58729	9.54526	7.85022	-0.655208	-1.90271	6.77762	4.27199	1	-0.0368648	-2.38227	-4.28427	-4.03159	4.91867	3.92137	2.89154	4.78893	1.8043	7.09608
C.cajan_14766	Annexin-like protein RJ4	-3.43672	6.99902	7.46044	8.31417	2.42133	4.50094	7.08813	-0.0639625	5.55785	1.61887	-2.15143	5.66175	3.4546	1.82908	0.53444	-1.73839	6.38797	9.02131	-0.689776	1	1	-3.24815	1	-3.68865	-0.343207	2.97783	6.06947	8.69315	9.7043	8.2483
C.cajan_14775	Putative uncharacterized protein (Fragment)	-2.88276	0.397628	8.23286	1	5.58424	1	8.22637	-3.44875	1	8.22571	-0.504512	6.44542	4.67641	3.76082	2.19296	-3.60236	1	0.325133	3.24474	1	-4.29936	1	-4.08863	-2.67403	1	2.49292	8.71253	-3.44494	-1.80649	1
C.cajan_14864	Condensin complex subunit 1 (Chromosome assembly protein XCAP-D2) (Chromosome condensation-related SMC-associated protein 1) (Chromosome-associated protein D2) (Eg7) (Non-SMC condensin I complex subunit D2)	-0.96946	2.61678	3.55256	1.33047	1.30113	2.7613	3.91457	2.23929	2.28297	3.27489	-2.12184	2.63691	1.73531	4.13619	0.698894	1.18825	1.35276	2.71527	-0.475142	-1.69772	-2.42993	-3.39005	-3.1619	0.232391	0.0499374	0.614295	3.4008	-0.636524	3.57094	-2.23963
C.cajan_14916	Anthocyanidin 5,3-O-glucosyltransferase (EC 2.4.1.-) (UDP-glucose: anthocyanidin 5,3-O-glucosyltransferase)	1	5.87529	5.86184	4.43898	6.96064	4.35291	6.03618	4.22129	3.91199	5.0128	1	6.51592	5.04177	5.4386	3.73728	3.56871	3.881	3.56565	1	3.80656	1	1	1	1	1	1	1	1	0.588546	1
C.cajan_14917	Baicalein 7-O-glucuronosyltransferase (EC 2.4.1.253) (UDP-glucuronate:baicalein 7-O-glucuronosyltransferase)	1	4.3463	4.08823	3.53944	5.42603	1	5.26623	2.63969	4.36442	4.70894	1	4.80368	3.1958	4.86714	1.85348	1.5083	0.653601	3.68321	1	2.2079	1	1	1	1	1	1	1	1	1	1
C.cajan_14933	UDP-galactose transporter 2 (At-UDP-GalT2)	-3.16362	2.58063	3.08092	1.34343	2.19833	3.30311	2.75248	-0.115363	2.12927	2.4166	-1.81242	4.44087	1.75077	3.36386	2.83136	0.0140696	0.548091	2.79586	1.26878	-1.99288	-2.23493	-2.8393	-3.7626	-0.962865	-2.51078	-1.10912	2.06511	-0.229034	3.14155	0.305842
C.cajan_14956	Uncharacterized protein	2.26182	3.25005	4.01201	3.78988	4.33602	2.24179	4.73204	2.86911	2.18173	4.29724	2.92476	3.35751	2.42984	1.2903	2.00389	2.8225	3.00057	3.37514	2.20893	2.94626	2.01654	1.98092	1.24613	2.23578	1.04309	1.84479	3.12196	1.96031	3.35686	0.824556
C.cajan_14990	Transmembrane protein, putative	2.54203	2.56396	2.19973	2.60644	4.50283	0.23406	3.46356	3.04438	1.45568	2.59183	2.40749	1.29442	1.98303	0.814214	2.52264	1.66932	2.81841	3.2191	0.774232	1.60165	1.10376	0.92998	1.0457	2.1545	-0.0114862	1.10638	1.93701	1.30565	2.37951	2.08832
C.cajan_15073	Peroxisomal nicotinamide adenine dinucleotide carrier (Peroxisomal NAD carrier) (Peroxisomal membrane protein 38, (PMP36)) (AtPMP38) (Protein ABERRANT PEROXISOME MORPHOLOGY 3) (Solute carrier family 25 member 17)	1.73428	3.37387	3.93822	2.84925	3.16296	1.72768	3.57457	2.45821	2.33237	3.31183	0.490632	3.36408	2.52432	2.50301	0.492192	1.5132	3.38326	3.35796	2.37846	0.953623	1	-0.487286	1	1	1	1	-3.33872	1	3.57922	1.174
C.cajan_15084	UPF0481 protein At3g47200	-2.40917	3.18248	1.74442	0.737444	0.457437	3.53987	3.08714	2.79125	3.31051	3.23831	-3.62768	3.70863	2.83941	4.29527	3.56355	2.99503	2.33591	2.05411	0.0810942	1	-1.79937	1	1	-0.293835	1.55883	3.21123	3.77741	3.07331	3.46913	2.71167
C.cajan_15180	Uncharacterized protein	-0.321097	3.55118	5.06452	3.84691	3.76269	3.37478	4.98996	2.45291	3.20184	4.51866	1.77153	4.14415	2.32756	1.18945	2.41997	2.24564	2.25032	3.75811	0.0201003	-1.66758	0.0868924	-0.928369	-5.49777	-1.1009	-3.2341	-0.0143334	4.40397	0.838976	4.53846	0.369305
C.cajan_13331	Gibberellin 3-beta-dioxygenase 1 (EC 1.14.11.15) (GA 3-oxidase 1) (AtGA3ox1) (Gibberellin 3 beta-hydroxylase 1)	1.33642	-0.109942	5.49583	7.06324	4.18585	1	2.91085	5.44297	0.392647	1.54955	1.83348	3.3357	-0.413532	-1.77998	4.25844	-0.25678	1.16125	1	2.87746	2.42689	3.78986	2.74422	0.510142	1	2.03355	-0.461462	3.79596	-1.31628	-4.23644	-1.04815
C.cajan_13386	Coatomer subunit zeta-3 (Zeta-3-coat protein) (Zeta-COP 3)	-1.30004	3.40129	4.14963	4.15121	4.35271	3.92542	3.97561	2.74148	3.93508	4.61876	2.66467	5.24058	2.8684	3.84823	5.08998	2.5579	3.25326	4.02013	3.56716	0.978379	1.47468	0.376668	-2.70001	2.32532	0.821114	1.12041	3.30528	2.29186	3.6149	1.39958
C.cajan_13387	EPIDERMAL PATTERNING FACTOR-like protein 3 (EPF-like protein 3) [Cleaved into: MEPFL3]	1	1.29273	1.70031	4.27586	3.80944	2.95862	4.4493	6.72929	2.26297	4.98258	1	1.9503	0.917638	1	1.42717	2.81496	8.77642	0.660125	3.39591	1	0.676773	0.680558	0.74883	1	1	-0.492036	3.38823	1	-0.145594	1
C.cajan_13396	Uncharacterized protein	-0.178391	4.2637	5.60884	3.52455	4.77295	4.54393	5.49798	4.75528	5.78091	6.43187	4.59034	2.27429	2.86913	1	2.51168	6.3161	4.07852	3.47462	6.03003	1.96572	5.09746	3.26201	-0.00490049	2.96203	-1.34566	2.94365	7.03515	1	2.06853	1
C.cajan_13401	Threonine synthase, chloroplastic (TS) (EC 4.2.3.1)	2.359	4.62278	4.32737	4.52354	4.15175	2.91089	4.51354	3.14167	3.43799	4.23958	2.83595	3.89831	4.70591	3.85913	4.74982	2.99698	4.08027	3.91658	3.67907	3.77988	0.642397	1.65898	0.388112	1.04768	2.21136	2.29594	1.20926	1.25869	3.87358	0.85884
C.cajan_13405	PHD finger protein ALFIN-LIKE 5 (Protein AL5) [Cleaved into: PHD finger protein ALFIN-LIKE 5, N-terminally processed]	0.566815	1.97753	3.54092	3.02541	-0.386661	1.0975	4.84466	2.40553	1.26682	2.83172	3.78943	4.26273	3.28056	2.73806	2.08152	2.32202	1.3809	3.2131	1.95312	1.0323	1.30888	0.195499	0.137294	2.8419	1.00349	1.57368	4.08673	2.75181	3.78117	2.06887
C.cajan_13459	Uncharacterized protein	5.1338	2.9882	2.21334	1.41308	4.27566	2.97196	2.74203	3.14951	3.07863	4.13045	2.4805	2.68984	0.273468	0.593612	-0.866481	3.13018	2.23777	3.21248	1.68578	-2.84699	0.00699451	-0.215886	1.64088	-2.3379	-2.89396	0.275377	1.60555	2.25831	3.91747	1.50871
C.cajan_13465	Uncharacterized protein	-2.45473	2.66199	2.08665	-0.129275	1.94468	2.04756	3.43905	2.1631	2.81232	3.48491	0.258507	1.05791	0.653253	-1.94853	-2.23714	2.00759	1.39566	1.68881	2.17901	-1.84713	1.27522	1.37378	1.1009	1.58429	-1.68622	2.29428	3.25378	-1.32109	2.85511	-1.03293
C.cajan_13472	DNA-damage-repair/toleration protein DRT100	5.09981	1	7.82937	1.04254	6.10804	1	1.73842	1	4.63452	5.20681	1.42919	3.98994	9.70633	4.8071	7.97729	1.17745	1	3.22107	5.36097	1.25006	1	-0.561975	0.732235	-0.989088	1	-0.657002	1	-2.92509	3.32432	7.54955
C.cajan_13497	Origin recognition complex subunit 1 (DmORC1)	1.49517	4.07565	4.01456	4.30445	2.28951	3.3417	4.1727	2.12043	3.02815	3.69313	-0.857304	3.10337	2.67665	3.42883	0.952565	2.30972	2.95962	3.06164	0.694871	0.130852	-2.20761	-1.46688	-1.96984	-0.285219	1.25243	0.57023	2.67478	1.62545	3.45298	-1.91695
C.cajan_13498	Aldehyde dehydrogenase family 3 member F1 (EC 1.2.1.3)	-3.54539	-1.32384	5.08352	0.586798	5.65251	1	6.66129	-2.9203	-0.789003	7.48303	3.87196	6.08995	5.22887	3.92339	4.39955	0.907729	-3.12642	4.70426	1.49732	-3.09113	2.98934	0.898835	-1.81865	1.7622	2.16752	5.19041	6.40875	2.88121	2.57907	1.14891
C.cajan_13505	Uncharacterized protein	2.23245	2.62046	2.67748	2.59598	3.30007	2.18488	3.36487	2.62175	2.58386	3.24414	2.04861	2.24523	1.10168	0.20578	1.32437	3.93689	1.87575	2.66523	3.47097	3.03252	1.72694	0.564446	1.00915	1.67109	0.503115	2.47902	2.93115	1.99512	3.06017	1.74268
C.cajan_13580	Copper transport protein CCH (Copper chaperone CCH)	1	1	3.78462	1	1.90308	1	5.27183	1	1	4.09758	0.73007	1.52244	1	1.3292	4.36005	1	1	1	1	1	1	1	1	1	1	1	4.76948	1	1	1
C.cajan_13619	Interactor of constitutive active ROPs 3 (ROP-interactive partner 5)	-0.599346	2.70234	4.09841	-0.728507	3.49971	2.86966	5.17228	0.728495	2.96292	4.8254	1.66219	4.14185	3.05246	0.218037	1.41547	4.12484	1.06344	4.18334	4.05431	2.59644	1.82049	-0.548653	-1.46567	3.02149	-2.64071	1.98717	4.87753	0.11358	4.51587	-0.283908
C.cajan_13664	Disease resistance response protein 206 (Dirigent protein PI206)	-0.817257	5.0194	4.37722	0.231899	6.41821	5.38482	3.90699	5.56892	5.61148	5.7029	3.59298	4.07847	2.15668	2.28496	5.88283	3.90778	4.69954	2.93841	3.97224	1	2.28227	2.63816	-2.00916	3.56811	-2.73418	2.6643	3.4826	-1.40742	1.15118	1
C.cajan_13666	Uncharacterized protein	1.84536	1.13656	2.30025	0.550497	3.5997	0.265149	2.98545	1	-2.0592	4.32126	5.64534	3.22382	3.40494	2.5431	2.851	-3.0873	1	4.37992	1.92437	2.7532	1.14429	0.704943	2.10975	-2.77374	-0.0170827	1.54498	2.01228	1.79052	1.43408	1.034
C.cajan_13690	KAT8 regulatory NSL complex subunit 3 (NSL complex protein NSL3) (Non-specific lethal 3 homolog)	3.79675	3.01349	3.78221	5.04433	0.844008	2.45918	4.60584	2.87508	2.56381	2.88195	-0.0839102	1.79179	2.53803	2.69733	1.31707	3.09061	3.17798	1.66546	0.624063	-0.011796	0.0672808	-0.0535057	-1.12588	2.80929	0.121533	1.17866	3.68467	1.89722	3.15899	2.82375
C.cajan_13691	Uncharacterized protein	1.31862	1.3167	1	1	1	2.34917	2.30028	4.0236	3.58158	1.99508	5.24156	3.64416	3.30441	2.80402	1.16387	1	4.91577	4.54137	1.8815	1	-1.47531	0.333859	1.23825	1	1.8404	1.71689	5.0675	1	3.91266	1
C.cajan_14008	Uncharacterized protein	1	1	0.93797	1	8.73529	1	6.27112	1	1	9.16406	1.92224	3.41209	3.76623	1	4.05817	1	1	1	1	1	1	1	1	1	1	2.02497	3.864	1	1	1
C.cajan_14060	Probable xyloglucan glycosyltransferase 5 (EC 2.4.1.-) (Cellulose synthase-like protein C5) (AtCslC5)	-1.85274	2.57516	3.75503	3.27197	3.75258	2.61258	3.38942	1.72741	2.44431	4.22717	2.13982	4.47454	3.76661	4.82714	2.34859	2.73668	0.597069	3.81781	2.50481	1.17974	1.61951	-0.0310363	0.14629	1.10274	1.48216	1.60442	2.75041	1.7637	3.26284	1.49732
C.cajan_14148	Uncharacterized protein	2.14857	4.34113	4.64086	1	2.95172	1	5.72341	2.77197	3.51118	1	2.47043	3.67682	3.8928	1	3.77006	1.97949	0.593602	5.4103	3.03074	1	1	1	1	2.79783	0.9844	1.48355	4.84317	1	1	3.53331
C.cajan_14310	Probable polyamine oxidase 5 (AtPAO5) (EC 1.5.3.-)	1.67333	4.65122	4.63982	2.15538	4.11353	4.20972	5.19869	2.38048	3.29462	4.93426	4.12885	3.96839	2.18858	-2.45385	0.75925	4.03696	2.17664	2.5883	3.14549	1.02428	1.49994	-0.67834	-0.220801	-0.0951468	0.205418	1.06892	3.55599	0.247575	1.85229	-0.724628
C.cajan_14428	TPR repeat-containing thioredoxin TTL1 (Tetratricopeptide repeat thioredoxin-like 1)	1.40267	3.69407	4.84257	3.30737	3.84479	3.84325	4.13379	2.64312	2.76655	4.36307	1.9283	4.78644	3.09455	4.51728	3.677	2.3401	3.1462	3.92167	2.02198	0.485478	2.27487	1.21943	0.203727	0.6881	3.1721	3.14657	4.97869	3.20496	4.16124	2.76283
C.cajan_14463	Uncharacterized protein	2.04465	2.35882	3.78841	2.92012	3.93534	1.73429	4.7995	3.79307	1.23042	4.44687	0.804491	3.44229	3.33059	2.01794	2.92387	2.35286	3.2626	4.12329	0.0357365	-1.5784	0.110644	-0.797496	-0.976495	0.145025	4.19792	2.62778	4.39274	1.64306	4.28249	0.686272
C.cajan_14464	Uncharacterized protein	-0.559479	1.37167	3.32828	1.51811	1.94181	-1.01513	4.21184	3.96518	0.777418	4.00057	3.3997	3.18658	4.79277	2.71894	4.91904	1.52125	2.61388	2.90599	0.33754	-1.39844	-0.204649	-1.32856	0.135522	-0.829844	2.88749	2.16184	5.03653	-1.40557	1.33935	1
C.cajan_14470	Uncharacterized protein	1.02662	1.37451	3.01197	2.05363	4.31046	2.17662	3.48182	2.36505	1.13375	4.23357	2.3404	2.65835	1.15454	0.775034	1.95067	1.85101	2.51155	3.14712	2.2634	2.25704	1.59084	0.744196	0.896799	0.614286	-1.06007	1.06899	3.40742	1.7532	3.00617	1.25828
C.cajan_14472	Uncharacterized protein	1.71703	3.48862	4.3203	3.30256	5.10355	3.6239	5.00607	2.49624	3.74068	4.8125	2.20825	4.46644	3.52311	3.36901	3.23239	2.94293	2.07362	4.49987	2.44584	1.699	1.4621	1.37973	0.669335	2.03997	1.19754	2.45223	4.47407	2.66839	4.57934	2.78397
C.cajan_14486	NADPH-dependent diflavin oxidoreductase 1 (EC 1.6.-.-) (NADPH-dependent FMN and FAD-containing oxidoreductase)	0.670795	2.59819	2.17064	3.13213	1.44101	1.68505	3.23104	2.34476	1.94882	2.91897	1.92977	2.01051	1.84828	1.39104	1.72864	2.85682	2.21353	2.31831	1.79153	2.07949	1.68125	1.8315	2.27055	3.84234	0.879808	1.0692	2.34201	1.09963	2.8008	-0.771281
C.cajan_14521	Kinesin-like protein KIN12A (Phragmoplast-associated kinesin-related protein 1) (AtPAKRP1)	0.875473	3.59971	3.94357	-0.430349	2.38127	3.56686	4.04633	2.50996	2.81947	3.61816	-0.882273	2.90079	1.11106	0.518434	-0.0907092	1.57668	1.58107	3.58327	0.792855	-1.97285	-0.282158	-2.57942	-3.68078	0.449672	-1.37717	1.15413	3.88638	-0.911535	4.18902	-0.0535207
C.cajan_14586	Root phototropism protein 3 (BTB/POZ domain-containing protein RPT3) (Non-phototropic hypocotyl protein 3)	6.53359	1.45781	1.48922	-0.581102	3.64968	0.604792	2.10598	2.01024	0.253505	2.02025	-2.93384	2.8603	0.0719823	1	1	-0.0641601	3.74518	4.05859	0.42605	-3.7481	-0.738387	-1.19822	-2.59749	0.256105	-4.33361	0.124738	2.78085	6.44988	5.28029	4.56967
C.cajan_14646	Subtilisin-like protease SDD1 (EC 3.4.21.-) (Cucumisin-like serine protease SDD1) (Protein STOMATAL DENSITY AND DISTRIBUTION 1)	0.352521	3.96322	3.76622	3.44062	3.95222	3.89006	4.50701	3.15218	3.46591	4.26483	1.45791	3.96625	2.24385	0.993174	1.20764	3.80849	3.0467	4.50161	4.47122	2.65994	3.22284	1.83944	2.1185	2.25994	-0.300642	2.26927	3.93528	0.688726	4.5857	-0.556987
C.cajan_14710	Uncharacterized protein	-3.40816	1.59655	2.79148	-0.0896941	3.13609	2.75688	2.66388	-0.957981	2.47768	3.66289	1.81391	2.96731	3.23908	2.21681	2.65243	3.36379	0.658115	2.73458	1.17354	-1.74064	0.621478	-1.55882	-4.06641	1.54165	2.06267	1.45363	2.44074	-1.51675	0.745521	1
C.cajan_14737	Uridine-cytidine kinase C (EC 2.7.1.48) (Cytidine monophosphokinase C) (Uridine monophosphokinase C)	3.11877	3.45984	3.78544	4.51579	1.87107	2.31933	3.1133	3.19906	2.92016	3.02988	2.41071	3.13038	1.70727	3.32866	1.15868	2.55224	3.2468	2.98984	1.80933	1.90905	1.08875	1.59573	-0.366057	2.11032	0.968887	0.846746	2.67047	2.33574	2.03557	3.18954
C.cajan_15137	Uncharacterized protein	-1.16291	3.15466	4.16782	0.211187	2.39106	2.34145	4.83608	2.53649	2.5865	4.40171	-0.68548	2.59678	1.67553	2.91846	1.19797	1.3378	1.874	2.91252	0.692677	-0.956468	-1.34409	0.947307	0.392339	-0.190214	0.408331	1.52848	4.28446	-1.0948	4.06508	-2.73719
C.cajan_15167	Cell division control protein 6 homolog (CDC6-related protein) (p62(cdc6))	0.808986	4.06963	4.42676	4.92975	3.21297	3.55105	4.71568	2.78294	2.85586	3.53527	-3.56599	3.05572	3.0303	3.68395	1.18649	2.90406	3.47184	3.4908	0.673538	-0.790232	-2.26216	-2.705	-2.03484	0.209017	1.84919	0.681053	3.6019	1.59985	4.00386	-1.15622
C.cajan_15181	Mitochondrial uncoupling protein 2 (AtPUMP2)	3.01193	4.12984	4.11596	4.49961	2.9601	3.53456	4.23161	2.8874	4.24358	4.20996	3.29567	5.04296	3.98698	3.77663	4.25791	3.46077	3.06852	4.76736	2.31715	2.0708	0.558797	0.698023	-2.91279	2.34955	1.11926	1.38212	2.12648	2.03709	3.39009	2.39692
C.cajan_15238	Cyclin-A2-2 (Cyc3b-At) (Cyclin-3b) (G2/mitotic-specific cyclin-A2-2) (CycA2;2)	-3.96312	1.74203	2.57453	-2.22716	2.09098	2.40852	3.55764	3.17189	2.79111	3.99159	2.85338	2.46779	0.652252	-0.678631	1.2561	1.87658	2.59177	2.76276	0.388333	-2.15037	-0.510667	-0.800578	-2.24324	0.256757	1	0.626327	3.94409	-3.91655	3.08961	1
C.cajan_00054	Probable xyloglucan glycosyltransferase 5 (EC 2.4.1.-) (Cellulose synthase-like protein C5) (AtCslC5)	-0.786502	4.30555	3.71495	2.6558	4.67123	1.61035	3.37589	3.44812	4.55698	5.30528	4.15023	4.73091	3.0747	4.1478	3.47642	3.07295	3.16955	5.27614	3.25732	0.864509	1.59916	-1.48004	-2.76424	0.427703	-2.88088	2.42197	3.16898	1.72325	2.47739	2.63646
C.cajan_00186	Uncharacterized RNA-binding protein C17H9.04c	1.0006	5.8492	6.59102	6.53391	5.61125	5.63192	7.82727	4.70934	6.03524	5.8316	0.492151	5.2221	4.07699	1	1.98867	6.22332	3.66267	5.04099	5.49071	4.28693	1.81797	1.90355	1	4.02033	-3.55798	3.75405	6.75922	1.77615	5.63094	-0.259694
C.cajan_00300	Hexokinase-1 (EC 2.7.1.1) (NtHxK1)	-2.17162	3.37377	0.998318	1.4505	1.14937	3.18816	2.65547	1.52168	3.89369	-1.30484	-0.384951	5.46035	2.2317	5.49273	2.59841	1.54536	1.80905	1.0067	1.68331	1.41089	0.89998	0.748873	-1.52994	1.50228	1.74069	1.52244	1.96156	0.467989	0.403366	-2.93587
C.cajan_00304	Uncharacterized protein	-1.71808	2.56785	3.34263	1.641	1.81737	2.33568	4.31405	3.21895	1.72287	2.70452	-1.18982	2.24984	1.19405	2.06803	-0.033354	0.0493798	4.63085	2.21497	-0.440113	-0.848952	-2.40941	-2.2888	-4.19248	1.85969	-0.407059	0.518021	3.24108	0.167525	3.51	-0.484378
C.cajan_00326	CASP-like protein 3A1 (VvCASPL3A1)	0.053167	5.53544	4.27237	4.446	3.9343	5.34842	3.49024	5.38207	4.45235	3.37836	1	4.33556	2.43282	-0.151485	1.64504	5.40735	6.94733	3.61333	3.5948	1.21322	-1.12054	-1.61161	1	3.82272	-2.26112	1.72927	4.61112	3.12619	3.1346	4.06183
C.cajan_00329	Dehydration-responsive element-binding protein 3 (Protein TINY 2)	1.20958	4.89871	2.14707	1	2.7736	1.89099	2.34111	1.62099	4.52374	2.65221	2.7153	3.34768	2.36825	-1.10565	3.96582	1.76862	1.2165	4.42436	4.29981	2.39405	5.04172	2.68059	2.38925	-0.976418	-2.84841	3.02579	3.57247	0.451625	2.60352	0.492233
C.cajan_00344	Protein NRT1/ PTR FAMILY 1.2 (AtNPF1.2) (Nitrate transporter 1.11)	3.3359	3.88135	3.59109	4.61901	1.74071	3.95487	2.31473	3.69527	2.88827	1.22481	-1.86424	1.63498	0.254159	-0.230775	0.525337	3.22016	3.28275	2.00295	1.55783	0.987495	1.12489	-0.232055	-1.59972	0.96885	-0.255088	0.446891	2.30996	4.07381	3.457	5.40227
C.cajan_00372	Uncharacterized protein	1	1	0.522237	4.96041	1	4.82594	1	5.12551	1	2.95944	1	2.15558	1	1	1	2.85819	8.72038	5.1698	1.23444	1	1	1	1	1	1	1.01915	1.80154	1.24959	4.45711	1
C.cajan_00376	Uncharacterized protein	2.04811	0.0767369	4.74091	0.323439	3.77404	1.46398	4.90006	5.2702	1.21969	4.78381	3.59829	4.37411	2.08429	-0.49481	2.29343	3.3717	6.00838	4.27932	3.44015	3.6504	2.95069	2.96168	0.995036	0.875646	-1.96673	1.97986	5.80029	1.12551	5.23514	-0.634355
C.cajan_00395	Putative pentatricopeptide repeat-containing protein At3g23330	1.9793	2.59225	3.0162	3.51833	2.49703	0.872514	2.82364	1.91219	1.87242	3.42535	2.07393	1.98118	2.82084	2.64566	1.82361	1.86756	2.5337	2.068	1.39073	1.72196	0.677359	0.835269	-0.00255583	1.93851	0.999863	-0.496088	1.16213	1.31154	2.21446	1.6064
C.cajan_00453	Dof zinc finger protein DOF1.7 (AtDOF1.7)	1.60469	3.03682	4.21287	3.38211	2.85313	1	3.06185	1	4.28525	1	3.45543	2.73026	2.65256	1.5334	2.84062	4.54882	1	0.466778	3.00749	4.67374	1	1	1	1.70987	1	-5.60046	1	-5.54633	0.697729	1
C.cajan_00495	Chaperonin CPN60-like 2, mitochondrial (HSP60-like 2)	2.2384	5.14657	4.47307	5.14587	2.32538	4.2373	4.84603	3.65136	4.25856	3.76592	2.60035	3.75762	2.64632	1.81848	0.914542	3.09631	4.0713	4.00245	1.86395	2.63502	1.67113	2.23529	1.43055	3.00842	0.657677	1.62408	3.52066	1.70349	4.45855	0.484313
C.cajan_00519	DNA replication complex GINS protein SLD5 (GINS complex subunit 4) [Cleaved into: DNA replication complex GINS protein SLD5, N-terminally processed]	1.51865	2.20964	2.91429	3.41575	1.98258	1.90966	3.81764	1.75728	2.30449	0.85544	-2.12427	2.05402	2.27853	3.61465	1.14577	2.15009	2.90901	1.05303	0.589121	-0.831774	1	-1.03038	-2.24766	-0.411324	0.948092	0.674479	2.3636	0.650709	2.64834	-0.629996
C.cajan_00691	Uncharacterized protein	2.6275	3.94316	3.98845	3.53298	4.30927	4.05013	4.91759	3.7798	3.94629	4.83801	5.02865	4.04165	3.30446	2.90568	3.72686	3.46955	3.88674	4.66991	4.82343	3.86589	2.76497	1.82118	1.06448	2.43703	-0.250328	1.3052	2.81745	0.700244	3.56572	-0.710163
C.cajan_00732	Putative kinase-like protein TMKL1	-1.06462	4.01472	4.33991	4.76418	2.27169	3.05182	4.72659	2.13256	3.13051	1.87225	-3.8359	1.76919	1.66669	1	-0.375714	4.28354	1.51829	3.26271	1.49245	0.503969	-0.743272	-1.0875	1	1.97925	1	0.715709	3.70541	0.429825	3.5305	0.558797
C.cajan_00759	Monocopper oxidase-like protein SKU5 (Skewed roots)	-2.13461	2.25139	3.30919	2.23857	2.90999	2.61215	3.70486	2.2162	3.13557	3.05951	-0.792664	2.83849	1.14477	0.879165	1.08715	1.73071	1.70827	3.61878	1.95893	1.0061	0.656743	0.129454	-1.56604	0.689836	-2.38078	0.49505	3.45345	1.49895	2.71615	0.797279
C.cajan_00795	Protein ASPARTIC PROTEASE IN GUARD CELL 1 (AtASPG1) (EC 3.4.23.-)	0.116378	1.06012	4.31778	4.05047	3.17924	0.400778	4.59418	4.17932	3.8692	4.18438	0.296205	1	1.71875	1	0.844803	2.61075	2.58175	2.89936	4.38846	1.04632	1	1	1	1	1	1	1	1	5.35712	1.23203
C.cajan_00802	Auxin response factor 9	0.398909	3.80378	6.02669	4.64449	4.9077	3.85874	7.051	3.41773	3.92741	5.09252	4.17199	4.01066	2.58589	-1.43794	0.719201	4.04182	4.32357	2.69485	3.07434	3.2888	3.56429	3.07659	4.47957	4.28735	-0.197229	0.649192	7.35798	1.59524	2.26462	0.48227
C.cajan_00842	Ras-related protein RABA3 (AtRABA3)	-2.07675	2.68608	3.82377	1.46988	3.42204	2.23822	4.53559	3.17896	3.47026	3.68551	-2.19739	4.15714	1.46507	-1.39613	0.33658	3.60651	3.31277	3.845	3.60573	1.56406	1.04637	0.639954	-3.82119	2.46974	-2.58091	1.73155	4.44874	-0.880955	2.86108	-1.27521
C.cajan_00901	Somatic embryogenesis receptor kinase 4 (AtSERK4) (EC 2.7.10.1) (EC 2.7.11.1) (Protein BAK1-like 1) (AtBKK1) (Somatic embryogenesis receptor-like kinase 2)	4.5437	4.7883	4.95592	4.31474	4.22467	4.68071	6.0358	3.65056	3.40908	3.54765	0.627747	3.74826	2.33491	1.65601	1.83133	2.67756	2.7937	4.20702	2.86256	-0.059728	2.48792	0.998759	-0.895701	-0.380732	0.429471	0.939941	4.87256	1.50225	5.17483	0.379976
C.cajan_00969	E3 ubiquitin protein ligase DRIP2 (EC 6.3.2.-) (DREB2A-interacting protein 2)	0.945862	2.8524	2.71674	4.09196	3.21358	2.16604	3.14422	3.10363	4.05079	3.03688	1.286	2.66669	2.3938	1.82319	2.42088	2.37226	2.28492	2.70469	3.17391	2.81312	1.64828	1.32884	0.858761	3.26217	0.396072	1.62261	2.47648	0.847051	2.92327	1.60462
C.cajan_00971	Probable WRKY transcription factor 21 (WRKY DNA-binding protein 21)	3.59837	3.94985	5.11446	4.16006	4.11641	4.7421	5.95066	3.2487	3.15929	4.15464	1.93999	3.77375	2.44706	-0.0300549	0.733016	3.96733	2.2388	4.79833	3.61339	2.55917	1.81131	1.2524	0.960156	1.85009	-2.68885	1.65221	5.57583	1.94882	5.82199	1.03084
C.cajan_00992	Polyribonucleotide nucleotidyltransferase 2, mitochondrial (AtmtPNPase) (EC 2.7.7.8) (Polynucleotide phosphorylase 2) (PNPase 2)	2.11303	4.13417	3.1897	4.89852	0.821147	2.87562	3.40686	2.49078	2.00547	2.04275	1.59828	2.65806	1.36104	0.998838	-1.01438	2.5148	2.90119	2.84489	0.485046	2.02497	1.33011	1.91152	0.596029	1.28177	0.893556	0.919279	1.98509	2.08663	2.78823	1.26068
C.cajan_00998	Denticleless protein homolog	-0.815077	3.1122	2.95349	3.90949	2.90404	1.96316	4.38751	2.64221	2.35187	3.85108	-0.13272	2.51303	2.64305	3.35503	0.746244	1.48313	2.46853	2.62551	0.932628	0.527751	0.0310846	-0.0215071	-1.39608	1.45485	1.61538	0.403519	3.11924	0.654041	3.46562	0.422007
C.cajan_01025	Glutathione S-transferase T3 (AtGSTT3) (EC 2.5.1.18) (GST class-theta member 3) (Glutathione S-transferase 10C)	-1.72395	2.73714	3.57222	1	3.7676	2.08154	2.81876	2.43184	1.94371	3.48801	-0.516867	2.79008	1.22312	0.764669	0.160262	1.70817	2.46985	3.66889	2.44299	0.0479571	-1.51797	-2.69258	-2.01865	0.270326	-1.88275	-2.89878	-2.02304	-2.1492	3.93433	1
C.cajan_01030	Protein kinase PVPK-1 (EC 2.7.11.1)	3.54551	4.6178	6.05625	4.71369	3.55743	4.53222	3.82826	2.78323	3.82028	2.76371	1.24911	5.18973	3.14107	4.64859	5.45122	2.55258	2.21265	2.98724	3.06406	0.128412	4.72838	2.83924	-0.143707	-0.386042	1.81652	2.51878	3.30276	0.0399806	3.39591	-1.17429
C.cajan_01033	50S ribosomal protein L20, chloroplastic	3.29375	2.58882	2.12995	-1.37611	4.6452	6.41255	2.46038	0.60372	6.08699	5.39883	4.43536	2.5277	1.51242	2.83804	2.93979	0.508581	1.96057	-0.234124	3.48138	3.15469	1	1	1	1	1	1	1	1	1.8469	-0.34402
C.cajan_01042	Protein RALF-like 24	0.963304	1.4337	2.94537	2.80644	3.12667	2.1493	4.38621	2.40119	3.00298	4.18598	3.6191	3.42947	2.49309	1.4047	2.4688	1.42995	2.59145	3.16459	4.00947	1.51965	1.93955	0.925772	1.27248	-1.68706	-0.35949	0.968511	4.58658	2.41392	3.51874	2.84713
C.cajan_01069	Probable polygalacturonase non-catalytic subunit JP630 (Aromatic-rich glycoprotein JP630)	5.07942	6.0059	5.00841	2.26427	7.09387	3.80151	5.04111	-0.740008	4.84662	7.13874	3.11654	8.19098	6.69707	9.34026	6.53983	0.253275	-0.187972	4.53721	2.50858	0.669571	1.84929	1.49203	-1.79733	-0.470981	5.07089	1.9652	3.0628	-2.86682	-1.10279	1
C.cajan_01121	Protein PHYLLO, chloroplastic [Includes: Inactive isochorismate synthase (MENF); 2-succinyl-5-enolpyruvyl-6-hydroxy-3-cyclohexene-1-carboxylate synthase (EC 2.2.1.9) (MEND); o-succinylbenzoate synthase (EC 4.2.1.113) (MENC); 2-succinyl-6-hydroxy-2,4-cyclohexadiene-1-carboxylate synthase (EC 4.2.99.20) (MENH)]	0.686317	1.07062	0.785542	0.0662201	4.16235	-0.609381	2.66965	1.803	0.987757	3.696	1.25959	2.51198	1.39087	3.32941	3.24354	0.586616	-0.103014	2.83591	1.66721	0.573675	0.481051	-0.361685	1.05304	0.734655	0.975762	1.17504	2.56973	0.846939	2.8987	1.05485
C.cajan_01172	UPF0202 protein At3g57940	4.26414	2.55584	2.52121	2.02107	3.39769	3.23028	2.05008	3.5493	2.73075	2.34227	3.39184	3.15528	4.14031	3.9686	3.13194	2.20477	2.86577	3.69396	4.37927	3.52359	-0.313592	-1.43629	-0.205325	1	-1.49919	-1.26472	-2.13362	-1.07465	0.0505644	0.715542
C.cajan_01219	Uncharacterized protein	0.109802	2.60689	2.8986	0.567088	4.14315	2.92738	1.81245	1.1183	4.4888	-0.150668	-0.532885	2.61516	2.24581	-0.556162	3.55171	2.89302	-0.425867	3.40693	4.87032	2.3635	2.40738	-0.936249	1.40693	1.9474	1.72308	3.74304	1.91141	3.72055	2.65479	1
C.cajan_01363	Cold shock protein 1 (AtCSP1) (Cold shock domain-containing protein 1)	6.10716	1.46827	3.55528	0.869113	5.54617	-0.0380152	3.7397	1.31244	2.30976	5.6982	3.0429	1.8542	1.89581	1.62297	2.80902	1.08738	0.616649	1.89065	1.45305	1.95731	1.77503	0.564622	2.78208	0.498128	0.891684	2.55947	4.30355	0.426071	2.44504	1
C.cajan_01505	14 kDa proline-rich protein DC2.15	0.556307	9.56581	5.03155	6.52074	7.81514	10.8579	3.62919	4.99587	8.91031	0.86159	0.842721	2.17159	-0.97339	1	1	6.50968	6.54376	3.55703	7.15361	3.08492	4.69286	-0.529612	-2.03969	3.67181	1	4.12004	3.6404	1	-2.0055	-0.219077
C.cajan_01581	Presqualene diphosphate phosphatase (EC 3.1.3.-) (Phosphatidic acid phosphatase type 2 domain-containing protein 2)	0.907552	2.04714	3.22371	2.8806	3.70112	1.18275	3.20091	3.13928	2.12177	2.16047	0.994131	2.46224	2.81734	3.52753	3.19974	1.12901	2.19483	2.25144	2.69705	1.30536	1.53454	0.712296	1.11045	1.374	1.01752	1.6933	3.29199	1.54796	2.93808	0.210065
C.cajan_01584	Oxysterol-binding protein-related protein 2A (OSBP-related protein 2A)	-2.05638	3.32369	4.67377	3.92526	1.85583	2.29722	3.25589	1.93296	3.39111	3.03972	0.663764	2.82069	1.44382	-0.171199	-0.353179	1.98554	1.51476	2.20646	0.960134	1.55543	1.80707	0.773043	0.91337	1.64876	-2.49631	0.572453	3.37587	-0.292947	1.6809	1
C.cajan_01644	Flavin-containing monooxygenase FMO GS-OX-like 8 (EC 1.8.-.-) (Flavin-monooxygenase glucosinolate S-oxygenase-like 8)	-2.20082	6.30138	4.92467	-1.22654	5.22223	7.23463	5.49229	3.06463	7.44366	4.1295	0.84883	4.80218	2.68065	1.22156	-0.696293	6.27129	1.92197	6.1558	4.21686	-2.30706	3.89533	0.0160541	0.910955	4.60764	-2.49846	2.16182	5.99027	0.985617	3.4585	2.08107
C.cajan_01648	Uncharacterized protein At5g01610	-3.0473	1.94321	3.1359	1	3.97858	3.0654	3.49074	2.51089	4.23414	3.74005	5.22573	1.78135	2.48319	1.59501	7.32241	4.78516	2.19844	2.58066	6.4798	4.35208	5.085	0.788352	-1.7222	0.333607	-1.55532	2.17444	4.88194	3.83778	1.3745	2.05517
C.cajan_01651	Probable serine/threonine-protein kinase At1g54610 (EC 2.7.11.1)	1.10225	3.49306	2.91619	0.77044	3.62575	3.56697	3.0164	2.90819	3.1323	3.46719	3.00982	1.53297	1.70817	-0.033763	0.0980826	4.40311	3.45173	4.23062	3.13846	2.28922	1.5233	0.24156	-1.31051	1.01722	-2.24307	1.77599	2.41309	2.3783	2.83149	0.0849759
C.cajan_01667	LRR receptor-like serine/threonine-protein kinase FEI 1 (EC 2.7.11.1)	-4.06785	3.53375	4.71305	2.41145	2.29956	2.96726	6.0029	2.29766	2.58839	3.52125	-2.72285	2.73274	1.26719	1	-1.27489	1.6172	1.30167	2.77398	0.715814	-1.12878	-2.34457	1	1	-0.0949665	1	-0.759674	4.87741	-0.286693	3.46184	-2.2512
C.cajan_01699	Microtubule-associated protein RP/EB family member 1B (APC-binding protein EB1B) (End-binding protein 1) (AtEB1) (End-binding protein 1B) (AtEB1B) (Protein ATEB1 homolog 2) (ATEB1H2)	2.97398	2.30718	2.41748	4.09828	2.71028	3.13342	3.35	1.98686	3.35925	2.99079	0.454144	1.98081	2.1652	1.83581	0.873097	2.41363	2.52146	2.43649	3.43197	1.08437	1.56967	-1.33074	-2.56911	2.7089	0.570356	1.53466	2.29121	3.53721	2.73515	3.61239
C.cajan_01781	Putative uncharacterized protein (Fragment)	1	5.11667	3.26763	1	2.05834	5.79786	1.80611	5.37847	4.44215	2.99533	3.58597	2.16984	5.90974	6.78901	4.96233	4.39056	4.78714	2.3199	1.6935	0.749714	1	1	-0.361893	1	1	1	1	1	1	1
C.cajan_01788	Deoxycytidylate deaminase (EC 3.5.4.12) (dCMP deaminase)	1.23234	3.06916	4.26793	3.83233	3.31089	2.98038	4.61572	2.59325	3.07678	4.0157	0.389666	2.50584	2.74844	1.40921	0.53089	2.13089	3.2906	2.75704	0.704934	0.414395	0.834533	-0.338816	0.367416	0.287591	-3.05484	0.620061	2.89905	1.02752	2.86282	2.07252
C.cajan_01828	DNA mismatch repair protein MSH2 (AtMSH2) (MutS protein homolog 2)	2.7957	2.45108	3.09168	3.0782	1.47907	1.69782	4.33296	2.44987	1.96923	3.64002	3.22512	3.17366	2.11251	1.68994	0.832979	2.59722	2.82848	2.70283	1.12027	1.55416	1.56951	1.66091	2.6557	1.00459	1.46773	1.74781	3.12141	1.6695	3.32201	0.420466
C.cajan_01835	Uncharacterized protein	-2.12348	3.67987	4.14431	1.71238	3.12255	2.66096	5.1653	3.43202	3.17477	3.81704	-0.819908	2.91223	2.20677	0.72684	2.0617	2.42825	2.41294	3.17286	2.59453	0.63305	0.245763	-1.27155	-0.876612	3.75367	0.676403	2.08419	4.89286	0.974573	4.71809	1.08907
C.cajan_01841	ABC transporter G family member 32 (ABC transporter ABCG.32) (AtABCG32) (Probable pleiotropic drug resistance protein 4)	3.77669	2.08418	5.05891	2.97925	5.10774	2.06058	4.58066	2.7323	3.35835	5.86964	4.89343	5.76425	3.66071	3.78058	2.66829	3.1273	2.41521	4.96197	3.2753	1.46336	3.09428	0.590166	0.580194	1.25538	1.11728	3.10666	5.29233	2.17842	4.21607	2.73352
C.cajan_01949	Flavin-containing monooxygenase FMO GS-OX-like 9 (EC 1.8.-.-) (Flavin-monooxygenase glucosinolate S-oxygenase-like 9)	-1.98018	1.72432	0.880231	0.121347	3.4475	2.3293	2.9439	2.99314	3.13681	3.86998	2.50992	0.503685	-0.209517	1.52768	3.77877	5.14099	4.61091	3.22384	2.95022	-0.785669	1.94567	-0.740326	-3.823	1.39116	-0.787438	1.5733	1.96027	-1.86564	-0.842229	-2.27865
C.cajan_01958	Probable serine/threonine-protein kinase At1g09600 (EC 2.7.11.-)	1.79751	1.41843	2.62698	2.04698	2.45874	2.38719	1.99692	2.58706	2.46487	2.68433	1.83508	2.07547	1.55488	1.52957	0.97259	1.23203	3.32934	1.42798	2.53402	0.195789	0.993211	1.87401	-0.19656	1.41346	1.27172	2.87057	2.3445	-0.269691	1.39882	-0.921144
C.cajan_01960	Formin-like protein 20 (AtFH20)	0.253796	2.72695	3.63655	2.87861	2.33907	2.9516	2.98448	3.59191	2.05442	3.71999	2.66785	3.07346	1.24645	0.854738	1.48582	2.40359	1.76302	3.75155	3.16843	4.10783	3.89644	2.03036	0.257023	0.823896	-0.616746	2.74278	3.22952	0.938504	2.86794	1.48547
C.cajan_01994	Probable polygalacturonase (PG) (EC 3.2.1.15) (Pectinase)	-2.68078	1.68183	1.30738	1	5.39523	2.93597	5.24314	0.43614	2.64435	5.93034	3.38915	2.58345	0.845815	-0.554816	3.54185	3.13044	-1.12323	3.14164	4.3151	-0.460874	2.87953	-1.33326	-4.83576	-2.29686	-2.98959	0.391295	4.81994	5.70294	-0.775463	7.6247
C.cajan_02147	Uncharacterized protein	1	2.63678	2.72136	1	1	3.36467	3.18473	2.44091	4.35079	1	1	-0.357395	1	1	2.48156	2.91444	3.16513	3.304	1	1	1	1	1	2.72649	1	2.0042	1.80869	1	4.39567	1
C.cajan_02229	Protein NRT1/ PTR FAMILY 2.9 (AtNPF2.9) (Nitrate transporter 1.9)	-1.79468	-0.936911	2.26464	-3.49869	3.3292	2.55281	3.00797	0.920667	1.84901	4.32375	4.14385	1.6716	0.760894	-1.99387	1.88366	4.19835	0.911116	2.00979	3.93911	2.8383	3.83827	4.77892	1.88679	0.911009	-3.66348	0.992384	4.29286	2.00964	0.175199	4.43771
C.cajan_02249	Uncharacterized protein	1	4.58092	3.71333	2.42796	4.01004	4.05259	2.67916	3.53003	4.78496	4.13643	3.94623	3.41153	3.73243	1	2.35269	3.83005	6.21599	3.32266	4.39931	1	2.35993	0.991826	1.03943	1	1.36805	2.64664	4.15058	2.32563	1.65777	1.97902
C.cajan_02253	Histone H3-like centromeric protein HTR12 (Centromeric histone CENH3)	1	4.7362	5.30671	2.2385	4.97672	4.79902	6.94411	4.66014	4.61746	4.4757	-1.20614	4.06891	3.73288	2.56191	1.12544	2.66777	3.59087	5.01521	1.52399	2.11759	-1.7131	-1.74633	-0.631386	1.7705	0.615379	0.794154	6.034	-0.0478588	5.22305	0.129771
C.cajan_02302	Uncharacterized protein	-2.62054	2.92171	1.7342	0.640676	0.795518	2.988	1.29954	1.76698	2.69701	0.278603	0.087748	2.49211	1.31291	-2.17648	-1.80304	1.99978	1.60501	4.92475	2.54052	1.01125	1.54734	0.597994	-3.09496	2.50297	-3.56845	1.03358	2.67689	1.79749	5.00644	0.871276
C.cajan_02500	BRCT domain-containing protein At4g02110	1.94796	1.95641	2.73286	2.61597	0.842995	2.53572	3.21932	2.0273	1.8693	2.34647	0.940881	2.04959	1.91728	2.89477	1.74745	0.739295	1.7175	2.40223	0.922967	0.788093	1.64238	1.18658	1.82477	2.00942	1.72877	1.4411	2.86542	2.14017	2.8575	1.50156
C.cajan_02541	Uncharacterized protein	-4.06983	2.0729	2.95178	1	3.32935	2.76912	3.33775	1.68202	2.89951	4.38423	1.52314	2.68018	1.28003	0.570735	1.43748	3.27229	2.51314	3.64556	3.51029	1.18428	1.22337	-0.334003	-4.6646	-2.21424	1	0.53459	4.83376	-2.5784	2.27907	-3.15732
C.cajan_02616	Uncharacterized protein	0.431249	3.54709	3.94466	3.31755	3.76679	3.33668	4.53676	4.72015	4.24688	3.56406	2.74937	3.38625	3.06007	0.126272	1.51043	4.93272	4.43479	4.91751	3.91337	3.97267	2.67135	1.32467	-1.03085	0.824189	-0.808925	1.26451	3.57882	0.358633	4.53885	-1.21156
C.cajan_02762	Acid phosphatase 1 (EC 3.1.3.2) (Apase-1(1))	1	5.17497	4.26963	3.05532	1.12405	5.9283	2.49347	0.684235	6.00854	3.36926	0.406907	5.99123	6.20959	5.43671	4.08898	-1.27727	0.287354	6.63454	-1.04419	1	1	-3.74276	1	-3.5307	5.04682	2.29179	3.46516	4.22416	8.44169	3.23356
C.cajan_02781	Ethylene receptor 2 (AtETR2) (EC 2.7.11.-) (Protein ETHYLENE RESPONSE 2) (Protein ETR2)	1.83518	3.60571	3.7017	4.18808	0.383807	3.72779	2.05586	2.63081	1.95774	-1.22221	-1.73558	2.59083	3.24872	3.74425	3.72302	2.22925	2.08118	2.94589	-0.26191	0.983722	-1.0836	0.563392	-1.82205	2.03626	2.73012	3.27615	1.2965	3.35831	3.66408	2.76098
C.cajan_02812	Uncharacterized protein	1.98692	2.24926	3.01911	2.03416	2.90387	1.43438	3.80371	2.85542	2.47397	3.80214	2.10225	3.08094	2.11123	-0.290863	2.33228	2.17281	2.08262	3.33812	2.6066	2.41492	1.83641	1.49451	0.194301	0.42163	-3.28493	1.08932	3.64979	2.31606	3.53416	2.9685
C.cajan_02877	Replication protein A 70 kDa DNA-binding subunit B (AtRPA70B) (AtRPA1-5) (Replication factor A protein 1B) (Replication protein A 1B) (AtRPA1B)	0.708894	5.43795	6.02971	5.94417	4.509	4.79965	7.34027	4.57273	4.72673	6.3416	-1.89057	4.96337	5.31407	5.70998	2.83064	3.87224	4.99182	5.00321	2.22592	0.580464	-0.0283016	-1.37604	-2.70866	1.27035	4.08235	2.60191	5.94774	3.24731	5.87081	-0.845964
C.cajan_02897	Protein COBRA (Cell expansion protein)	1	1.93189	2.88401	2.06034	0.674922	1.73258	4.59334	0.563197	2.84001	3.36757	0.037565	2.12815	1.56169	2.66577	0.286112	3.04659	0.4056	3.09708	2.81323	-2.25938	1.1278	1	1	0.858538	1.24114	0.0261768	3.4162	-0.331924	2.92529	-1.97003
C.cajan_02980	G-type lectin S-receptor-like serine/threonine-protein kinase SD2-5 (EC 2.7.11.1) (S-domain-2 (SD2) receptor kinase 5) (SD2-5)	-4.28608	-0.347505	3.3878	0.869761	3.72165	-0.635401	4.99273	1.72106	-1.31363	5.25704	4.17952	3.39174	2.61352	0.0921262	1.43592	0.810632	2.49988	3.45125	2.56179	3.07011	4.0816	3.72285	3.34769	-1.52084	-3.24537	2.86103	5.30732	0.795518	2.85565	-2.31082
C.cajan_03006	Deleted.	2.18996	2.52428	2.26473	3.27628	1.57233	2.52561	2.73017	1.76359	1.44486	3.35831	1.76939	1.71612	2.37947	1.70698	2.0933	1.71122	2.29967	1.76349	0.981348	1.34409	1	1	1	1	1	1	1	1	2.7153	4.20324
C.cajan_03107	Protein disulfide-isomerase (PDI) (EC 5.3.4.1)	3.02463	6.16929	6.00687	5.14755	2.51692	5.49887	4.82466	2.63272	5.15847	2.13685	0.370488	3.09334	3.42138	1.21568	3.39842	3.19448	1.74397	3.89999	1.14173	0.33308	0.687088	1.0507	-2.13275	2.42057	1.11247	2.88677	4.81345	5.58963	5.34206	4.23192
C.cajan_03147	Uncharacterized protein At5g39865	2.8195	3.21383	3.98809	1.91212	3.94536	3.26647	2.41251	0.906729	4.35716	3.68672	3.57848	2.43106	3.87082	3.79258	4.64293	3.22971	0.49056	5.00572	4.63455	1.69156	4.17489	1.18099	-1.57115	1.64868	2.79856	1.3236	1.46082	-1.01798	-1.49597	1
C.cajan_03155	Protein WAVE-DAMPENED 2 (AtWVD2)	-3.45689	2.70077	5.48663	2.47548	3.83343	3.76046	0.725802	1.9898	3.51675	0.631048	3.10269	5.13235	3.39521	4.39966	5.3287	1.85093	1.34916	4.93877	3.79918	-0.31206	1.10604	-2.78424	1	-1.06767	-2.19426	0.0712135	1.26774	1.13623	2.94526	-2.19248
C.cajan_03163	Protein downstream neighbor of Son (B17)	1.0148	4.55851	4.71356	4.92446	2.57408	4.15294	5.52461	3.62065	3.7824	4.12381	0.0428544	3.44382	4.00117	4.68114	2.61335	3.45242	3.62966	4.14207	2.61757	2.26653	0.338305	0.754383	0.117429	1.29179	2.27907	1.42144	2.67302	1.43221	5.00593	2.03641
C.cajan_03187	Xyloglucan galactosyltransferase KATAMARI1 homolog (EC 2.4.1.-)	1	2.13174	4.48445	2.4255	3.04584	1	3.05853	1.70026	2.76018	1	1	4.40085	2.7947	4.92987	1	3.52094	1.68328	4.49884	4.21707	1	1	1	1	1	1	1	1	1	1	1
C.cajan_03215	Non-specific lipid-transfer protein-like protein At5g64080	0.234648	6.68075	5.97928	3.72218	3.49619	7.88854	5.12415	6.96819	6.00515	4.12139	0.213428	4.60316	2.73648	3.36341	3.45925	6.36475	8.39639	5.20337	5.18307	0.982452	1.51973	0.365614	-1.85451	2.6781	-1.63538	2.28468	5.99331	4.2373	3.88686	3.75623
C.cajan_03655	Replication protein A 32 kDa subunit B (AtRPA32B) (RP-A p32 B) (DNA replication protein A2 subunit B) (Replication factor A protein 2 B) (AtRPA2 B) (RF-A protein 2 B) (Replicon protein A2 B)	0.629212	3.11127	4.11423	4.60907	3.20245	2.13907	5.19984	2.20701	3.52184	4.43577	1.11798	2.62708	2.48422	2.17199	2.46382	2.54728	2.70425	3.14002	2.67583	1.21798	0.446447	0.839202	0.320901	1.88717	1.00875	0.650893	3.98935	1.5833	3.77137	1.76648
C.cajan_03656	AP2-like ethylene-responsive transcription factor AIL5 (Protein AINTEGUMENTA-LIKE 5)	7.46069	4.39728	5.83564	7.28642	2.33946	3.30663	4.49422	5.64027	3.45788	3.48187	1	2.20786	0.759897	-0.792977	-0.689804	3.13969	2.92526	1.68777	2.88077	2.86357	0.316343	1.63366	-1.04546	1.20384	-4.72334	0.267296	3.54517	5.58638	2.88839	6.826
C.cajan_03678	Uncharacterized protein At4g30180	1	0.297309	4.56689	2.42763	4.41816	1	4.33648	1	-0.607966	6.38029	4.02645	6.9956	4.9355	4.34701	3.29362	0.954859	-1.35406	4.74378	1.81371	1	-0.59504	2.4578	-0.265979	-2.64205	-1.27895	2.09943	4.59563	0.715762	4.23089	1.74031
C.cajan_03726	Protein NRT1/ PTR FAMILY 5.2 (AtNPF5.2) (Peptide transporter PTR3-A) (AtPTR3)	2.0552	0.148661	4.21806	0.572249	3.7733	1	5.75029	-2.28775	1	6.63571	4.33108	3.67857	2.95872	-3.37558	1.37541	-2.14386	-3.23536	1.86695	3.38492	0.584414	2.87793	-0.409888	0.00537124	-2.21009	-1.43671	1.85555	5.7065	-2.796	-0.704684	1
C.cajan_03773	Transcription factor MYB86 (Myb homolog 4) (AtMyb4) (Myb-related protein 86) (AtMYB86)	0.173818	4.03801	3.11678	0.390139	2.78794	3.72965	1.31341	-2.29178	3.45447	2.65157	3.08594	1.23082	0.773186	1.72961	5.0487	0.582768	1	2.66894	2.32957	-2.92708	1.15511	-0.942493	1	-4.04748	-3.28101	1.55643	2.83536	2.5522	1.24087	-0.106041
C.cajan_03813	Protein S-acyltransferase 18 (EC 2.3.1.225) (Probable palmitoyltransferase At4g01730) (Zinc finger DHHC domain-containing protein At4g01730)	-3.63143	2.62286	3.14773	-0.881406	2.34985	2.45786	4.23607	1.94164	2.27274	1.9582	-3.94292	2.28739	1.4046	2.43134	1.08822	1.28086	1.90318	2.8205	0.812753	-2.18473	-2.21518	-2.02066	-4.93286	1.12035	-0.871709	0.432104	3.71824	0.649606	3.68809	1.80714
C.cajan_03969	DNA repair protein RAD51 homolog 1 (Rad51-like protein 1) (AtRAD51)	2.49773	3.6772	3.65929	4.70612	0.384857	2.55864	4.22527	2.49999	2.5428	1.32445	0.476371	2.53923	2.15676	3.33176	1.53051	2.62365	2.92778	2.49072	1.40548	0.170361	0.538459	0.646909	1.73122	1.969	1.74741	1.19162	3.16165	2.22334	3.5108	2.55119
C.cajan_04016	Guanine nucleotide-binding protein subunit gamma 3 (Ggamma-subunit 3) (Heterotrimeric G protein gamma-subunit 3) (AtAGG3)	-1.80989	2.37133	4.12049	3.6024	2.76658	1.54529	4.8957	0.347031	-0.0154544	1.87099	-1.1134	4.05352	2.61134	-2.43767	0.583692	-1.03658	-1.06471	2.56955	2.2297	0.108986	0.435469	-3.359	-1.78707	-2.76027	-2.90626	0.835488	4.26258	1.45696	3.63662	1.38037
C.cajan_04024	Putative uncharacterized protein	-0.915353	4.39815	6.02316	-0.41212	3.87426	4.82699	6.52228	3.69393	4.61854	4.6275	1.14446	4.36703	3.75178	2.10076	2.86361	4.63311	3.33939	4.01478	3.77512	0.722755	2.63166	-1.04365	-3.28542	3.88838	0.884903	3.47499	7.75131	2.22955	7.06248	2.34124
C.cajan_04052	DNA replication licensing factor mcm2 (EC 3.6.4.12) (BM28-homolog) (Minichromosome maintenance protein 2) (xMCM2) (p112)	3.52917	4.5698	5.45127	5.65224	3.56798	3.90539	6.15292	3.55384	3.54493	5.03482	0.0638756	4.24096	3.931	4.28076	2.20667	4.11191	4.63657	4.51681	1.19917	1.25727	0.0680103	-0.0384448	-1.43345	0.656844	2.90683	2.54816	4.87128	3.5742	4.99083	0.0160969
C.cajan_04125	U-box domain-containing protein 25 (EC 6.3.2.-) (Plant U-box protein 25)	-0.142374	2.9189	0.947322	1.18597	3.22027	2.27272	3.68913	2.8444	3.04536	3.19881	1.68328	1.75236	0.922129	1	-0.0491763	3.3718	2.75263	0.621252	3.48677	1.30848	2.09586	3.02138	-0.302733	-1.1768	-2.0024	-0.362781	3.59488	-1.01259	1.09338	-1.51067
C.cajan_04128	Germin-like protein subfamily 3 member 4	-0.632202	1.58245	1.89104	1	5.21334	4.71415	3.65923	0.679009	4.38423	6.03646	2.59746	1.93416	0.652564	-0.467428	1.10923	2.90556	-0.339203	2.25609	4.72543	-1.34882	1.70183	-2.21872	0.948705	-0.0781753	1	1.56687	2.79804	-0.497673	1.41162	-1.45096
C.cajan_04198	DNA (cytosine-5)-methyltransferase CMT2 (EC 2.1.1.37) (Chromomethylase 2) (Protein CHROMOMETHYLASE 2)	1.91283	3.66466	3.59729	2.56146	3.91216	3.93309	3.79836	3.52981	3.73635	4.0615	2.25269	3.89881	1.42108	2.77495	2.22825	2.35201	2.86289	4.16968	1.72572	1.5801	1.46442	0.875623	1.28715	2.14939	0.760613	1.42773	2.8761	1.8381	3.63777	0.973339
C.cajan_04213	Syntaxin-related protein KNOLLE (Syntaxin-111) (AtSYP111)	-3.60603	5.06422	5.93668	1.73954	3.89173	4.54754	6.5951	4.31744	4.56084	5.08598	-0.358271	4.57492	3.38055	1.3838	2.37597	3.47181	3.94299	4.20455	2.55713	0.319491	1.0667	-1.25064	-1.57211	2.85121	0.571667	2.9606	6.48486	0.854028	6.05381	1.20562
C.cajan_04297	Uncharacterized protein	-1.73872	3.59055	4.60724	4.01341	3.47647	2.9908	4.87683	1.6245	2.58198	2.40967	1.31204	4.44965	2.27256	2.42429	1.96399	-0.676955	-0.670603	1.27013	3.6729	2.8845	1.93805	-0.176507	-17.1687	-2.87161	-15.4383	1.76174	4.37809	2.66152	2.37983	1.24816
C.cajan_04323	Chaperone protein dnaJ 49 (AtDjC49) (AtJ49)	-1.25175	1.66522	4.68576	3.34257	3.8381	1.60775	3.45337	0.937488	0.389534	4.32932	0.172961	4.19174	2.93861	5.17226	2.66865	2.16768	-0.826604	3.01511	2.01375	1	-0.77554	-3.72149	-3.63261	-0.572638	0.918615	0.0901895	4.05618	-1.58031	1.52715	-0.53346
C.cajan_04325	Probable polygalacturonase (PG) (EC 3.2.1.15) (Pectinase)	3.95643	2.87214	2.90109	2.10791	4.80775	3.66998	1.15513	1.55062	2.23447	4.49656	1.79687	4.12224	2.19407	2.62669	2.41788	2.53012	1.99536	3.62883	1.70872	0.433098	1.53801	1.24657	-0.594742	0.507576	2.12335	2.72274	0.738595	1.56884	2.16125	2.28204
C.cajan_04374	Uncharacterized protein	1	2.56458	3.0092	2.49486	2.91955	3.21359	2.79496	1.84372	2.45572	4.27487	-0.385383	1.87826	-0.944518	1	-0.360918	2.76267	2.04418	2.10873	3.21661	-1.91767	0.972435	-0.509475	1	0.500282	-2.53387	0.651564	2.17742	0.722667	0.831893	2.4654
C.cajan_04426	Uncharacterized protein	-2.65033	4.7405	4.84498	-0.83384	3.69775	4.53675	6.19646	3.853	3.799	5.01734	-1.23028	4.3204	2.97898	0.569773	0.241315	2.36901	2.91874	4.03201	1.81539	-0.21489	0.239154	-1.3193	-3.20182	0.661585	-1.17636	1.72177	5.57118	-0.934833	5.31546	-0.775523
C.cajan_04438	Glucan endo-1,3-beta-glucosidase 1 (EC 3.2.1.39) ((1->3)-beta-glucan endohydrolase 1) ((1->3)-beta-glucanase 1) (Beta-1,3-endoglucanase 1) (Beta-1,3-glucanase 1)	-0.95499	3.06797	4.55289	3.71835	5.24099	2.89994	5.2325	4.02802	3.22473	3.37494	1.31182	3.62137	1.8498	-0.152266	0.378234	2.78715	4.79739	3.45724	3.23737	2.09978	2.35631	2.98191	4.38471	2.51202	0.895497	1.80025	4.61115	2.25299	4.75963	1.57258
C.cajan_04439	L-ascorbate oxidase homolog (EC 1.10.3.-)	0.793238	6.20066	7.63565	7.59611	6.79456	6.33167	6.50451	4.22488	6.38433	6.69036	1.67737	7.54328	4.72087	4.03976	3.60305	2.96789	4.67021	5.7179	1.78581	-0.807021	0.566065	-0.140573	-3.91204	2.20878	-1.52156	2.03704	5.42752	1.91031	4.52222	2.40575
C.cajan_04489	Cysteine proteinase inhibitor 1 (KCPI1) (Phytocystatin) (allergen Act d 4)	-1.78218	-0.365611	1.92818	3.29867	4.27387	0.586625	2.21992	0.607228	1	5.81835	1	-1.66135	2.69427	1.1317	5.84352	-1.89381	0.904996	4.51424	0.585011	1	1	-1.14106	1	1	1	-2.19175	4.93822	7.62571	6.78562	6.28824
C.cajan_04501	Phosphatidylinositol 4-phosphate 5-kinase 1 (AtPIP5K1) (EC 2.7.1.68) (1-phosphatidylinositol 4-phosphate kinase 1) (Diphosphoinositide kinase 1) (PtdIns(4)P-5-kinase 1)	-1.41638	3.64769	3.26349	2.44151	2.10662	3.32399	4.30934	2.34751	3.24126	0.870534	-0.352888	2.44132	1.17065	0.756041	-0.221916	3.05474	1.728	4.16693	1.76135	1.72165	0.537654	-0.976197	-4.41596	3.45056	0.0756969	0.762102	3.70702	0.323047	4.44551	-1.26102
C.cajan_00033	Uncharacterized protein	2.377	4.32753	5.43105	5.66097	3.58331	4.30942	5.84573	4.24483	3.90875	4.36635	0.257095	4.57362	2.87515	3.00637	2.39938	2.57866	3.15075	4.8433	2.32326	-0.680729	-0.00765937	-1.07783	-2.37413	1.74121	0.266157	1.21294	5.81076	4.43397	6.14526	3.67543
C.cajan_00085	Kinetochore protein spc25	-2.98243	3.28349	3.34409	3.86308	1.8603	3.54763	4.34442	2.24995	2.94211	2.82591	-0.929586	2.76496	2.45403	3.21704	1.31635	2.64507	2.52455	2.73113	0.983247	1.57269	1.2096	0.370042	0.556287	2.12192	0.60774	1.32436	3.62015	1.00028	3.52499	1.03882
C.cajan_00092	Uncharacterized protein	-0.875963	1.11251	3.60091	2.00848	4.51782	0.892492	4.26816	2.49695	2.39379	5.39987	3.71597	2.52512	1.14006	-1.48637	2.30074	2.61744	0.562699	2.4514	2.70345	-0.113195	1.46725	-2.28087	-4.77688	2.02175	-1.4397	0.272167	3.80656	0.0223749	1.71966	0.399095
C.cajan_00153	Cyclin-A2-3 (Cyc3c-At) (Cyclin-3c) (G2/mitotic-specific cyclin-A2-3) (CycA2;3)	-3.95715	4.29605	4.51504	0.605324	3.54299	4.5302	5.86968	3.61406	3.59654	4.63427	0.445144	3.09682	1.76782	-1.34945	0.32307	2.36935	1.61854	3.76485	2.3	-0.730502	0.961631	-1.28382	-1.95747	1.69937	1	0.993899	5.43003	-0.653425	4.55569	-1.35364
C.cajan_00277	Pentatricopeptide repeat-containing protein At4g26680, mitochondrial	1.2588	1.94119	2.07884	1.96002	2.02056	1.58349	3.08651	1.86257	1.51979	3.05166	1.55222	2.28046	1.97184	2.21047	1.80184	1.3019	1.76217	2.10181	1.40797	1.32865	1.37136	0.793272	1.26353	0.34509	2.25652	1.53921	2.20188	2.36476	2.28473	3.25126
C.cajan_00296	Protein IQ-DOMAIN 31	-3.05363	2.39857	3.58638	4.28607	3.16562	3.67743	3.79887	0.755477	2.30544	4.0735	1	3.98507	3.10028	0.0279042	-1.42452	-0.691856	-1.28128	0.618351	0.777089	1	-1.10582	-2.7738	-3.59244	-2.71467	5.35648	-0.0738594	4.05896	1.54241	2.0641	2.41383
C.cajan_00321	Uncharacterized protein	0.986586	1.58465	1.5187	1.6579	1.86544	1	3.40345	-0.0448241	4.24381	2.45403	0.631887	1.81506	3.72592	2.95382	2.74121	2.05778	2.6518	1	-0.345768	1	1	-3.05412	0.507485	5.37338	1.35419	3.06522	1.14174	2.07501	0.393076	2.51179
C.cajan_00328	Ethylene-responsive transcription factor ERF036	1.92142	4.33191	1.95474	1	3.06664	3.21705	2.30046	1.22874	4.03561	2.32668	3.48871	3.11821	1.78593	-0.119277	3.94357	1.48074	1.87849	4.38646	4.99959	1.23688	4.40579	1.81106	1.97577	0.330375	1	2.00781	2.85039	-0.619264	2.10006	1.42684
C.cajan_00369	Kinesin-related protein 6 (Kinesin family member 6) (Kinesin-13)	0.185981	4.44116	5.10906	4.24261	4.31113	3.65242	5.91742	2.24053	3.88692	5.86238	1.34836	5.04408	3.06096	1.84234	2.4942	2.09197	2.68218	5.08012	3.05742	0.404587	1.33152	-0.612393	-3.29275	1.58362	-0.984913	1.71323	5.84322	0.90636	4.8219	0.047315
C.cajan_00400	Transcription factor bHLH68 (Basic helix-loop-helix protein 68) (AtbHLH68) (bHLH 68) (Transcription factor EN 60) (bHLH transcription factor bHLH068)	1.27604	2.49276	3.01322	2.17867	4.48651	1.8228	3.76113	1.37964	3.29078	4.59682	4.94243	2.56681	2.52082	3.16266	3.9941	4.31773	2.73617	1.95871	3.93954	3.43827	-4.86662	-2.53598	-3.18008	-4.36716	1	1	-3.19226	-4.17531	1.00902	0.946529
C.cajan_00442	Mitochondrial-processing peptidase subunit alpha (EC 3.4.24.64) (Alpha-MPP) (Ubiquinol-cytochrome-c reductase subunit II) (EC 1.10.2.2)	0.0329754	3.33082	2.25443	3.50587	1.53457	2.33065	2.62396	1.08936	2.23116	1.27507	-1.2138	5.13295	0.860144	4.39127	0.86462	-0.347637	1.48554	2.57848	-0.683773	-4.25921	-0.943841	-2.27611	-2.71909	0.435362	0.344772	-0.695372	1.12967	1.33821	3.64803	0.75357
C.cajan_00520	Inactive protein kinase SELMODRAFT_444075	2.59928	3.68711	4.69644	4.75225	3.24482	3.6993	5.06928	2.3215	2.8711	4.38969	3.69976	4.62663	4.07447	4.20495	3.53708	3.62706	2.55689	4.31654	1.69091	1.59977	2.05861	2.12613	1.54719	1.47971	4.56444	2.66461	4.87585	0.547391	4.07404	-0.578762
C.cajan_00575	Serine carboxypeptidase 24 (EC 3.4.16.6) (Bri1 suppressor 1) (Carboxypeptidase D) (Serine carboxypeptidase II) [Cleaved into: Serine carboxypeptidase 24 chain A (Serine carboxypeptidase II chain A); Serine carboxypeptidase 24 chain B (Serine carboxypeptidase II chain B)]	-1.74108	4.85202	2.64909	-2.56772	4.04818	3.99147	3.5625	2.54824	4.59961	5.59676	3.99229	4.51656	2.16933	2.59218	0.499394	1.7769	2.22218	2.36078	-1.38709	-0.0240236	-1.44753	-2.60342	-2.53778	0.0623981	0.13072	1.296	3.59266	0.889692	3.37514	-1.27401
C.cajan_00590	4-coumarate--CoA ligase-like 6 (EC 6.2.1.-) (4-coumarate--CoA ligase isoform 7) (At4CL7)	1.53105	2.94702	2.90854	4.31877	2.29804	2.06291	2.68763	1.39103	1.46593	2.8788	0.733936	3.46123	2.75388	4.10749	2.99176	1.41898	1.9409	2.79627	0.271067	-0.0421849	-0.00194895	-1.62836	-0.883159	0.162971	1.68965	1.20151	2.12573	2.17445	2.73022	2.12745
C.cajan_00591	Uncharacterized protein RSN1 (Rescuer of SRO7 at high Nacl protein 1)	0.462733	3.09362	2.7459	1.65225	4.45093	4.45502	3.56374	4.9472	3.57024	4.11601	1.79917	2.75143	0.750229	1.26669	2.50786	3.86129	4.67005	3.67991	3.84574	2.67366	2.50281	-0.115597	-0.410499	1.81632	-0.887295	2.12434	2.92783	2.6289	3.88269	1.71577
C.cajan_00794	Protein ASPARTIC PROTEASE IN GUARD CELL 1 (AtASPG1) (EC 3.4.23.-)	-0.635199	4.64862	5.17614	5.9542	5.52558	2.29136	5.94984	4.91134	4.33735	4.77787	3.0243	3.4923	3.57399	-1.66752	4.38848	4.15907	4.23548	5.13794	5.11473	3.18454	3.87907	1.78798	0.246591	2.86708	-0.524465	2.73756	4.57967	3.73531	5.75123	1.61215
C.cajan_00921	Protein CHLOROPLAST IMPORT APPARATUS 2	0.910502	0.356504	3.16045	0.825077	2.97546	-2.37677	3.99985	-2.68425	1	3.24703	2.86194	3.35792	3.25392	2.91638	4.28457	-0.493888	1	3.53001	2.15347	1.21353	2.96918	2.5465	1.79656	-4.21206	0.767138	2.28589	4.30304	2.76209	3.61731	1.63862
C.cajan_00942	Potential protein lysine methyltransferase SET5 (EC 2.1.1.-) (SET domain-containing protein 5)	0.954747	3.85943	3.77926	0.602229	3.20942	3.25394	5.18739	2.92587	3.75234	4.36708	-2.78244	2.72842	1.40262	-0.163934	0.414233	1.77153	2.16682	2.43827	1.44509	-2.99261	0.12258	-1.25378	-4.67688	1.24043	-0.128066	2.20409	5.13759	-0.72017	4.54483	-1.19441
C.cajan_00972	Ethylene-responsive transcription factor 3 (Ethylene-responsive element-binding factor 3 homolog) (Ethylene-responsive element-binding factor 5) (EREBP-5) (NtERF5)	-0.162033	1	2.59925	-0.355758	1.85183	1	3.74333	1	-0.174802	2.16335	1.0558	0.797669	1.16517	1	0.126629	1.69817	1	1.09831	4.0635	4.79125	2.57889	0.918562	-1.54439	4.40856	1	2.05137	5.25143	-0.239905	2.33006	1
C.cajan_01045	Subtilisin-like protease (EC 3.4.21.-) (Cucumisin-like serine protease)	4.73801	3.54538	1.20627	2.82396	4.8838	2.40587	2.98876	-1.47259	1.87331	5.49539	3.35174	2.49854	3.14017	3.14802	3.72169	2.93228	-0.766144	2.67297	-0.712109	-1.04719	-1.44689	0.174189	2.01616	-0.327305	2.8659	4.43609	2.53497	1.65551	2.37798	-0.00574324
C.cajan_01185	Retinoblastoma-binding protein 5 (RBBP-5) (Retinoblastoma-binding protein RBQ-3)	1.47612	3.15771	2.40926	3.09303	1.9975	2.50587	3.45005	2.40672	2.49598	2.81722	1.66333	2.8433	1.99493	4.03106	2.62509	2.63657	2.82494	2.28513	2.04038	1.62343	1.51312	1.09678	1.19881	1.59142	-0.113732	1.13377	2.62639	2.16722	2.93199	1.43088
C.cajan_01315	Filament-like plant protein (LeFPP) (Fragment)	3.84042	2.49673	4.18834	3.43617	4.93692	2.12227	4.28132	1.53373	1.00613	4.69965	-2.26673	2.0982	1.36329	0.38156	-1.06478	-1.52432	-0.718241	2.47142	-0.780307	-3.28411	-3.59463	-4.55921	-3.48176	-1.90654	-1.60952	-0.353332	3.81921	1.12722	3.62416	-1.45544
C.cajan_01322	Uncharacterized protein	2.82314	3.25026	5.01576	4.05613	1.9568	4.30794	6.68018	3.94521	2.34391	1.9929	1	3.99668	1.19544	1.08135	1.09429	-0.0568348	2.08824	2.37042	1.48321	-2.84641	-0.693523	-2.73016	1	-1.36858	-1.01854	-0.536085	6.88777	1.76404	4.96932	1.97915
C.cajan_01390	Uncharacterized protein	1	3.18469	3.69803	3.93314	2.93399	-0.419517	5.58301	1.66067	0.0384924	3.29997	1.14785	5.27656	3.01413	-0.0456429	3.25375	1.70861	1.91692	3.10204	0.855081	1	-2.11049	-2.19586	-0.452939	-0.0296926	1.62334	0.475386	4.73631	1.80424	3.26711	-1.27668
C.cajan_01547	Uncharacterized protein	2.56408	1.01029	2.9969	0.244911	4.37345	0.7133	4.0787	0.268506	-0.473731	4.20413	3.51411	3.41903	0.965552	1.34232	1.46907	0.547756	2.01262	3.84686	1.70393	-0.139296	0.102631	-1.73081	-0.30099	-0.704893	-5.10642	1.98226	3.88508	0.553302	4.28953	1.42313
C.cajan_01629	Probable inactive leucine-rich repeat receptor-like protein kinase At1g66830	2.74576	3.16342	4.1698	2.71111	4.10152	2.78826	4.05141	2.78129	3.82437	3.88226	2.28967	3.01604	2.68385	1.65535	2.29034	4.47656	3.23984	3.72158	3.76529	2.54048	3.14968	2.01634	-0.01909	0.197563	1.45984	1.78464	3.62462	1.77645	3.66538	1.19435
C.cajan_01640	Heparanase-like protein 1 (EC 3.2.-.-)	-2.68128	1.9272	2.15896	1	3.95137	2.81228	3.23299	2.35407	3.06462	4.32665	2.43718	2.03636	0.540246	-2.25305	1.5578	2.36136	0.907867	1.22115	4.20197	0.233176	2.96232	0.621468	0.128571	0.0164107	2.22975	-0.0851187	3.94267	-1.91171	-0.272756	-3.27746
C.cajan_01645	dCTP pyrophosphatase 1 (EC 3.6.1.12) (Deoxycytidine-triphosphatase 1) (dCTPase 1) (RS21-C6) (XTP3-transactivated gene A protein homolog)	-0.743197	2.15772	6.41304	2.83118	3.87097	3.40125	2.21865	1	1.33888	1	0.770186	1.14883	-0.321952	2.17909	0.283934	1.04978	1	0.860589	7.30668	4.29989	4.99211	1	1	0.458781	1	4.23372	4.30945	1.3079	1	1
C.cajan_01653	Uncharacterized protein	-2.33264	3.23129	3.41654	-3.06138	4.74238	2.79803	3.6593	3.08907	4.43377	4.25251	3.60541	1.98389	0.959206	1.63508	7.87047	4.62923	2.66473	2.7971	6.17296	0.456123	4.3008	0.281692	-0.710135	-0.715135	-2.31344	1.4858	3.71246	3.07831	0.708231	1.12868
C.cajan_01702	Transcription factor TCP15	2.38451	2.43412	4.19097	3.27103	4.86175	0.793621	3.88995	-2.14253	1.29478	3.35696	2.32399	2.43171	2.20276	3.70293	3.68464	1.67109	1	2.67043	3.21097	3.19439	4.1748	3.35139	2.67463	-1.42744	0.704872	2.0965	3.44447	1.55769	3.38918	0.19999
C.cajan_01723	Uncharacterized protein	5.47813	4.63433	4.96624	5.77621	6.34302	4.25004	5.39622	4.67769	4.17902	6.17983	5.64393	4.46188	5.22297	4.91312	5.51988	4.41102	4.6297	4.80219	4.58183	4.06064	-1.5857	1	-4.68516	1	-2.87951	-3.25103	1	-2.49881	4.97279	5.21453
C.cajan_01727	Galactoside 2-alpha-L-fucosyltransferase (EC 2.4.1.69) (PsFT1) (Xyloglucan alpha-(1,2)-fucosyltransferase)	0.722588	4.15175	5.37528	5.32289	5.49424	3.96271	4.4347	4.43518	4.36307	5.38839	2.60521	4.6779	2.70945	2.29298	2.8761	3.97197	4.9468	5.65069	4.49078	2.66331	2.86022	1.39071	-2.58268	4.01159	-1.40991	2.36176	4.38365	3.50963	4.91875	3.02864
C.cajan_01769	BAG family molecular chaperone regulator 1 (Bcl-2-associated athanogene 1)	0.904488	1.65071	1.82212	3.83732	1.07322	0.862273	1.60825	2.95239	1.49425	2.94783	0.473008	2.60222	1.2367	2.08237	0.748925	0.839605	7.10787	2.57816	0.494405	0.322505	0.83632	1.24971	-0.141828	0.78637	-3.28264	0.352589	2.53197	4.72069	2.10046	4.70415
C.cajan_01787	Uncharacterized protein	0.568402	2.50559	4.42109	1.95495	1.11553	1	4.04242	0.531978	0.115899	1	2.39408	1.55496	2.75431	4.27991	2.55707	0.318947	1	1	3.6399	3.57062	4.55539	3.13413	-1.74452	1.03403	1.60452	1.56237	4.85964	0.235225	-0.677696	1
C.cajan_01804	Kinesin-like protein KIF19	-4.76232	2.85353	3.60955	0.398471	2.88543	2.24407	4.90542	2.20887	2.12655	3.71265	-1.03678	2.05867	1.37916	-0.497936	0.353707	1.00631	0.926971	3.06311	0.943246	-1.77248	-0.0578766	-2.42347	-3.28993	-0.458612	-2.49859	0.862638	4.13304	-1.4753	3.84653	-1.94583
C.cajan_01870	Ethylene-responsive transcription factor WIN1 (Protein SHINE 1) (Protein WAX INDUCER 1)	-3.89707	-1.8403	4.89993	0.333435	4.1425	1	4.58548	1	-1.66846	6.68541	3.17231	4.51982	4.03478	2.02149	4.58643	1	1	3.60573	1.91416	-2.88136	-1.04619	1	1	-2.64625	1	2.32022	5.39214	-0.707668	2.5485	1
C.cajan_01929	Putative pre-mRNA-splicing factor ATP-dependent RNA helicase DHX16 (EC 3.6.4.13) (DEAH-box protein 16)	3.27557	3.42895	2.26123	2.24475	4.06025	3.03805	2.95726	3.26985	1.40423	3.55474	4.65874	3.12132	2.5244	3.16862	2.38074	3.05656	2.78403	4.27261	3.1953	2.81188	1	1	-4.57301	1	1	1	1	1	2.77047	0.932076
C.cajan_02038	Subtilisin-like protease (EC 3.4.21.-) (Cucumisin-like serine protease)	0.150937	-1.01663	1.11632	1	4.55537	1	4.12628	-2.28986	1	5.04304	5.06141	1.88216	1.50231	-1.37128	-0.219992	-2.58983	0.0362994	3.54521	0.0272815	-2.58456	-2.91106	-0.986985	0.38701	-1.90332	-1.17763	4.41723	3.04527	-2.84726	6.19415	-3.83641
C.cajan_02204	Probable receptor protein kinase TMK1 (EC 2.7.11.1)	0.203652	1.96856	2.65689	1.91112	2.29113	0.586087	3.06622	3.1126	2.28805	3.30544	0.85783	2.95855	2.96237	2.88007	1.81118	2.2003	4.65755	3.38491	1.92684	1.41679	1.06833	0.839242	-0.728125	2.1229	2.1588	2.17165	2.43658	2.27608	3.38135	1.57708
C.cajan_02340	Pentatricopeptide repeat-containing protein At1g02370, mitochondrial	1.22215	1.81535	3.42639	1.77224	2.4251	0.591641	3.82901	2.2945	0.645573	3.18686	3.0065	2.86303	2.08123	-0.0376538	1.04945	1.87966	2.16397	2.15019	1.89252	2.03918	2.0225	2.03729	2.22345	2.0261	1.24874	1.93358	3.23847	0.452817	3.0173	0.528171
C.cajan_02501	Uncharacterized protein	2.11475	2.82548	5.16793	4.90093	3.83369	3.53422	4.65113	1.33794	3.0601	2.5859	0.305901	2.45702	2.93037	4.28591	3.91272	1.17871	0.179447	1.38326	2.60559	-0.282642	1.60889	0.766714	0.772156	0.278199	0.75942	1.32832	4.98171	4.4444	1.9924	2.18444
C.cajan_02503	Uncharacterized protein	-1.31935	0.934871	2.79868	1.22631	3.91835	2.71268	3.76185	3.12658	3.38308	4.83889	5.72028	2.60047	2.9563	1.94783	6.277	3.06565	0.823415	2.31437	4.80192	2.07665	4.31717	4.06271	3.87757	-2.73332	-3.01937	1.40426	4.02093	2.5579	2.45282	1.08648
C.cajan_02593	Protein TPX2 (AtTPX2) (Targeting protein for XKLP2)	2.18679	2.24606	2.61181	1.14686	2.33791	2.29488	3.66953	4.78917	1.45338	2.06422	1.74654	2.44395	0.902737	-0.835288	-0.0729152	2.21198	2.46555	3.21242	2.01649	0.79103	1.10184	-0.70133	-0.497641	2.3316	-1.77706	0.957692	2.81427	-0.186357	3.23537	-0.276635
C.cajan_02613	Uncharacterized protein At4g22758	-1.69003	1	-0.62461	-1.92112	4.29575	1	3.5947	4.01738	2.38676	4.85974	3.32866	2.73403	-0.672887	1	1	1.847	1.43432	2.39569	4.8296	1.60416	4.23586	1.80651	2.5662	-2.18051	1	0.406101	3.06802	-0.182799	0.296228	1
C.cajan_02625	Protein NSP-INTERACTING KINASE 2 (EC 2.7.11.1) (LRR receptor-like serine/threonine-protein kinase NIK2)	-0.296224	1.73771	3.1904	-0.823961	3.2014	2.37726	3.79126	2.30835	2.2484	3.79386	1.97134	3.08617	2.36078	-1.24933	1.47607	4.62188	3.05881	3.82051	2.4414	2.43793	1.53502	0.590655	-1.41715	4.00426	-0.71115	1.3022	2.97369	0.210239	3.15171	-1.69555
C.cajan_02653	Protein HOTHEAD (Protein ADHESION OF CALYX EDGES)	-1.76931	0.679712	4.77194	0.139299	5.88791	1	4.85251	0.743325	-2.47912	6.49246	4.43308	5.94504	2.29917	1.54175	1.58574	1	-1.29274	3.60326	4.41412	-0.255779	3.89242	0.921452	-1.44604	-2.01049	-3.24556	3.72549	5.09016	-0.454399	2.22975	1
C.cajan_02791	GDSL esterase/lipase At5g14450 (EC 3.1.1.-) (Extracellular lipase At5g14450)	-1.6391	1	5.19438	1	3.56079	1	5.34786	1	1	6.72057	-0.67469	3.3582	2.45172	1	-0.223928	1	1	-3.56754	-0.995425	1	1	1	1	1	1	-0.257497	6.64687	-1.2132	-2.23707	-0.184802
C.cajan_02929	Putative uncharacterized protein	2.38306	3.55064	3.64024	2.647	2.70429	2.14686	4.94491	2.1458	3.0147	4.19099	1.41534	3.21961	4.07459	4.89051	2.76754	2.3156	2.85899	3.40336	2.29022	1.60978	1.33804	1.32963	1.47025	1.83554	3.2559	2.52998	4.07393	1.70114	4.07	1.60317
C.cajan_03160	Cell division cycle 20.1, cofactor of APC complex (AtCDC20.1)	0.442397	1.856	2.41043	1.47008	1.64613	2.0763	2.42333	3.41649	1.81623	0.875827	1.06385	2.33368	0.339548	0.982926	-0.415132	1.16644	2.81546	2.21642	1.98319	2.08584	0.253517	0.256322	1.28689	1.98475	-1.93776	0.174649	3.53098	1.40928	2.6578	0.701389
C.cajan_03180	Bifunctional aspartokinase/homoserine dehydrogenase 2, chloroplastic (AK-HD 2) (AK-HSDH 2) (Beta-aspartyl phosphate homoserine 2) [Includes: Aspartokinase (EC 2.7.2.4); Homoserine dehydrogenase (EC 1.1.1.3)]	-3.00625	1.81707	4.36715	0.804962	6.0452	1.58464	5.44184	1.60045	1.94783	5.68684	2.78452	4.79076	2.14618	-0.933419	0.875127	1.87144	0.655178	6.6213	4.36871	1.71343	2.81636	-0.169303	-1.64165	-1.18641	-0.909851	4.26956	5.94671	6.81764	7.1577	6.33913
C.cajan_03190	Adenosylhomocysteinase 1 (AdoHcyase 1) (EC 3.3.1.1) (Protein EMBRYO DEFECTIVE 1395) (Protein HOMOLOGY-DEPENDENT GENE SILENCING 1) (S-adenosyl-L-homocysteine hydrolase 1) (SAH hydrolase 1)	0.549689	4.26986	3.73858	0.0930057	5.43606	3.51763	5.4293	2.34627	3.74885	5.87094	1.50382	8.02839	2.27614	5.16095	6.22403	3.94055	1.29994	1.56592	5.65926	-1.95965	3.49189	1.21981	-0.46013	0.759326	1.5578	1.56525	3.78418	1.14754	-0.268766	-0.142051
C.cajan_03210	Glucan endo-1,3-beta-glucosidase (EC 3.2.1.39) ((1->3)-beta-glucan endohydrolase) ((1->3)-beta-glucanase) (Beta-1,3-endoglucanase)	-0.626409	4.20253	4.75222	4.40909	2.60092	3.31794	4.86231	0.8193	3.23988	1.29738	0.493053	3.94869	1.9987	1	4.09029	-0.481431	-0.0302523	4.27952	-0.484318	1	-2.9341	1	1	-1.33395	-2.6314	0.822804	4.0253	2.57583	5.19974	2.45034
C.cajan_03389	Glucan endo-1,3-beta-glucosidase 5 (EC 3.2.1.39) ((1->3)-beta-glucan endohydrolase 5) ((1->3)-beta-glucanase 5) (Beta-1,3-endoglucanase 5) (Beta-1,3-glucanase 5)	0.954345	4.5653	4.52596	4.93356	4.93341	3.79378	5.63185	3.35913	3.69482	4.77649	3.1795	4.50894	2.89903	1.40712	2.91267	3.64572	3.68656	4.74994	4.62703	3.66502	2.93111	2.0043	1.18732	3.36431	-0.00859516	3.0532	5.06152	2.45891	5.333	0.982379
C.cajan_03444	Protein kinase G11A (EC 2.7.11.1)	-0.50617	2.83122	3.4486	3.20489	3.74367	2.6141	4.57872	3.41585	2.75125	4.383	3.17966	3.1561	3.37782	3.36649	4.50724	4.17146	4.23981	3.66011	3.59218	2.7293	2.52737	1.98561	-0.135283	1.37419	2.98209	2.08356	3.70311	1.6967	3.66896	0.34095
C.cajan_03513	Heparanase-like protein 3 (EC 3.2.-.-)	3.25589	4.13516	4.1041	2.47701	2.96112	2.50037	1.81409	-0.0903098	2.47361	3.21656	2.83248	2.50901	3.2105	3.44192	5.10277	1.86196	0.820845	4.1512	1.9126	-1.51246	0.911531	-1.56311	-3.8047	-1.37818	1.37072	2.75823	1.75795	-0.735918	4.28254	-0.641313
C.cajan_03528	Uncharacterized protein	-4.09312	3.52928	3.21088	2.24335	2.95019	2.46098	4.30049	3.39704	2.70549	3.88147	2.81064	2.98235	0.594969	-0.280834	5.42821	3.25472	1.37427	2.18279	3.2583	1.31908	3.7677	1.7363	0.734829	-2.27579	0.680855	-0.0527333	3.53928	0.227655	1.39867	0.678577
C.cajan_03553	Uncharacterized protein	-2.30637	3.00995	4.16318	-2.30921	2.75325	2.78454	4.9427	2.81373	1.58851	3.96958	-1.12372	3.17028	1.82736	-0.0703468	1.00464	1.33324	2.10527	2.89753	0.311236	-0.76344	-1.20983	-1.74251	-3.65363	-0.0866023	-1.24591	1.28107	4.66158	-0.114544	4.33125	0.481433
C.cajan_03616	Pathogenesis-related protein PR-1	1	5.75688	3.55316	2.45481	7.12831	8.21086	3.87987	5.96082	4.65323	3.54587	0.0680792	4.7632	1.57403	0.712807	2.41695	4.76679	6.20914	5.04373	5.77216	2.52598	4.07289	1.5105	-0.8208	0.818172	0.565139	3.38083	7.33244	1.868	3.53962	0.788494
C.cajan_03648	Auxin-responsive protein IAA33 (Indoleacetic acid-induced protein 33)	1	2.74898	3.4531	2.73178	2.74959	1	1.82231	3.94753	1.4596	3.59085	1	4.72262	1	1	3.57219	1.17914	2.4379	6.2542	-0.348361	1	1	1	1	1	1	2.81104	2.84753	0.96394	1.36498	1
C.cajan_03702	Oxysterol-binding protein-related protein 4C (OSBP-related protein 4C)	-0.986705	-4.03711	2.69672	-4.77868	5.61566	1	6.23236	0.3369	1	5.83166	4.70233	3.17662	1.68234	-4.49889	1.77505	-2.20837	0.380209	3.53886	5.06806	3.60822	4.7916	4.05501	4.49484	-1.46769	-3.5778	0.837241	5.27949	-3.37633	2.82049	-0.518178
C.cajan_03729	Receptor-like serine/threonine-protein kinase ALE2 (EC 2.7.11.1) (Protein ABNORMAL LEAF SHAPE 2)	4.49489	2.56781	3.7277	1.03012	4.04107	4.28195	2.24977	3.56988	2.8497	3.88164	1.80127	3.28553	-0.457379	-1.82214	-1.70035	3.99512	4.24433	4.55223	2.32533	-0.247827	0.780713	-2.69737	-2.35644	0.337859	-2.36008	-0.0919895	2.20131	3.3059	3.99888	0.785726
C.cajan_03795	Transcription factor MYB86 (Myb homolog 4) (AtMyb4) (Myb-related protein 86) (AtMYB86)	-0.0648601	3.1831	4.86237	0.114127	4.10745	3.73055	4.17717	-1.24915	2.38292	5.71472	2.84783	4.42116	4.26614	6.0432	4.01626	3.46383	-0.456381	3.62266	4.42937	2.76329	2.01711	-2.05189	1	-2.8441	-1.36647	2.3754	5.10868	2.26653	2.19747	0.612428
C.cajan_03814	Probable polygalacturonase (PG) (EC 3.2.1.15) (Pectinase)	1.2029	3.86162	4.96049	3.63213	4.41635	3.71488	3.95881	2.50676	3.40688	4.80423	2.08294	5.22383	4.43165	4.40734	4.33509	3.13919	2.72601	4.36857	2.70717	-0.0565272	1.14682	-1.03677	0.918325	1.40714	3.60686	2.31962	3.65181	1.84974	4.31152	1.2092
C.cajan_03951	Protein notum homolog (EC 3.-.-.-)	0.170361	3.93051	5.19782	4.40035	5.89452	4.3072	4.12901	2.47141	4.3688	4.87715	2.31357	5.24627	1.95946	3.9909	3.18756	3.16399	2.51372	5.42124	3.81488	1.55099	2.10047	0.541505	0.264428	1.0168	0.914067	2.34053	3.95355	3.11299	5.63614	4.39254
C.cajan_04017	Subtilisin-like protease (EC 3.4.21.-) (Cucumisin-like serine protease)	-3.66859	3.92436	4.27421	3.27742	3.85718	2.90801	4.33305	3.87343	3.60057	2.23849	0.0265593	1.96328	1.00796	0.139941	0.278806	3.19471	5.74437	3.0031	1.03208	-0.279417	-1.9407	-3.03186	-5.50881	3.61959	-1.57073	0.182654	3.64817	0.232919	4.30051	-3.78643
C.cajan_04074	Aldehyde dehydrogenase 22A1 (EC 1.2.1.3) (Novel aldehyde dehydrogenase family 22 member A1)	0.005285	3.95334	3.17088	2.78043	3.63753	3.77137	3.62163	2.37816	3.46186	3.24473	1.26024	3.80806	2.45157	2.56785	2.12178	2.2658	1.03132	3.91594	2.99729	1.78253	2.01267	0.651894	1.18517	1.75124	2.89096	2.06171	2.91158	2.74024	3.96054	2.99621
C.cajan_04081	DNA-directed RNA polymerases II, IV and V subunit 9A	-1.92132	3.18996	1.6775	-0.156798	2.83415	3.44362	3.88156	0.192245	1.84739	4.08055	-0.523618	2.35829	1.93292	1.34241	0.336969	2.0535	2.19756	1.43108	1.60572	0.212358	1	-3.40556	-0.76456	0.717719	-1.55549	0.0832066	2.59271	-1.22925	2.93761	1
C.cajan_04175	Probable leucine-rich repeat receptor-like protein kinase At5g49770 (EC 2.7.11.1)	0.91396	3.06925	3.84183	0.658381	4.27093	3.72092	4.83525	0.705111	3.22534	5.44958	5.01751	4.5971	3.90493	3.34436	3.67475	3.0332	0.918608	4.26701	3.82771	1.75826	2.76609	0.161746	0.617421	0.48165	1.85106	1.95483	3.98243	1.64561	3.63858	1.79964
C.cajan_04181	Phosphatidylinositol/phosphatidylcholine transfer protein SFH13 (Protein SEC FOURTEEN HOMOLOGS 13) (AtSFH13)	-0.418086	1.90003	3.0133	2.46532	2.87439	1.46771	3.3806	1.43785	1.11134	3.22723	1.09568	4.20977	4.77826	4.34408	4.31076	0.0684232	1.20928	4.7056	0.37971	0.141132	0.139469	-0.0365466	-1.5312	-2.14257	3.90846	1.8359	3.0006	2.04943	3.59677	3.34412
C.cajan_04244	Acyl-CoA-binding domain-containing protein 4 (Acyl-CoA binding protein 4)	2.80337	4.3274	4.66734	3.48782	5.19753	3.38908	5.50947	3.64939	3.18622	5.02124	2.54145	4.12934	2.27617	0.381328	0.873798	3.37785	2.78866	4.887	2.95139	2.58538	3.8142	2.47496	2.15084	2.63806	-0.96937	1.97038	5.24661	2.24881	5.13764	-0.126673
C.cajan_04296	Uncharacterized protein	-1.49653	3.83337	5.15589	5.22509	4.10029	3.98167	5.78188	2.02837	2.59013	3.02384	1.06627	5.37605	3.57789	3.32621	2.89078	0.900714	0.400494	2.1473	4.18791	3.12117	3.54545	1.40955	-0.979584	1	-0.574536	3.22544	6.06685	4.49469	3.35789	2.08461
C.cajan_04322	Uncharacterized protein	1.89216	2.41107	3.06308	2.50968	3.00546	2.28669	2.19606	2.38526	2.29142	2.88769	2.32082	3.25629	1.83544	2.22228	2.04485	2.27684	1.75966	3.13709	2.86664	1.79904	2.24517	0.948526	1.30735	1.61593	1.02677	1.64723	3.22787	2.21385	2.70346	2.44205
C.cajan_04329	Major pollen allergen Bet v 1-C (Allergen Bet v I-C) (allergen Bet v 1-C)	-1.74573	5.10658	4.34803	3.39024	6.03082	4.23102	6.62284	3.9668	4.49684	6.39635	2.24483	4.39609	4.77905	1	2.50771	2.87422	3.3994	4.21828	4.76304	1	5.06801	0.815338	1	1.49906	-1.34203	1.73459	9.82447	0.268614	8.11585	1
C.cajan_04356	Uncharacterized protein	-1.67136	4.76795	3.93001	2.80524	4.56112	5.31823	2.90591	0.378345	5.47213	4.79611	1.22441	3.45921	1.41061	2.46687	3.64365	4.44615	-0.442573	3.07869	4.87661	3.34109	3.18575	0.129032	1	4.29759	-2.12356	1.35254	2.39888	-1.72865	2.27734	0.32045
C.cajan_04380	Abnormal spindle-like microcephaly-associated protein homolog (Fragment)	-1.1766	3.28307	3.72779	1.1105	1.9874	2.71177	4.03621	2.4732	2.17632	3.33348	-0.935059	2.34057	0.737375	0.209091	-0.0236056	0.848678	1.22961	3.33116	0.399729	-0.300214	-2.49194	-3.03531	-2.35363	-0.424397	-3.01219	-0.0771567	3.36251	-2.53924	3.67173	-1.33363
C.cajan_04381	Tobamovirus multiplication protein 1 (NtTOM1)	3.28503	3.22726	4.19263	4.34181	2.44154	2.97112	4.28608	2.6504	2.76826	3.58655	2.72028	4.5323	3.26874	0.761575	1.28238	3.47216	3.12541	4.88408	3.05346	2.30797	2.41811	1.56413	2.34925	2.67144	0.438932	1.74992	3.80088	2.23442	5.24969	1.01836
C.cajan_04383	Uncharacterized protein	1	4.41146	4.17899	-0.0158569	5.81794	5.92404	2.1129	3.62912	5.83844	3.96134	5.00836	1.13944	-0.713164	1	0.863613	6.21608	4.28012	4.70999	6.42924	2.88946	2.30016	-0.708418	1	2.03023	1	1.77003	2.79911	-1.07572	-0.00164561	1
C.cajan_04385	Adenosine deaminase-like protein (EC 3.5.4.-)	1.47429	3.70342	3.89422	3.35143	3.39003	4.13935	4.63568	3.92545	2.91978	3.6415	3.59392	2.79386	1.84319	-0.0416191	2.67357	3.23407	2.55801	3.91023	1.35565	1.49898	1.27991	0.87234	2.11929	2.47044	-3.94793	1.22842	4.58794	0.778595	4.77147	-1.23887
C.cajan_04386	Cytochrome P450 77A1 (EC 1.14.-.-) (CYPLXXVIIA1) (Cytochrome P-450EG6) (Fragment)	1	-0.662446	6.2347	3.38228	4.8405	1	7.19522	-3.9646	-0.236398	6.21362	-3.76591	4.41959	3.86198	1	0.10608	-3.51229	1	0.306239	1.71541	-2.12467	-5.17562	1	1	-1.97896	1	0.621496	7.105	-4.52047	4.10363	1
C.cajan_04432	Ankyrin repeat domain-containing protein 13C-B	-2.16991	3.05191	3.24463	1.65078	3.04627	2.45302	4.56727	2.33268	1.98657	2.57836	1.25074	2.70614	2.00883	0.354249	3.44927	1.97356	2.19003	2.34618	2.49405	2.69165	2.03162	1.22616	0.75434	1.47721	0.803318	1.23599	3.88333	1.5892	2.77821	-0.876564
C.cajan_04463	Uncharacterized protein	1.55791	1.20459	3.0257	1	4.87789	0.455534	2.64324	0.266649	1.59642	4.69081	2.58187	3.34032	3.43499	2.54781	3.22571	1.08625	-0.156735	2.9009	1.56757	0.399302	-0.0818016	-1.02333	0.838363	0.36755	2.97733	3.30962	3.13622	-0.266989	4.34998	1
C.cajan_04521	Uncharacterized protein At4g08330, chloroplastic	5.34608	3.80711	5.6167	1.19439	4.7504	4.66803	5.92644	4.38548	3.94849	4.16624	-0.89194	3.45271	3.18786	4.17717	2.77042	3.50006	2.91591	3.7286	3.11868	-1.21933	0.939272	0.813952	0.137635	2.00211	2.14932	3.20592	5.8223	4.77909	5.24515	5.87938
C.cajan_31136	Uncharacterized protein	-0.279956	2.63961	2.41194	1.97319	2.57568	2.47472	2.83071	3.68393	2.78697	3.53124	1.34115	2.25397	0.426608	0.531808	0.642341	3.56745	3.74918	2.20905	4.47368	3.88876	1.63138	2.41859	-1.96247	1.71806	-0.853118	0.990134	1.89194	-1.43488	1.40209	1
C.cajan_31137	STS14 protein	1.90417	2.90054	6.37793	4.37671	5.44064	4.01633	7.74224	2.32963	4.26243	7.89025	2.68785	5.70206	6.09025	4.45493	8.6428	-0.41834	1.62157	5.08274	2.92368	0.682492	-0.902268	0.551245	1	-2.49834	-1.28603	6.97419	7.10215	1.73408	5.49946	1.3989
C.cajan_27399	Cytochrome P450 85A (EC 1.14.-.-) (C6-oxidase)	6.13771	1	3.05668	3.09803	4.39096	1	3.98151	3.67171	1	1	3.82385	2.43652	1	3.24058	4.30113	1	1	3.23154	1	1	1	1	1	1	1	1	1	1	1	1
C.cajan_27357	Auxin-induced protein X10A	3.95835	1	3.8981	1	5.18979	1	1	1	1	3.49769	5.47083	4.17052	4.31765	3.90573	4.8419	-5.09715	1	2.84545	5.42826	3.02796	5.43411	4.49699	-3.16207	1	-4.51844	3.34596	-0.338655	2.52194	-4.85186	-2.40289
C.cajan_33696	Probable esterase KAI2 (Protein DWARF-14-like) (Protein D14-like) (Protein HYPOSENSITIVE TO LIGHT) (Protein KARRIKIN INSENSITIVE 2)	4.72352	5.66044	4.15776	3.32586	3.23526	4.84945	4.35141	4.1158	5.38461	2.80677	1	2.9323	0.549679	0.0428824	-0.706735	3.73198	5.53665	-0.199091	0.680603	-1.64327	1.28027	-0.532856	-3.60458	3.13131	1.12296	1.21635	4.0252	-0.366301	0.520538	-1.9357
C.cajan_23599	Protein RALF-like 33	2.18302	1	2.92881	6.19447	3.8615	1	3.66975	3.05452	2.86403	3.6974	1	0.710111	2.63599	3.05415	2.20827	1	1.69521	7.7536	2.01295	1.58586	1	1	1	1	1	1.09835	0.582248	3.62363	7.17324	4.79798
C.cajan_23615	CLAVATA3/ESR (CLE)-related protein 27 [Cleaved into: CLE27p]	4.21066	2.52447	2.59444	0.391108	1.84837	2.02331	3.81311	3.86171	2.95116	1	0.817992	5.06716	3.1655	3.98678	2.08639	2.95299	3.3275	-1.51398	1	0.685402	0.494067	0.0337366	-1.49791	0.6898	3.03471	2.75067	1.29219	1	1.53403	1
C.cajan_23698	Thylakoid ADP,ATP carrier protein, chloroplastic (Thylakoid ADP/ATP translocase)	0.480296	1.12296	2.30418	1.14078	3.93967	0.93469	2.54718	2.78246	1.92145	3.64804	0.792239	2.41811	2.13289	2.05253	2.16617	1.91783	3.69836	2.72051	2.28604	1.4503	0.987015	0.646513	1.53724	1.45415	0.84875	0.820632	2.05472	1.06338	2.56585	0.327216
C.cajan_23545	Uncharacterized protein	1.26941	2.44543	1.18237	1.16538	3.88213	1.98651	4.62132	3.83352	1.61021	3.10647	3.6799	3.70434	3.40394	2.35649	5.10103	1.8723	4.99232	3.24867	3.23154	2.04636	1.57456	0.746055	-0.615468	-0.0479513	-1.95034	2.25469	2.88737	1.54639	4.7837	0.481154
C.cajan_23546	Protein S-acyltransferase 10 (EC 2.3.1.225) (Probable palmitoyltransferase At3g51390) (Zinc finger DHHC domain-containing protein At3g51390)	4.41766	3.27866	3.68319	3.3208	4.35673	3.8419	3.84952	4.0571	3.92304	3.1603	3.07198	3.89113	4.37196	4.08267	3.83793	3.40398	3.38611	4.15415	4.13772	3.76638	1	1	1	-1.56544	1	1	1	1	3.86497	3.35221
C.cajan_23655	Uncharacterized protein	-1.55338	4.6221	5.83288	4.28328	4.67601	3.80748	5.88326	3.03313	4.10494	5.37644	1.95763	4.417	4.36307	5.08503	2.51207	2.88877	3.82385	4.37299	3.11664	2.38136	0.822388	-0.85586	-2.90832	1.64046	2.37059	2.75547	5.29159	2.52594	5.47377	0.0156403
C.cajan_23677	Uncharacterized protein	9.58111	1.23346	3.77363	1.51771	4.3025	3.2841	3.86198	1.2773	1.62314	3.82524	0.0114241	1.46342	-1.89858	0.625411	1.65632	2.47617	1.84967	2.95564	2.09167	-0.264615	0.979872	-1.19433	-3.08887	0.558816	-1.7112	-0.920082	3.44831	3.77899	1.84735	1.72381
C.cajan_32937	Endo-1,4-beta-xylanase A (Xylanase A) (EC 3.2.1.8) (1,4-beta-D-xylan xylanohydrolase A)	1.43165	0.641352	2.36669	0.259809	3.30479	1.74843	4.13976	3.85903	0.528321	3.43459	1.13766	2.04552	1.11589	-3.25221	-0.266127	1.25922	2.92792	3.93536	1.32278	-3.08456	1.28538	0.581342	0.398361	-0.308084	1	-0.135258	4.28485	-1.2923	5.42392	-2.23663
C.cajan_32926	Protein MCM10 homolog	-0.871604	2.95801	3.18958	3.58101	1.59811	1.1476	3.48575	1.40743	1.34012	2.01718	-0.687776	2.40211	2.33567	2.75766	1.12714	1.38491	2.76675	2.81244	-0.0898952	0.360443	-1.91326	-1.46479	-2.05328	0.437462	0.977082	0.498792	2.62973	0.698983	3.2022	-1.26697
C.cajan_32931	Actin-depolymerizing factor 5 (ADF-5) (AtADF5)	0.0235109	3.33085	5.71893	3.67559	4.09767	4.46899	5.68216	0.920606	4.63107	5.15408	2.26697	3.71339	3.36004	4.05335	4.21369	3.22883	2.40166	4.54938	4.76174	1.22117	1.97783	1.03985	-0.735156	1.15614	0.363866	3.81085	5.02559	2.90504	3.29581	5.45616
C.cajan_32932	Peptidyl-prolyl cis-trans isomerase CYP19-4 (PPIase CYP19-4) (EC 5.2.1.8) (Cyclophilin of 19 kDa 4) (Cyclophilin-5) (Rotamase CYP19-4)	0.572812	3.99851	4.52639	3.82246	2.87434	4.5279	4.1177	3.00854	4.06732	2.03481	1	4.56512	1.34946	3.81982	2.21059	2.75768	2.613	4.38435	3.25729	0.861987	0.364942	-2.18843	1	1.73967	-1.90984	-0.177301	3.59403	2.93557	4.52261	2.3907
C.cajan_26183	Dynein light chain, cytoplasmic (Dynein light chain LC8-type 2)	1.88258	2.93494	1	3.15923	2.24968	4.6593	1	1	5.07456	1	1	2.97069	1.89455	4.12242	1	0.66762	1	3.05095	2.36817	1	1	2.00549	1.05628	1	1	1	1	1	1	1
C.cajan_26212	Potassium channel AKT1	2.35662	2.02496	3.04919	3.07091	1.04329	4.02728	2.49595	1.85712	2.51946	1.62883	1.38633	0.494825	1.48005	1.57625	1.53196	3.45186	3.116	2.76664	-1.18807	-1.56913	-2.7245	0.0848262	0.378678	1.03305	0.850743	3.13552	1.79617	1.99396	2.71193	2.62212
C.cajan_26169	DNA polymerase epsilon subunit 2 (EC 2.7.7.7) (DNA polymerase II subunit 2) (DNA polymerase epsilon subunit B)	1.48818	3.13166	2.45626	3.87425	1.45728	0.83289	3.3061	1.80813	2.32728	2.75634	-0.0589012	1.72995	2.14379	3.70378	2.12662	1.80233	2.81735	2.18587	-0.0781372	1.71079	0.60465	0.514046	0.306332	2.78314	1.16023	1.835	1.92273	1.90712	2.62919	-0.368112
C.cajan_26178	DEAD-box ATP-dependent RNA helicase 52B (EC 3.6.4.13) (OsPL10b)	0.300745	1.74127	3.01649	2.22627	1.32459	-1.43205	4.17629	1	0.847604	4.01305	2.24182	3.60034	4.83089	-1.16656	-2.17754	1.25762	0.711786	3.12504	0.946461	1.52209	-1.26064	-1.5213	-2.39144	-2.43546	5.62526	1.06848	3.69779	0.762612	4.4289	2.22375
C.cajan_26185	Zinc finger CCCH domain-containing protein 19 (OsC3H19)	1.19902	2.56219	2.45121	3.54746	2.59023	2.16563	2.97934	2.15232	2.03999	2.71352	2.26636	2.70404	1.89461	1.76647	0.972568	2.08864	2.38867	2.78506	2.04829	1.27155	0.700013	0.577509	0.637972	0.231924	1.55266	0.77235	2.74688	1.7061	3.10733	2.47574
C.cajan_26199	Early nodulin-93 (N-93)	1	3.4739	2.81983	9.32146	3.30728	9.41471	2.24361	4.20283	5.30175	1.70689	1	-0.487905	1	-0.689969	4.99967	2.23158	2.9465	6.7406	-0.132847	0.483292	1	-2.96918	1	4.11885	1	1	1.1423	6.40637	8.24658	7.2618
C.cajan_28231	3-ketoacyl-CoA synthase 17 (KCS-17) (EC 2.3.1.199) (Very long-chain fatty acid condensing enzyme 17) (VLCFA condensing enzyme 17)	-2.96566	0.136401	7.32717	2.52873	4.22728	-2.24016	8.82549	-1.52283	-1.23755	8.51922	-0.824571	6.41721	5.74761	0.162455	4.0174	-2.4525	1	2.33531	2.68226	-0.0947338	3.23816	2.8672	-1.00616	-1.92712	-0.459318	3.57112	9.16557	-2.58422	1.30048	-3.14309
C.cajan_28265	Serine/threonine-protein kinase TIO (EC 2.7.11.1) (Fused homolog) (AtFUSED) (Protein TWO-IN-ONE) (AtTIO)	-0.727575	3.51008	4.28393	1.49342	1.95602	3.42338	4.70341	3.25454	3.2609	3.68803	0.270445	2.93601	1.79133	3.02759	1.43187	1.40182	3.73436	3.88691	-0.285031	-0.392957	-0.549825	-1.87169	-1.53893	0.771691	0.153792	2.11341	3.87377	1.02536	4.35448	0.426136
C.cajan_26480	Extensin class 1 protein	2.98477	9.40734	5.32973	1.79414	5.98242	9.09728	7.4966	6.7611	8.63222	6.96597	-1.59011	1.53993	1.39747	-2.25063	4.42212	7.48986	7.0118	-0.719469	1.38597	1.22833	-1.91658	-1.92962	-3.02833	9.46895	-2.92415	-0.626101	4.94671	2.99735	-2.02527	1.50794
C.cajan_28715	WPP domain-interacting tail-anchored protein 1	1.24491	2.57625	3.77232	3.24698	2.90634	2.88309	2.46553	1.07313	2.50911	2.5086	2.08774	3.57878	1.65948	1.66405	1.41622	1.17771	1.15214	4.09949	2.0014	1.3644	2.59079	1.26866	-0.0231891	-0.224734	0.0574572	1.50739	2.42617	2.8378	2.71406	2.61241
C.cajan_33680	Cellulose synthase A catalytic subunit 7 [UDP-forming] (EC 2.4.1.12) (OsCesA7)	-2.58167	2.90107	3.03772	-4.60741	4.45585	4.14876	3.86338	3.13938	4.74803	4.7976	3.80949	2.33451	0.83921	0.22901	5.91262	4.15609	1.22417	3.22009	5.52445	2.70196	3.39082	-1.12144	-3.10532	-0.915065	-5.06536	0.73541	3.71788	2.66138	-0.553873	-0.371327
C.cajan_33659	21 kDa protein (1.2 protein)	1	-0.887919	4.96529	-0.506265	3.63308	-2.30253	3.8606	-2.4009	1.67548	2.20031	-0.0300152	3.21235	4.40409	1.40779	3.17702	-1.04207	1	4.03397	2.83784	-2.35586	1.01568	-2.85905	-3.72225	0.19901	-0.182783	2.96724	5.5436	-3.05023	6.00101	-1.99393
C.cajan_33682	Cellulose synthase A catalytic subunit 7 [UDP-forming] (EC 2.4.1.12) (OsCesA7)	-2.55271	3.64235	4.01372	-3.64412	5.25453	4.9848	4.63526	4.01388	5.49037	5.78654	4.72946	2.92769	1.92823	1.79192	7.77016	5.31819	1.86656	4.31322	6.14649	3.25744	3.99777	-1.30281	-2.27161	-1.24832	-4.78707	1.75652	4.41621	3.85895	0.799535	0.688592
C.cajan_28518	Homeobox-leucine zipper protein ATHB-14 (HD-ZIP protein ATHB-14) (Homeodomain transcription factor ATHB-14) (Protein PHABULOSA)	1.97607	5.08828	5.19794	4.54738	5.04405	5.15146	6.11762	4.30601	4.66424	4.21014	2.08126	3.68508	1.26121	-1.24576	-0.587667	5.45842	3.57858	3.65025	3.88825	1.75844	2.87733	-1.73481	0.911354	4.25752	-1.44702	1.7467	5.1625	1.40373	4.3518	0.357293
C.cajan_38677	Cell division control protein 45 homolog	2.21743	4.20079	4.79588	4.83814	2.57401	3.19374	5.27483	2.52354	3.27319	3.71765	-0.497069	3.05685	3.5931	3.92759	2.50856	2.40247	3.07924	2.66401	-0.161251	-0.254921	-0.0160145	-0.132235	-0.814395	1.63376	2.66789	2.04708	4.3676	2.86536	4.17348	2.00571
C.cajan_25660	Reticuline oxidase-like protein (EC 1.21.-.-)	1	1.96266	5.487	2.21761	6.92901	1	5.98167	1	2.69255	1	1	3.96099	2.55187	1	2.14444	1	1	4.85154	4.54836	4.59631	1	1	1	1	1	1	0.0251139	1	1	1
C.cajan_25676	Alpha-glucosidase (EC 3.2.1.20) (Maltase)	3.64721	2.95925	3.18591	1	3.5585	2.27831	5.35327	4.25467	3.36984	4.73416	4.49787	5.14895	3.33411	4.60996	3.08957	2.42839	3.35773	5.99165	2.3571	1.64543	1.59223	0.398854	0.389908	-0.563661	0.710781	2.6005	4.1512	2.66622	5.17365	0.617571
C.cajan_25656	NADH dehydrogenase [ubiquinone] complex I, assembly factor 7 homolog (Protein midA homolog)	1.69796	2.93782	2.90447	3.09713	1.8806	2.41587	3.04816	2.14969	1.65945	1.57542	1.27831	3.34127	2.43046	2.32447	2.19686	1.59495	2.69864	2.38936	1.20546	1.05648	0.787274	1.12733	-0.0437649	1.7563	0.601582	0.1547	2.66652	2.23616	3.04048	2.36246
C.cajan_25665	Patellin-4	-1.71551	6.15195	6.11057	2.38101	5.55235	6.46051	6.85392	4.79705	6.22242	5.94561	0.45	4.98023	3.79332	4.22531	2.83864	4.75733	5.84142	5.05826	4.57026	1.32385	1.58772	0.414677	-2.91214	4.48657	1.11287	3.69988	6.24069	2.51301	6.29944	3.79639
C.cajan_25668	Uncharacterized protein	-1.71371	3.51809	4.49183	0.788928	3.58648	3.05954	5.49155	2.71489	2.76459	3.95433	-1.68819	3.44733	2.03215	1.34523	1.13609	1.96022	2.33691	3.35862	1.0246	0.376824	0.482435	-0.907057	-0.657686	2.17465	-1.20302	1.4819	5.27339	-0.872853	4.80267	-0.758809
C.cajan_25675	Ent-kaurenoic acid oxidase 2 (AtKAO2) (EC 1.14.13.79) (Cytochrome P450 88A4)	0.276127	5.6812	2.19845	3.45452	1.00747	4.91228	2.37225	3.89107	5.46499	1	2.9973	2.56266	1.27837	0.46705	1.76038	3.96727	3.46541	2.37466	2.16097	2.46736	1.16383	-0.0794353	-1.85226	-0.464214	-4.01303	2.06412	1.8748	2.00887	1.05671	1.74028
C.cajan_36706	Glycerol-3-phosphate dehydrogenase [NAD(+)] (EC 1.1.1.8)	1.05297	2.61519	3.77572	0.18428	3.2107	4.23577	4.20902	1.77525	3.635	4.02045	2.24856	4.41381	3.42814	4.39447	5.49397	5.30851	-0.116224	4.18192	3.06586	2.47395	1.30194	0.478402	1	3.04441	-1.72353	1.12177	2.80229	2.05471	2.70301	1.43994
C.cajan_36707	Alpha/beta hydrolase domain-containing protein 17C (EC 3.-.-.-)	-4.45182	3.46364	2.77791	-0.638474	2.92263	2.40929	4.05743	-1.66963	2.18117	1.16729	-1.84495	1.8939	1.60157	1.62636	3.19581	1.83453	-0.81227	4.22443	3.42161	-0.0656994	4.293	3.60515	0.209104	-0.0327561	-0.0758347	-0.390462	3.8346	0.46563	2.36552	1
C.cajan_32013	0	1	1	1	1	1	1	5.21578	1	1	5.13504	1	1.68583	1	2.48528	3.76803	1	1	1	5.20243	1	2.0091	1	1	1	1	1	3.2643	1	1	1
C.cajan_23726	Uncharacterized protein	2.07932	1.87711	3.25099	2.27936	1.86255	3.10835	4.31012	2.22725	1.58217	3.54096	2.42707	1	1.58109	1	2.18393	1	0.568733	1.39661	2.93067	1.58664	1	0.227704	0.546067	1	1	1	2.24199	1.09011	1	1
C.cajan_23810	Probable LRR receptor-like serine/threonine-protein kinase At2g24230 (EC 2.7.11.1)	-2.12218	1.57939	1.70126	1.08005	3.14304	2.27336	3.37231	1.00526	1.87469	2.6845	0.0670604	2.5936	0.770956	-3.71267	-2.40009	1.53553	-0.0447854	3.85603	0.907429	-0.260066	-0.211962	-2.21084	-2.44495	-2.21842	-2.76456	-1.15388	2.91905	2.42438	3.96517	0.536003
C.cajan_23813	Probable GMP synthase [glutamine-hydrolyzing] (EC 6.3.5.2) (GMP synthetase) (Glutamine amidotransferase)	2.34014	3.26315	4.00726	4.02611	3.82153	3.09725	4.6881	3.61002	2.61042	4.34048	3.14979	3.98558	2.45953	1.70501	2.4423	3.53613	3.19313	4.68373	2.72908	1.97785	1.97611	1.60677	1.63057	0.585463	0.534072	1.76385	4.24062	2.84083	4.01076	2.48229
C.cajan_23728	Uncharacterized protein	0.96598	3.11292	3.74065	3.01926	3.31701	3.51652	4.19817	2.9017	2.56691	2.65987	1.75949	4.1311	2.47397	1.7943	1.98422	2.02217	2.51784	4.02184	2.4898	1.6513	1.49019	1.53894	1.57243	3.33735	0.574072	1.2453	4.04966	0.67726	4.09957	0.37639
C.cajan_23755	Uncharacterized protein	-1.84637	3.22798	2.4944	0.976195	3.91768	3.14569	1.42698	-1.33893	3.22655	4.6084	1.13001	2.1669	0.51932	1.6754	2.86605	2.05526	-2.68835	2.81201	3.51817	1.98309	2.77304	-0.84571	-3.94294	3.06292	-1.97028	1.65218	0.400757	-2.9121	0.737773	1
C.cajan_23805	Reticulon-like protein B21 (AtRTNLB21)	1.55021	3.49365	3.03043	2.52404	3.44272	2.77092	1.73583	1.66616	3.5397	2.28433	1.18127	4.27529	1.88663	0.322482	3.00136	1.83724	0.719989	4.83028	1.61551	-1.22455	1.94715	0.541138	-2.88593	-0.224678	-1.41632	2.05329	2.37141	3.09757	4.7235	1.85781
C.cajan_24358	Uncharacterized protein	-2.21932	1.27961	2.18797	0.311852	2.60567	2.44778	2.82184	2.07821	2.92051	2.75953	1.65601	2.41981	0.102242	1.50662	1.85273	2.53084	0.826778	2.60259	3.52546	0.194919	2.51689	1.4965	-4.55849	-1.05736	0.243084	1.86399	3.29575	4.30301	3.79366	4.37922
C.cajan_24380	Probable leucine-rich repeat receptor-like serine/threonine-protein kinase At5g15730 (EC 2.7.11.1)	-0.382308	2.83666	3.41614	-0.686452	3.73232	3.35606	3.12919	1.86864	3.6597	2.74599	1.31348	1.27818	0.951976	1	1.78767	4.77946	4.30617	2.52971	3.19261	1.80703	0.965323	-0.770791	-0.49542	3.80911	1.75319	0.723069	2.79142	-0.746763	1.07594	1
C.cajan_24382	Uncharacterized protein	1.12286	3.6565	4.78711	4.76472	4.80483	3.39516	6.14638	4.51636	2.8307	6.3473	3.89404	4.71942	3.10892	0.0965587	2.38415	3.29098	5.10719	3.75477	2.51749	0.5209	1.04985	-0.452224	-0.0698879	-0.359829	0.0759296	1.9094	5.26676	1.94458	4.1183	1.77621
C.cajan_24411	Sister chromatid cohesion protein DCC1 (Defective in sister chromatid cohesion protein 1 homolog)	-1.44799	3.02434	3.21723	3.28485	1.98838	2.2226	4.05633	1.22815	1.87334	2.76947	-2.02769	1.98568	2.19678	1.95423	0.39812	1.84365	2.3198	1.9619	1.45967	0.0384502	-0.54055	-2.27582	-2.51927	1.36612	-0.0683442	0.912803	3.41365	1.57876	3.39237	-0.232305
C.cajan_32882	Kinesin-related protein 11 (Kinesin family member 11) (Kinesin-7)	-1.3975	3.89449	4.83399	3.82044	4.18588	4.11465	4.08168	1.97182	3.58807	4.83371	2.83001	4.20836	2.68126	2.77755	2.34722	2.56259	2.48041	4.60492	1.62822	-0.777084	2.97207	1.54441	0.0268992	-0.140476	-0.29568	1.64193	4.57747	0.830945	3.86378	-0.408981
C.cajan_32871	Endoglucanase 24 (EC 3.2.1.4) (Endo-1,4-beta glucanase 24)	0.11354	2.33015	3.48454	2.5933	2.60814	2.36114	2.86411	3.47483	1.817	3.18225	0.159035	2.6974	0.587893	-0.220091	0.943479	1.98402	3.72808	2.94642	2.17097	-0.680611	1.95812	0.871891	-1.83559	-0.842555	-2.50801	2.19079	3.80414	-1.61511	2.4067	-2.13735
C.cajan_32881	Xylulose kinase (Xylulokinase) (EC 2.7.1.17)	2.59543	0.717781	2.50454	0.495378	5.22581	0.604119	1.84535	1.03035	1.16305	4.88231	4.49856	2.85064	1.67844	4.20565	1.29565	0.899385	-1.09952	3.10877	2.07096	1.64216	2.60261	1.79983	4.08804	0.981151	0.921497	1.65143	2.69195	0.14325	2.05278	-1.83049
C.cajan_34871	Uncharacterized protein	1	3.12947	3.59736	-0.815176	1.02102	2.58246	4.89576	2.21172	0.407625	1.58471	1	2.36544	1.59589	1.13394	1.0164	0.889474	2.15826	2.24736	1	1	-1.60066	1	1	1	-0.323065	0.754853	4.11082	2.00653	3.3798	5.03226
C.cajan_24139	Protein RADIALIS-like 1 (AtRL1) (Protein RAD-like 1) (Protein RADIALIS-LIKE SANT/MYB 2) (Protein RSM2)	1	0.245922	2.52508	1	4.53467	1.78691	3.88071	1	1	1	1	1.47014	3.11518	1	1.39425	1	1	4.21797	1	1.80983	0.781536	-0.214444	3.45578	1	0.0966937	1.94975	4.10115	1	-0.135901	1
C.cajan_24168	Pyridine nucleotide-disulfide oxidoreductase domain-containing protein 2 (EC 1.-.-.-)	2.94387	4.63822	4.16943	3.23803	4.26387	3.88767	4.47867	3.31935	4.2517	4.45217	3.0778	1.9701	-2.88125	-0.196008	2.57659	3.41677	4.04634	2.22358	1.72601	1.04698	1.10032	1.44193	1.55117	2.95444	-3.68607	-1.58526	3.79214	2.26778	2.03279	2.45897
C.cajan_24224	Sterol 3-beta-glucosyltransferase UGT80A2 (EC 2.4.1.173) (UDP-glucose:sterol glucosyltransferase 80A2)	2.65164	1.98016	2.1915	1.44592	2.65775	2.01495	2.1265	1.74242	2.31791	2.40927	1.85614	1.73469	2.01312	2.39569	2.93988	1.846	1.88527	1.92553	2.16404	1.95129	0.861638	0.602751	0.192081	0.859731	1.53887	0.912075	0.400614	1.4774	0.725828	1.99075
C.cajan_24133	Auxilin-like protein 1	-3.50487	1.47257	2.01171	0.915215	1.20023	3.01488	2.4806	5.53038	2.43797	1.95252	1.9763	2.63958	2.53906	3.39039	2.59434	1.95979	4.55966	3.8868	0.603853	1.04702	1.73275	0.673249	1.82973	0.723812	3.05499	5.12965	3.09203	2.09597	3.81787	0.227975
C.cajan_28224	D-xylose-proton symporter-like 3, chloroplastic	3.99472	3.03003	3.45296	-0.032014	6.52702	1	4.62024	1.00098	0.543288	7.28536	6.92819	3.97631	5.37472	4.49447	5.05992	3.63495	2.83654	4.72071	4.92088	4.62139	-1.89575	1	1	1	1	1	1	1	1	1
C.cajan_28333	Bifunctional dihydroflavonol 4-reductase/flavanone 4-reductase (Dihydroflavonol 4-reductase) (DFR) (EC 1.1.1.219) (Flavanone 4-reductase) (FNR) (EC 1.1.1.234)	1	1.69639	6.04067	3.998	3.67591	1	5.87857	1	1	4.03658	4.98344	6.57654	5.22574	3.39402	0.818016	2.44024	-3.39362	9.07428	2.3704	1	0.595485	-1.41436	-4.14358	-1.66426	1.63858	3.02482	7.05498	4.25613	9.30063	1.37748
C.cajan_28368	Dirigent protein 23 (AtDIR23)	-2.14927	3.27742	7.86501	5.39733	3.81141	1.18431	9.57703	1	2.40195	4.56116	1	6.55843	5.16017	1	2.10823	1	1	3.69574	1.39851	0.919088	1	1	1	-0.315695	-0.985559	1.63428	8.98369	1.37202	3.17328	1.75913
C.cajan_28327	Mannan endo-1,4-beta-mannosidase 7 (EC 3.2.1.78) (Beta-mannanase 7) (Endo-beta-1,4-mannanase 7) (AtMAN7)	-3.82799	0.316551	4.91975	0.611201	4.35745	-2.89384	6.79527	-2.56845	-0.464415	6.65847	3.03043	5.52528	4.00599	-0.209777	3.11132	1.49577	-2.77151	5.84859	2.65001	0.214896	0.694176	0.0690697	-0.647477	-4.02035	-4.24182	2.41912	6.54396	-0.603268	6.69562	-2.88004
C.cajan_28353	Protein RADIALIS-like 6 (AtRL6) (Protein RAD-like 6) (Protein RADIALIS-LIKE SANT/MYB 3) (Protein RSM3)	-1.69591	-1.21194	1.38433	1	2.69096	1.89731	4.37032	0.0899998	2.81224	4.63205	-1.38682	3.59727	4.07663	3.67716	0.528931	0.169091	0.3744	3.90185	2.9096	0.904503	-1.75866	0.227704	-0.68211	4.46627	0.130852	3.61636	3.89799	1.98488	0.659623	-0.129679
C.cajan_28358	Cytosolic purine 5'-nucleotidase (EC 3.1.3.5) (Cytosolic 5'-nucleotidase II)	-2.56891	1.85287	1.31687	0.638787	1.64183	1.50943	2.77076	4.34359	0.165211	0.947831	1.54072	4.98621	2.39753	4.08668	1.08086	-0.121554	6.19665	1.80158	-2.30573	-2.59397	-0.676897	-2.09691	-1.38567	-2.83541	0.897411	-0.0697698	2.01185	-1.6622	2.07357	0.589917
C.cajan_29014	1-aminocyclopropane-1-carboxylate oxidase homolog 1	0.727851	2.92847	3.82057	4.04016	-0.942385	1	4.56272	4.5546	0.421458	1	-4.41356	1.58445	1	1	-3.05749	1.98619	6.15094	1	2.2949	-0.361153	2.0001	0.872072	-2.75765	1.69958	1	-2.25864	4.74886	1.26306	1	1.84266
C.cajan_29016	CDT1-like protein a, chloroplastic (AtCDT1a)	2.37234	4.10479	4.90221	5.07786	3.13821	3.04879	5.93071	2.42125	2.57478	4.69813	-1.37723	3.41625	3.03015	3.50928	1.44483	2.9625	3.83858	3.50204	0.371057	0.570521	-1.38726	-0.954031	-3.19432	0.196343	1.38442	1.34046	3.88526	2.3786	4.22853	-1.10649
C.cajan_32131	AP2-like ethylene-responsive transcription factor At1g16060	-4.4063	1.31587	3.08222	1	3.03721	1.3683	2.90875	1.25966	2.23041	4.9798	3.00763	3.64999	1.65254	1.88125	1.16327	0.953071	-0.0295439	2.39145	2.59911	-0.323388	2.55381	2.22312	0.647978	2.8852	-3.82675	2.23031	3.91258	-0.263987	-1.15181	1
C.cajan_32429	Protein ODORANT1 (MYB-like protein ODO1)	3.54855	5.80775	3.30524	1	3.99222	4.43609	4.04763	1	3.77719	6.06262	1	1	3.58151	1	1	1.36617	1	1	3.03098	1	1	1	1	1	1	1	1.99832	1	1	1
C.cajan_32424	Uncharacterized protein	1	2.4127	3.68381	-1.86822	1.73301	2.37587	5.05105	2.24434	1.85956	3.92122	-1.50529	2.54234	1.03493	-2.95325	-1.5019	0.479686	0.941219	2.88097	0.956131	-2.39296	-2.56275	-3.54168	-3.79301	-0.250157	-2.86926	0.384205	3.97848	-1.63421	3.82546	1
C.cajan_27486	DNA replication licensing factor mcm6 (EC 3.6.4.12) (Minichromosome maintenance protein 6)	3.15364	4.41787	5.59959	5.6317	3.11425	3.86289	5.80639	3.47244	3.66932	4.86359	0.718877	4.54529	3.8525	4.09878	2.1343	4.15393	4.80162	4.56923	2.06935	1.37447	0.435202	0.296287	-0.309352	1.5999	2.5374	2.51967	4.76648	3.22349	5.30453	0.910149
C.cajan_26074	Protein IQ-DOMAIN 31	-1.1509	2.47437	5.40964	1.43094	3.08098	2.56835	5.14055	-0.382463	2.98051	3.41897	-0.198153	3.659	2.50374	1.44268	0.951558	-0.115632	-1.4017	3.52027	2.5107	-0.239197	1.80218	-1.66416	1	-2.79043	-3.04808	1.01356	5.09027	0.0213802	3.72401	-1.62757
C.cajan_32036	Transcription factor RF2b	0.575148	3.21211	3.49819	3.47072	2.8909	2.21087	3.72714	4.17009	3.93729	2.29571	2.40388	3.41243	2.90175	3.72831	2.86421	3.67798	4.72505	3.10653	2.74317	1.72305	0.765331	1.56927	-2.42245	4.48696	3.26141	3.11475	3.83947	0.625289	3.36157	-0.823052
C.cajan_37922	Uncharacterized protein	0.932296	4.00213	4.27932	3.66213	4.17461	4.70753	4.20583	3.38109	3.89597	4.04967	2.35603	4.35194	2.58745	1.18793	2.04429	3.8543	3.6978	3.47388	3.01639	2.69476	2.2992	0.686469	-0.811485	2.19807	-0.97897	2.1849	3.33302	3.26525	4.53136	3.13941
C.cajan_40457	Uncharacterized protein At4g38062	-3.59725	2.76328	3.28401	-3.24203	1.68012	2.13818	3.75333	1.43131	1.9109	3.58546	-3.59747	2.25845	1.11653	-0.643209	-0.413523	0.552692	0.501434	2.60367	0.522267	-2.15055	-1.58749	-4.14216	-5.06806	0.178887	-3.24753	0.239227	3.88491	-2.9384	3.62259	-3.25524
C.cajan_33127	Kinesin-1 (Kinesin-like protein A)	-3.47219	3.96268	4.27286	1.51017	2.88224	3.43039	5.08978	2.98216	3.58491	4.04602	-3.17409	3.28477	1.31463	1.15464	0.985617	1.88323	2.06661	3.94942	1.49221	-0.468401	-1.05561	-2.80023	-3.73364	0.784881	-1.00534	1.22329	4.43607	-1.24504	4.525	-1.77185
C.cajan_35920	Glutathione S-transferase F9 (AtGSTF9) (EC 2.5.1.18) (AtGSTF7) (GST class-phi member 9)	1	1.89628	3.80689	-1.86213	3.38336	-0.603273	2.90517	-0.750737	0.925916	2.24962	0.277461	1.36182	2.40143	-1.64978	3.11774	-0.449452	1.27421	4.4324	1.35726	0.219029	-1.72473	-0.695601	-0.222653	-0.202823	1	1.99193	3.36218	0.606992	4.23129	0.599175
C.cajan_39108	Pentatricopeptide repeat-containing protein At2g45350, chloroplastic (Protein CHLORORESPIRATORY REDUCTION 4)	3.0685	0.83212	1.72326	1.30666	3.19608	1.03288	3.27305	1.57506	0.903825	4.84994	4.90904	1.31042	1.44799	1.00289	0.370053	1.58586	0.761115	2.27022	1.14701	1.9164	1.07944	1.02203	2.14998	0.717824	0.907944	0.449112	2.37555	0.509341	2.0912	1.4575
C.cajan_25332	Dof zinc finger protein DOF5.6 (AtDOF5.6)	0.25911	3.00677	2.51572	2.68466	4.29199	2.60589	3.31861	-0.27062	3.57867	4.82955	-0.0299268	3.45203	1.33777	-0.939194	0.790297	3.22437	0.51436	2.59566	3.02988	1.93339	2.43452	0.321374	1	2.24332	1	0.808344	2.15604	1.04993	2.24089	-1.00053
C.cajan_33306	Protein LONGIFOLIA 1 (Protein TON1 RECRUITING MOTIF 2)	-0.533263	2.54175	4.37106	4.69104	2.64005	2.95713	3.01887	-3.20047	1.90437	3.04183	1.76127	4.73291	2.64909	4.29579	5.48628	-1.15696	1	5.80254	1.30767	-0.885729	1.30884	0.286928	-1.4767	-3.73471	-2.39697	2.96641	3.38499	6.08384	4.77186	5.9529
C.cajan_33324	Uncharacterized protein	-0.727191	2.7002	2.8077	3.30004	1.81195	1.59259	4.01309	1.85196	1.98368	1.37086	-3.91735	1.8261	1.77949	1.157	0.846762	1.30058	2.58823	1.94708	0.0745191	0.966984	-1.0719	-0.68532	-1.65476	6.16492	0.0572908	1.28767	3.49221	1.31125	3.35399	-0.430161
C.cajan_36142	RNA-binding protein 38 (CLL-associated antigen KW-5) (HSRNASEB) (RNA-binding motif protein 38) (RNA-binding region-containing protein 1) (ssDNA-binding protein SEB4)	-1.37497	3.1476	4.79101	4.09121	3.54376	4.16605	3.56029	0.347133	3.63273	3.77909	-2.78224	4.04172	0.951923	1.79537	2.35365	1.17692	-3.9492	3.728	0.465546	-0.31283	-0.0638555	-1.65874	1	0.432094	-2.72229	2.40143	3.28034	1.08199	5.1191	-1.15788
C.cajan_36147	Uncharacterized protein	-3.02379	0.619911	4.28515	3.5995	2.65116	1.8179	5.65522	5.88391	1.59989	5.25744	1	2.47505	3.21536	-2.07239	1.47858	2.72102	7.84367	-0.0245444	0.269404	-0.38188	-4.21474	-1.29792	1	1.1421	1	1.33021	5.7243	2.76994	-1.20815	1.71477
C.cajan_36151	Phospho-2-dehydro-3-deoxyheptonate aldolase 1, chloroplastic (EC 2.5.1.54) (3-deoxy-D-arabino-heptulosonate 7-phosphate synthase 1) (DAHP synthase 1) (Phospho-2-keto-3-deoxyheptonate aldolase 1)	-4.60702	4.77266	4.86508	3.06612	2.71449	3.15202	4.85219	2.68432	4.34261	3.20691	1.80717	5.24488	3.45822	1.03861	8.23126	2.03587	2.07425	5.85221	3.85478	2.10243	0.973185	-0.197215	-1.84131	4.20142	1.73549	3.30875	4.03197	1.24753	5.53251	-1.27132
C.cajan_29774	Chromosome-associated kinesin KIF4A (Chromokinesin-A)	1.74897	3.3532	5.29243	2.89235	4.35329	3.51367	4.5418	2.43545	3.4216	5.97002	4.32662	5.86085	4.6246	5.31196	5.57859	2.67524	1.35517	6.24588	2.95026	1.7149	2.18419	1.01068	1.86092	1.93033	1.51806	2.82162	5.83009	1.90328	5.75176	0.61088
C.cajan_29798	Cyclin-D3-1 (Cyclin-delta-3) (Cyclin-d3) (G1/S-specific cyclin-D3-1) (CycD3;1)	1.50979	2.21433	4.51196	5.17567	4.28978	1.56539	6.32304	1.96239	2.75154	3.71675	2.18562	2.7275	2.78317	1.56801	-0.663118	3.641	2.16346	1.92378	3.31155	1.81737	1.23227	2.00702	0.193027	2.08074	-1.57284	1.86784	4.96186	4.87197	2.23241	4.04325
C.cajan_29788	Transcription factor bHLH155 (BHLH transcription factor gamma) (bHLH gamma) (Basic helix-loop-helix protein 155) (AtbHLH155) (bHLH 155) (LONESOME HIGHWAY-like protein 3) (bHLH transcription factor bHLH155)	6.12127	-0.349509	4.4634	-2.80624	5.55565	-1.6547	6.22154	-2.33118	0.174343	8.04458	4.26912	5.04222	2.62601	-1.63548	0.53104	0.636924	-3.50736	3.5333	3.04646	0.415748	-0.972365	0.359701	1	1	-1.19395	1.9543	5.69502	1.15432	-2.27733	0.53438
C.cajan_35594	Peroxidase 66 (Atperox P66) (EC 1.11.1.7) (ATP27a)	1.6587	4.76464	3.72876	-3.55247	6.28846	6.15319	5.28361	0.495388	6.31812	6.15743	5.45666	2.87159	2.26429	1.99199	2.49281	4.75641	1.72096	2.72388	6.86601	-0.239949	6.2983	0.921185	-1.15422	3.58453	-0.949232	4.05401	5.06125	-1.03698	3.17361	1
C.cajan_26753	Apyrase 2 (AtAPY2) (EC 3.6.1.5) (ATP-diphosphatase) (ATP-diphosphohydrolase) (Adenosine diphosphatase) (ADPase) (NTPDase) (Nucleoside triphosphate diphosphohydrolase 2)	-0.634596	2.85064	2.06273	2.37952	3.62396	2.45797	2.93507	2.37997	2.85434	2.9243	0.901672	3.57666	1.40706	1.43731	1.86451	1.95183	1.88717	3.30011	2.50224	1.62038	1.66806	1.10674	0.578717	2.3168	-0.0430512	1.8855	2.47776	1.73666	2.984	-0.0767671
C.cajan_26792	Polygalacturonase At1g48100 (PG) (EC 3.2.1.15) (Pectinase At1g48100)	-3.24402	4.27582	1.65062	1.58926	6.28906	4.91414	1.60006	4.63961	2.08052	3.35728	-0.0597385	4.89944	2.94776	0.225522	-1.30244	1.57938	6.36175	3.61341	4.40593	-0.396785	6.13869	4.86765	1.82607	-2.71896	5.2828	1.83266	4.73788	2.46555	4.58923	-3.13339
C.cajan_26799	Polygalacturonase QRT3 (AtQRT3) (PG QRT3) (EC 3.2.1.15) (Pectinase QRT3) (Protein QUARTET 3)	-4.23454	0.522377	1.50435	0.406036	1.62412	1.58229	2.90587	0.599842	1.87318	2.35513	-0.712665	2.29837	2.36747	2.20542	1.96707	2.24234	1.59261	6.54349	2.99822	1.03176	2.17434	0.165738	-2.81229	0.993986	1.09969	1.60162	2.78094	6.13067	6.74669	5.61662
C.cajan_26801	Uncharacterized protein	0.807437	3.58656	3.88093	1.3696	6.14309	3.65195	5.67493	3.6215	3.71188	6.33054	4.42455	4.13938	2.96101	0.555914	3.82367	3.27738	3.07262	5.03537	4.06374	3.76777	3.18294	2.51956	2.64883	3.03459	0.375712	2.93872	4.66687	1.60927	4.56727	1.32588
C.cajan_31201	Transcription factor TCP8	0.890057	1.95519	4.82108	3.3827	3.77559	0.69925	4.15395	-1.80544	1.71492	4.10081	2.05059	2.61923	1.95032	2.28795	2.25895	2.57245	-1.61138	1.16115	3.14581	2.79442	2.70598	1.90738	1.21657	0.0801528	-0.374125	1.05687	4.09789	-1.03663	2.61383	-1.56192
C.cajan_31218	Mitochondrial import inner membrane translocase subunit tim16 (Presequence translocated-associated motor subunit pam16)	1.88419	3.66276	3.21826	5.56267	2.76092	3.8353	3.73558	2.73491	3.04745	4.44518	2.32649	3.40297	2.99102	2.5074	2.96013	2.54557	3.96009	3.06899	2.30881	1.39018	0.868861	0.426791	-0.225221	2.42946	0.516933	1.23546	2.86968	3.37075	2.94443	2.69335
C.cajan_37140	Uncharacterized protein	-2.76522	2.05291	2.9889	-1.60007	3.75611	1.89206	3.34427	3.89218	3.37889	4.98021	2.82666	0.68912	0.316459	-2.40443	3.64544	2.73032	4.4165	4.72812	1.99935	1.47641	1.4948	2.4123	0.380862	3.58609	-1.93086	0.807347	3.61586	0.969653	4.86446	-1.03068
C.cajan_32145	Auxin response factor 5 (Auxin-responsive protein IAA24) (Transcription factor MONOPTEROS)	-0.0452543	2.37066	4.06584	3.53181	1.86942	2.8006	5.40236	2.76908	1.94224	2.73324	-1.44704	3.11337	2.68074	1.37477	3.91607	4.00294	1.58351	3.72407	1.55102	2.02026	0.972443	1.57199	-1.29268	2.31758	-0.463159	3.30379	4.82009	5.3445	5.10366	5.63225
C.cajan_27453	Mitochondrial intermediate peptidase (MIP) (EC 3.4.24.59)	1.18608	2.4954	2.10263	2.46499	2.4757	2.13446	2.41903	1.7162	1.69563	2.80759	1.70348	1.59873	1.4548	1.04525	0.911761	1.27947	1.71508	2.66667	1.39851	1.71381	1.23291	1.32147	1.68213	2.25252	0.0561673	0.950774	1.45777	1.90894	2.17429	2.73381
C.cajan_27424	Probable GMP synthase [glutamine-hydrolyzing] (EC 6.3.5.2) (GMP synthetase) (Glutamine amidotransferase)	-4.14165	1.45941	3.63286	1	3.25288	1.31543	3.82997	0.661175	1.80698	4.89037	4.14572	0.849383	0.175442	1	3.89294	2.70535	-0.810189	-0.175716	3.65385	-1.41353	1.23943	1	-5.07329	-1.66195	1	-0.00110697	4.7143	-1.39739	-5.26084	1
C.cajan_32203	GDSL esterase/lipase At5g45910 (EC 3.1.1.-) (Extracellular lipase At5g45910)	0.39223	-0.311068	4.53774	-2.43157	4.75143	1	4.97298	-3.07111	-2.59225	6.35181	5.05565	3.60533	2.85002	3.21392	1.54296	-1.20393	1	2.64911	4.68333	0.274888	3.59597	0.151053	-0.713055	-3.11274	-3.29308	2.62603	5.10526	-0.165489	-2.02863	-2.9578
C.cajan_32205	Phospholipase A1-IIgamma (EC 3.1.1.-) (DAD1-like seedling establishment-related lipase) (AtDSEL) (Phospholipase DSEL)	-2.47066	2.65486	1.5281	-1.01458	3.66214	2.83051	3.34062	-2.63884	3.16	4.15468	2.97205	0.854307	2.3921	2.32292	2.9043	1.0818	-1.3679	0.548348	2.94245	1.43722	2.47912	2.61009	-0.892285	-0.475892	0.744221	3.50185	4.39829	-0.142247	0.704075	-2.02589
C.cajan_32226	Uncharacterized protein	-3.63327	1.88786	5.13334	1	3.31066	-0.12009	5.73899	-0.614443	3.40591	5.60558	-1.97568	3.04243	2.89702	1	1.80073	-1.16371	-1.53218	-0.545355	1.48878	1	-3.41867	1	1	1	1	-0.410835	6.36352	-1.19264	-4.28287	1
C.cajan_39327	Leucine-rich repeat receptor-like serine/threonine-protein kinase BAM3 (EC 2.7.11.1) (Protein BARELY ANY MERISTEM 3)	0.0231276	2.26862	2.94377	1.61623	2.76463	2.81068	4.21904	-0.23173	2.2586	2.59111	-0.759165	2.12912	0.521865	-0.197006	-0.370064	2.7974	-0.459487	1.71995	2.43647	0.737721	0.187654	-2.3293	1	-1.83383	-2.82974	-1.42176	3.68102	0.742049	1.95918	0.383928
C.cajan_35549	Probably inactive leucine-rich repeat receptor-like protein kinase IMK2 (Protein INFLORESCENCE MERISTEM RECEPTOR-LIKE KINASE 2)	-4.16369	4.32343	5.07906	-0.771732	4.17543	3.93382	5.55156	3.55431	4.08763	5.13111	0.432361	3.73125	2.43537	0.661339	2.7757	3.11356	2.47295	4.34817	2.99103	-1.40578	1.10599	-1.40318	-5.39937	2.78914	-0.829011	2.24551	5.15093	-1.75175	5.06437	-2.09728
C.cajan_28658	Probable inactive leucine-rich repeat receptor-like protein kinase At3g03770	1.00644	3.10127	2.54054	3.0318	3.02795	3.61403	3.87982	2.90336	2.96829	3.06568	2.09283	3.63276	1.7506	2.44442	2.15386	3.26863	1.72959	3.99593	1.22446	2.07479	1.68651	1.0797	1.14681	1.09471	0.0293327	2.52385	3.77016	1.78595	4.38736	1.05939
C.cajan_27084	Uncharacterized protein	0.538111	2.3876	3.2294	2.00973	3.07626	1.4938	3.88362	0.957149	1.83775	2.58637	2.18635	1.94925	2.58101	1.69109	1.62906	-0.341409	1.45171	2.02371	2.42022	0.41525	-0.306056	-0.736607	0.100897	1.3404	0.0225596	0.217628	3.04477	1.11248	2.51594	1.35678
C.cajan_27120	LRR receptor-like serine/threonine-protein kinase FEI 1 (EC 2.7.11.1)	-3.78699	2.83881	3.3856	-1.46574	3.1239	2.36944	4.56887	1.54307	2.44023	2.16209	-0.700716	2.52866	0.31882	-2.41262	0.378267	1.80082	0.901324	3.57083	2.25622	1	-0.233898	-3.51124	-2.69756	-0.052087	-2.80852	0.0672394	4.3434	-2.46074	2.58102	0.615972
C.cajan_27122	(-)-isopiperitenol/(-)-carveol dehydrogenase, mitochondrial (EC 1.1.1.223) (EC 1.1.1.243)	3.06045	4.35731	6.22833	2.69767	4.89495	3.27208	5.40809	2.69008	3.89402	4.86821	2.58498	3.86155	1.57633	0.533025	1.61807	2.35175	2.97285	0.456775	2.52208	-0.0754516	1.33068	0.0164107	-2.05888	2.20548	-3.66865	2.24459	6.34092	-2.48074	2.52959	-2.44831
C.cajan_27089	Uncharacterized protein	-2.65805	4.10248	2.81507	1.24085	4.64987	5.41522	2.67443	1.4755	4.98857	5.71488	2.47636	3.38942	2.1203	2.80601	4.55797	4.41303	0.529911	2.71185	4.59032	3.41489	3.23489	0.696946	1	4.21926	-2.13815	1.28855	1.39968	1	2.43151	1
C.cajan_38141	Serine/threonine-protein kinase Nek2 (OsNek2) (EC 2.7.11.1) (NimA-related protein kinase 2)	-0.573774	2.88556	4.46941	3.63783	3.03042	2.50444	6.01048	3.17782	2.03505	4.5646	1.8831	4.03039	3.49564	2.53571	3.45178	3.43484	2.26555	3.87703	2.55554	2.19435	2.61394	2.90797	1.3921	2.44114	2.53388	2.75679	4.86084	0.796423	4.30732	0.383729
C.cajan_28762	Uncharacterized protein	-0.946608	3.26333	3.51769	0.0415654	3.03296	3.08956	4.70064	2.64357	2.63439	4.16771	-0.940116	3.39292	1.95015	2.94573	1.30336	1.80924	2.19508	3.0547	1.64903	-1.42184	0.0467146	-3.5228	-4.32787	2.39162	-0.530295	1.43264	4.4282	0.111886	4.38085	-0.970252
C.cajan_28763	Uncharacterized protein	1	2.63278	4.72825	1	2.93141	2.57961	4.14528	1.79592	3.39795	3.9388	2.53613	5.62303	6.07099	6.43284	5.19791	3.49167	1	3.53189	4.88144	1	1	0.790088	1	1	1.10311	0.625757	2.00109	1	2.85667	1
C.cajan_28767	Telomerase reverse transcriptase (AtTERT) (EC 2.7.7.49)	0.146994	2.33886	2.48741	2.37929	1.11355	1.34509	3.89399	2.7811	2.75943	1.63659	-0.720581	2.25322	2.15835	2.16779	0.622021	1.96415	1.08639	2.60216	2.40812	0.461696	1.201	0.271426	0.876652	3.09211	1.0768	-0.0602995	2.82365	2.67293	2.98031	2.26008
C.cajan_25774	Vestitone reductase (EC 1.1.1.348)	-3.40348	-1.91014	3.10991	1	2.56061	1.35267	4.25755	0.264416	3.74346	5.14285	0.282464	1.56433	1.05549	1	2.55633	5.38965	1.59616	2.15233	3.08796	0.991521	1.28128	-0.615327	-2.99472	2.70028	1	-0.829506	5.62947	3.70801	1.18589	2.45838
C.cajan_25794	Dehydration-responsive element-binding protein 3 (Protein TINY 2)	-0.924897	3.29613	1.32978	2.18714	1.31378	1.97053	0.487816	1	2.3567	1	0.949251	3.76859	3.25049	3.85359	5.45631	3.27408	1.20688	5.30003	2.72262	2.63271	0.756716	0.25204	-0.239537	0.389159	0.0350326	2.17438	2.82144	4.10588	1	3.38866
C.cajan_25793	Dehydration-responsive element-binding protein 3 (Protein TINY 2)	-2.63834	3.03501	2.4376	1.20341	0.148127	2.43759	1.30763	-1.72234	1.2129	0.809439	-0.71921	3.56269	3.19531	4.08051	5.39156	3.30375	0.168116	4.3975	2.59337	2.11298	1.20147	0.381948	0.40306	1.2896	-0.614618	2.14935	3.15778	5.09473	0.678297	3.50636
C.cajan_27515	Probable polyol transporter 4	-0.641167	4.20627	3.90536	3.86816	5.26585	4.18476	3.73256	2.73589	4.28328	5.0625	3.67893	4.10851	3.35228	3.8718	4.03776	4.4066	3.89777	3.64234	4.62754	1.85729	3.08806	1.34587	-1.44573	4.313	2.04339	1.60371	3.62903	3.48327	1.91533	2.68045
C.cajan_27516	Epoxide hydrolase 4 (EC 3.3.-.-) (Abhydrolase domain-containing protein 7) (Epoxide hydrolase-related protein)	1.04323	-0.766024	5.85277	-1.2633	4.36573	-0.493207	5.39959	1.7902	0.64631	7.05021	3.41658	4.74794	4.23072	0.596525	3.03645	2.358	2.19893	3.4432	4.55688	3.55254	3.20772	2.54987	2.02923	1.33986	-6.11035	2.15209	4.72677	1.09907	-0.396588	-4.64245
C.cajan_27530	Uncharacterized protein	1.34008	1.10404	0.730123	1	3.36611	0.555306	3.65695	3.06998	1.38114	3.15982	2.37825	1.63204	0.567799	0.698787	-0.930636	3.38435	2.46108	1.77059	3.93092	1.79919	3.2124	1.71033	0.822143	2.53269	1.56294	1.74819	2.41163	-1.41674	0.17571	1
C.cajan_27543	Uncharacterized protein	4.00996	4.22108	4.76591	4.1191	5.17229	3.62315	4.6191	3.12871	3.97211	4.79424	3.69559	4.48016	2.88406	2.26227	2.92525	3.51039	3.5633	4.60108	3.89472	2.21199	2.29558	1.04035	-0.239326	0.437057	0.204479	1.93997	4.82327	3.17147	4.4742	2.57383
C.cajan_27522	Expansin-B3 (At-EXPB3) (AtEXPB3) (Ath-ExpBeta-1.6) (Beta-expansin-3)	1	3.89456	4.66577	1.25967	6.37876	2.51319	5.88024	2.56708	3.52616	5.85049	2.59755	6.44764	3.82677	2.89203	4.85344	1.46001	3.23382	7.07843	3.84943	2.32876	-1.4344	-1.04966	-2.4909	-2.41354	-4.23665	2.32538	5.27675	-0.623016	5.71239	-2.44072
C.cajan_30432	Uncharacterized protein	4.67181	2.87486	4.1703	3.46473	5.20506	3.74334	6.29509	4.0829	3.04363	5.84216	1.60678	4.89695	2.13272	0.491391	1.40549	2.79897	5.66713	4.65095	1.12451	0.281146	2.30179	0.584626	-0.85199	-2.18113	1	1.6811	6.3612	2.98152	5.89912	1.5674
C.cajan_31526	Protein mago nashi homolog	4.53914	4.62446	5.42603	5.61892	4.60538	4.89968	5.103	4.7811	4.38671	3.82477	4.22859	4.61873	4.17989	4.66292	4.45642	4.69284	4.97502	4.89747	4.58334	4.32292	-1.38917	-2.42945	1	-2.25578	-2.0693	-1.49102	-1.15887	-0.79396	3.61381	4.15513
C.cajan_30277	Uncharacterized protein	1.29027	3.14355	4.05582	4.11814	3.84975	2.47013	4.91645	3.24402	3.19675	3.95223	0.852726	3.60977	2.09825	-0.220451	0.350271	3.29026	3.38261	4.03274	2.44991	1.9488	1.63324	-0.33645	-2.40788	0.583837	-2.32814	0.983101	4.67664	2.3389	4.56322	1.56543
C.cajan_33731	Uncharacterized protein	-0.696562	6.28727	6.46223	1.02301	5.01017	5.84385	7.07355	5.27874	5.69464	6.08094	-0.576521	4.65975	3.89584	2.72428	2.05536	3.74646	4.7948	5.02802	2.76592	0.882886	1.55069	0.300311	-2.79386	2.78327	0.854067	3.73119	6.94715	-0.136033	6.78583	0.0919232
C.cajan_39728	GDSL esterase/lipase At5g14450 (EC 3.1.1.-) (Extracellular lipase At5g14450)	3.18114	2.26355	3.60122	4.35507	4.33039	1.91352	1.60406	1.00192	2.66168	4.70851	1.73684	4.28311	2.46859	3.93874	3.04004	2.00454	0.4027	4.13772	3.89728	0.177829	2.67998	-1.2447	-0.192582	0.28225	1.08129	1.65803	1.9382	3.28048	2.36117	3.08483
C.cajan_32274	Probable LRR receptor-like serine/threonine-protein kinase RFK1 (EC 2.7.11.1) (Receptor-like kinase in flowers 1)	2.6629	0.749732	3.03967	0.610776	2.83777	1.52127	3.10692	0.777737	1.54965	4.04404	4.09179	3.5339	0.77505	1.18637	0.607816	2.89288	0.611409	4.13461	2.03512	2.25322	1.9518	0.856269	0.990672	2.16672	-1.46511	2.18385	3.59451	0.742765	4.18835	-0.610325
C.cajan_39448	Auxilin-related protein 1	1.25039	3.21273	3.98477	-0.0547489	3.69319	3.63787	0.858387	0.307184	2.82946	1.19585	3.35037	1.20776	1.99871	3.15062	0.99479	3.65962	1.00916	2.95562	2.91468	1.87758	2.35209	0.569676	-0.728947	-1.11704	0.12532	1.35984	0.455081	0.818384	1.89072	-0.733395
C.cajan_39443	Glucan endo-1,3-beta-glucosidase 7 (EC 3.2.1.39) ((1->3)-beta-glucan endohydrolase 7) ((1->3)-beta-glucanase 7) (Beta-1,3-endoglucanase 7) (Beta-1,3-glucanase 7)	0.45095	3.76643	1.94335	3.24916	4.25089	3.00537	2.76444	1.8167	3.5152	3.97756	1.87235	2.51601	0.670895	0.867153	2.42827	2.90532	1.14616	2.54753	3.73353	1.95922	2.74392	1.10265	0.67763	2.13096	-1.12221	0.662998	1.63127	1.86151	1.82876	0.157833
C.cajan_26353	Hydroquinone glucosyltransferase (EC 2.4.1.218) (Arbutin synthase)	1.20382	3.06887	3.29748	2.03758	3.75033	2.2848	1	5.00301	3.29765	3.14579	1	2.41352	1	1	2.75622	4.86558	7.5951	1.53161	2.6369	1	1	1.45408	-7.1886	1	-0.0675895	0.6313	-0.193273	1	2.54202	6.23819
C.cajan_34282	B3 domain-containing protein Os04g0386900	1	3.04813	4.61161	2.38379	2.79331	2.62945	6.38516	3.57796	2.69748	2.50604	0.636924	4.10388	2.58667	1	1.62779	1.36625	5.35423	3.07616	2.78702	-1.43371	0.293912	0.00196073	1.25834	0.531519	-2.04954	-0.847266	6.11969	0.403442	3.75249	2.17024
C.cajan_26996	Kinesin-like protein KIN12B (Phragmoplast-associated kinesin-related protein 1-like protein) (AtPAKRP1L)	-0.73221	3.15821	3.56835	-0.751842	1.67353	2.86097	3.71268	2.5579	2.53263	3.13305	-1.57585	2.31138	1.37686	-0.39775	-0.349814	1.40408	1.79879	3.03722	0.222767	-1.5699	-1.38533	-2.31872	-5.04501	0.495777	-2.05422	0.942158	3.49475	-1.6456	3.96014	-1.01081
C.cajan_33410	Heat stress transcription factor B-4 (AtHsfB4) (AtHsf-02)	-1.68245	2.94528	4.03303	5.2828	3.5361	2.52284	6.01659	3.03825	2.25722	3.17067	-0.216116	1.0773	2.53893	1.77535	3.79394	3.83213	2.99011	2.03718	4.04375	3.46435	2.70669	0.747886	1	-2.38625	0.521141	2.551	4.8718	-0.560877	-0.584897	0.77484
C.cajan_26913	Squamosa promoter-binding-like protein 6	-1.06122	2.96528	2.25256	1.60467	3.18658	3.42042	4.47903	0.801068	2.60021	1.95853	1.75904	2.91927	1.32502	0.252452	0.505535	1.86952	-0.538195	3.31457	4.87153	3.90922	4.36264	2.50039	1.43689	-0.663385	-0.402689	2.18502	5.28766	-1.02958	3.63228	-1.17345
C.cajan_36307	B3 domain-containing protein Os05g0481400	0.392153	3.4165	4.03866	3.22861	3.09443	2.29647	4.64398	2.57607	2.48754	3.70216	0.92644	3.31206	1.78228	-1.01936	0.996953	1.70748	2.76419	3.47902	2.16606	0.762783	1.72865	0.692695	-0.542717	1.80101	-0.845176	1.23162	4.7836	1.38811	3.9776	0.949953
C.cajan_27870	Uncharacterized protein	0.738699	1	8.53775	3.13816	2.23175	1	3.85288	7.3106	1	4.45984	2.06389	4.11022	4.47044	1.63864	1	0.580908	4.54719	1	1	1	1	1	1	1	1.10411	3.92551	3.00415	1	1	1
C.cajan_37990	Receptor-like serine/threonine-protein kinase SD1-8 (EC 2.7.11.1) (Arabidopsis thaliana receptor kinase 3) (S-domain-1 (SD1) receptor kinase 8) (SD1-8)	0.948833	4.85907	2.92391	2.96777	4.46282	4.46218	4.15065	3.10884	4.11398	3.19892	3.01641	4.24155	3.62851	1.42896	1.41372	5.43905	3.21879	2.40025	3.60033	4.65648	0.00493998	1	-0.496938	-3.06634	1	-0.239471	-4.68387	-5.51944	2.50688	3.31526
C.cajan_36562	Peroxidase 39 (Atperox P39) (EC 1.11.1.7) (ATP19a)	1.89845	6.64312	7.63585	2.82646	3.67595	7.44137	0.504692	5.32784	6.68159	1.72368	0.400112	4.00259	2.86616	4.00734	3.26425	7.13939	5.23233	1.18286	2.16664	-1.18368	0.393197	-3.88927	1	1.86342	-2.32427	1.13757	-0.240999	1	-2.33882	1
C.cajan_36563	Peroxidase 39 (Atperox P39) (EC 1.11.1.7) (ATP19a)	-0.269592	7.49597	6.71254	3.26876	6.28379	7.73228	3.16902	5.76872	8.03895	4.23416	-0.27741	2.73361	3.3553	2.60116	2.39493	6.94659	6.06887	4.29455	6.14876	3.68637	4.67164	0.952535	-4.13691	4.36153	1.54531	1.77351	4.15952	-1.02659	-1.18718	-2.50198
C.cajan_29752	Uncharacterized protein	0.139417	5.37496	5.97713	3.53461	4.79859	4.81357	6.35228	3.95604	4.62659	5.19177	4.15747	4.23599	3.20259	2.40138	2.69667	2.89741	3.92641	3.96816	3.7373	0.480027	2.20357	2.41524	5.31598	0.946881	1.06767	3.1078	6.93424	0.900421	5.47302	-1.62228
C.cajan_37044	Werner Syndrome-like exonuclease (EC 3.1.-.-)	1	1.95993	3.51801	0.379233	3.49997	2.74576	5.80193	1.31283	4.4372	3.27507	-0.759481	2.43334	1.49454	1	0.242413	4.78235	1.76179	2.9229	6.0045	5.40635	4.23606	3.03621	-3.09409	3.67575	-2.81576	1.60165	4.91533	0.817288	4.85023	-1.24698
C.cajan_33768	Mavicyanin	1.79153	4.60416	2.56802	-0.361789	5.68979	6.19756	5.26931	2.28036	6.23347	6.60833	5.67575	2.29737	-0.781087	1.09474	1.82909	4.88625	1.64489	3.07619	7.21463	-0.351595	6.46424	0.715762	-2.12848	4.09924	-1.88023	4.22415	4.73842	0.437206	3.14282	1
C.cajan_29609	Proline dehydrogenase 2, mitochondrial (EC 1.5.5.2) (Osmotic stress-induced proline dehydrogenase) (Proline oxidase)	1.78021	3.3615	5.48435	0.921992	2.55917	1.79811	0.061873	0.735626	3.24367	3.36185	-1.09163	-0.285279	1.61075	3.33288	2.55045	3.55504	3.30933	1.79463	1.0351	2.80581	-1.41805	1.8105	-1.2795	1.76943	-1.04771	-0.479263	1	4.03698	2.97834	4.99496
C.cajan_29618	DNA-directed RNA polymerase V subunit 1 (DNA-directed RNA polymerase D subunit 1b) (AtNRPD1b) (Nuclear RNA polymerase D 1b) (DNA-directed RNA polymerase E subunit 1) (Nuclear RNA polymerase E 1) (EC 2.7.7.6) (Protein DEFECTIVE IN MERISTEM SILENCING 5) (Protein DEFECTIVE IN RNA-DIRECTED DNA METHYLATION 3) (Protein RNA-DIRECTED DNA METHYLATION DEFECTIVE 1) (RNA polymerase IV subunit 1) (POL IV 1)	0.655883	2.36984	3.18291	0.882275	-0.257538	3.35133	2.28722	3.27127	2.54202	2.15377	2.37597	2.85004	-0.15109	0.173614	-2.48963	2.48752	1.68069	3.98648	-0.806539	2.51875	1.51245	0.96969	0.470938	1.98762	-0.0962275	1.46062	2.51103	0.669888	3.27845	0.341234
C.cajan_29620	DNA-directed RNA polymerase V subunit 1 (DNA-directed RNA polymerase D subunit 1b) (AtNRPD1b) (Nuclear RNA polymerase D 1b) (DNA-directed RNA polymerase E subunit 1) (Nuclear RNA polymerase E 1) (EC 2.7.7.6) (Protein DEFECTIVE IN MERISTEM SILENCING 5) (Protein DEFECTIVE IN RNA-DIRECTED DNA METHYLATION 3) (Protein RNA-DIRECTED DNA METHYLATION DEFECTIVE 1) (RNA polymerase IV subunit 1) (POL IV 1)	0.279388	3.34506	3.56672	1.07281	2.85512	2.97947	4.10013	3.54099	2.73921	2.8444	2.69685	3.34836	2.04895	1.13375	2.05301	3.02105	3.16406	4.01926	2.86568	2.79624	1.77376	1.26554	0.833392	2.54314	0.538359	1.90406	3.45244	1.74825	4.0921	1.32463
C.cajan_29638	DNA-directed RNA polymerase V subunit 1 (DNA-directed RNA polymerase D subunit 1b) (AtNRPD1b) (Nuclear RNA polymerase D 1b) (DNA-directed RNA polymerase E subunit 1) (Nuclear RNA polymerase E 1) (EC 2.7.7.6) (Protein DEFECTIVE IN MERISTEM SILENCING 5) (Protein DEFECTIVE IN RNA-DIRECTED DNA METHYLATION 3) (Protein RNA-DIRECTED DNA METHYLATION DEFECTIVE 1) (RNA polymerase IV subunit 1) (POL IV 1)	0.563539	2.49641	3.16293	0.21805	1.85399	2.88179	3.0682	3.10764	2.12159	2.74658	2.47959	3.03342	0.561478	1.05244	-1.54168	2.78532	2.5103	3.67768	0.684953	2.37786	1	1	-4.76275	1	1	1	0.699649	1	3.73842	1.45277
C.cajan_30997	Protein BREAST CANCER SUSCEPTIBILITY 1 homolog (AtBRCA1)	-1.51241	2.41105	3.4119	2.69954	1.87077	2.17512	4.07907	2.02953	1.97071	3.15437	-1.67887	2.65192	1.90757	2.9653	0.33245	1.28444	1.65489	2.52046	-0.228772	-2.05785	-1.57485	-2.43902	-2.50004	1.65008	0.29671	0.718736	3.26467	0.893153	3.48673	-1.70878
C.cajan_34674	RING-H2 finger protein ATL43	2.07178	1.18366	3.22278	2.14928	2.30469	0.140399	3.25962	1.20075	1.29789	1.72503	-1.40916	1.61495	1.29021	0.0370729	0.803335	0.932802	1.35533	1.12083	-0.704853	-0.359683	-0.738058	0.500802	-0.99026	4.75055	-2.22763	2.68448	4.33406	2.20052	4.04001	2.73467
C.cajan_40740	Protein kinase APK1A, chloroplastic (EC 2.7.11.1)	1.19783	2.35772	4.16409	2.5544	3.29022	2.06243	5.05591	2.90618	1.24891	4.54275	3.37272	4.84509	4.11317	3.35212	2.7503	2.45959	3.3506	3.02559	1.89845	1.26217	2.76422	1.99986	0.963445	1.17996	2.19076	2.41847	4.93094	1.93304	2.92765	0.513753
C.cajan_40741	Expansin-A4 (AtEXPA4) (Alpha-expansin-4) (At-EXP4) (AtEx4) (Ath-ExpAlpha-1.6)	0.867762	3.82509	7.18735	6.46203	6.00667	3.86343	7.67579	4.10193	4.42163	5.5596	0.58845	5.15382	3.92783	-0.0173221	1.99365	1.94239	2.59448	5.94522	5.3581	2.69823	1.269	-2.47734	-2.94389	0.382479	-3.36653	2.48399	7.56576	1.59954	6.42199	1
C.cajan_40742	Uncharacterized protein	1.94422	2.66414	5.05769	4.3432	5.24798	0.423621	5.02736	1.51834	2.46985	4.21067	0.218248	2.54916	3.27795	0.888959	2.97944	1.17186	1.89781	3.14868	3.61346	1	-0.361854	0.156591	1.81548	1.62534	0.508895	2.51912	5.57517	-0.742929	3.89643	0.315137
C.cajan_32924	Dirigent protein 21 (AtDIR21)	6.50784	6.85855	8.04248	9.27366	1.77191	5.79362	6.21141	4.47815	6.79658	3.04519	1	0.0670191	-2.0636	1	-0.42047	4.10045	3.79057	1.66082	3.13422	1	-0.808685	-0.872964	-3.1078	0.97508	1	-0.416816	5.20758	-0.843399	2.1047	-1.40143
C.cajan_41071	Mannan endo-1,4-beta-mannosidase 6 (EC 3.2.1.78) (Beta-mannanase 6) (Endo-beta-1,4-mannanase 6) (AtMAN6)	-1.22027	2.68468	2.89827	-1.45652	4.21282	3.99629	3.74639	-0.388101	3.28176	4.60126	2.77897	2.25018	1.37532	0.0906502	4.89141	1.91358	-0.366431	3.96584	4.00076	-0.477038	2.62156	-0.372765	-0.750212	-1.03035	-0.794252	1.46236	3.90485	1.0373	3.40377	0.324972
C.cajan_31697	Somatic embryogenesis receptor kinase 2 (AtSERK2) (EC 2.7.11.1) (Somatic embryogenesis receptor-like kinase 2)	2.99914	4.44874	4.77605	4.64247	3.23373	3.91737	4.77687	3.36854	3.84719	3.10725	1.25338	4.41524	2.75183	2.38225	3.49467	4.33551	3.64034	3.88261	2.39775	1.53669	0.27484	-0.469554	-2.43298	3.76628	-0.285061	2.26726	3.98755	3.00034	4.63595	3.3463
C.cajan_36857	Uncharacterized protein	2.17507	2.12962	2.42456	1.99931	0.935935	2.50793	2.40489	2.8592	2.25892	1.85703	2.43943	3.37269	3.32406	2.2298	1.4586	2.2415	2.33527	2.68992	2.25509	1.92241	1.33678	1.20775	0.911254	1.54528	1.86466	1.11652	1.82706	1.6799	2.04591	-0.30947
C.cajan_28433	Uncharacterized protein	1.49958	2.27387	2.03755	3.32328	2.76546	2.44902	2.5362	1.61805	0.852742	1.97549	1.95567	2.24093	2.41167	1.38106	3.05736	0.737159	1.57251	1.64313	1.81661	1.29296	1.89321	1.6439	1.36865	-1.95215	0.468218	0.593344	2.19183	2.09846	2.42124	1.61846
C.cajan_42153	Nucleobase-ascorbate transporter 1 (AtNAT1)	0.906829	2.91419	2.92431	1.53264	3.87007	2.70525	4.35628	0.306577	2.42044	4.13814	1.72079	3.77311	2.13033	1.52374	1.63318	1.62221	0.531878	3.63457	2.18966	0.614135	0.821376	-0.30591	-0.741698	1.28439	0.0723802	0.704872	3.53203	0.428668	4.45939	1.35847
C.cajan_34225	ARM REPEAT PROTEIN INTERACTING WITH ABF2 (ARIA)	1.79142	2.82943	3.49395	2.12208	1.97642	2.19218	4.33269	2.46394	2.25074	2.99202	-1.49914	2.59474	2.06128	2.78038	-1.61221	1.34464	2.45253	2.48894	-0.0941316	-2.28388	-1.94828	-5.25832	-3.16994	-1.5897	0.982554	-0.225749	3.03835	0.660655	3.0315	0.0916118
C.cajan_34228	Uncharacterized protein	-1.52122	3.95522	4.46453	-0.325084	2.99057	3.07804	5.09423	3.40028	2.9509	4.21961	-1.04708	3.33133	2.23531	0.0665232	1.23192	1.60064	2.37185	3.02986	1.59884	-0.705048	-0.777732	-1.22561	-4.15952	1.07342	-1.37999	1.63994	4.32655	-2.66584	4.14626	-2.65715
C.cajan_34236	Uncharacterized protein	0.843059	3.07233	2.4412	2.06038	1.45634	2.62184	3.16597	1.82624	1.94466	1.48271	0.640797	1.70996	1.96898	2.81752	0.664328	1.55663	2.21116	2.16471	0.339765	-0.227979	0.336912	0.551836	1.38295	0.593899	-0.388763	0.461026	2.7333	1.16555	2.8617	-0.757848
C.cajan_29309	Uncharacterized protein	0.39951	3.48409	3.73884	3.58335	1.61896	3.21824	2.32	2.80198	3.00874	2.48215	1.00544	2.97781	3.02273	1.882	3.45637	3.07688	3.50416	1.5057	0.399521	0.533364	0.307219	-0.00177272	1	2.22432	0.602856	1.7071	0.972163	1.5147	2.75149	1.13935
C.cajan_31338	F-box protein CPR30 (Protein CONSTITUTIVE EXPRESSER OF PR GENES 30)	1.41434	3.16277	2.247	1.63714	0.489183	1.84863	4.25977	2.85627	2.25419	4.22819	6.24731	2.07931	2.87086	0.645471	0.744996	2.56477	2.59035	3.37213	1.36722	2.19751	-1.31316	0.0706091	0.139365	4.15329	2.39225	-0.107929	2.72447	-0.803647	0.173524	-1.20561
C.cajan_30510	Probable transmembrane ascorbate ferrireductase 4 (EC 1.16.5.1) (Artb561-4) (Cytochrome b-561D) (Protein b561A.tha6)	1.86222	3.07102	4.52386	3.24692	5.29117	3.32733	4.82787	2.10472	2.79187	5.90772	2.5293	3.8142	1.24262	-0.10667	2.20296	2.24537	-1.56879	4.80233	4.45973	2.2417	2.77927	0.772874	-0.794317	0.994819	-1.43317	1.87995	5.00169	3.65868	3.74658	4.8551
C.cajan_30524	Transcription factor bHLH30 (Basic helix-loop-helix protein 30) (AtbHLH30) (bHLH 30) (Transcription factor EN 53) (bHLH transcription factor bHLH030)	-0.207076	3.04759	2.91503	2.32186	3.92722	3.02308	4.07527	2.90328	3.09183	3.38833	0.533932	0.546709	-0.660603	1	1	2.48069	1.40261	1.20138	2.99925	-0.00575628	2.69324	-3.33899	-1.25703	0.927608	1	0.606471	2.64727	-2.07593	1.70854	1
C.cajan_34590	RNA pseudouridine synthase 3, mitochondrial (EC 5.4.99.-) (RNA pseudouridylate synthase 3) (RNA-uridine isomerase 3)	4.1342	3.59278	2.75487	3.74754	3.06916	2.64168	4.0327	4.16763	2.97491	4.09201	3.87004	3.58769	2.69189	4.20241	2.61598	2.31332	3.32042	3.36922	3.4872	3.32341	1	-0.292899	-0.220429	1	1	1	1.86178	1.38287	1.73128	1.55538
C.cajan_34594	Basic endochitinase (EC 3.2.1.14)	1	1	4.39042	-1.10086	5.98445	1	4.56815	1	-1.13503	5.9469	1	3.92342	1.87199	-1.48274	-0.808781	1	1	2.4329	0.622237	1	-3.21567	-3.2188	1	1	1	-0.717017	5.49797	-0.203256	2.29532	-1.47885
C.cajan_25092	Uncharacterized protein	-0.138523	0.252706	5.97896	1	4.16458	1	5.67614	-1.03515	-0.0145958	6.8998	-0.859111	4.50413	3.95152	1	1.12019	0.742843	1	7.27265	0.359769	1	1	1	1	-0.701173	1	1.14622	5.98954	4.37857	5.3654	3.56593
C.cajan_25119	Probable beta-1,3-galactosyltransferase 16 (EC 2.4.1.-)	0.351707	2.32745	2.74492	3.566	2.62271	3.06707	3.33763	2.63744	1.88108	3.15318	1.23543	2.79866	1.40851	0.80283	2.45299	1.73068	2.52667	2.73234	1.11645	0.267092	0.566299	-1.01694	-0.476127	0.801523	-1.42841	0.418363	3.35177	1.03365	3.01574	0.753091
C.cajan_25081	Uncharacterized protein	0.835585	5.01545	6.62258	0.654417	5.37875	4.39386	6.87182	4.87796	5.09539	5.57785	1.99041	5.39934	4.02448	3.37207	2.54222	4.79457	4.53448	4.95196	5.0411	1.91543	1.13976	-1.18334	1	3.07697	0.665729	3.62944	5.77291	0.675825	5.28723	1
C.cajan_26450	Squalene monooxygenase (EC 1.14.13.132) (Squalene epoxidase) (SE)	-3.55233	1	0.191601	1	5.12142	1	5.57219	-0.379425	-1.21147	5.70123	2.37094	2.79115	3.15269	-1.57639	1.38753	-1.90208	2.99548	2.36592	0.748221	-0.383298	0.769425	-0.552112	0.522357	1	-2.20496	1.4311	5.71716	0.357653	0.492058	1
C.cajan_32543	Laccase-4 (EC 1.10.3.2) (Benzenediol:oxygen oxidoreductase 4) (Diphenol oxidase 4) (Protein IRREGULAR XYLEM 12) (Urishiol oxidase 4)	-0.969881	4.75239	1.27051	-2.78152	6.33576	5.69893	3.13681	5.44656	5.96063	4.26178	5.19262	4.51903	1.55936	1.42069	7.86763	5.66742	3.2751	2.16947	7.33157	1.69964	5.83298	0.784663	-1.0185	1.53182	-0.0378434	2.91343	2.1151	-0.0920065	0.738223	1
C.cajan_32555	Protein ASPARTIC PROTEASE IN GUARD CELL 1 (AtASPG1) (EC 3.4.23.-)	2.50756	3.11619	5.02443	4.05466	5.46555	1.98964	4.78159	2.27364	3.21948	4.13877	1.81786	4.88809	3.53409	1.9685	1.82098	2.88747	1.67154	3.54014	2.11759	1.58276	1.28311	0.28902	0.249433	2.85694	-0.145446	1.72258	4.44933	1.91033	3.40509	0.324096
C.cajan_35941	Uncharacterized protein	1.7406	3.09991	2.38558	2.00299	2.81698	3.54805	2.16415	3.75353	3.87344	3.28663	1.50249	2.17215	2.16461	2.04538	1.86787	3.54277	3.41243	1.09652	3.04596	1.67641	1.10769	0.225386	-1.20675	3.74826	1.01503	1.73799	2.73388	1.22765	3.27141	1.29153
C.cajan_35947	GDSL esterase/lipase At5g33370 (EC 3.1.1.-) (Extracellular lipase At5g33370)	-4.75739	-3.05975	4.42965	1	3.79027	1	4.22432	1	1	6.29606	-0.131634	3.30237	3.2743	1.45566	1.94734	1	1	1.47801	0.141132	1	-1.43587	1	1	1	1	0.960148	5.37684	1	-0.945471	1
C.cajan_35940	GDSL esterase/lipase At5g33370 (EC 3.1.1.-) (Extracellular lipase At5g33370)	-4.52275	-1.45868	5.53165	1	4.61225	1	5.52648	1	1	7.02449	1.00948	4.43518	4.20206	1	2.6515	1	1	2.84469	0.805358	1	-1.41844	1	1	1	1	1.69545	7.04582	-3.70672	-1.77627	1
C.cajan_35945	GDSL esterase/lipase At5g33370 (EC 3.1.1.-) (Extracellular lipase At5g33370)	-2.22231	0.749071	7.30861	-2.77406	7.05957	-2.59564	7.41834	-3.31073	1	9.08577	3.26212	6.42502	6.22543	1.93526	4.97863	1	1	4.66334	3.73226	1	1.23521	1	1	-1.73788	-2.37149	4.04859	8.01427	0.125559	1.33282	1
C.cajan_29178	Probable calcium-binding protein CML31 (Calmodulin-like protein 31)	4.29337	2.68198	4.82712	0.386612	3.99186	3.6853	3.19941	2.6686	3.65029	3.76282	2.42498	1.94579	2.32916	1.77907	2.76562	4.9997	2.54958	1.59928	3.3525	1.34172	1.83164	0.937088	1	1.54186	-0.564999	2.15958	4.32295	-0.0831275	3.66471	1
C.cajan_29179	Uncharacterized protein	0.0815987	2.70877	3.42604	-0.319339	1.99354	2.77162	2.49418	1.70186	2.61598	2.65774	-2.34516	1.55921	-0.11085	-0.686206	-2.48934	2.48844	1.3626	2.37363	1.99091	0.641065	0.0780769	-1.50679	-4.30986	1.3856	-2.87253	1.3468	2.7206	-0.967228	2.7883	-1.12378
C.cajan_29198	Callose synthase 3 (EC 2.4.1.34) (1,3-beta-glucan synthase) (Protein GLUCAN SYNTHASE-LIKE 12)	-0.0686498	3.42291	4.21845	1.30552	2.06487	3.06561	3.77639	2.51567	2.47027	2.88385	-0.104393	3.27384	1.24235	-0.757443	0.286988	1.32436	1.53992	4.35598	0.488474	-0.205791	-1.25353	-2.27427	-2.43649	0.329411	-2.77098	0.223373	3.52735	2.62754	4.21579	3.36941
C.cajan_36097	Uncharacterized protein	1	2.59227	4.1209	3.1247	3.61836	2.41981	5.29034	1.89734	1.58424	4.77102	0.754144	3.96753	2.47634	0.572861	1.39723	0.566952	0.763259	3.82831	1.79033	-2.21924	0.986462	-3.08139	-2.43713	-1.56358	1	-0.272285	4.54544	0.532487	4.27662	1.13247
C.cajan_30331	Sieve element occlusion a (Uncharacterized protein)	1.54608	5.93635	5.11111	3.58322	6.39528	6.17028	4.92428	0.506998	6.58759	6.67074	1.21739	3.1008	2.10676	-0.778071	4.06739	5.78118	-0.170167	5.5912	6.26942	4.21948	4.97429	0.447346	1	4.9632	-4.18219	2.65026	1.65346	1.90653	3.40137	1.45194
C.cajan_39673	Glucan endo-1,3-beta-glucosidase 3 (EC 3.2.1.39) ((1->3)-beta-glucan endohydrolase 3) ((1->3)-beta-glucanase 3) (Beta-1,3-endoglucanase 3) (Beta-1,3-glucanase 3)	-1.74756	2.37975	2.64905	3.4044	3.22706	1.44173	4.91907	1.73581	1.90377	2.90536	1.06365	1.39938	0.0380849	-2.57192	-0.302228	-0.0789385	2.92122	2.46729	-0.360342	-0.586828	-0.193491	-0.361224	1.73857	-0.426959	-2.75506	-0.295935	3.72356	-0.778202	3.78044	-0.590999
C.cajan_23916	Rac-like GTP-binding protein RAC2	1.55477	4.157	2.21769	-1.35516	4.64126	5.84259	3.21658	3.04649	5.31533	5.10915	4.75601	0.128676	0.986622	0.200542	-0.0562152	5.55497	4.57713	2.87312	4.20755	0.409049	3.46969	-0.56371	-2.35384	2.38322	-1.52785	1.16982	1.33359	-2.36257	3.14416	1
C.cajan_23936	Uncharacterized protein	0.42766	5.25564	4.17771	1.89997	5.78162	5.61736	4.49321	4.34825	5.86381	4.51155	2.94943	3.57334	2.25797	-2.2558	2.97553	5.58113	5.90343	6.56487	7.31831	4.94599	3.31923	6.08592	-0.993163	1.64627	-1.62876	3.49468	3.39706	0.826868	5.06453	-1.21486
C.cajan_23962	Uncharacterized protein	0.853708	2.09353	3.94244	0.46658	3.02236	1.76632	5.61263	1.96065	3.26354	3.83067	1.7487	2.71011	1.66345	1	2.99946	-0.7481	-0.951895	0.426877	2.57139	1.64762	1.61897	0.845839	2.78579	1.22921	2.54928	0.504498	5.40199	3.63713	3.04588	2.77869
C.cajan_23974	Non-specific lipid-transfer protein 13 (LTP 13)	1	-1.66019	1	-1.39033	5.54395	1	1	-1.82167	2.07451	3.83491	3.29829	9.6022	1.69776	1.64694	4.27577	1	1	1.34364	0.920369	0.925711	0.592302	-0.99112	0.433985	1	-1.67016	-0.518778	0.479044	-1.33738	2.48713	1
C.cajan_23992	Uncharacterized protein	-2.12245	1	2.80647	-0.317387	5.48475	-0.3364	2.35061	1	1	7.12028	0.832769	10.1889	4.34985	6.74964	2.58341	1	-2.04786	4.35721	0.293312	1	1	1	1	1	-0.687481	-0.0442825	2.90805	0.378445	6.32616	1
C.cajan_23876	Inactive TPR repeat-containing thioredoxin TTL3 (Tetratricopeptide repeat thioredoxin-like 3) (VH1-interacting TPR-containing protein)	-1.51734	2.60778	3.68037	3.60279	1.73792	1.29501	2.43398	1.14124	1.64201	1.07767	0.233508	2.90369	1.83137	1.4392	-0.0954751	1.45112	1.54382	2.59977	1.6767	1.37308	1.21897	0.674705	-0.571632	-0.378864	1.89213	-0.0942486	2.50682	1.14373	2.80767	0.477304
C.cajan_23889	0	1	3.12958	4.30472	3.79106	2.05108	3.676	4.79371	1.84734	1	4.19878	1	3.84984	1.75053	1	1	0.564407	2.74064	1	1	1	1	1	1	1	1	1	3.56661	1.38647	0.818581	4.15938
C.cajan_23928	NAC domain-containing protein 8 (ANAC008)	-2.08775	2.78398	1.26261	0.767951	3.70309	3.71842	2.52043	2.17769	3.55182	2.392	4.3653	1.29247	-1.80931	-0.67809	5.43258	3.93851	0.960742	1.55486	4.97262	0.630564	3.18774	-1.33309	-3.64524	0.433803	-3.84822	0.930715	1.02227	0.527931	-1.41886	-2.56629
C.cajan_23940	Reticulon-like protein B17 (AtRTNLB17)	0.106214	3.32695	3.02305	0.56548	2.1604	3.01489	4.08137	2.0192	2.16219	2.92283	1	2.2319	0.496902	-0.510675	-0.474073	0.897581	1.66081	2.50375	0.549078	-1.40265	-1.29102	-4.33964	-2.67725	-0.992451	-3.02152	0.33127	3.35583	-0.734628	3.32973	-2.6063
C.cajan_23942	Probable aminotransferase TAT2 (EC 2.6.1.-) (Tyrosine aminotransferase 2)	0.913339	5.84212	4.27404	2.5486	1.97145	6.64466	5.461	4.72713	6.20374	1.18809	1.04895	4.81266	2.59596	-0.737507	1.18312	4.41484	4.44092	2.17229	-1.13423	-2.52458	-2.08523	1.19697	2.07669	2.74125	0.734759	2.0154	5.07123	1.97632	2.44858	1.71679
C.cajan_23967	Uncharacterized protein	0.723078	2.94972	5.20287	5.79512	3.71322	1.51903	4.7649	2.20151	2.77157	4.38294	-0.477091	2.59714	4.27351	3.3182	2.6951	2.51743	3.81346	2.11109	1.49554	0.745444	-0.0589538	0.801904	-0.237626	3.31589	3.14459	2.47102	3.65351	2.78487	4.21957	0.930942
C.cajan_25703	Transport and Golgi organization 2 homolog (Ser/Thr-rich protein T10 in DGCR region)	-3.08518	-0.0570839	5.94985	-2.31285	4.11398	1	5.03329	1	-1.88084	6.67696	-1.43327	5.16301	4.4942	4.86933	5.1528	-1.31625	1	1.4438	1.6415	1	1	1	1	0.383077	-3.54812	1.68332	6.22022	1	-2.00319	1
C.cajan_25706	Probable beta-D-xylosidase 7 (AtBXL7) (EC 3.2.1.-)	-0.64152	2.66438	4.38123	1.82287	3.47254	0.912175	4.13834	1.3912	2.6131	3.85799	1.01366	3.48185	2.23786	2.3198	2.64748	3.41217	0.459862	4.84709	2.48938	1.9113	2.70089	0.393669	-0.904151	2.67679	0.429343	2.6315	3.89211	0.72376	3.9698	-0.619971
C.cajan_25707	Probable beta-D-xylosidase 7 (AtBXL7) (EC 3.2.1.-)	-0.878462	3.60229	5.11646	1.70931	4.55746	3.42559	5.23005	2.09602	3.3414	5.06643	1.75794	4.5198	3.16359	3.59928	4.05826	4.1592	1.38811	5.55135	4.2224	2.3616	3.08169	0.964968	-0.105306	2.55523	0.777325	3.28539	4.7258	2.1549	4.93007	0.436993
C.cajan_25697	Uncharacterized protein	1.66433	4.83146	4.15161	1.70201	4.23623	4.33942	3.78957	1.60873	3.98438	4.35738	0.858212	1.97156	3.39641	3.37908	3.42044	2.41037	1.96798	1.31952	2.00731	1.18168	1.52252	0.421533	1	1.52244	0.825753	1.25697	3.59655	-1.12443	1.91655	1
C.cajan_46460	Uncharacterized protein	1	1	3.91045	1	5.50407	2.23457	4.81867	1	2.07071	3.5518	1	2.31165	3.23486	1	5.59523	1	1	2.58244	1	1	1	1	1	1	1	1	2.48861	1.87949	1	1
C.cajan_31723	Uncharacterized protein	4.16877	4.91817	5.61351	5.6447	5.29406	1	5.67019	5.04175	5.33996	1	4.54874	5.32258	3.89149	2.8174	1	5.81059	6.1822	5.76172	3.30872	5.25794	1	1	1	-1.18354	1.47667	1	1	1	4.30363	1
C.cajan_31725	Uncharacterized protein	2.2481	4.33756	3.61133	3.94481	4.93765	3.45159	4.68608	3.75743	4.04089	4.28624	3.98506	4.13354	1.2965	1.21956	3.64997	4.24371	4.18708	3.72446	3.3341	3.50391	1	-4.59275	1	1	1	1.0117	-7.2534	1.12449	3.79228	2.65841
C.cajan_31727	Uncharacterized protein	3.11426	0.772908	3.12762	2.68524	4.31013	1.17628	1.81956	-0.529379	2.47297	1	3.43626	2.82339	1.39766	2.28779	3.60836	2.67857	2.72882	3.07283	2.84289	3.25261	-1.02095	1	0.367707	1	0.142596	1	1.38386	1	1.81231	3.9685
C.cajan_31718	Uncharacterized protein	1.50679	1.12242	2.35503	1.71281	2.10247	2.61356	2.47838	2.80484	1.74326	1	2.04334	3.4692	1.94869	1.95912	0.160443	2.9253	2.34588	2.66395	2.35752	2.11951	0.776416	0.0894575	-0.127384	-0.0914591	-1.91481	-1.31239	2.9152	0.469594	3.2734	2.10443
C.cajan_31722	Uncharacterized protein	1.28796	2.44864	3.02523	3.80457	2.09598	2.22035	3.40669	1.84838	2.18137	3.09649	2.05007	2.07918	2.2166	0.63305	1.1074	3.3254	2.9651	2.33287	2.06786	2.13766	1.48945	1.78092	0.35593	2.22688	0.468562	1.00403	3.30497	2.51742	2.7522	2.46391
C.cajan_31724	Uncharacterized protein	1.02033	3.17701	2.99198	3.16708	3.6769	1.99298	3.03521	2.35218	2.58545	2.96426	2.1074	2.21592	0.729522	0.324649	2.04729	2.62927	2.85655	2.45033	2.20239	1.66758	1.36552	1.09739	0.2947	1.26163	0.233373	1.49456	3.133	2.4706	3.05123	1.37166
C.cajan_27267	Uncharacterized protein	1.93679	4.0559	5.77184	3.57942	5.56163	3.74996	7.62055	2.84932	3.72911	5.98116	1.58111	5.15682	3.2578	0.692927	2.13075	4.23292	0.823888	5.29379	4.71901	2.92744	0.634129	-1.19024	-0.480035	2.0587	-2.83772	1.9366	6.30371	3.11847	5.41447	1.03357
C.cajan_27276	Cellulose synthase A catalytic subunit 6 [UDP-forming] (AtCesA6) (EC 2.4.1.12) (AraxCelA) (Isoxaben-resistant protein 2) (Protein PROCUSTE 1) (Protein QUILL)	1.43611	3.37516	4.63968	3.52498	1.19786	4.10542	0.401598	2.65473	5.22729	2.1806	-0.971968	3.74461	3.6104	2.9147	1.41356	2.69655	0.40957	2.83399	0.379577	2.38667	2.84067	0.328078	1	1.65693	0.103075	1.19492	0.946139	-0.682226	-0.0851891	1
C.cajan_27250	Vacuolar iron transporter homolog 4 (Protein NODULIN-LIKE 4)	5.55238	3.97875	1.37106	1	5.13044	5.21612	1	1	-0.271808	5.24517	5.9475	5.59733	5.61061	1.14228	4.75469	1.90158	1.30204	4.09173	5.606	4.65436	1	0.533095	-2.85214	1	3.16673	3.07908	1.04824	-0.735108	4.5657	1
C.cajan_27292	Probable serine/threonine-protein kinase At1g54610 (EC 2.7.11.1)	-5.90497	1.70581	1.74496	2.12179	3.49596	1.69349	2.31986	3.16322	2.91109	4.82342	2.7392	1.49341	0.54583	-1.13891	1.09732	2.23528	2.99226	3.47665	1.30834	1.05508	-0.0315258	-0.79208	-1.99541	-0.294498	-3.23869	0.174266	0.813311	1.22926	3.10984	-3.15426
C.cajan_40868	Outer arm dynein light chain 1	2.09109	4.03131	4.68813	2.75933	3.24249	4.46055	4.60826	4.23229	4.70482	4.32746	2.45823	3.93907	2.77802	3.47792	2.53436	3.98897	3.43817	5.03949	2.48317	3.35466	1.4105	0.540494	-0.206587	3.53989	0.727659	2.53246	4.17155	1.52997	4.64792	1.0356
C.cajan_37288	Pentatricopeptide repeat-containing protein At4g21705, mitochondrial	1.32534	2.70034	2.95729	4.17017	1.87729	2.03299	4.15095	2.74617	2.12579	3.03886	1.66959	3.19261	2.5853	2.70368	2.63711	2.92949	3.14225	2.74661	1.71125	2.45743	1.2392	1.94867	2.2326	3.80979	0.584491	1.63128	2.85591	-0.0393682	3.18585	0.660208
C.cajan_37294	WD repeat-containing protein 44 (Rab11-binding protein) (Rabphilin-11)	1.15318	3.0681	3.15308	2.36569	2.67786	2.96099	2.98015	3.39832	3.18282	3.20702	1.33456	3.74189	2.95692	2.41649	3.77467	2.46932	3.01501	3.82001	1.80172	0.93635	1.82238	0.589763	-1.77025	0.953645	-0.569113	3.41749	2.84588	3.33282	3.6424	2.59637
C.cajan_38728	Probable receptor-like protein kinase At1g30570 (EC 2.7.11.-)	1.67517	4.33507	4.66274	3.41749	4.62241	5.34075	3.7437	3.8709	4.58381	3.98654	1.10949	4.33351	2.83109	2.99997	3.1968	3.71122	5.67518	4.29943	2.83573	1.27597	0.972156	-4.40323	1	0.566669	-0.294073	1.50837	3.55639	1.48805	3.98404	0.548871
C.cajan_31051	DNA topoisomerase 3-alpha (EC 5.99.1.2) (DNA topoisomerase III alpha)	0.876723	2.42692	2.4058	2.791	1.33986	2.17717	3.47264	2.78672	2.21323	1.84419	1.6384	2.3293	1.97109	2.49448	1.23383	2.1487	2.09854	2.94892	1.28434	1.49002	1.31986	1.04311	1.82095	2.51379	1.16834	1.37541	2.36072	1.05786	3.12483	0.645554
C.cajan_29948	Protein SCAR2 (AtSCAR2) (Protein DISTORTED 3) (Protein IRREGULAR TRICHOME BRANCH 1) (Protein WAVE4)	-3.22318	1.39462	2.18405	0.411166	1.40105	1.29937	2.37795	1.25947	1.53492	3.59562	2.46017	3.11335	1.62713	2.30637	1.50301	2.58433	1.49147	2.44897	1.92028	0.791914	1.55248	-0.218976	-2.62239	0.592129	2.27778	1.32061	3.1795	-0.844559	2.44145	-1.87552
C.cajan_37877	Isoliquiritigenin 2'-O-methyltransferase (MsCHMT) (EC 2.1.1.154) (Chalcone O-methyltransferase) (ChOMT) (Licodione 2'-O-methyltransferase) (MsLMT) (EC 2.1.1.65)	1	1	1.01977	1	6.20234	1	7.04237	-1.4838	-1.43774	8.36035	5.39634	2.66053	3.15017	-0.346856	1.10785	-4.51171	1	1.47932	2.5557	-0.194088	2.16903	0.732339	0.81646	-3.47039	-3.68951	2.60068	8.10139	1.29182	-0.177025	1.39206
C.cajan_40568	Uncharacterized protein	0.21161	2.89897	2.80295	4.49235	3.68228	3.17978	0.0724351	2.36022	2.64281	2.25516	0.861511	2.63194	3.69296	1.55729	1.11022	-1.37382	4.00866	1.53148	0.591067	1	1.74532	0.793222	-4.09586	0.628587	2.34508	0.681188	1.81557	-0.34309	-3.04894	-0.31667
C.cajan_25446	tRNA dimethylallyltransferase 9 (EC 2.5.1.75) (Isopentenyl-diphosphate: tRNA isopentenyltransferase 9) (AtIPT9) (IPP transferase 9) (IPPT 9)	-0.467196	2.09396	1.99577	2.95447	4.29042	1.56588	2.67842	1.41574	1.98443	3.991	3.19464	2.92752	2.53923	2.34312	1.68128	0.607077	1.36226	2.61827	0.59927	1.50829	-0.401269	0.151703	1.13934	0.0430785	0.892896	2.009	1.96368	0.593153	2.39232	0.596325
C.cajan_25451	Protein IQ-DOMAIN 1	-4.10407	1.99276	2.36855	1	4.27022	2.31654	2.74343	0.782601	3.22406	3.38742	2.28197	2.30558	4.14336	5.90999	7.61722	3.34063	-1.20281	3.13941	5.15442	1.84123	2.54831	-2.33694	-3.54447	-3.37356	2.42333	4.29991	3.66636	3.19516	1.54578	0.190539
C.cajan_25910	Probable inactive leucine-rich repeat receptor-like protein kinase At3g03770	-1.92975	3.63469	4.80143	3.56191	5.2082	4.2643	4.67592	5.24117	2.1775	4.97525	1.63996	4.9492	2.59889	-0.294489	-0.231579	4.74744	5.94065	4.58994	1.46066	-2.62915	2.30913	-0.0808537	-3.17934	1.28198	2.47317	0.919271	4.90472	3.20024	4.65566	2.46811
C.cajan_25926	NADH--cytochrome b5 reductase 1 (EC 1.6.2.2)	-2.15417	3.99784	2.72301	1.19279	4.47307	4.25559	2.75923	-0.264256	4.15902	4.56549	0.665447	2.65207	1.48549	1.95296	3.83548	3.20071	-0.648896	2.68214	4.13959	1.71755	2.20098	-1.57356	1	3.05216	-1.29572	0.674732	0.693302	-3.21775	0.835601	1
C.cajan_25955	Folate transporter 1, chloroplastic (AtFOLT1)	2.47272	3.32782	2.92218	3.58499	3.52362	1.70095	2.27838	2.35069	2.50262	2.95635	2.49654	4.0816	3.19602	3.86113	3.14348	2.27198	2.53095	2.46815	2.47979	2.33115	-0.308586	0.717158	1.03048	0.0841868	0.506551	-0.292724	0.500629	-0.76358	2.7968	2.06045
C.cajan_34655	Uncharacterized protein	4.10503	4.26474	2.91613	3.69572	1.41515	2.79251	3.02211	-0.391524	1.87004	2.5948	0.598603	4.33365	1.18184	-1.27334	1.30787	0.654133	0.895171	2.42213	-0.806274	-0.564465	-1.36734	-0.799355	1	1	0.384326	2.7811	2.23992	2.81592	0.97106	1
C.cajan_28593	GATA transcription factor 8	-1.81622	1.39227	3.58233	2.34938	4.23857	0.394909	2.60816	1.51406	2.29863	3.72964	0.677919	2.01855	1.77194	-0.0654971	0.456627	2.30271	1.17769	1.8415	2.98625	0.580782	1.54663	0.812835	0.131339	3.98241	-0.604005	3.14962	3.2207	2.07669	2.67963	0.739978
C.cajan_30248	Cullin-3B (AtCUL3b)	2.88143	1.20982	2.87099	3.08742	1.85097	3.88899	1	2.00407	3.05639	3.21774	3.61771	2.8423	2.39774	4.12484	2.15187	2.82961	1.21396	2.68776	2.49815	2.81143	0.174892	0.172628	-0.166652	1.07997	0.783892	0.876794	-0.62779	1	-0.715401	-0.223087
C.cajan_38911	Tropinone reductase homolog (EC 1.1.1.-) (P29X)	1.99126	1.19844	3.37212	2.56097	5.38631	-0.13125	3.13725	3.27778	0.404293	3.81851	4.84044	3.76226	2.99842	3.3033	2.03051	-0.490558	1.3577	4.22755	2.01432	2.26441	1.17513	0.170874	2.06695	-0.349162	0.396477	-0.770545	2.82966	0.781578	2.49779	0.790705
C.cajan_28823	Formin-like protein 6 (AtFH6) (AtFORMIN-6)	0.0597983	3.1823	3.49617	2.07958	3.85359	2.91429	2.4741	2.00851	3.5537	3.98352	2.75805	3.56344	4.05192	3.19666	3.35744	2.18344	1.04822	3.86033	2.84956	1.24918	3.13018	1.67508	0.191272	0.166741	5.62371	1.69189	2.30702	0.713793	3.19525	0.512207
C.cajan_28825	BTB/POZ domain-containing protein At3g49900	-3.82053	-1.33606	2.42345	0.549521	3.86147	-0.234864	3.92422	-3.19422	0.715674	4.62394	1.69509	3.21876	2.53331	1.80934	4.58925	1.53247	1	1.17655	1.67297	-0.818513	1.04816	-0.89558	-1.51697	1.6052	2.38681	1.56346	4.38853	-0.582445	2.55234	-2.30389
C.cajan_28833	Protein SHORT-ROOT (AtSHR) (GRAS family protein 26) (AtGRAS-26) (Protein SHOOT GRAVITROPISM 7)	2.19434	3.27611	3.51503	3.402	4.07791	2.0141	4.75704	2.79166	2.67673	3.69926	1.16226	0.738318	2.49445	3.28546	4.54318	2.28378	2.38856	0.246834	3.15902	0.890462	0.762119	1.66999	-0.0168302	0.854961	2.39545	2.52633	3.46599	-0.729818	1.57808	-1.16931
C.cajan_32597	Probably inactive leucine-rich repeat receptor-like protein kinase At3g28040	0.954956	3.21333	3.05917	2.75396	2.76179	3.03887	3.50315	4.3164	3.08125	3.24511	1.68219	2.20836	1.14309	0.444476	2.61995	3.93213	4.76051	2.30576	2.54962	1.2022	2.14357	0.533035	0.598965	1.86618	-2.07348	1.13997	3.13607	1.80168	2.78717	1.99087
C.cajan_39659	GDSL esterase/lipase At1g29670 (EC 3.1.1.-) (Extracellular lipase At1g29670)	-3.56438	2.28767	7.19004	1.0185	4.70723	1	6.89579	-2.29166	1	2.49009	1	6.35277	4.68046	4.76071	4.11616	0.208829	-1.91636	6.53785	5.18959	-0.41933	4.90345	1.53006	-3.17243	-1.74385	-0.790654	3.17629	7.11758	-0.604937	2.3969	1
C.cajan_24754	Lysine--tRNA ligase (EC 6.1.1.6) (Lysyl-tRNA synthetase) (LysRS)	1.60172	3.59741	3.18511	3.97039	3.59761	2.87611	3.48077	2.33111	2.64169	3.44156	2.39178	3.01258	3.08145	1.78475	3.62567	2.36138	2.94998	2.84506	3.48808	2.38033	1	1	1	-2.79166	-3.0342	1	-1.61434	1	3.62953	3.12013
C.cajan_24736	Uncharacterized protein	-2.14379	2.96867	4.50975	2.22802	3.64636	3.166	5.40893	3.8401	3.97123	5.12064	3.21456	5.0115	4.39337	2.62818	7.84158	3.77895	0.508784	5.10435	5.16396	-0.0817054	1.96379	1.9798	0.233152	1.4197	1	4.98708	5.62958	1.09668	4.12796	0.780201
C.cajan_24795	Uncharacterized protein	1	1	1	1	1	1	1	1	1	1	1	-1.56538	-0.621167	0.214087	1	1	1	10.5792	1	1	1	1	1	1	1	1	1	-0.993333	11.9546	1
C.cajan_26115	Laccase-15 (EC 1.10.3.2) (Benzenediol:oxygen oxidoreductase 15) (Diphenol oxidase 15) (Protein TRANSPARENT TESTA 10) (Urishiol oxidase 15)	-3.08791	-1.00335	6.17283	1	4.94327	1	6.1851	1	1	7.50703	-0.541994	3.64423	2.81068	1	2.56272	1	1	1.04937	1.36396	1	-4.8613	-4.85459	1	-4.83953	1	-0.133698	6.43475	4.05455	-2.39785	4.70124
C.cajan_26127	Uncharacterized protein OsI_027940	-1.49655	4.1906	3.8353	4.35046	3.68657	3.95277	4.28242	2.41394	3.46892	4.31017	2.14101	5.37054	3.63227	4.23511	3.77489	2.2985	2.58486	4.90552	1.18895	1.60444	0.472987	0.0376774	-1.63436	1.55106	1.45292	1.86962	3.48108	1.81774	5.65594	1.29301
C.cajan_26120	Uncharacterized oxidoreductase At4g09670 (EC 1.-.-.-)	0.523853	4.77015	5.28488	1.192	4.32503	4.30758	5.24604	3.44199	4.97593	4.66812	3.31507	3.931	3.39347	4.15939	4.50248	4.13609	3.2596	4.43124	3.47137	2.26998	0.170476	-1.87249	-1.97605	2.62499	0.00332878	2.84733	4.65218	0.0687121	4.31481	-1.58056
C.cajan_38173	Kinesin-like protein NACK1 (NPK1-activating kinesin-1)	-0.148115	3.93749	4.11143	0.182502	2.74323	3.78733	4.47313	2.91315	3.18441	3.31151	-2.77206	2.80884	0.943696	0.351425	0.123309	1.83162	1.86054	3.56166	0.967515	-1.11874	-1.26928	-3.71743	-3.25218	0.742144	-1.54025	1.10094	3.97907	-1.95152	4.39307	-2.1359
C.cajan_40488	Probable pectate lyase 5 (EC 4.2.2.2)	1	3.67569	3.66588	-0.505375	5.02282	5.1784	4.73919	1.16594	5.57503	5.27084	0.176706	-0.473757	-0.253293	1	-0.641777	4.79856	2.25657	5.21111	5.21234	3.06257	-1.54767	5.06478	-0.629639	2.4129	1	1.48883	1.84867	-1.68575	0.230117	1
C.cajan_46998	Deleted.	1	2.63414	1	5.37296	4.95955	4.55729	8.63018	7.87255	7.30382	10.4253	5.2079	4.26592	1	4.25496	2.13893	3.51791	2.70074	2.75461	1	1	1	1	1.03233	2.05578	1	0.785676	2.47889	5.37405	1	4.99017
C.cajan_47253	Cytochrome P450 76C2 (EC 1.14.-.-) (Protein YELLOW-LEAF-SPECIFIC GENE 6)	1	1	2.90755	1	3.8592	1	4.04362	1	1	4.79468	3.18547	4.82544	4.39336	1	3.98151	1	1	6.68492	3.57075	1	1.66943	1	0.746055	1	0.984604	6.54745	3.21076	4.38535	1	1
C.cajan_48395	Uncharacterized protein	5.07121	2.93514	4.84302	1	1	4.19432	2.67983	2.34106	3.77091	1	0.469626	3.09295	1	2.67114	3.37954	2.79681	1	3.35479	2.60199	3.20753	1	1	1	1	1	1	1	1	1	1
C.cajan_48221	DNA helicase MCM8 (EC 3.6.4.12) (Minichromosome maintenance 8)	1.53652	4.60576	4.46504	4.79546	1.93419	4.06149	4.44444	4.16729	3.57626	5.01135	1.72809	3.89775	1.54362	5.13876	1	1.86837	2.11505	4.33386	1	1	1	0.566426	1	1	3.24556	2.68946	4.09943	2.14302	4.60879	1
C.cajan_47095	Eugenol synthase 1 (EC 1.1.1.318)	1	0.477771	2.38837	1	4.23449	1	4.34491	1	1	4.29143	3.13876	3.13554	2.04969	1	1	1	1	5.73652	2.47754	1	1	1	0.188414	1	1	3.28473	3.43691	2.82522	1	1
C.cajan_47025	Benzyl alcohol O-benzoyltransferase (EC 2.3.1.196) (Benzoyl coenzyme A:benzyl alcohol benzoyl transferase)	1	1	2.22094	1	0.805928	1	3.75204	1	1	1.84571	1.14664	6.71699	4.99236	1.73342	5.87632	-0.684098	1	8.55613	3.26844	1	1.28246	-0.538036	0.542109	-0.953719	-1.23868	7.52895	3.66029	6.24504	1.3035	1
C.cajan_47809	Uncharacterized protein	3.11091	4.04976	3.34689	3.71296	5.66811	3.3834	3.89374	2.47422	1.00134	3.05653	4.06581	3.75243	3.5255	3.02302	4.34239	3.56047	3.77487	4.11023	3.63901	2.86467	1	1	1	1	1	1	1	1	2.87167	2.13954
C.cajan_36753	Ribulose-phosphate 3-epimerase, cytoplasmic isoform (EC 5.1.3.1) (Cyt-RPEase) (Pentose-5-phosphate 3-epimerase) (PPE) (RPEcyt) (Ribulose-5-phosphate-epimerase)	3.22968	2.58136	2.33564	1.73038	2.73584	2.50963	2.2166	2.35472	2.58172	2.57377	3.23188	2.56997	3.28174	3.50136	3.59794	2.50447	2.71304	2.49517	2.69834	3.11074	-2.13731	-2.13907	-2.40077	1	-0.140455	-3.21334	-3.03999	0.105517	3.40432	4.71483
C.cajan_43514	Uncharacterized protein	2.54431	2.23759	2.79535	2.28012	1.51106	2.24901	1.75382	2.83025	2.2035	3.05673	2.83462	2.9913	2.49162	1.8083	0.378545	2.03985	2.21418	2.00854	2.68772	2.90696	0.982539	-0.0611527	1.01843	1.59063	0.691543	-0.979217	0.162223	0.443066	2.43825	3.04399
C.cajan_46114	dCTP pyrophosphatase 1 (EC 3.6.1.12) (Deoxycytidine-triphosphatase 1) (dCTPase 1) (XTP3-transactivated gene A protein homolog)	-2.61277	-2.12478	3.09445	0.89964	3.87887	1	1.95158	1	-0.218091	4.36264	2.22067	3.38705	3.48358	3.96424	2.46305	1	1	2.9576	1	1	-0.970673	-0.579303	-1.50771	-2.00497	0.705996	1.48821	1.33495	2.58058	4.92531	1.91365
C.cajan_31624	Probable pectate lyase 22 (EC 4.2.2.2)	4.48467	5.61234	5.03945	1.77237	4.81545	3.91217	4.8931	3.19791	3.29079	5.88091	4.29606	5.19499	3.99474	2.19908	6.55032	4.4531	5.17348	6.52741	3.85121	0.766493	1.96072	3.71432	-1.4668	0.321732	0.408962	2.15849	5.74192	-3.1076	-0.888074	1
C.cajan_31634	Sieve element occlusion c (Uncharacterized protein)	-0.697521	4.75864	2.24498	0.330627	4.88102	5.46732	2.60438	0.572812	5.54066	5.5525	1.10232	2.62188	1.3455	1.62124	3.27812	3.29814	-0.907568	2.7481	3.57943	2.59455	3.39509	1.83182	-1.0837	3.66323	-1.57787	1.3924	0.412478	1.26136	0.655068	1.02777
C.cajan_43149	Protein ABIL2 (Abl interactor-like protein 2) (AtABIL2)	-1.36661	2.42092	2.11225	0.2941	3.11724	3.52835	3.09781	1.4457	3.44251	2.67264	0.945308	1.55618	1.55263	0.271294	1.97544	3.45332	1.92233	3.84977	3.60337	1.67263	1.38994	2.69767	-0.467715	2.94541	-2.15845	0.834056	2.18067	-1.86292	-0.336601	1
C.cajan_39746	Uncharacterized protein	0.414926	4.86421	5.44552	5.30549	6.26398	5.1057	6.22471	3.89379	5.16102	6.54236	2.81533	4.29255	2.25467	2.3194	1.81368	2.7197	4.89379	3.68431	3.32144	-1.00653	0.725279	-2.44123	-1.68462	0.182425	1.98757	1.18704	5.56848	1.86466	5.263	0.941166
C.cajan_29059	Phragmoplast orienting kinesin 2 (Kinesin POK2)	1.09637	3.34127	4.01507	0.244339	3.37642	3.58514	4.16404	2.72031	3.37043	2.73413	0.836158	2.92543	2.05725	1.76148	0.712842	1.73322	2.01452	3.69258	1.88869	1.33248	0.722335	0.0522907	0.039012	1.52686	0.566961	1.26424	4.1296	0.451499	4.53809	1.2136
C.cajan_29034	Uncharacterized protein	-1.04938	1.87508	4.32843	3.05165	2.58767	3.29575	3.5131	-0.276506	3.30185	1.85093	-0.71636	3.72026	1.50684	3.83855	3.05926	2.59685	-1.22106	1.41358	2.13377	0.922769	0.133774	-1.95367	1	0.262096	-0.98708	0.330627	4.16554	0.73952	2.63493	0.660746
C.cajan_29035	Uncharacterized protein	-1.39915	3.9687	2.87	4.8281	1.80374	2.3624	3.25028	1.72191	1.71872	1.48179	1.0351	1.98051	1.87939	0.163293	1.13166	2.18264	2.93217	2.30943	2.13047	1.37299	1.33887	2.28212	-0.0993909	0.488731	-1.51151	0.807948	2.31287	1.54228	2.68349	2.11718
C.cajan_29045	Cell division cycle-associated 7-like protein (Transcription factor RAM2)	1.37925	3.10543	3.8247	4.03816	1.52564	1.32899	4.76744	2.16787	2.43551	3.64425	-1.43718	2.50563	2.31371	2.11404	1.3447	1.44207	3.47155	2.67361	-0.169985	-1.43131	-0.904705	-2.26387	-1.59069	-0.923873	0.769882	0.678568	3.72606	0.547094	3.51745	0.908613
C.cajan_31657	BAG family molecular chaperone regulator 4 (Bcl-2-associated athanogene 4)	-2.26442	2.45146	0.553449	0.455534	4.37788	3.8444	4.12303	3.03428	4.2173	3.08362	2.46813	1.6058	0.930995	0.0423642	2.48935	3.45849	2.93111	1.71523	5.09913	0.105571	3.49898	-0.413442	-2.92057	1.88411	-3.66669	0.614286	4.43553	3.44393	-0.876291	2.42868
C.cajan_31661	Probable acyl-activating enzyme 18, peroxisomal (EC 6.2.1.-)	0.851279	3.48786	3.24664	2.44321	2.95697	3.4952	3.39339	3.6826	3.0653	2.50741	2.77069	3.25141	1.65264	-1.07543	1.37885	3.25661	3.04635	5.36107	1.40952	0.869532	1.14865	0.792764	0.390018	2.59502	-1.38431	0.523692	4.10416	1.22543	5.75659	1.20812
C.cajan_31645	Clathrin heavy chain 1	1.28946	3.33315	3.64429	3.83799	2.61941	3.75303	3.0168	3.29073	3.23364	3.58309	2.16368	3.9027	1.45716	2.59663	1.7525	2.81579	3.00892	4.38676	1.43109	2.14821	1.89628	1.44146	0.931872	2.29404	0.243706	2.03917	3.03614	2.32112	3.94177	1.54397
C.cajan_31659	Inactive receptor-like serine/threonine-protein kinase At2g40270	-0.737038	2.15437	2.80311	0.86523	4.28979	3.5709	3.81889	1.42402	3.49357	4.91356	3.38681	2.47749	1.9675	0.584395	4.43878	3.89884	0.407842	1.66023	5.07534	1.06618	2.26867	0.16782	0.0746835	-1.72102	-0.701893	1.12292	4.24939	-0.307942	0.123189	-3.31735
C.cajan_44442	Cyclin-A1-1 (G2/mitotic-specific cyclin-A1-1) (CycA1;1)	-4.9093	2.27408	3.29272	-1.84169	1.52246	0.976584	3.65422	0.812901	1.86088	2.60629	-2.58148	2.71771	1.17531	1.72119	-0.0293215	-0.469981	0.68472	2.40361	0.628867	-3.82174	-2.97035	-4.63132	-4.54686	-0.791915	-1.16777	-0.0228212	3.42655	-1.64684	3.75038	1
C.cajan_35858	Sugar transporter ERD6-like 5	-1.75536	2.4221	3.61999	1.57317	3.26614	2.97388	2.44898	2.73848	1.56686	3.29566	3.47621	4.05984	2.09617	2.76368	2.26644	2.21043	1.89718	4.53221	2.44969	1.8202	2.22249	-0.333816	-1.70639	-2.18906	-2.81704	0.948429	2.64332	-0.466891	1.58582	-2.63245
C.cajan_46753	Naringenin 8-dimethylallyltransferase 1, chloroplastic (SfN8DT-1) (EC 2.5.1.70)	1	-0.780064	3.66761	1	6.5099	1.59152	7.1068	2.29742	2.7911	5.5956	3.51032	3.92746	5.43414	1	3.10729	1.4643	2.39278	1.87862	0.27035	-0.0987635	1	1	1	-0.525033	1	-2.40682	1	1	3.24739	1
C.cajan_43279	DNA cross-link repair protein SNM1 (AtSNM1)	-0.448347	2.51928	2.62977	1.80995	1.77138	2.42369	3.30571	2.13488	2.82915	2.66337	0.347881	1.89536	1.40944	2.64877	0.349682	1.41386	1.78623	2.52183	0.715261	1.53812	0.488464	0.744023	1.11624	4.26337	1.18253	1.54628	2.81636	0.587336	2.99549	-0.66874
C.cajan_25542	Uncharacterized protein	1	-0.040169	6.37415	1.85916	4.57707	1.35409	7.40365	1	1	7.23877	5.77485	5.25531	4.53687	1	2.15339	1	-0.428308	2.37935	3.76233	1	1.77685	1	1	1	1	0.893114	7.2304	0.0723528	1	1
C.cajan_25560	Probable glucuronoxylan glucuronosyltransferase IRX7 (EC 2.4.1.-) (Protein FRAGILE FIBER 8) (Protein IRREGULAR XYLEM 7)	1	4.16932	4.82722	3.41468	4.75771	3.74305	4.62206	3.94682	3.71912	4.31541	1	4.31636	5.23366	3.62781	2.36087	-0.0850743	4.29399	1.95602	1	2.15376	1	1	1	0.121188	1	1	0.247016	1	1.07705	1
C.cajan_25559	Probable glucuronoxylan glucuronosyltransferase IRX7 (EC 2.4.1.-) (Protein FRAGILE FIBER 8) (Protein IRREGULAR XYLEM 7)	-0.0762438	2.3124	4.52247	2.43846	3.16303	2.36706	2.0472	3.03656	2.1116	-0.934138	-1.0246	3.91739	4.77095	3.02247	2.92442	1.81133	3.86045	2.07027	-0.219141	1.95608	-1.87688	-1.01824	-4.8328	-0.70482	5.01924	3.33205	2.59088	-0.637884	2.17211	1
C.cajan_25589	GDSL esterase/lipase At5g22810 (EC 3.1.1.-) (Extracellular lipase At5g22810)	1	-1.22184	3.05602	-1.68525	2.40069	3.50531	5.12561	3.56916	4.06733	2.28646	0.129019	1.9837	2.1482	1	1.51052	5.17699	5.36801	-0.484685	-0.432612	1	-1.3515	-1.37809	-2.28741	2.22786	-4.44924	-2.2962	6.16019	-1.32009	-1.79227	-1.23974
C.cajan_25609	Nucleobase-ascorbate transporter 12 (AtNAT12)	1.08767	2.72366	3.43411	4.04257	2.14172	2.72015	3.53111	2.70167	2.73313	3.19352	1.4225	3.29965	3.12759	2.39012	1.77455	2.25833	3.39643	3.73636	2.07623	1.17064	1.08083	-0.39752	-3.11996	-0.0384804	2.95684	1.1147	3.19039	3.33927	4.05338	2.53968
C.cajan_48411	Uncharacterized protein	1	2.12356	4.4225	1	5.53323	1	7.95475	2.91128	2.92708	4.80588	4.24453	5.75864	3.69163	3.61727	2.27886	4.96228	5.01189	3.83149	5.1014	4.30887	1	1	1	1	1	1	1	1	3.91056	1
C.cajan_31501	Beta-1,3-galactosyltransferase 7 (EC 2.4.1.-)	0.591976	4.05536	4.3856	5.56514	2.8092	3.36341	4.28018	2.49528	3.80389	3.12726	0.475666	4.2474	2.55718	2.14384	3.21328	3.20042	2.60036	3.78643	2.83557	1.73625	2.27768	3.01946	-0.801493	5.01226	-0.264986	2.35335	3.90199	2.09833	3.84919	1.09691
C.cajan_34132	Probable beta-1,3-galactosyltransferase 18 (EC 2.4.1.-)	1.76635	2.62107	2.48798	3.15425	3.09521	3.1637	3.42645	2.57246	2.70529	2.81311	0.407048	2.77332	1.43805	0.747362	1.11387	2.03485	1.88293	3.51954	2.36778	1.8173	2.06357	-0.639703	-3.48048	1.13832	-0.858902	1.24904	3.4649	2.69214	4.65536	2.24519
C.cajan_34137	Glutathione S-transferase U18 (AtGSTU18) (EC 2.5.1.18) (GST class-tau member 18) (Glutathione S-transferase 29)	-2.74316	-2.25183	3.19285	1	5.63955	1	6.45009	-2.5175	1	6.2313	1.48178	3.99637	4.13869	-1.17919	3.27386	1	-2.72173	5.04798	1.12414	-2.70571	-1.83629	-0.253278	-3.34702	-0.582663	1	1.90708	7.08613	1.12126	1.58111	1
C.cajan_29082	Mitogen-activated protein kinase kinase 6 (AtMKK6) (MAP kinase kinase 6) (EC 2.7.12.2) (Protein Arabidopsis NQK1 homolog)	-0.721225	3.87741	4.79124	2.95718	3.57125	4.17139	5.30772	2.75891	3.21978	2.96843	0.862567	3.31287	4.74882	4.26202	1.81306	2.43355	2.79167	3.77004	1.69039	0.27023	0.0894032	-0.509444	-0.853405	1.80985	3.15961	2.62243	4.54125	0.849775	4.73902	-0.43767
C.cajan_29099	LRR receptor-like serine/threonine-protein kinase ERECTA (EC 2.7.11.1) (Protein QUANTITATIVE RESISTANCE TO PLECTOSPHAERELLA 1) (Protein QUANTITATIVE RESISTANCE TO RALSTONIA SOLANACEARUM 1) (Protein TRANSPIRATION EFFICIENCY 1)	-0.425552	0.652849	4.28493	1.44808	3.63088	0.0676387	5.23202	0.990664	-0.0216374	2.912	1.30327	4.47337	2.06639	0.99484	0.870976	-0.157819	0.539541	4.8044	-0.14726	-1.97299	-1.2502	-3.18212	-5.38354	-1.81905	0.185955	0.17022	4.75773	0.940129	5.17987	0.278425
C.cajan_29108	Putative uncharacterized protein (Fragment)	-3.09515	1.83564	2.91754	-0.538124	0.748436	1.94176	4.27668	1.85589	3.87713	3.97606	1.63012	2.83144	2.42374	0.00100953	1.54493	2.65621	0.958494	0.780159	1.10467	0.566445	1.12362	0.90276	0.455975	3.35509	1.85787	1.28293	4.73122	-0.917861	1.32192	-0.896085
C.cajan_36267	Tetraspanin-2	1	3.57239	2.50739	2.97542	3.03535	3.63155	3.24297	1.26876	3.86434	4.35903	1	3.15877	1.22796	1	2.84222	2.89406	1	0.0978535	4.58825	1	1	1	1	1	1	-0.0391947	1	1	1.90774	1
C.cajan_36269	E3 ubiquitin-protein ligase Os04g0590900 (EC 6.3.2.-) (RING-H2 finger protein Os04g0590900)	-2.34836	0.46564	2.05324	-1.98769	4.17743	0.711918	3.96094	-0.500348	1.78011	5.37014	3.27214	3.23882	1.95318	-2.40568	0.096869	0.214722	-2.3209	2.17988	1.79489	0.435063	1.28814	0.193633	-2.45608	-0.258046	-1.83169	0.446574	5.07018	-1.41155	1.84727	-2.34741
C.cajan_36273	Transcription factor bHLH96 (Basic helix-loop-helix protein 96) (AtbHLH96) (bHLH 96) (Transcription factor EN 15) (bHLH transcription factor bHLH096)	2.69045	-1.59169	4.23367	1.37914	5.76995	-2.3688	3.54331	-3.20551	1	5.86563	0.861233	1.84774	-0.170946	-1.13712	-1.73338	1	0.305013	4.97079	1	1	-4.52244	1	-3.12843	-1.79289	-2.23161	-1.96048	2.92508	3.70343	6.71584	2.32897
C.cajan_39154	Uncharacterized protein	-0.414018	3.59804	3.08785	-0.117485	3.47711	3.2583	2.40086	2.14014	2.83764	4.86246	1.03756	1.86934	1.91546	2.21124	2.44701	1.63518	1.40919	2.1485	3.18818	3.24105	3.9829	3.097	0.375957	1.75899	1.18241	2.53086	4.65034	1.45996	2.4598	0.109909
C.cajan_33590	F-box/LRR-repeat protein 13 (F-box and leucine-rich repeat protein 13)	4.05066	3.31899	3.35191	4.20853	1.88243	1.43157	4.4677	1.55918	2.29508	2.53058	-1.13571	2.43808	1.47388	0.892236	1.65298	3.45282	2.71076	2.81285	1.69515	1.23338	0.365872	0.291285	-1.28875	1.61433	-0.430521	0.721574	2.76942	-0.698007	2.827	-1.67049
C.cajan_33606	Subtilisin-like protease (EC 3.4.21.-) (Cucumisin-like serine protease)	2.82879	4.89877	5.81319	6.13227	4.14657	3.26199	5.48142	6.05244	5.19318	4.06122	-0.452396	4.61606	3.64828	3.98978	3.3362	4.94398	6.52244	3.79421	4.23139	3.62775	1.34125	0.297285	-5.69349	4.90805	0.900992	2.54743	4.53928	1.14409	4.19023	0.344033
C.cajan_33584	Growth-regulating factor 3 (OsGRF3) (Transcription activator GRF3)	1.34247	3.95491	4.64844	6.22532	2.8566	3.49805	6.51088	1.09323	2.91054	3.88169	-3.32753	2.7115	1.97287	0.916423	2.08153	-3.7915	-1.5397	1.10717	0.467269	-2.60087	1.53162	1.58561	2.33925	1	1.72463	1.39072	5.62419	3.75221	2.89967	5.28437
C.cajan_37461	Probable transmembrane ascorbate ferrireductase 3 (EC 1.16.5.1) (Artb561-3) (Protein b561A.tha14)	-2.15049	3.39552	2.51266	-1.42504	3.22449	3.93754	0.713476	1	4.67397	3.80136	1.77635	1.76162	1.16604	1.5335	3.47569	3.99377	-0.522615	3.26212	5.15713	2.73518	3.82308	1.22063	-2.88423	4.0073	1	2.14048	0.363552	1	1.10008	1
C.cajan_48044	Putative polyprotein (Fragment)	1	2.14392	2.77224	1.97965	5.10796	6.14997	1	0.878819	6.56235	1	1	1	2.70735	1.57207	0.287591	-0.531133	1	1	2.19234	0.72772	1.19656	0.618943	-0.294721	2.16221	1.51738	-0.539662	1	0.176999	1	1.30775
C.cajan_40758	Uncharacterized protein	-0.560222	2.22276	2.54626	1.9735	1.68411	1.23755	2.9927	1.61472	1.34769	2.40588	-0.166367	2.27115	2.42504	2.95203	1.47678	0.785082	2.54072	2.57664	-0.0363202	1.01442	0.407309	0.829582	1.11148	0.128703	0.0176369	1.18947	2.62372	1.53563	3.14123	2.21409
C.cajan_34099	Short-chain dehydrogenase reductase 2a (AtSDR2a) (EC 1.1.1.-)	2.4998	6.2499	2.15779	3.32125	2.84963	6.86331	4.55595	6.79967	6.56053	1	1	2.67169	1	1	3.21752	5.06426	7.94846	2.43298	2.83098	1	1	1	1	1	1	1	1	1	1.67519	1
C.cajan_34082	Transcription factor SCREAM2 (Basic helix-loop-helix protein 33) (AtbHLH33) (bHLH 33) (Transcription factor EN 44) (bHLH transcription factor bHLH033)	4.04221	3.27128	3.39145	-1.79369	3.3299	3.1578	4.7801	1.79456	0.439315	3.77671	-1.25313	2.2127	2.99391	-0.65624	0.390106	2.6104	4.9323	2.31366	2.14362	-1.54434	-0.787291	-2.38189	1	-0.230369	1.70896	0.105812	4.99002	3.04933	1.78125	3.25943
C.cajan_37008	Protein GLUTAMINE DUMPER 5	-2.51357	3.78443	4.28568	0.888523	3.70209	4.91885	1.80187	3.95957	2.59796	3.34905	2.76748	3.8723	4.77123	5.83258	3.17648	5.22603	5.57852	2.65141	4.19557	2.29802	3.19439	1.24269	-0.790936	1.2726	1.80678	4.42885	1.79086	0.241682	-0.341334	1
C.cajan_37019	Cyclin-dependent kinase B2-2 (CDKB2;2) (EC 2.7.11.22) (EC 2.7.11.23)	-3.64283	4.15507	4.6811	0.0880873	3.70579	3.67007	6.10843	3.42327	3.55737	4.79585	-0.620386	3.7031	2.29787	2.0766	2.20071	2.44429	3.12789	4.00228	2.26415	-0.613209	-4.53062	1	-4.43755	-3.01364	1	-2.55854	1.45052	-2.85792	3.38707	1
C.cajan_30121	Anthocyanidin 3-O-glucosyltransferase 5 (EC 2.4.1.115) (Flavonol 3-O-glucosyltransferase 5) (UDP-glucose flavonoid 3-O-glucosyltransferase 5)	-1.15188	2.31177	5.70901	3.01718	7.20365	0.361634	7.03177	2.05293	3.68961	6.06147	4.84752	4.08832	7.47174	6.33417	7.02343	4.15432	2.90317	5.44424	7.60528	7.64517	1	1	1	1.32163	1	1	1	-2.62614	0.651178	2.76546
C.cajan_38717	Putative uncharacterized protein	2.83131	1.35754	7.28397	2.13246	4.67252	5.69978	7.99486	6.10012	2.4201	6.57977	3.38579	-0.00745778	0.896621	1	1	4.24285	5.14277	4.13832	1	0.923644	1.91843	2.2476	2.30747	2.02268	0.216461	1.31668	7.42738	1	3.19943	1.64819
C.cajan_40631	F-box protein PP2-A15 (Protein PHLOEM PROTEIN 2-LIKE A15) (AtPP2-A15)	1	4.8171	6.36164	1	4.94354	4.57557	6.94183	5.01056	5.23705	5.94421	1	4.6146	4.9147	5.01846	2.81799	4.63151	4.80168	3.58407	4.46003	1	2.24808	1	1	3.36383	1.48914	2.63673	7.2701	1.99787	6.12188	1
C.cajan_30187	U-box domain-containing protein 6 (EC 6.3.2.-) (Plant U-box protein 6)	-1.11584	4.93217	5.25538	4.98907	4.66548	4.06087	7.15605	5.90186	4.18743	4.94947	2.0298	4.50157	2.81035	1.69692	2.08424	4.95934	5.98399	4.68902	3.9033	1.67237	2.08056	-0.12873	-1.477	3.94444	-2.89601	3.12662	7.11045	5.58234	5.53095	6.73226
C.cajan_35424	Patellin-3	-1.57056	4.57606	6.16288	6.0361	4.66758	4.57756	5.86373	3.37362	4.77488	5.35432	0.791839	4.02799	2.85753	3.02974	3.07683	5.34274	3.16339	5.08685	4.27612	2.11656	1.65405	-1.3816	-2.95077	3.74387	0.839943	3.07012	4.85575	3.43872	4.4542	2.42638
C.cajan_28138	Uncharacterized protein	1	3.30478	1.54677	1.84845	1	4.42647	4.49194	0.339878	3.15882	1	1.29278	1	1	1	1	1	1	1	2.61268	3.30678	-1.33464	0.192762	1	1	1	0.0848126	4.23615	0.147763	1	1.27787
C.cajan_28168	Probable WRKY transcription factor 35 (WRKY DNA-binding protein 35)	2.5671	3.62422	3.9136	1.52278	3.88745	4.5629	3.46102	2.13717	3.29656	4.04009	4.8328	2.32599	-0.0298458	1	2.43881	3.46162	2.94262	2.61713	0.168141	0.696484	1.84149	0.446415	-0.504092	2.47847	-0.800405	1.04061	3.06235	0.195965	0.200442	-1.16146
C.cajan_28179	Probable glycerol-3-phosphate acyltransferase 3 (AtGPAT3) (EC 2.3.1.15)	-4.15461	-0.892901	5.7969	-0.90654	1.73803	-0.354772	6.67463	1	-0.726711	5.90801	-3.90099	4.65655	3.71097	0.649018	2.61335	1	1	-0.589735	4.59705	-0.678093	4.293	1.15644	-0.403435	-1.41115	1	0.347053	7.3321	1	-2.86196	1
[truncated: 564 more rows]
