# Supplementary material for: Gene expression atlas of pigeonpea and its application to gain insights into genes associated with pollen fertility implicated in seed formation
Source: J Exp Bot. 2017 Feb 23;68(8):2037–54. doi: 10.1093/jxb/erx010 (PMC5429002; doi:10.1093/jxb/erx010)
Supplement: Supplementary Data [file erx010_Supplementary_Data.zip › supplementary_table_S7.xlsx]

## Sheet: Sheet1
Table S7: List of DEGs depicting significant differential expression
S. No.	Comparisons	Gene_id	Uniprot_id	Protein_name	Gene_names	Organism	Features	Pathway	Subcellular_Location	GO_Biological_Process	GO_Molecular_Function	GO_Cellular_Component	GO_IDs	Developmental_stage	Induction	Tissue_specificity	Domain	Protein_Families	InterPro-IDs	KEGG
1	Cotyledons vs Hypocotyl	C.cajan_32369	Q07512	Flavonol synthase/flavanone 3-hydroxylase (FLS) (EC 1.14.11.23) (EC 1.14.11.9)	FL	Petunia hybrida (Petunia)	Chain (1); Domain (1); Metal binding (3)	PATHWAY: Secondary metabolite biosynthesis; flavonoid biosynthesis.	SUBCELLULAR LOCATION: Cytoplasm.	flavonol synthase activity; naringenin 3-dioxygenase activity	flavonol synthase activity; iron ion binding; L-ascorbic acid binding; naringenin 3-dioxygenase activity	cytoplasm	GO:0031418; GO:0005737; GO:0045431; GO:0005506; GO:0045486	DEVELOPMENTAL STAGE: Expressed at highest level during the first stage of flower development.				Iron/ascorbate-dependent oxidoreductase family	IPR026992;IPR027443;IPR002283;IPR005123;
2	Cotyledons vs Seedling_Root	C.cajan_27793	A2YNT8	Serine/threonine-protein kinase SAPK2 (EC 2.7.11.1) (Osmotic stress/abscisic acid-activated protein kinase 2)	SAPK2 OsI_025981	Oryza sativa subsp. indica (Rice)	Active site (1); Binding site (1); Chain (1); Compositional bias (1); Domain (1); Erroneous initiation (1); Nucleotide binding (1); Region (1); Sequence conflict (2)			abscisic acid-activated signaling pathway; protein serine/threonine kinase activity; response to stress	ATP binding; protein serine/threonine kinase activity		GO:0005524; GO:0009738; GO:0004674; GO:0006950				DOMAIN: The C-terminal region is necessary for the kinase activation in response to hyperosmotic stress.	Protein kinase superfamily, Ser/Thr protein kinase family	IPR011009;IPR000719;IPR017441;IPR002290;IPR008271;
3	Cotyledons vs Seedling_Root	C.cajan_46257	Q5B5X8	Probable glucan 1,3-beta-glucosidase A (EC 3.2.1.58) (Exo-1,3-beta-glucanase 1) (Exo-1,3-beta-glucanase A)	exgA exg1 AN4052	Emericella nidulans (strain FGSC A4 / ATCC 38163 / CBS 112.46 / NRRL 194 / M139) (Aspergillus nidulans)	Active site (2); Chain (1); Disulfide bond (2); Erroneous gene model prediction (2); Signal peptide (1)		SUBCELLULAR LOCATION: Secreted {ECO:0000250}.	cell wall organization; glucan exo-1,3-beta-glucosidase activity; polysaccharide catabolic process	glucan exo-1,3-beta-glucosidase activity; metal ion binding	extracellular region	GO:0071555; GO:0005576; GO:0004338; GO:0046872; GO:0000272					Glycosyl hydrolase 5 (cellulase A) family	IPR001547;IPR013781;IPR017853;	ani:AN4052.2;
4	Cotyledons vs Veg_Nodule	C.cajan_11214	P45458	Malate synthase, glyoxysomal (MS) (EC 2.3.3.9) (Fragment)		Glycine max (Soybean) (Glycine hispida)	Active site (2); Chain (1); Motif (1); Non-terminal residue (1)	PATHWAY: Carbohydrate metabolism; glyoxylate cycle; (S)-malate from isocitrate: step 2/2.	SUBCELLULAR LOCATION: Glyoxysome.	glyoxylate cycle; malate synthase activity; tricarboxylic acid cycle	malate synthase activity	glyoxysome	GO:0006097; GO:0009514; GO:0004474; GO:0006099					Malate synthase family	IPR011076;IPR006252;IPR001465;IPR019830;
5	Cotyledons vs Veg_Nodule	C.cajan_02964	P21616	Pyrophosphate-energized vacuolar membrane proton pump (EC 3.6.1.1) (Pyrophosphate-energized inorganic pyrophosphatase) (H(+)-PPase) (Vacuolar H(+)-pyrophosphatase)		Vigna radiata var. radiata (Mung bean) (Phaseolus aureus)	Beta strand (5); Binding site (2); Chain (1); Disulfide bond (1); Helix (29); Initiator methionine (1); Metal binding (8); Mutagenesis (2); Sequence conflict (3); Site (6); Topological domain (17); Transmembrane (16); Turn (4)		SUBCELLULAR LOCATION: Vacuole membrane {ECO:0000269|PubMed:10477275, ECO:0000269|PubMed:22456709, ECO:0000269|PubMed:2555340, ECO:0000269|PubMed:9489011}; Multi-pass membrane protein {ECO:0000269|PubMed:10477275, ECO:0000269|PubMed:22456709, ECO:0000269|PubMed:2555340, ECO:0000269|PubMed:9489011}. Note=Tonoplast membrane.	hydrogen-translocating pyrophosphatase activity; inorganic diphosphatase activity; proton transport	hydrogen-translocating pyrophosphatase activity; inorganic diphosphatase activity; metal ion binding	integral component of membrane; vacuole	GO:0009678; GO:0004427; GO:0016021; GO:0046872; GO:0015992; GO:0005773	DEVELOPMENTAL STAGE: Detected in the hypocotyl, with the highest expression in the rapidly expanding segment of the hypocotyl and lower expression in older, less rapidly expanding parts of the hypocotyl. {ECO:0000269|PubMed:9489011}.			DOMAIN: Has 16 transmembrane helices and a large cytoplasmic domain that contains the active site. {ECO:0000269|PubMed:22456709}.	H(+)-translocating pyrophosphatase (TC 3.A.10) family, K(+)-stimulated subfamily	IPR004131;
6	Cotyledons vs Veg_Nodule	C.cajan_27793	A2YNT8	Serine/threonine-protein kinase SAPK2 (EC 2.7.11.1) (Osmotic stress/abscisic acid-activated protein kinase 2)	SAPK2 OsI_025981	Oryza sativa subsp. indica (Rice)	Active site (1); Binding site (1); Chain (1); Compositional bias (1); Domain (1); Erroneous initiation (1); Nucleotide binding (1); Region (1); Sequence conflict (2)			abscisic acid-activated signaling pathway; protein serine/threonine kinase activity; response to stress	ATP binding; protein serine/threonine kinase activity		GO:0005524; GO:0009738; GO:0004674; GO:0006950				DOMAIN: The C-terminal region is necessary for the kinase activation in response to hyperosmotic stress.	Protein kinase superfamily, Ser/Thr protein kinase family	IPR011009;IPR000719;IPR017441;IPR002290;IPR008271;
7	Cotyledons vs Veg_Nodule	C.cajan_25047	Q99685	Monoglyceride lipase (MGL) (EC 3.1.1.23) (HU-K5) (Lysophospholipase homolog) (Lysophospholipase-like) (Monoacylglycerol lipase) (MAGL)	MGLL	Homo sapiens (Human)	Active site (3); Alternative sequence (2); Beta strand (10); Chain (1); Erroneous initiation (7); Helix (13); Modified residue (1); Sequence conflict (1); Turn (1)	PATHWAY: Glycerolipid metabolism; triacylglycerol degradation.		acylglycerol acyl-chain remodeling; acylglycerol catabolic process; acylglycerol lipase activity; arachidonic acid metabolic process; blood coagulation; fatty acid biosynthetic process; glycerophospholipid biosynthetic process; inflammatory response; lipid metabolic process; long term synaptic depression; lysophospholipase activity; phospholipid metabolic process; platelet activation; regulation …	acylglycerol lipase activity; lipid binding; lysophospholipase activity; protein homodimerization activity	endoplasmic reticulum membrane; plasma membrane; synapse	GO:0036155; GO:0046464; GO:0047372; GO:0019369; GO:0007596; GO:0005789; GO:0006633; GO:0046474; GO:0006954; GO:0008289; GO:0006629; GO:0060292; GO:0004622; GO:0006644; GO:0005886; GO:0030168; GO:0042803; GO:2000124; GO:0050727; GO:0051930; GO:0009966; GO:0044281; GO:0045202; GO:0019433			TISSUE SPECIFICITY: Detected in adipose tissue, lung, liver, kidney, brain and heart. {ECO:0000269|PubMed:11470505}.		AB hydrolase superfamily, Monoacylglycerol lipase family	IPR029058;IPR000073;	hsa:11343;
8	Cotyledons vs Veg_Nodule	C.cajan_28806	Q2PCF1	Pleiotropic drug resistance protein 2 (NpPDR2)	PDR2	Nicotiana plumbaginifolia (Leadwort-leaved tobacco) (Tex-Mex tobacco)	Chain (1); Domain (4); Nucleotide binding (2); Transmembrane (13)		SUBCELLULAR LOCATION: Membrane {ECO:0000250}; Multi-pass membrane protein {ECO:0000250}.	ATPase activity; transport	ATPase activity; ATP binding	integral component of membrane	GO:0005524; GO:0016887; GO:0016021; GO:0006810					ABC transporter superfamily, ABCG family, PDR (TC 3.A.1.205) subfamily	IPR003593;IPR013525;IPR029481;IPR003439;IPR027417;IPR013581;
9	Cotyledons vs Veg_Nodule	C.cajan_30859	Q93YS4	ABC transporter G family member 22 (ABC transporter ABCG.22) (AtABCG22) (White-brown complex homolog protein 23) (AtWBC23)	ABCG22 WBC23 At5g06530 F15M7.6	Arabidopsis thaliana (Mouse-ear cress)	Alternative sequence (2); Chain (1); Domain (2); Erroneous gene model prediction (1); Frameshift (2); Nucleotide binding (1); Sequence conflict (4); Transmembrane (6)		SUBCELLULAR LOCATION: Membrane {ECO:0000250}; Multi-pass membrane protein {ECO:0000250}.	ATPase activity; response to water deprivation; transpiration	ATPase activity; ATP binding	integral component of membrane; plasma membrane	GO:0005524; GO:0016887; GO:0016021; GO:0005886; GO:0009414; GO:0010148					ABC transporter superfamily, ABCG family, Eye pigment precursor importer (TC 3.A.1.204) subfamily	IPR003593;IPR013525;IPR003439;IPR017871;IPR027417;	ath:AT5G06530;
10	Cotyledons vs Veg_Root	C.cajan_21236	O24370	Linoleate 13S-lipoxygenase 2-1, chloroplastic (EC 1.13.11.12) (Lipoxygenase 2-1)	LOX2.1 LOX-H1	Solanum tuberosum (Potato)	Chain (1); Domain (2); Metal binding (5); Transit peptide (1)	PATHWAY: Lipid metabolism; oxylipin biosynthesis. {ECO:0000255|PROSITE-ProRule:PRU00726}.	SUBCELLULAR LOCATION: Plastid, chloroplast stroma. Plastid, chloroplast thylakoid. Note=Associated with the non-appressed part of the thylakoid membrane.	linoleate 13S-lipoxygenase activity; oxylipin biosynthetic process	iron ion binding; linoleate 13S-lipoxygenase activity	chloroplast; thylakoid	GO:0009507; GO:0005506; GO:0016165; GO:0031408; GO:0009579		INDUCTION: Up-regulated by jasmonate and abscisic acid treatment. Up-regulated localy and systemically at the transcript levels 6 hours after wounding, but the protein levels remain constant. Not induced by pathogen infection. {ECO:0000269|PubMed:11080289, ECO:0000269|PubMed:17210991, ECO:0000269|PubMed:8702864}.	TISSUE SPECIFICITY: Expressed in leaves and floral buds. {ECO:0000269|PubMed:8702864}.		Lipoxygenase family	IPR008976;IPR000907;IPR013819;IPR020834;IPR020833;IPR001246;IPR027433;IPR001024;	sot:102596122;
11	Cotyledons vs Veg_Root	C.cajan_11214	P45458	Malate synthase, glyoxysomal (MS) (EC 2.3.3.9) (Fragment)		Glycine max (Soybean) (Glycine hispida)	Active site (2); Chain (1); Motif (1); Non-terminal residue (1)	PATHWAY: Carbohydrate metabolism; glyoxylate cycle; (S)-malate from isocitrate: step 2/2.	SUBCELLULAR LOCATION: Glyoxysome.	glyoxylate cycle; malate synthase activity; tricarboxylic acid cycle	malate synthase activity	glyoxysome	GO:0006097; GO:0009514; GO:0004474; GO:0006099					Malate synthase family	IPR011076;IPR006252;IPR001465;IPR019830;
12	Cotyledons vs Rep_Leaf	C.cajan_22076	C6T9Q4	Uncharacterized protein		Glycine max (Soybean) (Glycine hispida)														gmx:100799805;
13	Cotyledons vs Rep_Leaf	C.cajan_17695	P38414	Linoleate 9S-lipoxygenase (EC 1.13.11.58) (Lipoxygenase)	LOX1.1	Lens culinaris (Lentil) (Cicer lens)	Chain (1); Domain (2); Metal binding (5)	PATHWAY: Lipid metabolism; oxylipin biosynthesis. {ECO:0000255|PROSITE-ProRule:PRU00726}.	SUBCELLULAR LOCATION: Cytoplasm.	linoleate 13S-lipoxygenase activity; oxylipin biosynthetic process	iron ion binding; linoleate 13S-lipoxygenase activity	cytoplasm	GO:0005737; GO:0005506; GO:0016165; GO:0031408					Lipoxygenase family	IPR008976;IPR000907;IPR013819;IPR020834;IPR020833;IPR001246;IPR027433;IPR001024;
14	Cotyledons vs Rep_Leaf	C.cajan_16831	P28552	ATP synthase gamma chain, chloroplastic (F-ATPase gamma subunit)	ATPC	Pisum sativum (Garden pea)	Active site (1); Chain (1); Disulfide bond (1); Transit peptide (1)		SUBCELLULAR LOCATION: Plastid, chloroplast thylakoid membrane {ECO:0000250}; Peripheral membrane protein {ECO:0000250}.	ATP synthesis coupled proton transport; proton-transporting ATPase activity, rotational mechanism; proton-transporting ATP synthase activity, rotational mechanism	proton-transporting ATPase activity, rotational mechanism; proton-transporting ATP synthase activity, rotational mechanism	chloroplast; proton-transporting ATP synthase complex, catalytic core F(1); thylakoid	GO:0015986; GO:0009507; GO:0046933; GO:0045261; GO:0046961; GO:0009579					ATPase gamma chain family	IPR000131;IPR023633;
15	Cotyledons vs Rep_Leaf	C.cajan_02964	P21616	Pyrophosphate-energized vacuolar membrane proton pump (EC 3.6.1.1) (Pyrophosphate-energized inorganic pyrophosphatase) (H(+)-PPase) (Vacuolar H(+)-pyrophosphatase)		Vigna radiata var. radiata (Mung bean) (Phaseolus aureus)	Beta strand (5); Binding site (2); Chain (1); Disulfide bond (1); Helix (29); Initiator methionine (1); Metal binding (8); Mutagenesis (2); Sequence conflict (3); Site (6); Topological domain (17); Transmembrane (16); Turn (4)		SUBCELLULAR LOCATION: Vacuole membrane {ECO:0000269|PubMed:10477275, ECO:0000269|PubMed:22456709, ECO:0000269|PubMed:2555340, ECO:0000269|PubMed:9489011}; Multi-pass membrane protein {ECO:0000269|PubMed:10477275, ECO:0000269|PubMed:22456709, ECO:0000269|PubMed:2555340, ECO:0000269|PubMed:9489011}. Note=Tonoplast membrane.	hydrogen-translocating pyrophosphatase activity; inorganic diphosphatase activity; proton transport	hydrogen-translocating pyrophosphatase activity; inorganic diphosphatase activity; metal ion binding	integral component of membrane; vacuole	GO:0009678; GO:0004427; GO:0016021; GO:0046872; GO:0015992; GO:0005773	DEVELOPMENTAL STAGE: Detected in the hypocotyl, with the highest expression in the rapidly expanding segment of the hypocotyl and lower expression in older, less rapidly expanding parts of the hypocotyl. {ECO:0000269|PubMed:9489011}.			DOMAIN: Has 16 transmembrane helices and a large cytoplasmic domain that contains the active site. {ECO:0000269|PubMed:22456709}.	H(+)-translocating pyrophosphatase (TC 3.A.10) family, K(+)-stimulated subfamily	IPR004131;
16	Cotyledons vs Rep_Bud	C.cajan_22076	C6T9Q4	Uncharacterized protein		Glycine max (Soybean) (Glycine hispida)														gmx:100799805;
17	Cotyledons vs Rep_Bud	C.cajan_12568	Q7JUR6	Protein GDAP2 homolog	CG18812	Drosophila melanogaster (Fruit fly)	Chain (1); Compositional bias (1); Domain (2)											GDAP2 family	IPR001251;IPR002589;	dme:Dmel_CG18812;
18	Cotyledons vs Rep_Bud	C.cajan_17695	P38414	Linoleate 9S-lipoxygenase (EC 1.13.11.58) (Lipoxygenase)	LOX1.1	Lens culinaris (Lentil) (Cicer lens)	Chain (1); Domain (2); Metal binding (5)	PATHWAY: Lipid metabolism; oxylipin biosynthesis. {ECO:0000255|PROSITE-ProRule:PRU00726}.	SUBCELLULAR LOCATION: Cytoplasm.	linoleate 13S-lipoxygenase activity; oxylipin biosynthetic process	iron ion binding; linoleate 13S-lipoxygenase activity	cytoplasm	GO:0005737; GO:0005506; GO:0016165; GO:0031408					Lipoxygenase family	IPR008976;IPR000907;IPR013819;IPR020834;IPR020833;IPR001246;IPR027433;IPR001024;
19	Cotyledons vs Rep_Bud	C.cajan_18233	Q9S9K4	Aspartic proteinase-like protein 2 (EC 3.4.23.-)	At1g65240 T23K8.15	Arabidopsis thaliana (Mouse-ear cress)	Active site (2); Chain (1); Erroneous gene model prediction (1); Glycosylation (4); Lipidation (1); Propeptide (1); Signal peptide (1)		SUBCELLULAR LOCATION: Cell membrane; Lipid-anchor, GPI-anchor.	aspartic-type endopeptidase activity	aspartic-type endopeptidase activity	anchored component of membrane; anchored component of plasma membrane; plasma membrane	GO:0031225; GO:0046658; GO:0004190; GO:0005886					Peptidase A1 family	IPR001461;IPR021109;	ath:AT1G65240;
20	Cotyledons vs Rep_Bud	C.cajan_22224	P00865	Ribulose bisphosphate carboxylase small chain 1, chloroplastic (RuBisCO small subunit 1) (EC 4.1.1.39)	RBCS-1 SRS1	Glycine max (Soybean) (Glycine hispida)	Chain (1); Transit peptide (1)		SUBCELLULAR LOCATION: Plastid, chloroplast.	monooxygenase activity; photorespiration; reductive pentose-phosphate cycle; ribulose-bisphosphate carboxylase activity	monooxygenase activity; ribulose-bisphosphate carboxylase activity	chloroplast	GO:0009507; GO:0004497; GO:0009853; GO:0019253; GO:0016984					RuBisCO small chain family	IPR024681;IPR000894;IPR024680;
21	Cotyledons vs Rep_Bud	C.cajan_13398	P38417	Linoleate 9S-lipoxygenase-4 (EC 1.13.11.58) (Lipoxygenase-4) (L-4) (VSP94)	LOX1.5 LOX4	Glycine max (Soybean) (Glycine hispida)	Chain (1); Domain (2); Metal binding (5)	PATHWAY: Lipid metabolism; oxylipin biosynthesis. {ECO:0000255|PROSITE-ProRule:PRU00726}.	SUBCELLULAR LOCATION: Cytoplasm.	linoleate 13S-lipoxygenase activity; oxylipin biosynthetic process	iron ion binding; linoleate 13S-lipoxygenase activity	cytoplasm	GO:0005737; GO:0005506; GO:0016165; GO:0031408	DEVELOPMENTAL STAGE: Developmentally regulated. Expression is high 3 to 5 days after germination and returns to basal level by day 9.	INDUCTION: By pod removal and methyl jasmonate.	TISSUE SPECIFICITY: Found in maturing and developing seeds. In young seedlings it is found in cotyledons, hypocotyls, roots and primary leaves.		Lipoxygenase family	IPR008976;IPR000907;IPR013819;IPR020834;IPR020833;IPR001246;IPR027433;IPR001024;
22	Cotyledons vs Rep_Bud	C.cajan_03190	O23255	Adenosylhomocysteinase 1 (AdoHcyase 1) (EC 3.3.1.1) (Protein EMBRYO DEFECTIVE 1395) (Protein HOMOLOGY-DEPENDENT GENE SILENCING 1) (S-adenosyl-L-homocysteine hydrolase 1) (SAH hydrolase 1)	SAHH1 EMB1395 HOG1 At4g13940 dl3010w	Arabidopsis thaliana (Mouse-ear cress)	Binding site (9); Chain (1); Mutagenesis (3); Nucleotide binding (3); Sequence conflict (4)	PATHWAY: Amino-acid biosynthesis; L-homocysteine biosynthesis; L-homocysteine from S-adenosyl-L-homocysteine: step 1/1.		adenosylhomocysteinase activity; embryo development ending in seed dormancy; methylation-dependent chromatin silencing; one-carbon metabolic process; posttranscriptional gene silencing	adenosylhomocysteinase activity; copper ion binding	apoplast; cytosol; membrane; plasma membrane; plasmodesma; vacuolar membrane; vacuole	GO:0004013; GO:0048046; GO:0005507; GO:0005829; GO:0009793; GO:0016020; GO:0006346; GO:0006730; GO:0005886; GO:0009506; GO:0016441; GO:0005774; GO:0005773					Adenosylhomocysteinase family	IPR000043;IPR015878;IPR016040;IPR020082;	ath:AT4G13940;
23	Cotyledons vs Rep_Bud	C.cajan_03792	Q09893	Uncharacterized protein C24B11.05	SPAC24B11.05	Schizosaccharomyces pombe (strain 972 / ATCC 24843) (Fission yeast)	Chain (1)			dephosphorylation; nucleotidase activity; pyrimidine-5'-nucleotide nucleosidase activity; pyrimidine nucleobase metabolic process	nucleotidase activity; pyrimidine-5'-nucleotide nucleosidase activity	cytoplasm; cytosol; nucleus	GO:0005737; GO:0005829; GO:0016311; GO:0008252; GO:0005634; GO:0006206; GO:0047405					SSM1 family	IPR023214;IPR006439;IPR010237;	spo:SPAC24B11.05;
24	Cotyledons vs Rep_Bud	C.cajan_28338	I1MXX3	Uncharacterized protein		Glycine max (Soybean) (Glycine hispida)														gmx:100798264;
25	Cotyledons vs Rep_Bud	C.cajan_25512	I1KY91	Uncharacterized protein		Glycine max (Soybean) (Glycine hispida)													IPR007608;	gmx:100788195;
26	Cotyledons vs Rep_Bud	C.cajan_47963	Q9M2E2	(+)-neomenthol dehydrogenase (EC 1.1.1.208) (Menthone:neomenthol reductase) (Short-chain dehydrogenase/reductase 1) (AtSDR1)	SDR1 At3g61220 T20K12.120	Arabidopsis thaliana (Mouse-ear cress)	Active site (1); Binding site (1); Chain (1); Nucleotide binding (1)			(+)-neomenthol dehydrogenase activity; defense response	(+)-neomenthol dehydrogenase activity		GO:0047501; GO:0006952		INDUCTION: By pathogen infection. Not detected in healthy leaves. {ECO:0000269|PubMed:18599651}.			Short-chain dehydrogenases/reductases (SDR) family	IPR002198;IPR002347;IPR016040;	ath:AT3G61220;
27	Cotyledons vs Rep_Bud	C.cajan_30300	Q9SCV9	Beta-galactosidase 3 (Lactase 3) (EC 3.2.1.23)	BGAL3 At4g36360 C7A10.1000 F23E13.200	Arabidopsis thaliana (Mouse-ear cress)	Active site (2); Alternative sequence (1); Chain (1); Domain (1); Erroneous gene model prediction (1); Erroneous initiation (2); Glycosylation (1); Sequence conflict (2); Signal peptide (1)		SUBCELLULAR LOCATION: Secreted, extracellular space, apoplast {ECO:0000305}.	beta-galactosidase activity; carbohydrate metabolic process	beta-galactosidase activity; carbohydrate binding	apoplast	GO:0048046; GO:0004565; GO:0030246; GO:0005975			TISSUE SPECIFICITY: Ubiquitous. {ECO:0000269|PubMed:17466346}.		Glycosyl hydrolase 35 family	IPR008979;IPR019801;IPR013781;IPR001944;IPR017853;IPR000922;	ath:AT4G36360;
28	Cotyledons vs Rep_Bud	C.cajan_43341	Q8LPK2	ABC transporter B family member 2 (ABC transporter ABCB.2) (AtABCB2) (Multidrug resistance protein 2) (P-glycoprotein 2)	ABCB2 MDR2 PGP2 At4g25960 F20B18.70	Arabidopsis thaliana (Mouse-ear cress)	Chain (1); Domain (4); Erroneous initiation (4); Glycosylation (5); Nucleotide binding (2); Sequence conflict (1); Signal peptide (1); Transmembrane (12)		SUBCELLULAR LOCATION: Membrane {ECO:0000255|PROSITE-ProRule:PRU00441}; Multi-pass membrane protein {ECO:0000255|PROSITE-ProRule:PRU00441}.	acropetal auxin transport; ATPase activity, coupled to transmembrane movement of substances; ATP catabolic process; auxin efflux; auxin efflux transmembrane transporter activity; basipetal auxin transport; transmembrane transport	ATPase activity, coupled to transmembrane movement of substances; ATP binding; auxin efflux transmembrane transporter activity	integral component of membrane; membrane; plasma membrane	GO:0005524; GO:0006200; GO:0042626; GO:0010541; GO:0010315; GO:0010329; GO:0010540; GO:0016021; GO:0016020; GO:0005886; GO:0055085					ABC transporter superfamily, ABCB family, Multidrug resistance exporter (TC 3.A.1.201) subfamily	IPR003593;IPR011527;IPR003439;IPR017871;IPR001140;IPR027417;	ath:AT4G25960;
29	Cotyledons vs Rep_Bud	C.cajan_44156	Q9SU63	Aldehyde dehydrogenase family 2 member B4, mitochondrial (ALDH2a) (EC 1.2.1.3)	ALDH2B4 ALDH2 At3g48000 T17F15.130	Arabidopsis thaliana (Mouse-ear cress)	Active site (2); Chain (1); Nucleotide binding (1); Sequence conflict (1); Site (1); Transit peptide (1)		SUBCELLULAR LOCATION: Mitochondrion matrix {ECO:0000305}.	aldehyde dehydrogenase (NAD) activity; response to cadmium ion	aldehyde dehydrogenase (NAD) activity; ATP binding	chloroplast; mitochondrion	GO:0005524; GO:0004029; GO:0009507; GO:0005739; GO:0046686					Aldehyde dehydrogenase family	IPR016161;IPR016163;IPR016160;IPR029510;IPR016162;IPR015590;IPR015657;	ath:AT3G48000;
30	Cotyledons vs Rep_Flower	C.cajan_07371	P93788	Remorin (pp34)		Solanum tuberosum (Potato)	Chain (1); Coiled coil (1)		SUBCELLULAR LOCATION: Cell membrane {ECO:0000269|PubMed:8989883}; Peripheral membrane protein {ECO:0000269|PubMed:8989883}.	cell-cell signaling; transport	galacturonate binding	plasma membrane	GO:0007267; GO:0048032; GO:0005886; GO:0006810					Remorin family	IPR005516;IPR005518;	sot:102577743;
31	Cotyledons vs Rep_Flower	C.cajan_22076	C6T9Q4	Uncharacterized protein		Glycine max (Soybean) (Glycine hispida)														gmx:100799805;
32	Cotyledons vs Rep_Flower	C.cajan_13026	P0C5D6	Serine/threonine-protein kinase SAPK3 (EC 2.7.11.1) (Osmotic stress/abscisic acid-activated protein kinase 3) (Protein kinase REK)	SAPK3 REK Os10g0564500 LOC_Os10g41490 OSJNBa0027P10.6	Oryza sativa subsp. japonica (Rice)	Active site (1); Binding site (1); Chain (1); Domain (1); Erroneous gene model prediction (1); Nucleotide binding (1); Sequence conflict (3)			abscisic acid-activated signaling pathway; protein serine/threonine kinase activity	ATP binding; protein serine/threonine kinase activity		GO:0005524; GO:0009738; GO:0004674		INDUCTION: By abscisic acid (ABA) in leaf blades and leaf sheaths. {ECO:0000269|PubMed:15084714}.	TISSUE SPECIFICITY: Expressed in leaf blades, leaf sheaths and roots of plants grown hydroponically. Expressed in shoots and roots of young seedlings. Expressed in leaves and maturing seeds, but not in roots and stems of field-grown plants. {ECO:0000269|PubMed:15084714, ECO:0000269|PubMed:9630507}.		Protein kinase superfamily, Ser/Thr protein kinase family	IPR011009;IPR000719;IPR017441;IPR002290;IPR008271;	osa:4349411;
33	Cotyledons vs Rep_Flower	C.cajan_17695	P38414	Linoleate 9S-lipoxygenase (EC 1.13.11.58) (Lipoxygenase)	LOX1.1	Lens culinaris (Lentil) (Cicer lens)	Chain (1); Domain (2); Metal binding (5)	PATHWAY: Lipid metabolism; oxylipin biosynthesis. {ECO:0000255|PROSITE-ProRule:PRU00726}.	SUBCELLULAR LOCATION: Cytoplasm.	linoleate 13S-lipoxygenase activity; oxylipin biosynthetic process	iron ion binding; linoleate 13S-lipoxygenase activity	cytoplasm	GO:0005737; GO:0005506; GO:0016165; GO:0031408					Lipoxygenase family	IPR008976;IPR000907;IPR013819;IPR020834;IPR020833;IPR001246;IPR027433;IPR001024;
34	Cotyledons vs Rep_Flower	C.cajan_18233	Q9S9K4	Aspartic proteinase-like protein 2 (EC 3.4.23.-)	At1g65240 T23K8.15	Arabidopsis thaliana (Mouse-ear cress)	Active site (2); Chain (1); Erroneous gene model prediction (1); Glycosylation (4); Lipidation (1); Propeptide (1); Signal peptide (1)		SUBCELLULAR LOCATION: Cell membrane; Lipid-anchor, GPI-anchor.	aspartic-type endopeptidase activity	aspartic-type endopeptidase activity	anchored component of membrane; anchored component of plasma membrane; plasma membrane	GO:0031225; GO:0046658; GO:0004190; GO:0005886					Peptidase A1 family	IPR001461;IPR021109;	ath:AT1G65240;
35	Cotyledons vs Rep_Flower	C.cajan_16597	Q9M1P7	Probable boron transporter 2	BOR2 At3g62270 T17J13.230	Arabidopsis thaliana (Mouse-ear cress)	Chain (1); Compositional bias (2); Topological domain (11); Transmembrane (10)		SUBCELLULAR LOCATION: Membrane {ECO:0000250}; Multi-pass membrane protein {ECO:0000250}.	borate transmembrane transport; borate transmembrane transporter activity; inorganic anion exchanger activity; root development	borate transmembrane transporter activity; inorganic anion exchanger activity	integral component of membrane; plasma membrane	GO:0035445; GO:0046715; GO:0005452; GO:0016021; GO:0005886; GO:0048364					Anion exchanger (TC 2.A.31.3) family	IPR011531;IPR003020;	ath:AT3G62270;
36	Cotyledons vs Rep_Flower	C.cajan_13398	P38417	Linoleate 9S-lipoxygenase-4 (EC 1.13.11.58) (Lipoxygenase-4) (L-4) (VSP94)	LOX1.5 LOX4	Glycine max (Soybean) (Glycine hispida)	Chain (1); Domain (2); Metal binding (5)	PATHWAY: Lipid metabolism; oxylipin biosynthesis. {ECO:0000255|PROSITE-ProRule:PRU00726}.	SUBCELLULAR LOCATION: Cytoplasm.	linoleate 13S-lipoxygenase activity; oxylipin biosynthetic process	iron ion binding; linoleate 13S-lipoxygenase activity	cytoplasm	GO:0005737; GO:0005506; GO:0016165; GO:0031408	DEVELOPMENTAL STAGE: Developmentally regulated. Expression is high 3 to 5 days after germination and returns to basal level by day 9.	INDUCTION: By pod removal and methyl jasmonate.	TISSUE SPECIFICITY: Found in maturing and developing seeds. In young seedlings it is found in cotyledons, hypocotyls, roots and primary leaves.		Lipoxygenase family	IPR008976;IPR000907;IPR013819;IPR020834;IPR020833;IPR001246;IPR027433;IPR001024;
37	Cotyledons vs Rep_Flower	C.cajan_13824	I1LUV3	Uncharacterized protein		Glycine max (Soybean) (Glycine hispida)													IPR022251;	gmx:100777261;
38	Cotyledons vs Rep_Flower	C.cajan_14315	P48981	Beta-galactosidase (EC 3.2.1.23) (Acid beta-galactosidase) (Lactase) (Exo-(1-->4)-beta-D-galactanase)		Malus domestica (Apple) (Pyrus malus)	Active site (2); Chain (1); Glycosylation (1); Signal peptide (1)		SUBCELLULAR LOCATION: Secreted, extracellular space, apoplast {ECO:0000305}.	beta-galactosidase activity; carbohydrate metabolic process	beta-galactosidase activity	apoplast	GO:0048046; GO:0004565; GO:0005975					Glycosyl hydrolase 35 family	IPR008979;IPR019801;IPR013781;IPR001944;IPR017853;
39	Cotyledons vs Rep_Flower	C.cajan_02964	P21616	Pyrophosphate-energized vacuolar membrane proton pump (EC 3.6.1.1) (Pyrophosphate-energized inorganic pyrophosphatase) (H(+)-PPase) (Vacuolar H(+)-pyrophosphatase)		Vigna radiata var. radiata (Mung bean) (Phaseolus aureus)	Beta strand (5); Binding site (2); Chain (1); Disulfide bond (1); Helix (29); Initiator methionine (1); Metal binding (8); Mutagenesis (2); Sequence conflict (3); Site (6); Topological domain (17); Transmembrane (16); Turn (4)		SUBCELLULAR LOCATION: Vacuole membrane {ECO:0000269|PubMed:10477275, ECO:0000269|PubMed:22456709, ECO:0000269|PubMed:2555340, ECO:0000269|PubMed:9489011}; Multi-pass membrane protein {ECO:0000269|PubMed:10477275, ECO:0000269|PubMed:22456709, ECO:0000269|PubMed:2555340, ECO:0000269|PubMed:9489011}. Note=Tonoplast membrane.	hydrogen-translocating pyrophosphatase activity; inorganic diphosphatase activity; proton transport	hydrogen-translocating pyrophosphatase activity; inorganic diphosphatase activity; metal ion binding	integral component of membrane; vacuole	GO:0009678; GO:0004427; GO:0016021; GO:0046872; GO:0015992; GO:0005773	DEVELOPMENTAL STAGE: Detected in the hypocotyl, with the highest expression in the rapidly expanding segment of the hypocotyl and lower expression in older, less rapidly expanding parts of the hypocotyl. {ECO:0000269|PubMed:9489011}.			DOMAIN: Has 16 transmembrane helices and a large cytoplasmic domain that contains the active site. {ECO:0000269|PubMed:22456709}.	H(+)-translocating pyrophosphatase (TC 3.A.10) family, K(+)-stimulated subfamily	IPR004131;
40	Cotyledons vs Rep_Flower	C.cajan_24538	Q9FH92	Protein IRX15-LIKE	IRX15-L At5g67210 K21H1.17	Arabidopsis thaliana (Mouse-ear cress)	Chain (1); Transmembrane (1)		SUBCELLULAR LOCATION: Golgi apparatus membrane {ECO:0000305}; Single-pass membrane protein {ECO:0000305}. Note=Also located in an unknown intracellular compartment that may have some role in the transport of cell wall polysaccharides into the cell wall. {ECO:0000269|PubMed:21251108}.	secondary cell wall biogenesis; xylan biosynthetic process		Golgi apparatus; integral component of membrane	GO:0005794; GO:0016021; GO:0009834; GO:0045492	DEVELOPMENTAL STAGE: Up-regulated during secondary cell wall deposition. {ECO:0000269|PubMed:21251108}.		TISSUE SPECIFICITY: Expressed in roots, rosette leaves, stems and siliques. Expressed in the xylem. {ECO:0000269|PubMed:21251108, ECO:0000269|PubMed:21288268}.			IPR021148;IPR006514;	ath:AT5G67210;
41	Cotyledons vs Rep_Flower	C.cajan_43383	Q9CAB8	Probable peroxygenase 5 (AtPXG5) (EC 1.11.2.3) (Caleosin-5)	PXG5 CLO4 CLO5 At1g70680 F5A18.14	Arabidopsis thaliana (Mouse-ear cress)	Calcium binding (1); Chain (1); Domain (1); Metal binding (1); Modified residue (1); Motif (1); Sequence conflict (2)		SUBCELLULAR LOCATION: Lipid droplet. Microsome membrane {ECO:0000250}.	plant seed peroxidase activity	metal ion binding; plant seed peroxidase activity	endoplasmic reticulum; lipid particle; membrane	GO:0005783; GO:0005811; GO:0016020; GO:0046872; GO:1990137		INDUCTION: Not regulated by abscisic acid, desiccation and osmotic stress. {ECO:0000269|PubMed:11197322, ECO:0000269|PubMed:19467604}.	TISSUE SPECIFICITY: Expressed in roots, leaves, shoots and flowers. {ECO:0000269|PubMed:11197322, ECO:0000269|PubMed:19467604}.	DOMAIN: Transmembrane regions are predicted by sequence analysis tools, but these regions probably constitute hydrophobic domains associated to phospholipids.; DOMAIN: The proline-knot motif (71-80) may be involved in targeting to lipid bodies.	Caleosin family	IPR007736;	ath:AT1G70680;
42	Cotyledons vs Rep_Flower	C.cajan_29909	Q9M2A0	ATPase 8, plasma membrane-type (EC 3.6.3.6) (Proton pump 8)	AHA8 At3g42640 T12K4_90	Arabidopsis thaliana (Mouse-ear cress)	Active site (1); Chain (1); Metal binding (2); Modified residue (5); Region (1); Topological domain (11); Transmembrane (10)		SUBCELLULAR LOCATION: Membrane; Multi-pass membrane protein.	ATP biosynthetic process; hydrogen-exporting ATPase activity, phosphorylative mechanism	ATP binding; hydrogen-exporting ATPase activity, phosphorylative mechanism; metal ion binding	integral component of membrane; membrane; plasma membrane	GO:0005524; GO:0006754; GO:0008553; GO:0016021; GO:0016020; GO:0046872; GO:0005886					Cation transport ATPase (P-type) (TC 3.A.3) family, Type IIIA subfamily	IPR004014;IPR023299;IPR018303;IPR023298;IPR008250;IPR001757;IPR006534;IPR023214;	ath:AT3G42640;
43	Cotyledons vs Rep_Stamen	C.cajan_17695	P38414	Linoleate 9S-lipoxygenase (EC 1.13.11.58) (Lipoxygenase)	LOX1.1	Lens culinaris (Lentil) (Cicer lens)	Chain (1); Domain (2); Metal binding (5)	PATHWAY: Lipid metabolism; oxylipin biosynthesis. {ECO:0000255|PROSITE-ProRule:PRU00726}.	SUBCELLULAR LOCATION: Cytoplasm.	linoleate 13S-lipoxygenase activity; oxylipin biosynthetic process	iron ion binding; linoleate 13S-lipoxygenase activity	cytoplasm	GO:0005737; GO:0005506; GO:0016165; GO:0031408					Lipoxygenase family	IPR008976;IPR000907;IPR013819;IPR020834;IPR020833;IPR001246;IPR027433;IPR001024;
44	Cotyledons vs Rep_Stamen	C.cajan_14315	P48981	Beta-galactosidase (EC 3.2.1.23) (Acid beta-galactosidase) (Lactase) (Exo-(1-->4)-beta-D-galactanase)		Malus domestica (Apple) (Pyrus malus)	Active site (2); Chain (1); Glycosylation (1); Signal peptide (1)		SUBCELLULAR LOCATION: Secreted, extracellular space, apoplast {ECO:0000305}.	beta-galactosidase activity; carbohydrate metabolic process	beta-galactosidase activity	apoplast	GO:0048046; GO:0004565; GO:0005975					Glycosyl hydrolase 35 family	IPR008979;IPR019801;IPR013781;IPR001944;IPR017853;
45	Cotyledons vs Rep_Pistil	C.cajan_22076	C6T9Q4	Uncharacterized protein		Glycine max (Soybean) (Glycine hispida)														gmx:100799805;
46	Cotyledons vs Rep_Pistil	C.cajan_17695	P38414	Linoleate 9S-lipoxygenase (EC 1.13.11.58) (Lipoxygenase)	LOX1.1	Lens culinaris (Lentil) (Cicer lens)	Chain (1); Domain (2); Metal binding (5)	PATHWAY: Lipid metabolism; oxylipin biosynthesis. {ECO:0000255|PROSITE-ProRule:PRU00726}.	SUBCELLULAR LOCATION: Cytoplasm.	linoleate 13S-lipoxygenase activity; oxylipin biosynthetic process	iron ion binding; linoleate 13S-lipoxygenase activity	cytoplasm	GO:0005737; GO:0005506; GO:0016165; GO:0031408					Lipoxygenase family	IPR008976;IPR000907;IPR013819;IPR020834;IPR020833;IPR001246;IPR027433;IPR001024;
47	Cotyledons vs Rep_Pistil	C.cajan_35088	F4IRU3	Myosin-12 (Myosin XI F) (AtXIF)	XI-F XIF At2g31900 F20M17.6	Arabidopsis thaliana (Mouse-ear cress)	Chain (1); Coiled coil (1); Domain (8); Erroneous gene model prediction (1); Nucleotide binding (2); Region (4)			actin filament-based movement; motor activity	ATP binding; motor activity	unconventional myosin complex	GO:0005524; GO:0030048; GO:0003774; GO:0016461			TISSUE SPECIFICITY: Preferentially expressed in stems. {ECO:0000269|PubMed:7811972}.	DOMAIN: IQ domain mediates interaction with calmodulin. {ECO:0000250}.; DOMAIN: The tail domain is a globular cargo-binding domain. {ECO:0000250}.	TRAFAC class myosin-kinesin ATPase superfamily, Myosin family, Plant myosin class XI subfamily	IPR018444;IPR002710;IPR000048;IPR001609;IPR004009;IPR027417;	ath:AT2G31900;
48	Cotyledons vs Rep_Pistil	C.cajan_37787	P93788	Remorin (pp34)		Solanum tuberosum (Potato)	Chain (1); Coiled coil (1)		SUBCELLULAR LOCATION: Cell membrane {ECO:0000269|PubMed:8989883}; Peripheral membrane protein {ECO:0000269|PubMed:8989883}.	cell-cell signaling; transport	galacturonate binding	plasma membrane	GO:0007267; GO:0048032; GO:0005886; GO:0006810					Remorin family	IPR005516;IPR005518;	sot:102577743;
49	Cotyledons vs Rep_Pistil	C.cajan_44156	Q9SU63	Aldehyde dehydrogenase family 2 member B4, mitochondrial (ALDH2a) (EC 1.2.1.3)	ALDH2B4 ALDH2 At3g48000 T17F15.130	Arabidopsis thaliana (Mouse-ear cress)	Active site (2); Chain (1); Nucleotide binding (1); Sequence conflict (1); Site (1); Transit peptide (1)		SUBCELLULAR LOCATION: Mitochondrion matrix {ECO:0000305}.	aldehyde dehydrogenase (NAD) activity; response to cadmium ion	aldehyde dehydrogenase (NAD) activity; ATP binding	chloroplast; mitochondrion	GO:0005524; GO:0004029; GO:0009507; GO:0005739; GO:0046686					Aldehyde dehydrogenase family	IPR016161;IPR016163;IPR016160;IPR029510;IPR016162;IPR015590;IPR015657;	ath:AT3G48000;
50	Cotyledons vs Rep_Root	C.cajan_09218	Q8LPK5	Cellulose synthase A catalytic subunit 8 [UDP-forming] (AtCesA8) (EC 2.4.1.12) (Protein IRREGULAR XYLEM 1) (AtIRX1) (Protein LEAF WILTING 2)	CESA8 IRX1 LEW2 At4g18780 F28A21.190	Arabidopsis thaliana (Mouse-ear cress)	Active site (2); Binding site (2); Chain (1); Coiled coil (1); Compositional bias (2); Erroneous gene model prediction (2); Glycosylation (1); Metal binding (8); Mutagenesis (3); Sequence conflict (5); Topological domain (9); Transmembrane (8); Zinc finger (1)	PATHWAY: Glycan metabolism; plant cellulose biosynthesis.	SUBCELLULAR LOCATION: Cell membrane {ECO:0000305}; Multi-pass membrane protein {ECO:0000305}.	cellulose biosynthetic process; cellulose synthase (UDP-forming) activity; cell wall organization; defense response to bacterium; defense response to fungus; positive regulation of abscisic acid biosynthetic process; response to osmotic stress; response to water deprivation; secondary cell wall biogenesis	cellulose synthase (UDP-forming) activity; metal ion binding	cell wall; integral component of membrane; plasma membrane	GO:0005618; GO:0071555; GO:0030244; GO:0016760; GO:0042742; GO:0050832; GO:0016021; GO:0046872; GO:0005886; GO:0010116; GO:0006970; GO:0009414; GO:0009834	DEVELOPMENTAL STAGE: Not found in embryos. Increasing amount as stems mature. {ECO:0000269|PubMed:11148295}.		TISSUE SPECIFICITY: Confined to secondary cell wall developing tissues such as xylems and interfascicular regions. Expressed in young plants, stems, flowers and inflorescences, but not in leaves. {ECO:0000269|PubMed:11148295, ECO:0000269|PubMed:12481071, ECO:0000269|PubMed:12538856}.		Glycosyltransferase 2 family, Plant cellulose synthase subfamily	IPR005150;IPR027934;IPR029044;IPR013083;	ath:AT4G18780;
51	Cotyledons vs Rep_Root	C.cajan_10833	Q58FX0	BON1-associated protein 2 (Protein BON1-ASSOCIATED PROTEIN 1-LIKE)	BAP2 BAL At2g45760 F4I18.26	Arabidopsis thaliana (Mouse-ear cress)	Chain (1); Domain (1); Erroneous gene model prediction (1)		SUBCELLULAR LOCATION: Membrane {ECO:0000250}; Peripheral membrane protein {ECO:0000250}.	defense response		membrane	GO:0006952; GO:0016020		INDUCTION: Down-regulated by high temperature. Up-regulated by salicylic acid, AgNO(3), chitin, cycloheximide, ozone, syringolin, salt stress and upon pathogen or nematode infection. {ECO:0000269|PubMed:17631528}.	TISSUE SPECIFICITY: Expressed in roots, leaves, stems and flowers. {ECO:0000269|PubMed:17631528}.			IPR000008;	ath:AT2G45760;
52	Cotyledons vs Rep_Root	C.cajan_10167	Q948T9	Respiratory burst oxidase homolog protein B (EC 1.11.1.-) (EC 1.6.3.-) (NADPH oxidase RBOHB) (StRBOHB)	RBOHB	Solanum tuberosum (Potato)	Calcium binding (1); Chain (1); Domain (4); Metal binding (5); Modified residue (2); Mutagenesis (3); Region (2); Topological domain (7); Transmembrane (6)		SUBCELLULAR LOCATION: Cell membrane {ECO:0000269|PubMed:16551687}; Multi-pass membrane protein {ECO:0000269|PubMed:16551687}.	cellular response to iron ion starvation; iron ion transport; NAD(P)H oxidase activity; nitrate transport; peroxidase activity; response to heat; response to nitrate; seed germination	calcium ion binding; NAD(P)H oxidase activity; peroxidase activity	integral component of membrane; plasma membrane	GO:0016174; GO:0005509; GO:0010106; GO:0016021; GO:0006826; GO:0015706; GO:0004601; GO:0005886; GO:0009408; GO:0010167; GO:0009845		INDUCTION: By fungal elicitor, arachidonic acid and salicylic acid. {ECO:0000269|PubMed:11386368, ECO:0000269|PubMed:16551687}.			RBOH (TC 5.B.1.3) family	IPR000778;IPR011992;IPR018247;IPR002048;IPR013112;IPR017927;IPR013130;IPR013121;IPR013623;IPR029654;IPR017938;	sot:102603596;
53	Cotyledons vs Rep_Root	C.cajan_10818	P32292	Indole-3-acetic acid-induced protein ARG2	ARG2	Vigna radiata var. radiata (Mung bean) (Phaseolus aureus)	Chain (1)			response to stress			GO:0006950	DEVELOPMENTAL STAGE: Found in elongating hypocotyls.	INDUCTION: By auxin, heat, ethylene and wounding.				IPR004926;
54	Cotyledons vs Rep_Root	C.cajan_21972	L0P1T8	PH01B031C15.22 protein	PH01B031C15.22	Phyllostachys edulis													IPR021109;IPR013242;
55	Cotyledons vs Rep_Root	C.cajan_11214	P45458	Malate synthase, glyoxysomal (MS) (EC 2.3.3.9) (Fragment)		Glycine max (Soybean) (Glycine hispida)	Active site (2); Chain (1); Motif (1); Non-terminal residue (1)	PATHWAY: Carbohydrate metabolism; glyoxylate cycle; (S)-malate from isocitrate: step 2/2.	SUBCELLULAR LOCATION: Glyoxysome.	glyoxylate cycle; malate synthase activity; tricarboxylic acid cycle	malate synthase activity	glyoxysome	GO:0006097; GO:0009514; GO:0004474; GO:0006099					Malate synthase family	IPR011076;IPR006252;IPR001465;IPR019830;
56	Cotyledons vs Rep_Root	C.cajan_18604	I1JTG9	Uncharacterized protein		Glycine max (Soybean) (Glycine hispida)
57	Cotyledons vs Rep_Root	C.cajan_15399	P38605	Cycloartenol synthase (AtCYC) (EC 5.4.99.8) (2,3-epoxysqualene--cycloartenol cyclase)	CAS1 CYC At2g07050 T4E14.16	Arabidopsis thaliana (Mouse-ear cress)	Active site (2); Chain (1); Mutagenesis (9); Repeat (5); Sequence conflict (1)			cycloartenol synthase activity; pentacyclic triterpenoid biosynthetic process; pollen development; thylakoid membrane organization	cycloartenol synthase activity	vacuole	GO:0016871; GO:0019745; GO:0009555; GO:0010027; GO:0005773			TISSUE SPECIFICITY: Expressed in roots, stems, leaves, inflorescences and siliques. {ECO:0000269|PubMed:16531458}.		Terpene cyclase/mutase family	IPR001330;IPR018333;IPR002365;IPR008930;	ath:AT2G07050;
58	Cotyledons vs Rep_Root	C.cajan_16726	Q94BT2	Auxin-induced in root cultures protein 12	AIR12 At3g07390 F21O3_10	Arabidopsis thaliana (Mouse-ear cress)	Chain (1); Domain (1); Erroneous initiation (3); Glycosylation (4); Lipidation (1); Metal binding (2); Propeptide (1); Sequence conflict (3); Signal peptide (1)		SUBCELLULAR LOCATION: Cell membrane; Lipid-anchor, GPI-anchor.	auxin-activated signaling pathway; oxidation-reduction process	metal ion binding	anchored component of membrane; plasma membrane	GO:0031225; GO:0009734; GO:0046872; GO:0055114; GO:0005886	DEVELOPMENTAL STAGE: Expressed during auxin-induced lateral root formation. {ECO:0000269|PubMed:10080694}.	INDUCTION: Induced between 4 and 8 hours after treatment with auxin and remains high for at least 24 hours. {ECO:0000269|PubMed:10080694, ECO:0000269|PubMed:16621846}.		DOMAIN: DOMON domain could bind one heme b. {ECO:0000269|PubMed:19386804}.		IPR005018;IPR017214;	ath:AT3G07390;
59	Cotyledons vs Rep_Root	C.cajan_13887	Q40966	Ribonuclease S-4 (EC 3.1.27.1) (S4-RNase)		Pyrus pyrifolia (Chinese pear) (Pyrus serotina)	Active site (3); Chain (1); Disulfide bond (2); Glycosylation (5); Signal peptide (1)		SUBCELLULAR LOCATION: Secreted, extracellular space.	ribonuclease T2 activity	ribonuclease T2 activity; RNA binding	extracellular region	GO:0003723; GO:0005576; GO:0033897					RNase T2 family	IPR001568;IPR018188;
60	Cotyledons vs Rep_Root	C.cajan_13646	P31531	1-aminocyclopropane-1-carboxylate synthase (ACC synthase) (EC 4.4.1.14) (S-adenosyl-L-methionine methylthioadenosine-lyase)	ACS1	Glycine max (Soybean) (Glycine hispida)	Chain (1); Modified residue (1)	PATHWAY: Alkene biosynthesis; ethylene biosynthesis via S-adenosyl-L-methionine; ethylene from S-adenosyl-L-methionine: step 1/2.		1-aminocyclopropane-1-carboxylate synthase activity; ethylene biosynthetic process; fruit ripening	1-aminocyclopropane-1-carboxylate synthase activity; pyridoxal phosphate binding		GO:0016847; GO:0009693; GO:0009835; GO:0030170					Class-I pyridoxal-phosphate-dependent aminotransferase family	IPR004839;IPR004838;IPR015424;IPR015421;IPR015422;	gmx:547976;
61	Cotyledons vs Rep_Root	C.cajan_03128	Q9SVC6	E3 ubiquitin-protein ligase PUB22 (EC 6.3.2.-) (Plant U-box protein 22) (U-box domain-containing protein 22)	PUB22 At3g52450 F22O6_170	Arabidopsis thaliana (Mouse-ear cress)	Chain (1); Domain (1); Mutagenesis (2)	PATHWAY: Protein modification; protein ubiquitination.	SUBCELLULAR LOCATION: Cytoplasm {ECO:0000269|PubMed:18664614}.	defense response; ligase activity; protein autoubiquitination; protein ubiquitination; respiratory burst involved in defense response; response to chitin; response to water deprivation; ubiquitin-protein transferase activity	ligase activity; ubiquitin-protein transferase activity	cytosol	GO:0005829; GO:0006952; GO:0016874; GO:0051865; GO:0016567; GO:0002679; GO:0010200; GO:0009414; GO:0004842		INDUCTION: By cold, drought and salt stresses, bacterial elicitor flg22, and bacterial and oomycete pathogens. {ECO:0000269|PubMed:18664614, ECO:0000269|PubMed:18771922}.				IPR011989;IPR016024;IPR003613;IPR013083;	ath:AT3G52450;
62	Cotyledons vs Rep_Root	C.cajan_04000	Q84QC2	Ethylene-responsive transcription factor ERF017	ERF017 At1g19210 T29M8.8	Arabidopsis thaliana (Mouse-ear cress)	Chain (1); DNA binding (1); Erroneous initiation (1)		SUBCELLULAR LOCATION: Nucleus {ECO:0000305}.	ethylene-activated signaling pathway; sequence-specific DNA binding transcription factor activity; transcription, DNA-templated	DNA binding; sequence-specific DNA binding transcription factor activity	nucleus	GO:0003677; GO:0009873; GO:0005634; GO:0003700; GO:0006351					AP2/ERF transcription factor family, ERF subfamily	IPR001471;IPR016177;	ath:AT1G19210;
63	Cotyledons vs Rep_Root	C.cajan_04107	Q8GZ17	COBRA-like protein 7	COBL7 SEB1 At4g16120 dl4100c	Arabidopsis thaliana (Mouse-ear cress)	Chain (1); Glycosylation (14); Lipidation (1); Propeptide (1); Signal peptide (1)		SUBCELLULAR LOCATION: Cell membrane; Lipid-anchor, GPI-anchor.	cell growth; cellulose microfibril organization		anchored component of membrane; anchored component of plasma membrane; endosome; Golgi apparatus; plasmodesma; trans-Golgi network	GO:0005794; GO:0031225; GO:0046658; GO:0016049; GO:0010215; GO:0005768; GO:0009506; GO:0005802			TISSUE SPECIFICITY: Expressed in roots, stems, leaves, flowers and siliques. {ECO:0000269|PubMed:12376623}.		COBRA family	IPR006918;	ath:AT4G16120;
64	Cotyledons vs Rep_Root	C.cajan_33303	Q9LRQ8	Phenolic glucoside malonyltransferase 2 (EC 2.3.1.-)	PMAT2 At3g29670 MOD1_4	Arabidopsis thaliana (Mouse-ear cress)	Active site (2); Chain (1)			metabolic process; O-malonyltransferase activity; response to toxic substance	O-malonyltransferase activity		GO:0050736; GO:0008152; GO:0009636		INDUCTION: Up-regulated by high sucrose and by low phosphate stresses. {ECO:0000269|PubMed:17425720}.			Plant acyltransferase family	IPR023213;IPR003480;	ath:AT3G29670;
65	Cotyledons vs Rep_Root	C.cajan_41990	Q7XBQ9	Disease resistance protein RGA2 (Blight resistance protein RPI) (RGA2-blb)	RGA2 177O13.40 CB3A14.5 RB RPI-BLB1	Solanum bulbocastanum (Wild potato)	Chain (1); Domain (1); Erroneous gene model prediction (2); Natural variant (3); Nucleotide binding (1); Repeat (14)			defense response	ADP binding; ATP binding		GO:0043531; GO:0005524; GO:0006952		INDUCTION: Constitutively expressed.			Disease resistance NB-LRR family	IPR001611;IPR002182;IPR027417;
66	Cotyledons vs Rep_Root	C.cajan_38865	K7K8J6	Uncharacterized protein		Glycine max (Soybean) (Glycine hispida)
67	Cotyledons vs Rep_Root	C.cajan_31641	Q8RX37	Probable protein phosphatase 2C 2 (AtPP2C02) (EC 3.1.3.16) (Protein phosphatase AP2C2)	At1g07160 F10K1.13	Arabidopsis thaliana (Mouse-ear cress)	Chain (1); Domain (1); Metal binding (5)			protein dephosphorylation; protein serine/threonine phosphatase activity	metal ion binding; protein serine/threonine phosphatase activity		GO:0046872; GO:0006470; GO:0004722					PP2C family	IPR001932;IPR000222;IPR015655;	ath:AT1G07160;
68	Cotyledons vs Rep_Root	C.cajan_38311	I1LEN5	Uncharacterized protein		Glycine max (Soybean) (Glycine hispida)													IPR025322;	gmx:100794402;
69	Cotyledons vs Rep_Root	C.cajan_44200	Q9SWW6	Cellulose synthase A catalytic subunit 7 [UDP-forming] (AtCesA7) (EC 2.4.1.12) (Protein FRAGILE FIBER 5) (Protein IRREGULAR XYLEM 3) (AtIRX3)	CESA7 FRA5 IRX3 At5g17420 T10B6.80	Arabidopsis thaliana (Mouse-ear cress)	Active site (2); Beta strand (3); Binding site (2); Chain (1); Coiled coil (1); Compositional bias (1); Glycosylation (1); Helix (1); Metal binding (8); Modified residue (2); Mutagenesis (1); Sequence conflict (2); Topological domain (9); Transmembrane (8); Turn (1); Zinc finger (1)	PATHWAY: Glycan metabolism; plant cellulose biosynthesis.	SUBCELLULAR LOCATION: Cell membrane {ECO:0000305}; Multi-pass membrane protein {ECO:0000305}.	cellulose biosynthetic process; cellulose synthase (UDP-forming) activity; plant-type cell wall biogenesis; rhamnogalacturonan I side chain metabolic process; secondary cell wall biogenesis	cellulose synthase (UDP-forming) activity; zinc ion binding	chloroplast; integral component of membrane; plasma membrane	GO:0030244; GO:0016760; GO:0009507; GO:0016021; GO:0009832; GO:0005886; GO:0010400; GO:0009834; GO:0008270	DEVELOPMENTAL STAGE: Not found in embryos. Increasing amount as stems mature. {ECO:0000269|PubMed:10330464, ECO:0000269|PubMed:11148295}.		TISSUE SPECIFICITY: Confined to secondary cell wall developing tissues such as xylems and interfascicular regions. Expressed in young plants, stems and flowers, but not in leaves, roots and shoots. {ECO:0000269|PubMed:10330464, ECO:0000269|PubMed:11148295, ECO:0000269|PubMed:11517344, ECO:0000269|PubMed:12481071, ECO:0000269|PubMed:12538856}.		Glycosyltransferase 2 family, Plant cellulose synthase subfamily	IPR005150;IPR027934;IPR029044;IPR001841;IPR013083;	ath:AT5G17420;
70	Cotyledons vs Rep_Nodule	C.cajan_17695	P38414	Linoleate 9S-lipoxygenase (EC 1.13.11.58) (Lipoxygenase)	LOX1.1	Lens culinaris (Lentil) (Cicer lens)	Chain (1); Domain (2); Metal binding (5)	PATHWAY: Lipid metabolism; oxylipin biosynthesis. {ECO:0000255|PROSITE-ProRule:PRU00726}.	SUBCELLULAR LOCATION: Cytoplasm.	linoleate 13S-lipoxygenase activity; oxylipin biosynthetic process	iron ion binding; linoleate 13S-lipoxygenase activity	cytoplasm	GO:0005737; GO:0005506; GO:0016165; GO:0031408					Lipoxygenase family	IPR008976;IPR000907;IPR013819;IPR020834;IPR020833;IPR001246;IPR027433;IPR001024;
71	Cotyledons vs Rep_Nodule	C.cajan_28439	Q9FL08	WAT1-related protein At5g40240	At5g40240 MSN9.140	Arabidopsis thaliana (Mouse-ear cress)	Chain (1); Domain (2); Transmembrane (10)		SUBCELLULAR LOCATION: Membrane {ECO:0000250}; Multi-pass membrane protein {ECO:0000305}.			integral component of membrane	GO:0016021					Drug/metabolite transporter (DMT) superfamily, Plant drug/metabolite exporter (P-DME) (TC 2.A.7.4) family	IPR000620;	ath:AT5G40240;
72	Cotyledons vs Rep_Nodule	C.cajan_37064	Q94BZ1	Protein ZINC INDUCED FACILITATOR-LIKE 1 (Protein ZIF-LIKE 1)	ZIFL1 At5g13750 MXE10.2	Arabidopsis thaliana (Mouse-ear cress)	Alternative sequence (5); Chain (1); Erroneous gene model prediction (1); Erroneous initiation (1); Sequence conflict (2); Transmembrane (12)		SUBCELLULAR LOCATION: Cell membrane {ECO:0000269|PubMed:19440702}; Multi-pass membrane protein {ECO:0000269|PubMed:19440702}.	basipetal auxin transport; gravitropism; potassium ion antiporter activity; potassium ion transmembrane transport; regulation of stomatal closure; response to karrikin; response to water deprivation; root development	potassium ion antiporter activity	integral component of membrane; plant-type vacuole membrane; plasma membrane	GO:0010540; GO:0009630; GO:0016021; GO:0009705; GO:0005886; GO:0022821; GO:0071805; GO:0090333; GO:0080167; GO:0009414; GO:0048364		INDUCTION: By 2,4-D treatment. {ECO:0000269|PubMed:19440702}.			Major facilitator superfamily	IPR011701;IPR020846;IPR016196;IPR001958;	ath:AT5G13750;
73	Cotyledons vs Rep_Nodule	C.cajan_38933	I1L7B8	Uncharacterized protein		Glycine max (Soybean) (Glycine hispida)														gmx:100500600;
74	Cotyledons vs Rep_Nodule	C.cajan_30859	Q93YS4	ABC transporter G family member 22 (ABC transporter ABCG.22) (AtABCG22) (White-brown complex homolog protein 23) (AtWBC23)	ABCG22 WBC23 At5g06530 F15M7.6	Arabidopsis thaliana (Mouse-ear cress)	Alternative sequence (2); Chain (1); Domain (2); Erroneous gene model prediction (1); Frameshift (2); Nucleotide binding (1); Sequence conflict (4); Transmembrane (6)		SUBCELLULAR LOCATION: Membrane {ECO:0000250}; Multi-pass membrane protein {ECO:0000250}.	ATPase activity; response to water deprivation; transpiration	ATPase activity; ATP binding	integral component of membrane; plasma membrane	GO:0005524; GO:0016887; GO:0016021; GO:0005886; GO:0009414; GO:0010148					ABC transporter superfamily, ABCG family, Eye pigment precursor importer (TC 3.A.1.204) subfamily	IPR003593;IPR013525;IPR003439;IPR017871;IPR027417;	ath:AT5G06530;
75	Cotyledons vs Rep_Imm_Pod	C.cajan_07743	P33629	Tubulin alpha chain	TUBA	Prunus dulcis (Almond) (Amygdalus dulcis)	Chain (1); Modified residue (1); Nucleotide binding (1); Site (1)		SUBCELLULAR LOCATION: Cytoplasm, cytoskeleton.	GTPase activity; microtubule-based process; protein polymerization	GTPase activity; GTP binding; structural constituent of cytoskeleton	cytoplasm; microtubule	GO:0005525; GO:0003924; GO:0005737; GO:0005874; GO:0007017; GO:0051258; GO:0005200					Tubulin family	IPR002452;IPR008280;IPR000217;IPR018316;IPR023123;IPR017975;IPR003008;
76	Cotyledons vs Rep_Imm_Pod	C.cajan_17695	P38414	Linoleate 9S-lipoxygenase (EC 1.13.11.58) (Lipoxygenase)	LOX1.1	Lens culinaris (Lentil) (Cicer lens)	Chain (1); Domain (2); Metal binding (5)	PATHWAY: Lipid metabolism; oxylipin biosynthesis. {ECO:0000255|PROSITE-ProRule:PRU00726}.	SUBCELLULAR LOCATION: Cytoplasm.	linoleate 13S-lipoxygenase activity; oxylipin biosynthetic process	iron ion binding; linoleate 13S-lipoxygenase activity	cytoplasm	GO:0005737; GO:0005506; GO:0016165; GO:0031408					Lipoxygenase family	IPR008976;IPR000907;IPR013819;IPR020834;IPR020833;IPR001246;IPR027433;IPR001024;
77	Cotyledons vs Rep_Imm_Pod	C.cajan_22224	P00865	Ribulose bisphosphate carboxylase small chain 1, chloroplastic (RuBisCO small subunit 1) (EC 4.1.1.39)	RBCS-1 SRS1	Glycine max (Soybean) (Glycine hispida)	Chain (1); Transit peptide (1)		SUBCELLULAR LOCATION: Plastid, chloroplast.	monooxygenase activity; photorespiration; reductive pentose-phosphate cycle; ribulose-bisphosphate carboxylase activity	monooxygenase activity; ribulose-bisphosphate carboxylase activity	chloroplast	GO:0009507; GO:0004497; GO:0009853; GO:0019253; GO:0016984					RuBisCO small chain family	IPR024681;IPR000894;IPR024680;
78	Cotyledons vs Rep_Imm_Pod	C.cajan_02964	P21616	Pyrophosphate-energized vacuolar membrane proton pump (EC 3.6.1.1) (Pyrophosphate-energized inorganic pyrophosphatase) (H(+)-PPase) (Vacuolar H(+)-pyrophosphatase)		Vigna radiata var. radiata (Mung bean) (Phaseolus aureus)	Beta strand (5); Binding site (2); Chain (1); Disulfide bond (1); Helix (29); Initiator methionine (1); Metal binding (8); Mutagenesis (2); Sequence conflict (3); Site (6); Topological domain (17); Transmembrane (16); Turn (4)		SUBCELLULAR LOCATION: Vacuole membrane {ECO:0000269|PubMed:10477275, ECO:0000269|PubMed:22456709, ECO:0000269|PubMed:2555340, ECO:0000269|PubMed:9489011}; Multi-pass membrane protein {ECO:0000269|PubMed:10477275, ECO:0000269|PubMed:22456709, ECO:0000269|PubMed:2555340, ECO:0000269|PubMed:9489011}. Note=Tonoplast membrane.	hydrogen-translocating pyrophosphatase activity; inorganic diphosphatase activity; proton transport	hydrogen-translocating pyrophosphatase activity; inorganic diphosphatase activity; metal ion binding	integral component of membrane; vacuole	GO:0009678; GO:0004427; GO:0016021; GO:0046872; GO:0015992; GO:0005773	DEVELOPMENTAL STAGE: Detected in the hypocotyl, with the highest expression in the rapidly expanding segment of the hypocotyl and lower expression in older, less rapidly expanding parts of the hypocotyl. {ECO:0000269|PubMed:9489011}.			DOMAIN: Has 16 transmembrane helices and a large cytoplasmic domain that contains the active site. {ECO:0000269|PubMed:22456709}.	H(+)-translocating pyrophosphatase (TC 3.A.10) family, K(+)-stimulated subfamily	IPR004131;
79	Cotyledons vs Sen_Stem	C.cajan_15978	P27323	Heat shock protein 90-1 (AtHSP90.1) (Heat shock protein 81-1) (HSP81-1) (Heat shock protein 83)	HSP90-1 HSP81-1 HSP83 At5g52640 F6N7.13	Arabidopsis thaliana (Mouse-ear cress)	Binding site (7); Chain (1); Compositional bias (1); Erroneous initiation (6); Modified residue (1); Motif (1); Nucleotide binding (2); Sequence conflict (9)		SUBCELLULAR LOCATION: Cytoplasm {ECO:0000305}.	defense response to bacterium, incompatible interaction; protein folding	ATP binding	cytoplasm	GO:0005524; GO:0005737; GO:0009816; GO:0006457		INDUCTION: By heat shock and infection by avirulent and virulent bacterial pathogens (P.syringae). {ECO:0000269|PubMed:14504384}.	TISSUE SPECIFICITY: Expressed constitutively in roots only. After heat treatment, expressed in most tissues. Levels also increase after heavy metal treatment.	DOMAIN: The TPR repeat-binding motif mediates interaction with TPR repeat-containing proteins. {ECO:0000250}.	Heat shock protein 90 family	IPR003594;IPR019805;IPR001404;IPR020575;IPR020568;	ath:AT5G52640;
80	Cotyledons vs Sen_Stem	C.cajan_22471	P28759	Superoxide dismutase [Fe], chloroplastic (EC 1.15.1.1)	SODB	Glycine max (Soybean) (Glycine hispida)	Chain (1); Metal binding (4); Transit peptide (1)		SUBCELLULAR LOCATION: Plastid, chloroplast.	superoxide dismutase activity	metal ion binding; superoxide dismutase activity	chloroplast	GO:0009507; GO:0046872; GO:0004784					Iron/manganese superoxide dismutase family	IPR001189;IPR019833;IPR019832;IPR019831;	gmx:547823;
81	Cotyledons vs Sen_Stem	C.cajan_02964	P21616	Pyrophosphate-energized vacuolar membrane proton pump (EC 3.6.1.1) (Pyrophosphate-energized inorganic pyrophosphatase) (H(+)-PPase) (Vacuolar H(+)-pyrophosphatase)		Vigna radiata var. radiata (Mung bean) (Phaseolus aureus)	Beta strand (5); Binding site (2); Chain (1); Disulfide bond (1); Helix (29); Initiator methionine (1); Metal binding (8); Mutagenesis (2); Sequence conflict (3); Site (6); Topological domain (17); Transmembrane (16); Turn (4)		SUBCELLULAR LOCATION: Vacuole membrane {ECO:0000269|PubMed:10477275, ECO:0000269|PubMed:22456709, ECO:0000269|PubMed:2555340, ECO:0000269|PubMed:9489011}; Multi-pass membrane protein {ECO:0000269|PubMed:10477275, ECO:0000269|PubMed:22456709, ECO:0000269|PubMed:2555340, ECO:0000269|PubMed:9489011}. Note=Tonoplast membrane.	hydrogen-translocating pyrophosphatase activity; inorganic diphosphatase activity; proton transport	hydrogen-translocating pyrophosphatase activity; inorganic diphosphatase activity; metal ion binding	integral component of membrane; vacuole	GO:0009678; GO:0004427; GO:0016021; GO:0046872; GO:0015992; GO:0005773	DEVELOPMENTAL STAGE: Detected in the hypocotyl, with the highest expression in the rapidly expanding segment of the hypocotyl and lower expression in older, less rapidly expanding parts of the hypocotyl. {ECO:0000269|PubMed:9489011}.			DOMAIN: Has 16 transmembrane helices and a large cytoplasmic domain that contains the active site. {ECO:0000269|PubMed:22456709}.	H(+)-translocating pyrophosphatase (TC 3.A.10) family, K(+)-stimulated subfamily	IPR004131;
82	Cotyledons vs Sen_Stem	C.cajan_44248	P49092	Asparagine synthetase [glutamine-hydrolyzing] 1 (EC 6.3.5.4) (Glutamine-dependent asparagine synthetase 1)	AS1	Lotus japonicus (Lotus corniculatus var. japonicus)	Active site (1); Binding site (3); Chain (1); Domain (2); Initiator methionine (1); Nucleotide binding (1); Region (2); Site (1)	PATHWAY: Amino-acid biosynthesis; L-asparagine biosynthesis; L-asparagine from L-aspartate (L-Gln route): step 1/1.		asparagine synthase (glutamine-hydrolyzing) activity; glutamine metabolic process; L-asparagine biosynthetic process	asparagine synthase (glutamine-hydrolyzing) activity; ATP binding		GO:0005524; GO:0070981; GO:0004066; GO:0006541						IPR006426;IPR001962;IPR017932;IPR000583;IPR029055;IPR014729;
83	Cotyledons vs Sen_Stem	C.cajan_33500	Q8LPT9	Alpha-glucan water dikinase, chloroplastic (EC 2.7.9.4) (Starch-related protein R1)	R1	Citrus reticulata (Tangerine)	Active site (1); Chain (1); Transit peptide (1)		SUBCELLULAR LOCATION: Plastid, chloroplast. Note=Starch granules.	alpha-glucan, water dikinase activity; carbohydrate metabolic process	alpha-glucan, water dikinase activity; ATP binding; metal ion binding	chloroplast	GO:0005524; GO:0050521; GO:0005975; GO:0009507; GO:0046872		INDUCTION: Down-regulated upon carbohydrate starvation. {ECO:0000269|PubMed:12721844}.		DOMAIN: The N-terminal domain contains the alpha-glucan binding site, the central domain the pyrophosphate/phosphate carrier histidine, and the C-terminal domain the ATP binding site. {ECO:0000250}.	PEP-utilizing enzyme family	IPR013815;IPR013816;IPR002192;
84	Cotyledons vs Rep_Petiole	C.cajan_17695	P38414	Linoleate 9S-lipoxygenase (EC 1.13.11.58) (Lipoxygenase)	LOX1.1	Lens culinaris (Lentil) (Cicer lens)	Chain (1); Domain (2); Metal binding (5)	PATHWAY: Lipid metabolism; oxylipin biosynthesis. {ECO:0000255|PROSITE-ProRule:PRU00726}.	SUBCELLULAR LOCATION: Cytoplasm.	linoleate 13S-lipoxygenase activity; oxylipin biosynthetic process	iron ion binding; linoleate 13S-lipoxygenase activity	cytoplasm	GO:0005737; GO:0005506; GO:0016165; GO:0031408					Lipoxygenase family	IPR008976;IPR000907;IPR013819;IPR020834;IPR020833;IPR001246;IPR027433;IPR001024;
85	Cotyledons vs Rep_Petiole	C.cajan_02964	P21616	Pyrophosphate-energized vacuolar membrane proton pump (EC 3.6.1.1) (Pyrophosphate-energized inorganic pyrophosphatase) (H(+)-PPase) (Vacuolar H(+)-pyrophosphatase)		Vigna radiata var. radiata (Mung bean) (Phaseolus aureus)	Beta strand (5); Binding site (2); Chain (1); Disulfide bond (1); Helix (29); Initiator methionine (1); Metal binding (8); Mutagenesis (2); Sequence conflict (3); Site (6); Topological domain (17); Transmembrane (16); Turn (4)		SUBCELLULAR LOCATION: Vacuole membrane {ECO:0000269|PubMed:10477275, ECO:0000269|PubMed:22456709, ECO:0000269|PubMed:2555340, ECO:0000269|PubMed:9489011}; Multi-pass membrane protein {ECO:0000269|PubMed:10477275, ECO:0000269|PubMed:22456709, ECO:0000269|PubMed:2555340, ECO:0000269|PubMed:9489011}. Note=Tonoplast membrane.	hydrogen-translocating pyrophosphatase activity; inorganic diphosphatase activity; proton transport	hydrogen-translocating pyrophosphatase activity; inorganic diphosphatase activity; metal ion binding	integral component of membrane; vacuole	GO:0009678; GO:0004427; GO:0016021; GO:0046872; GO:0015992; GO:0005773	DEVELOPMENTAL STAGE: Detected in the hypocotyl, with the highest expression in the rapidly expanding segment of the hypocotyl and lower expression in older, less rapidly expanding parts of the hypocotyl. {ECO:0000269|PubMed:9489011}.			DOMAIN: Has 16 transmembrane helices and a large cytoplasmic domain that contains the active site. {ECO:0000269|PubMed:22456709}.	H(+)-translocating pyrophosphatase (TC 3.A.10) family, K(+)-stimulated subfamily	IPR004131;
86	Cotyledons vs Sen_Petiole	C.cajan_17695	P38414	Linoleate 9S-lipoxygenase (EC 1.13.11.58) (Lipoxygenase)	LOX1.1	Lens culinaris (Lentil) (Cicer lens)	Chain (1); Domain (2); Metal binding (5)	PATHWAY: Lipid metabolism; oxylipin biosynthesis. {ECO:0000255|PROSITE-ProRule:PRU00726}.	SUBCELLULAR LOCATION: Cytoplasm.	linoleate 13S-lipoxygenase activity; oxylipin biosynthetic process	iron ion binding; linoleate 13S-lipoxygenase activity	cytoplasm	GO:0005737; GO:0005506; GO:0016165; GO:0031408					Lipoxygenase family	IPR008976;IPR000907;IPR013819;IPR020834;IPR020833;IPR001246;IPR027433;IPR001024;
87	Cotyledons vs Sen_Petiole	C.cajan_14151	P46897	Homeobox-leucine zipper protein ATHB-7 (HD-ZIP protein ATHB-7) (Homeodomain transcription factor ATHB-7)	ATHB-7 At2g46680 T3A4.6	Arabidopsis thaliana (Mouse-ear cress)	Chain (1); DNA binding (1); Erroneous initiation (1); Region (1)		SUBCELLULAR LOCATION: Nucleus.	abscisic acid-activated signaling pathway; positive regulation of transcription, DNA-templated; response to abscisic acid; response to water deprivation; sequence-specific DNA binding transcription factor activity; transcription, DNA-templated	sequence-specific DNA binding; sequence-specific DNA binding transcription factor activity	nucleus	GO:0009738; GO:0005634; GO:0045893; GO:0009737; GO:0009414; GO:0043565; GO:0003700; GO:0006351		INDUCTION: By water deficit, by abscisic acid (ABA) and by salt stress. {ECO:0000269|PubMed:16055682, ECO:0000269|PubMed:8771791}.	TISSUE SPECIFICITY: Widely expressed. {ECO:0000269|PubMed:16055682, ECO:0000269|PubMed:8771791}.		HD-ZIP homeobox family, Class I subfamily	IPR017970;IPR001356;IPR009057;IPR000047;IPR003106;	ath:AT2G46680;
88	Cotyledons vs Sen_Leaf	C.cajan_13026	P0C5D6	Serine/threonine-protein kinase SAPK3 (EC 2.7.11.1) (Osmotic stress/abscisic acid-activated protein kinase 3) (Protein kinase REK)	SAPK3 REK Os10g0564500 LOC_Os10g41490 OSJNBa0027P10.6	Oryza sativa subsp. japonica (Rice)	Active site (1); Binding site (1); Chain (1); Domain (1); Erroneous gene model prediction (1); Nucleotide binding (1); Sequence conflict (3)			abscisic acid-activated signaling pathway; protein serine/threonine kinase activity	ATP binding; protein serine/threonine kinase activity		GO:0005524; GO:0009738; GO:0004674		INDUCTION: By abscisic acid (ABA) in leaf blades and leaf sheaths. {ECO:0000269|PubMed:15084714}.	TISSUE SPECIFICITY: Expressed in leaf blades, leaf sheaths and roots of plants grown hydroponically. Expressed in shoots and roots of young seedlings. Expressed in leaves and maturing seeds, but not in roots and stems of field-grown plants. {ECO:0000269|PubMed:15084714, ECO:0000269|PubMed:9630507}.		Protein kinase superfamily, Ser/Thr protein kinase family	IPR011009;IPR000719;IPR017441;IPR002290;IPR008271;	osa:4349411;
89	Cotyledons vs Sen_Root	C.cajan_04605	O65717	Cyclic nucleotide-gated ion channel 1 (AtCNGC1) (Cyclic nucleotide- and calmodulin-regulated ion channel 1)	CNGC1 At5g53130 MFH8.6	Arabidopsis thaliana (Mouse-ear cress)	Binding site (1); Chain (1); Domain (1); Nucleotide binding (1); Region (1); Topological domain (7); Transmembrane (6)		SUBCELLULAR LOCATION: Cell membrane {ECO:0000305}; Multi-pass membrane protein {ECO:0000305}.	calcium ion transport; cation transmembrane transport; intracellular cyclic nucleotide activated cation channel activity; potassium ion transport	calmodulin binding; cAMP binding; cGMP binding; intracellular cyclic nucleotide activated cation channel activity	integral component of membrane; plasma membrane	GO:0030552; GO:0030553; GO:0006816; GO:0005516; GO:0098655; GO:0016021; GO:0005221; GO:0005886; GO:0006813			TISSUE SPECIFICITY: Expressed in the whole plant but only weakly in roots.	DOMAIN: The binding of calmodulin to the C-terminus might interfere with cyclic nucleotide binding and thus channel activation. {ECO:0000250}.	Cyclic nucleotide-gated cation channel (TC 1.A.1.5) family	IPR018490;IPR000595;IPR005821;IPR014710;	ath:AT5G53130;
90	Cotyledons vs Sen_Root	C.cajan_16726	Q94BT2	Auxin-induced in root cultures protein 12	AIR12 At3g07390 F21O3_10	Arabidopsis thaliana (Mouse-ear cress)	Chain (1); Domain (1); Erroneous initiation (3); Glycosylation (4); Lipidation (1); Metal binding (2); Propeptide (1); Sequence conflict (3); Signal peptide (1)		SUBCELLULAR LOCATION: Cell membrane; Lipid-anchor, GPI-anchor.	auxin-activated signaling pathway; oxidation-reduction process	metal ion binding	anchored component of membrane; plasma membrane	GO:0031225; GO:0009734; GO:0046872; GO:0055114; GO:0005886	DEVELOPMENTAL STAGE: Expressed during auxin-induced lateral root formation. {ECO:0000269|PubMed:10080694}.	INDUCTION: Induced between 4 and 8 hours after treatment with auxin and remains high for at least 24 hours. {ECO:0000269|PubMed:10080694, ECO:0000269|PubMed:16621846}.		DOMAIN: DOMON domain could bind one heme b. {ECO:0000269|PubMed:19386804}.		IPR005018;IPR017214;	ath:AT3G07390;
91	Cotyledons vs Sen_Root	C.cajan_14327	Q9SV15	Probable WRKY transcription factor 11 (WRKY DNA-binding protein 11)	WRKY11 At4g31550 F3L17.120	Arabidopsis thaliana (Mouse-ear cress)	Alternative sequence (1); Chain (1); DNA binding (1); Sequence conflict (2)		SUBCELLULAR LOCATION: Nucleus {ECO:0000305}.	defense response to bacterium; response to chitin; sequence-specific DNA binding transcription factor activity; transcription, DNA-templated	calmodulin binding; sequence-specific DNA binding; sequence-specific DNA binding transcription factor activity	nucleus	GO:0005516; GO:0042742; GO:0005634; GO:0010200; GO:0043565; GO:0003700; GO:0006351		INDUCTION: Strongly during leaf senescence. {ECO:0000269|PubMed:11722756}.	TISSUE SPECIFICITY: In young, mature and senescent leaves. {ECO:0000269|PubMed:11722756}.		WRKY group II-d family	IPR003657;IPR018872;	ath:AT4G31550;
92	Cotyledons vs Sen_Root	C.cajan_03104	Q70DU8	Aldehyde dehydrogenase family 3 member H1 (AtALDH4) (Ath-ALDH4) (EC 1.2.1.3)	ALDH3H1 ALDH4 At1g44170 T7O23.15	Arabidopsis thaliana (Mouse-ear cress)	Active site (2); Alternative sequence (1); Chain (1); Disulfide bond (1); Mutagenesis (10); Nucleotide binding (1); Sequence conflict (5); Site (1)			3-chloroallyl aldehyde dehydrogenase activity; aldehyde dehydrogenase (NAD) activity; aldehyde dehydrogenase [NAD(P)+] activity; cellular aldehyde metabolic process; response to abscisic acid; response to desiccation; response to salt stress	3-chloroallyl aldehyde dehydrogenase activity; aldehyde dehydrogenase (NAD) activity; aldehyde dehydrogenase [NAD(P)+] activity	endoplasmic reticulum; Golgi apparatus; membrane; plasmodesma; plastid; vacuole	GO:0004028; GO:0005794; GO:0004029; GO:0004030; GO:0006081; GO:0005783; GO:0016020; GO:0009506; GO:0009536; GO:0009737; GO:0009269; GO:0009651; GO:0005773		INDUCTION: By abscisic acid (ABA), dehydration and salt stress in roots. Isoform alpha is up-regulated in leaves but not in roots upon salt treatment. Isoforn beta is up-regulated by salt treatment in both roots and leaves. {ECO:0000269|PubMed:11849595, ECO:0000269|PubMed:15830124, ECO:0000269|PubMed:22442412}.	TISSUE SPECIFICITY: Isoform alpha is expressed in expanded leaves and flowers. Detected in seedlings. Isoform beta is mainly expressed in flowers. Detected in leaves and seedlings. {ECO:0000269|PubMed:22442412}.		Aldehyde dehydrogenase family	IPR016161;IPR016163;IPR029510;IPR016162;IPR015590;IPR012394;	ath:AT1G44170;
93	Cotyledons vs Rep_Petal	C.cajan_13398	P38417	Linoleate 9S-lipoxygenase-4 (EC 1.13.11.58) (Lipoxygenase-4) (L-4) (VSP94)	LOX1.5 LOX4	Glycine max (Soybean) (Glycine hispida)	Chain (1); Domain (2); Metal binding (5)	PATHWAY: Lipid metabolism; oxylipin biosynthesis. {ECO:0000255|PROSITE-ProRule:PRU00726}.	SUBCELLULAR LOCATION: Cytoplasm.	linoleate 13S-lipoxygenase activity; oxylipin biosynthetic process	iron ion binding; linoleate 13S-lipoxygenase activity	cytoplasm	GO:0005737; GO:0005506; GO:0016165; GO:0031408	DEVELOPMENTAL STAGE: Developmentally regulated. Expression is high 3 to 5 days after germination and returns to basal level by day 9.	INDUCTION: By pod removal and methyl jasmonate.	TISSUE SPECIFICITY: Found in maturing and developing seeds. In young seedlings it is found in cotyledons, hypocotyls, roots and primary leaves.		Lipoxygenase family	IPR008976;IPR000907;IPR013819;IPR020834;IPR020833;IPR001246;IPR027433;IPR001024;
94	Cotyledons vs Rep_Sepal	C.cajan_07415	B0WSW8	Molybdenum cofactor sulfurase 1 (MCS 1) (MOS 1) (MoCo sulfurase 1) (EC 2.8.1.9) (Molybdenum cofactor sulfurtransferase 1) (Protein maroon-like 1) (Ma-l 1)	mal1 CPIJ009938	Culex quinquefasciatus (Southern house mosquito) (Culex pungens)	Active site (1); Chain (1); Domain (1); Modified residue (1)			lyase activity; molybdopterin cofactor metabolic process; Mo-molybdopterin cofactor biosynthetic process; Mo-molybdopterin cofactor sulfurase activity; transferase activity	lyase activity; molybdenum ion binding; Mo-molybdopterin cofactor sulfurase activity; pyridoxal phosphate binding; transferase activity		GO:0006777; GO:0008265; GO:0016829; GO:0030151; GO:0043545; GO:0030170; GO:0016740					Class-V pyridoxal-phosphate-dependent aminotransferase family, MOCOS subfamily	IPR000192;IPR005302;IPR028886;IPR005303;IPR015424;IPR015421;IPR015422;	cqu:CpipJ_CPIJ009938;
95	Cotyledons vs Rep_Sepal	C.cajan_10884	Q9FL62	Probable WRKY transcription factor 30 (WRKY DNA-binding protein 30)	WRKY30 At5g24110 MLE8.3 MZF18.18	Arabidopsis thaliana (Mouse-ear cress)	Chain (1); DNA binding (1)		SUBCELLULAR LOCATION: Nucleus {ECO:0000305}.	response to hydrogen peroxide; response to ozone; response to salicylic acid; sequence-specific DNA binding transcription factor activity; transcription, DNA-templated	sequence-specific DNA binding; sequence-specific DNA binding transcription factor activity	cytoplasm; nucleus	GO:0005737; GO:0005634; GO:0042542; GO:0010193; GO:0009751; GO:0043565; GO:0003700; GO:0006351					WRKY group III family	IPR003657;	ath:AT5G24110;
96	Cotyledons vs Rep_Sepal	C.cajan_17695	P38414	Linoleate 9S-lipoxygenase (EC 1.13.11.58) (Lipoxygenase)	LOX1.1	Lens culinaris (Lentil) (Cicer lens)	Chain (1); Domain (2); Metal binding (5)	PATHWAY: Lipid metabolism; oxylipin biosynthesis. {ECO:0000255|PROSITE-ProRule:PRU00726}.	SUBCELLULAR LOCATION: Cytoplasm.	linoleate 13S-lipoxygenase activity; oxylipin biosynthetic process	iron ion binding; linoleate 13S-lipoxygenase activity	cytoplasm	GO:0005737; GO:0005506; GO:0016165; GO:0031408					Lipoxygenase family	IPR008976;IPR000907;IPR013819;IPR020834;IPR020833;IPR001246;IPR027433;IPR001024;
97	Cotyledons vs Rep_Sepal	C.cajan_13646	P31531	1-aminocyclopropane-1-carboxylate synthase (ACC synthase) (EC 4.4.1.14) (S-adenosyl-L-methionine methylthioadenosine-lyase)	ACS1	Glycine max (Soybean) (Glycine hispida)	Chain (1); Modified residue (1)	PATHWAY: Alkene biosynthesis; ethylene biosynthesis via S-adenosyl-L-methionine; ethylene from S-adenosyl-L-methionine: step 1/2.		1-aminocyclopropane-1-carboxylate synthase activity; ethylene biosynthetic process; fruit ripening	1-aminocyclopropane-1-carboxylate synthase activity; pyridoxal phosphate binding		GO:0016847; GO:0009693; GO:0009835; GO:0030170					Class-I pyridoxal-phosphate-dependent aminotransferase family	IPR004839;IPR004838;IPR015424;IPR015421;IPR015422;	gmx:547976;
98	Cotyledons vs Rep_Sepal	C.cajan_14315	P48981	Beta-galactosidase (EC 3.2.1.23) (Acid beta-galactosidase) (Lactase) (Exo-(1-->4)-beta-D-galactanase)		Malus domestica (Apple) (Pyrus malus)	Active site (2); Chain (1); Glycosylation (1); Signal peptide (1)		SUBCELLULAR LOCATION: Secreted, extracellular space, apoplast {ECO:0000305}.	beta-galactosidase activity; carbohydrate metabolic process	beta-galactosidase activity	apoplast	GO:0048046; GO:0004565; GO:0005975					Glycosyl hydrolase 35 family	IPR008979;IPR019801;IPR013781;IPR001944;IPR017853;
99	Cotyledons vs Rep_Sepal	C.cajan_35088	F4IRU3	Myosin-12 (Myosin XI F) (AtXIF)	XI-F XIF At2g31900 F20M17.6	Arabidopsis thaliana (Mouse-ear cress)	Chain (1); Coiled coil (1); Domain (8); Erroneous gene model prediction (1); Nucleotide binding (2); Region (4)			actin filament-based movement; motor activity	ATP binding; motor activity	unconventional myosin complex	GO:0005524; GO:0030048; GO:0003774; GO:0016461			TISSUE SPECIFICITY: Preferentially expressed in stems. {ECO:0000269|PubMed:7811972}.	DOMAIN: IQ domain mediates interaction with calmodulin. {ECO:0000250}.; DOMAIN: The tail domain is a globular cargo-binding domain. {ECO:0000250}.	TRAFAC class myosin-kinesin ATPase superfamily, Myosin family, Plant myosin class XI subfamily	IPR018444;IPR002710;IPR000048;IPR001609;IPR004009;IPR027417;	ath:AT2G31900;
100	Cotyledons vs Rep_Sepal	C.cajan_27493	Q39224	Protein SRG1 (AtSRG1) (Protein SENESCENCE-RELATED GENE 1)	SRG1 At1g17020 F20D23.28 F6I1.30	Arabidopsis thaliana (Mouse-ear cress)	Chain (1); Domain (1); Metal binding (3)			organ senescence; oxidoreductase activity, acting on diphenols and related substances as donors, oxygen as acceptor; oxidoreductase activity, acting on paired donors, with incorporation or reduction of molecular oxygen, 2-oxoglutarate as one donor, and incorporation of one atom each of oxygen into both donors	metal ion binding; oxidoreductase activity, acting on diphenols and related substances as donors, oxygen as acceptor; oxidoreductase activity, acting on paired donors, with incorporation or reduction of molecular oxygen, 2-oxoglutarate as one donor, and incorporation of one atom each of oxygen into both donors		GO:0046872; GO:0010260; GO:0016682; GO:0016706	DEVELOPMENTAL STAGE: Highly induced during normal senescence. {ECO:0000269|PubMed:9414552}.	INDUCTION: By virus infection. {ECO:0000269|PubMed:12535341}.	TISSUE SPECIFICITY: Low expression in roots and leaves. {ECO:0000269|PubMed:9414552}.		Iron/ascorbate-dependent oxidoreductase family	IPR026992;IPR027443;IPR005123;	ath:AT1G17020;
101	Cotyledons vs Rep_Sepal	C.cajan_30338	Q8GT20	Benzyl alcohol O-benzoyltransferase (EC 2.3.1.196) (Benzoyl coenzyme A:benzyl alcohol benzoyl transferase)	HSR201	Nicotiana tabacum (Common tobacco)	Active site (2); Chain (1)			transferase activity, transferring acyl groups other than amino-acyl groups	transferase activity, transferring acyl groups other than amino-acyl groups		GO:0016747		INDUCTION: Up-regulated in the leaf during the hypersensitive reaction provoked by a pathogen infection. {ECO:0000269|PubMed:8756591}.			Plant acyltransferase family	IPR023213;IPR003480;
102	Cotyledons vs Rep_Sam	C.cajan_29802	Q05609	Serine/threonine-protein kinase CTR1 (EC 2.7.11.1)	CTR1 At5g03730 F17C15_150	Arabidopsis thaliana (Mouse-ear cress)	Active site (1); Beta strand (10); Binding site (1); Chain (1); Compositional bias (2); Domain (1); Helix (12); Mutagenesis (2); Nucleotide binding (1); Turn (2)			cellular response to iron ion; ethylene-activated signaling pathway; gibberellin biosynthetic process; negative regulation of ethylene-activated signaling pathway; protein autophosphorylation; protein serine/threonine/tyrosine kinase activity; protein serine/threonine kinase activity; regulation of post-embryonic root development; regulation of stem cell division; regulation of timing of transiti…	ATP binding; protein serine/threonine/tyrosine kinase activity; protein serine/threonine kinase activity	endoplasmic reticulum membrane	GO:0005524; GO:0071281; GO:0005789; GO:0009873; GO:0009686; GO:0010105; GO:0046777; GO:0004674; GO:0004712; GO:2000069; GO:2000035; GO:0048510; GO:0009723; GO:0009750; GO:0009744; GO:0010182			TISSUE SPECIFICITY: Expressed in both seedlings and adult plants. {ECO:0000269|PubMed:8431946}.		Protein kinase superfamily, TKL Ser/Thr protein kinase family, RAF subfamily	IPR028324;IPR011009;IPR000719;IPR017441;IPR001245;IPR002290;IPR008271;	ath:AT5G03730;
103	Cotyledons vs Rep_Mat_Pod	C.cajan_06463	Q8LGG8	Universal stress protein A-like protein	At3g01520 F4P13.7	Arabidopsis thaliana (Mouse-ear cress)	Beta strand (6); Binding site (11); Chain (1); Erroneous gene model prediction (1); Erroneous initiation (1); Helix (6); Turn (1)			response to stress		plasma membrane	GO:0005886; GO:0006950					Universal stress protein A family	IPR014729;IPR006015;IPR006016;	ath:AT3G01520;
104	Cotyledons vs Rep_Mat_Pod	C.cajan_12649	Q9SPL4	Vicilin-like antimicrobial peptides 2-2 (MiAMP2) [Cleaved into: Antimicrobial peptide 2a (MiAMP2a); Antimicrobial peptide 2b (MiAMP2b); Antimicrobial peptide 2c-1 (MiAMP2c-1); Antimicrobial peptide 2c-2 (MiAMP2c-2); Antimicrobial peptide 2c-3 (MiAMP2c-3); Antimicrobial peptide 2d (MiAMP2d)]	AMP2-2	Macadamia integrifolia (Macadamia nut)	Chain (1); Peptide (6); Signal peptide (1)		SUBCELLULAR LOCATION: Secreted {ECO:0000250}.	defense response to bacterium; defense response to fungus; killing of cells of other organism	nutrient reservoir activity	extracellular region	GO:0042742; GO:0050832; GO:0005576; GO:0031640; GO:0045735					7S seed storage protein family	IPR006045;IPR014710;IPR011051;IPR006792;
105	Cotyledons vs Rep_Mat_Pod	C.cajan_17695	P38414	Linoleate 9S-lipoxygenase (EC 1.13.11.58) (Lipoxygenase)	LOX1.1	Lens culinaris (Lentil) (Cicer lens)	Chain (1); Domain (2); Metal binding (5)	PATHWAY: Lipid metabolism; oxylipin biosynthesis. {ECO:0000255|PROSITE-ProRule:PRU00726}.	SUBCELLULAR LOCATION: Cytoplasm.	linoleate 13S-lipoxygenase activity; oxylipin biosynthetic process	iron ion binding; linoleate 13S-lipoxygenase activity	cytoplasm	GO:0005737; GO:0005506; GO:0016165; GO:0031408					Lipoxygenase family	IPR008976;IPR000907;IPR013819;IPR020834;IPR020833;IPR001246;IPR027433;IPR001024;
106	Cotyledons vs Rep_Mat_Pod	C.cajan_30338	Q8GT20	Benzyl alcohol O-benzoyltransferase (EC 2.3.1.196) (Benzoyl coenzyme A:benzyl alcohol benzoyl transferase)	HSR201	Nicotiana tabacum (Common tobacco)	Active site (2); Chain (1)			transferase activity, transferring acyl groups other than amino-acyl groups	transferase activity, transferring acyl groups other than amino-acyl groups		GO:0016747		INDUCTION: Up-regulated in the leaf during the hypersensitive reaction provoked by a pathogen infection. {ECO:0000269|PubMed:8756591}.			Plant acyltransferase family	IPR023213;IPR003480;
107	Cotyledons vs Rep_Imm_Seed	C.cajan_10108	I1LQH8	Uncharacterized protein		Glycine max (Soybean) (Glycine hispida)				alpha-L-arabinofuranosidase activity; L-arabinose metabolic process	alpha-L-arabinofuranosidase activity		GO:0046373; GO:0046556						IPR008928;IPR012341;IPR007934;IPR012878;
108	Cotyledons vs Rep_Imm_Seed	C.cajan_17695	P38414	Linoleate 9S-lipoxygenase (EC 1.13.11.58) (Lipoxygenase)	LOX1.1	Lens culinaris (Lentil) (Cicer lens)	Chain (1); Domain (2); Metal binding (5)	PATHWAY: Lipid metabolism; oxylipin biosynthesis. {ECO:0000255|PROSITE-ProRule:PRU00726}.	SUBCELLULAR LOCATION: Cytoplasm.	linoleate 13S-lipoxygenase activity; oxylipin biosynthetic process	iron ion binding; linoleate 13S-lipoxygenase activity	cytoplasm	GO:0005737; GO:0005506; GO:0016165; GO:0031408					Lipoxygenase family	IPR008976;IPR000907;IPR013819;IPR020834;IPR020833;IPR001246;IPR027433;IPR001024;
109	Cotyledons vs Rep_Imm_Seed	C.cajan_27107	Q9SSG3	HIPL1 protein	HIPL1 At1g74790 F25A4.24	Arabidopsis thaliana (Mouse-ear cress)	Chain (1); Erroneous gene model prediction (1); Glycosylation (15); Lipidation (1); Propeptide (1); Signal peptide (1)		SUBCELLULAR LOCATION: Cell membrane; Lipid-anchor, GPI-anchor.	carbohydrate metabolic process; oxidoreductase activity, acting on the CH-OH group of donors, quinone or similar compound as acceptor	oxidoreductase activity, acting on the CH-OH group of donors, quinone or similar compound as acceptor; quinone binding	anchored component of membrane; anchored component of plasma membrane; plasma membrane	GO:0031225; GO:0046658; GO:0005975; GO:0016901; GO:0005886; GO:0048038					PQQ oxidoreductase GdhB family	IPR011042;IPR012938;IPR011041;	ath:AT1G74790;
110	Cotyledons vs Rep_Imm_Seed	C.cajan_44156	Q9SU63	Aldehyde dehydrogenase family 2 member B4, mitochondrial (ALDH2a) (EC 1.2.1.3)	ALDH2B4 ALDH2 At3g48000 T17F15.130	Arabidopsis thaliana (Mouse-ear cress)	Active site (2); Chain (1); Nucleotide binding (1); Sequence conflict (1); Site (1); Transit peptide (1)		SUBCELLULAR LOCATION: Mitochondrion matrix {ECO:0000305}.	aldehyde dehydrogenase (NAD) activity; response to cadmium ion	aldehyde dehydrogenase (NAD) activity; ATP binding	chloroplast; mitochondrion	GO:0005524; GO:0004029; GO:0009507; GO:0005739; GO:0046686					Aldehyde dehydrogenase family	IPR016161;IPR016163;IPR016160;IPR029510;IPR016162;IPR015590;IPR015657;	ath:AT3G48000;
111	Cotyledons vs Rep_Mat_Seed	C.cajan_12649	Q9SPL4	Vicilin-like antimicrobial peptides 2-2 (MiAMP2) [Cleaved into: Antimicrobial peptide 2a (MiAMP2a); Antimicrobial peptide 2b (MiAMP2b); Antimicrobial peptide 2c-1 (MiAMP2c-1); Antimicrobial peptide 2c-2 (MiAMP2c-2); Antimicrobial peptide 2c-3 (MiAMP2c-3); Antimicrobial peptide 2d (MiAMP2d)]	AMP2-2	Macadamia integrifolia (Macadamia nut)	Chain (1); Peptide (6); Signal peptide (1)		SUBCELLULAR LOCATION: Secreted {ECO:0000250}.	defense response to bacterium; defense response to fungus; killing of cells of other organism	nutrient reservoir activity	extracellular region	GO:0042742; GO:0050832; GO:0005576; GO:0031640; GO:0045735					7S seed storage protein family	IPR006045;IPR014710;IPR011051;IPR006792;
112	Cotyledons vs Rep_Mat_Seed	C.cajan_35494	Q7XAW0	Lea protein	ZLDE-2	Glycine max (Soybean) (Glycine hispida)				response to stress; response to water			GO:0006950; GO:0009415						IPR000167;	gmx:100101916;
113	Cotyledons vs Rep_Mat_Seed	C.cajan_28781	P25974	Beta-conglycinin, beta chain	CG-4	Glycine max (Soybean) (Glycine hispida)	Beta strand (24); Chain (1); Glycosylation (1); Helix (14); Propeptide (1); Signal peptide (1); Turn (1)		SUBCELLULAR LOCATION: Vacuole, aleurone grain. Note=Embryo axis, and cotyledonary membrane-bound vacuolar protein bodies.		nutrient reservoir activity	vacuole	GO:0045735; GO:0005773					7S seed storage protein family	IPR006045;IPR014710;IPR011051;
114	Radicle vs Hypocotyl	C.cajan_19486	P25794	Probable aquaporin PIP-type 7a (Turgor-responsive protein 31) (Turgor-responsive protein 7a)	TRG-31	Pisum sativum (Garden pea)	Chain (1); Motif (2); Topological domain (7); Transmembrane (6)		SUBCELLULAR LOCATION: Cell membrane {ECO:0000250}; Multi-pass membrane protein {ECO:0000250}.	response to stress; transporter activity	transporter activity	integral component of membrane; plasma membrane	GO:0016021; GO:0005886; GO:0006950; GO:0005215		INDUCTION: By water stress, heat shock and to a small extent by abscisic acid (ABA). Induced within 30 min after the loss of leaf turgor.		DOMAIN: Aquaporins contain two tandem repeats each containing three membrane-spanning domains and a pore-forming loop with the signature motif Asn-Pro-Ala (NPA).	MIP/aquaporin (TC 1.A.8) family, PIP (TC 1.A.8.11) subfamily	IPR023271;IPR000425;IPR022357;
115	Radicle vs Hypocotyl	C.cajan_05246	Q8LBI9	Sugar transporter ERD6-like 16	At5g18840 F17K4.90	Arabidopsis thaliana (Mouse-ear cress)	Chain (1); Sequence conflict (1); Transmembrane (12)		SUBCELLULAR LOCATION: Membrane {ECO:0000250}; Multi-pass membrane protein {ECO:0000250}.	carbohydrate transport; substrate-specific transmembrane transporter activity	substrate-specific transmembrane transporter activity	integral component of membrane	GO:0008643; GO:0016021; GO:0022891					Major facilitator superfamily, Sugar transporter (TC 2.A.1.1) family	IPR020846;IPR016196;IPR005828;IPR003663;	ath:AT5G18840;
116	Radicle vs Hypocotyl	C.cajan_05839	Q9S728	Protodermal factor 1	PDF1 At2g42840 F7D19.16	Arabidopsis thaliana (Mouse-ear cress)	Chain (1); Compositional bias (1); Signal peptide (1)					extracellular region	GO:0005576			TISSUE SPECIFICITY: Confined to the shoot apical meristem (SAM) at the layer L1 in vegetative, infloresence and floral meristems, as well as in protoderm of organ primordia, including during embryogenesis. Also present in the tip of emerging lateral root primordia. {ECO:0000269|PubMed:10483121, ECO:0000269|PubMed:11439135, ECO:0000269|PubMed:17376810}.				ath:AT2G42840;
117	Radicle vs Hypocotyl	C.cajan_07496	P13916	Beta-conglycinin, alpha chain		Glycine max (Soybean) (Glycine hispida)	Chain (1); Glycosylation (2); Propeptide (1); Signal peptide (1)		SUBCELLULAR LOCATION: Vacuole, aleurone grain. Note=Embryo axis, and cotyledonary membrane-bound vacuolar protein bodies.		nutrient reservoir activity	vacuole	GO:0045735; GO:0005773					7S seed storage protein family	IPR006045;IPR014710;IPR011051;
118	Radicle vs Hypocotyl	C.cajan_07462	Q9LIK9	ATP sulfurylase 1, chloroplastic (AtPS1) (EC 2.7.7.4)	APS1 At3g22890 F5N5.6	Arabidopsis thaliana (Mouse-ear cress)	Chain (1); Erroneous initiation (1); Frameshift (2); Sequence conflict (3); Transit peptide (1)	PATHWAY: Sulfur metabolism; hydrogen sulfide biosynthesis; sulfite from sulfate: step 1/3.	SUBCELLULAR LOCATION: Plastid, chloroplast stroma {ECO:0000269|PubMed:16207701, ECO:0000269|PubMed:18431481, ECO:0000269|PubMed:20061580, ECO:0000269|PubMed:20423899, ECO:0000269|PubMed:8058839}.	hydrogen sulfide biosynthetic process; response to cadmium ion; response to cytokinin; selenium compound metabolic process; sulfate adenylyltransferase (ATP) activity; sulfate assimilation	ATP binding; sulfate adenylyltransferase (ATP) activity	chloroplast; chloroplast stroma; plasma membrane	GO:0005524; GO:0009507; GO:0009570; GO:0070814; GO:0005886; GO:0046686; GO:0009735; GO:0001887; GO:0004781; GO:0000103		INDUCTION: Repressed locally and systemically by phloem-translocated glutathione (GSH). {ECO:0000269|PubMed:10341446}.			Sulfate adenylyltransferase family	IPR025980;IPR015947;IPR014729;IPR024951;IPR002650;	ath:AT3G22890;
119	Radicle vs Hypocotyl	C.cajan_09731	C6TKF5	Putative uncharacterized protein		Glycine max (Soybean) (Glycine hispida)
120	Radicle vs Hypocotyl	C.cajan_10928	P24465	Cytochrome P450 71A1 (EC 1.14.-.-) (ARP-2) (CYPLXXIA1)	CYP71A1	Persea americana (Avocado)	Chain (1); Metal binding (1); Transmembrane (1)		SUBCELLULAR LOCATION: Microsome membrane; Single-pass membrane protein. Endoplasmic reticulum membrane; Single-pass membrane protein.	fruit ripening; monooxygenase activity; oxidoreductase activity, acting on paired donors, with incorporation or reduction of molecular oxygen	heme binding; iron ion binding; monooxygenase activity; oxidoreductase activity, acting on paired donors, with incorporation or reduction of molecular oxygen	endoplasmic reticulum; integral component of membrane	GO:0005783; GO:0009835; GO:0020037; GO:0016021; GO:0005506; GO:0004497; GO:0016705	DEVELOPMENTAL STAGE: In ripening fruit.	INDUCTION: By ethylene.	TISSUE SPECIFICITY: Mesocarp.		Cytochrome P450 family	IPR001128;IPR017972;IPR002401;
121	Radicle vs Hypocotyl	C.cajan_22076	C6T9Q4	Uncharacterized protein		Glycine max (Soybean) (Glycine hispida)														gmx:100799805;
122	Radicle vs Hypocotyl	C.cajan_22082	I1M0V4	Uncharacterized protein		Glycine max (Soybean) (Glycine hispida)														gmx:100786014;
123	Radicle vs Hypocotyl	C.cajan_22084	C6TKK9	Putative uncharacterized protein		Glycine max (Soybean) (Glycine hispida)
124	Radicle vs Hypocotyl	C.cajan_21670	Q54NS9	Apoptosis-inducing factor homolog A (EC 1.-.-.-)	aifA DDB_G0285003	Dictyostelium discoideum (Slime mold)	Binding site (2); Chain (1); Nucleotide binding (1)			NADH dehydrogenase (ubiquinone) activity; positive regulation of apoptotic process	flavin adenine dinucleotide binding; NADH dehydrogenase (ubiquinone) activity	mitochondrion	GO:0008137; GO:0050660; GO:0005739; GO:0043065					FAD-dependent oxidoreductase family	IPR013027;IPR023753;IPR001327;	ddi:DDB_G0285003;
125	Radicle vs Hypocotyl	C.cajan_12110	Q93VR4	MLP-like protein 423	MLP423 At1g24020 T23E23.17 T23E23_22	Arabidopsis thaliana (Mouse-ear cress)	Chain (1); Erroneous gene model prediction (1); Sequence conflict (1)			defense response; response to biotic stimulus		membrane	GO:0006952; GO:0016020; GO:0009607					MLP family	IPR024949;IPR000916;IPR024948;IPR023393;	ath:AT1G24020;
126	Radicle vs Hypocotyl	C.cajan_22471	P28759	Superoxide dismutase [Fe], chloroplastic (EC 1.15.1.1)	SODB	Glycine max (Soybean) (Glycine hispida)	Chain (1); Metal binding (4); Transit peptide (1)		SUBCELLULAR LOCATION: Plastid, chloroplast.	superoxide dismutase activity	metal ion binding; superoxide dismutase activity	chloroplast	GO:0009507; GO:0046872; GO:0004784					Iron/manganese superoxide dismutase family	IPR001189;IPR019833;IPR019832;IPR019831;	gmx:547823;
127	Radicle vs Hypocotyl	C.cajan_15082	Q41932	Oxygen-evolving enhancer protein 3-2, chloroplastic (OEE3) (16 kDa subunit of oxygen evolving system of photosystem II) (OEC 16 kDa subunit)	PSBQ2 PSBQB At4g05180 C17L7.100	Arabidopsis thaliana (Mouse-ear cress)	Chain (1); Modified residue (1); Sequence conflict (1); Transit peptide (2)		SUBCELLULAR LOCATION: Plastid, chloroplast thylakoid membrane {ECO:0000269|PubMed:11719511}; Peripheral membrane protein {ECO:0000269|PubMed:11719511}; Lumenal side {ECO:0000269|PubMed:11719511}. Note=Associated with the photosystem II complex.	photosynthesis	calcium ion binding	apoplast; chloroplast; chloroplast stroma; chloroplast thylakoid; chloroplast thylakoid membrane; extrinsic component of membrane; photosystem II oxygen evolving complex; thylakoid; thylakoid lumen	GO:0048046; GO:0005509; GO:0009507; GO:0009570; GO:0009534; GO:0009535; GO:0019898; GO:0015979; GO:0009654; GO:0009579; GO:0031977					PsbQ family	IPR023222;IPR008797;	ath:AT4G05180;
128	Radicle vs Hypocotyl	C.cajan_14315	P48981	Beta-galactosidase (EC 3.2.1.23) (Acid beta-galactosidase) (Lactase) (Exo-(1-->4)-beta-D-galactanase)		Malus domestica (Apple) (Pyrus malus)	Active site (2); Chain (1); Glycosylation (1); Signal peptide (1)		SUBCELLULAR LOCATION: Secreted, extracellular space, apoplast {ECO:0000305}.	beta-galactosidase activity; carbohydrate metabolic process	beta-galactosidase activity	apoplast	GO:0048046; GO:0004565; GO:0005975					Glycosyl hydrolase 35 family	IPR008979;IPR019801;IPR013781;IPR001944;IPR017853;
129	Radicle vs Hypocotyl	C.cajan_00289	P15490	Stem 28 kDa glycoprotein (Vegetative storage protein A)	VSPA	Glycine max (Soybean) (Glycine hispida)	Chain (1); Glycosylation (1); Propeptide (1); Signal peptide (1)			acid phosphatase activity	acid phosphatase activity; nutrient reservoir activity		GO:0003993; GO:0045735			TISSUE SPECIFICITY: Accumulates in the stems of developing soybean seedlings.		APS1/VSP family	IPR005519;IPR023214;IPR011267;IPR014403;	gmx:547821;
130	Radicle vs Hypocotyl	C.cajan_00428	Q9XIE2	ABC transporter G family member 36 (ABC transporter ABCG.36) (AtABCG36) (Pleiotropic drug resistance protein 8) (Protein PENETRATION 3)	ABCG36 PDR8 PEN3 At1g59870 F23H11.19	Arabidopsis thaliana (Mouse-ear cress)	Chain (1); Domain (4); Modified residue (3); Mutagenesis (2); Nucleotide binding (2); Transmembrane (14)		SUBCELLULAR LOCATION: Cell membrane {ECO:0000269|PubMed:16415066, ECO:0000269|PubMed:16473969, ECO:0000269|PubMed:16618929, ECO:0000269|PubMed:17355438, ECO:0000269|PubMed:19000165}; Multi-pass membrane protein {ECO:0000269|PubMed:16415066, ECO:0000269|PubMed:16473969, ECO:0000269|PubMed:16618929, ECO:0000269|PubMed:17355438, ECO:0000269|PubMed:19000165}. Note=Incoporated into pathogen-induced pa…	ATPase activity; cadmium ion transmembrane transport; cadmium ion transmembrane transporter activity; cadmium ion transport; cellular response to indolebutyric acid stimulus; defense response by callose deposition in cell wall; defense response to bacterium; defense response to fungus, incompatible interaction; drug transmembrane transport; indole glucosinolate catabolic process; negative regulat…	ATPase activity; ATP binding; cadmium ion transmembrane transporter activity	chloroplast; chloroplast envelope; integral component of membrane; membrane; mitochondrion; plasma membrane; vacuolar membrane	GO:0005524; GO:0016887; GO:0070574; GO:0015086; GO:0015691; GO:0071366; GO:0009507; GO:0009941; GO:0052544; GO:0042742; GO:0009817; GO:0006855; GO:0042344; GO:0016021; GO:0016020; GO:0005739; GO:0031348; GO:0005886; GO:0009737; GO:0009627; GO:0005774		INDUCTION: Induced by cycloheximide (CHX), cold/dark treatment, cadmium, lead, sclareol and sclareolide. Repressed by abscisic acid (ABA). Induced by infection of avirulent and virulent bacterial pathogens (P.syringae pv tomato with or without avrRpt2, respectively) and fungal pathogens. {ECO:0000269|PubMed:12430018, ECO:0000269|PubMed:16415066, ECO:0000269|PubMed:16473969, ECO:0000269|PubMed:173…	TISSUE SPECIFICITY: Ubiquitous (at protein level). Higher levels in root hairs, stomata, epidermal cells, and hydathodes. Concentrated at the infection site of infected plants, including papillae and haustoria. {ECO:0000269|PubMed:12430018, ECO:0000269|PubMed:16415066, ECO:0000269|PubMed:17355438, ECO:0000269|PubMed:19000165}.		ABC transporter superfamily, ABCG family, PDR (TC 3.A.1.205) subfamily	IPR003593;IPR013525;IPR029481;IPR003439;IPR027417;IPR013581;	ath:AT1G59870;
131	Radicle vs Hypocotyl	C.cajan_03935	Q9FWX7	ABC transporter B family member 11 (ABC transporter ABCB.11) (AtABCB11) (Multidrug resistance protein 8) (P-glycoprotein 11)	ABCB11 MDR8 PGP11 At1g02520 T14P4.15	Arabidopsis thaliana (Mouse-ear cress)	Chain (1); Domain (4); Glycosylation (6); Nucleotide binding (2); Transmembrane (12)		SUBCELLULAR LOCATION: Membrane {ECO:0000255|PROSITE-ProRule:PRU00441}; Multi-pass membrane protein {ECO:0000255|PROSITE-ProRule:PRU00441}.	ATPase activity, coupled to transmembrane movement of substances	ATPase activity, coupled to transmembrane movement of substances; ATP binding	integral component of membrane; plasma membrane; plasmodesma	GO:0005524; GO:0042626; GO:0016021; GO:0005886; GO:0009506					ABC transporter superfamily, ABCB family, Multidrug resistance exporter (TC 3.A.1.201) subfamily	IPR003593;IPR011527;IPR003439;IPR017871;IPR001140;IPR027417;	ath:AT1G02520;
132	Radicle vs Hypocotyl	C.cajan_00503	Q9S746	Protein HOTHEAD (Protein ADHESION OF CALYX EDGES)	HTH ACE At1g72970 F3N23.17	Arabidopsis thaliana (Mouse-ear cress)	Active site (1); Chain (1); Compositional bias (2); Mutagenesis (8); Natural variant (1); Nucleotide binding (1); Signal peptide (1)			alcohol metabolic process; cell-cell signaling; choline dehydrogenase activity; embryo sac development; fatty acid omega-oxidation; mandelonitrile lyase activity	choline dehydrogenase activity; flavin adenine dinucleotide binding; mandelonitrile lyase activity	extracellular region	GO:0006066; GO:0007267; GO:0008812; GO:0009553; GO:0005576; GO:0010430; GO:0050660; GO:0046593			TISSUE SPECIFICITY: Expressed in roots, leaves, stems, inflorescences and siliques. Found not only in epidermis but also in all sub-epidermal cell layers. {ECO:0000269|PubMed:12904212}.		GMC oxidoreductase family	IPR012132;IPR000172;IPR007867;	ath:AT1G72970;
133	Radicle vs Hypocotyl	C.cajan_31147	P14226	Oxygen-evolving enhancer protein 1, chloroplastic (OEE1) (33 kDa subunit of oxygen evolving system of photosystem II) (33 kDa thylakoid membrane protein) (OEC 33 kDa subunit)	PSBO	Pisum sativum (Garden pea)	Chain (1); Transit peptide (1)		SUBCELLULAR LOCATION: Plastid, chloroplast thylakoid membrane. Note=Associated with the photosystem II complex.	photosynthesis; photosystem II stabilization	calcium ion binding	cell outer membrane; chloroplast; extrinsic component of membrane; integral component of membrane; photosystem II oxygen evolving complex	GO:0005509; GO:0009279; GO:0009507; GO:0019898; GO:0016021; GO:0015979; GO:0009654; GO:0042549					PsbO family	IPR011250;IPR002628;
134	Radicle vs Hypocotyl	C.cajan_41123	Q40313	Caffeoyl-CoA O-methyltransferase (EC 2.1.1.104) (Trans-caffeoyl-CoA 3-O-methyltransferase) (CCoAMT) (CCoAOMT)	CCOMT	Medicago sativa (Alfalfa)	Beta strand (9); Binding site (11); Chain (1); Helix (13); Metal binding (3); Region (1); Turn (1)	PATHWAY: Aromatic compound metabolism; phenylpropanoid biosynthesis.		caffeoyl-CoA O-methyltransferase activity; lignin biosynthetic process	caffeoyl-CoA O-methyltransferase activity; metal ion binding		GO:0042409; GO:0009809; GO:0046872					Class I-like SAM-binding methyltransferase superfamily, Cation-dependent O-methyltransferase family, CCoAMT subfamily	IPR002935;IPR029063;
135	Radicle vs Hypocotyl	C.cajan_29640	Q43019	Non-specific lipid-transfer protein 3 (LTP 3)		Prunus dulcis (Almond) (Amygdalus dulcis)	Chain (1); Disulfide bond (4); Signal peptide (1)			lipid transport	lipid binding		GO:0008289; GO:0006869					Plant LTP family	IPR016140;IPR000528;
136	Radicle vs Hypocotyl	C.cajan_38726	P51075	Chalcone synthase (EC 2.3.1.74) (Naringenin-chalcone synthase)	CHS	Betula pendula (European white birch) (Betula verrucosa)	Active site (1); Chain (1)	PATHWAY: Secondary metabolite biosynthesis; flavonoid biosynthesis.		flavonoid biosynthetic process; naringenin-chalcone synthase activity	naringenin-chalcone synthase activity		GO:0009813; GO:0016210		INDUCTION: By ozone.			Chalcone/stilbene synthases family	IPR012328;IPR018088;IPR001099;IPR011141;IPR016039;IPR016038;
137	Radicle vs Hypocotyl	C.cajan_25388	P93164	Gamma-glutamyl hydrolase (EC 3.4.19.9) (Conjugase) (GH) (Gamma-Glu-X carboxypeptidase)		Glycine max (Soybean) (Glycine hispida)	Chain (1); Domain (1); Glycosylation (1); Signal peptide (1)		SUBCELLULAR LOCATION: Secreted, extracellular space. Secreted, cell wall. Note=Extracellular or cell-wall bound.	gamma-glutamyl-peptidase activity; glutamine metabolic process; omega peptidase activity; proteolysis	gamma-glutamyl-peptidase activity; omega peptidase activity	cell wall; extracellular space	GO:0005618; GO:0005615; GO:0034722; GO:0006541; GO:0008242; GO:0006508			TISSUE SPECIFICITY: Expressed only in young (1-15 day old) leaf, stem and root tissue.		Peptidase C26 family	IPR029062;IPR015527;IPR011697;	gmx:547881;
138	Radicle vs Hypocotyl	C.cajan_24737	Q01197	Protein E6	E6	Gossypium hirsutum (Upland cotton) (Gossypium mexicanum)	Chain (1); Erroneous initiation (1)		SUBCELLULAR LOCATION: Secreted, cell wall {ECO:0000305}.			cell wall; extracellular region	GO:0005618; GO:0005576	DEVELOPMENTAL STAGE: Concentration of E6 is highest during the late primary cell wall and early cell wall synthesis stages.		TISSUE SPECIFICITY: It is predominantly expressed in fiber cells.
139	Radicle vs Hypocotyl	C.cajan_31949	Q9S728	Protodermal factor 1	PDF1 At2g42840 F7D19.16	Arabidopsis thaliana (Mouse-ear cress)	Chain (1); Compositional bias (1); Signal peptide (1)					extracellular region	GO:0005576			TISSUE SPECIFICITY: Confined to the shoot apical meristem (SAM) at the layer L1 in vegetative, infloresence and floral meristems, as well as in protoderm of organ primordia, including during embryogenesis. Also present in the tip of emerging lateral root primordia. {ECO:0000269|PubMed:10483121, ECO:0000269|PubMed:11439135, ECO:0000269|PubMed:17376810}.				ath:AT2G42840;
140	Radicle vs Hypocotyl	C.cajan_42290	Q9SSK5	MLP-like protein 43	MLP43 At1g70890 F15H11.12	Arabidopsis thaliana (Mouse-ear cress)	Chain (1); Initiator methionine (1); Modified residue (1)			defense response; response to biotic stimulus		chloroplast	GO:0009507; GO:0006952; GO:0009607					MLP family	IPR000916;IPR024948;IPR023393;	ath:AT1G70890;
141	Radicle vs Hypocotyl	C.cajan_27228	O23547	Expansin-like B1 (At-EXPR1) (AtEXLB1) (AtEXPR1) (Ath-ExpBeta-3.1)	EXLB1 EXPR1 At4g17030 dl4545c	Arabidopsis thaliana (Mouse-ear cress)	Chain (1); Domain (2); Erroneous gene model prediction (2); Glycosylation (1); Signal peptide (1)		SUBCELLULAR LOCATION: Secreted {ECO:0000305}.	sexual reproduction		extracellular region	GO:0005576; GO:0019953					Expansin family, Expansin-like B subfamily	IPR014733;IPR007118;IPR007112;IPR007117;IPR005795;IPR009009;	ath:AT4G17030;
142	Radicle vs Hypocotyl	C.cajan_32081	Q9LW96	Inositol-3-phosphate synthase (MIP synthase) (EC 5.5.1.4) (Myo-inositol 1-phosphate synthase) (IPS) (MI-1-P synthase)		Nicotiana tabacum (Common tobacco)	Chain (1)	PATHWAY: Polyol metabolism; myo-inositol biosynthesis; myo-inositol from D-glucose 6-phosphate: step 1/2.	SUBCELLULAR LOCATION: Cytoplasm {ECO:0000250}.	inositol-3-phosphate synthase activity; inositol biosynthetic process; phospholipid biosynthetic process	inositol-3-phosphate synthase activity	cytoplasm	GO:0005737; GO:0006021; GO:0004512; GO:0008654					Myo-inositol 1-phosphate synthase family	IPR002587;IPR013021;IPR016040;
143	Radicle vs Hypocotyl	C.cajan_43911	Q9LTS3	Cytokinin dehydrogenase 3 (EC 1.5.99.12) (Cytokinin oxidase 3) (AtCKX3) (CKO 3)	CKX3 At5g56970 MHM17.8	Arabidopsis thaliana (Mouse-ear cress)	Binding site (5); Chain (1); Domain (1); Glycosylation (2); Modified residue (1); Nucleotide binding (4); Signal peptide (1)		SUBCELLULAR LOCATION: Endoplasmic reticulum {ECO:0000269|PubMed:14555694}. Vacuole {ECO:0000269|PubMed:14555694}.	cytokinin catabolic process; cytokinin dehydrogenase activity; primary amine oxidase activity; UDP-N-acetylmuramate dehydrogenase activity	cytokinin dehydrogenase activity; flavin adenine dinucleotide binding; primary amine oxidase activity; UDP-N-acetylmuramate dehydrogenase activity	endoplasmic reticulum; vacuole	GO:0008762; GO:0009823; GO:0019139; GO:0005783; GO:0050660; GO:0008131; GO:0005773			TISSUE SPECIFICITY: Very weak expression in the young shoot tissues around two weeks after germination. {ECO:0000269|PubMed:14555694}.		Oxygen-dependent FAD-linked oxidoreductase family	IPR016169;IPR015345;IPR016166;IPR016167;IPR016164;IPR006094;IPR006093;IPR016170;	ath:AT5G56970;
144	Radicle vs Hypocotyl	C.cajan_27594	Q56YU0	Aldehyde dehydrogenase family 2 member C4 (EC 1.2.1.3) (ALDH1a) (Protein REDUCED EPIDERMAL FLUORESCENCE 1)	ALDH2C4 REF1 At3g24503 MOB24.3	Arabidopsis thaliana (Mouse-ear cress)	Active site (2); Chain (1); Mutagenesis (2); Nucleotide binding (1); Site (1)		SUBCELLULAR LOCATION: Cytoplasm, cytosol {ECO:0000305}.	aldehyde dehydrogenase (NAD) activity; coniferyl-aldehyde dehydrogenase activity; phenylpropanoid biosynthetic process	aldehyde dehydrogenase (NAD) activity; coniferyl-aldehyde dehydrogenase activity	cytoplasm	GO:0004029; GO:0050269; GO:0005737; GO:0009699					Aldehyde dehydrogenase family	IPR016161;IPR016163;IPR016160;IPR029510;IPR016162;IPR015590;	ath:AT3G24503;
145	Radicle vs Hypocotyl	C.cajan_39809	O65351	Subtilisin-like protease (EC 3.4.21.-) (Cucumisin-like serine protease)	ARA12 ASP48 At5g67360 K8K14.8	Arabidopsis thaliana (Mouse-ear cress)	Active site (3); Chain (1); Domain (1); Glycosylation (6); Mass spectrometry (1); Propeptide (1); Sequence conflict (5); Signal peptide (1)		SUBCELLULAR LOCATION: Secreted, cell wall {ECO:0000269|PubMed:12413398, ECO:0000269|PubMed:9188482}. Note=Intracellular spaces and cell wall.	mucilage extrusion from seed coat; mucilage metabolic process involved in seed coat development; seed coat development; serine-type endopeptidase activity	serine-type endopeptidase activity	apoplast; cell wall; extracellular region; plant-type cell wall	GO:0048046; GO:0005618; GO:0005576; GO:0080001; GO:0048359; GO:0009505; GO:0010214; GO:0004252	DEVELOPMENTAL STAGE: Highest levels of expression detected during silique development. {ECO:0000269|PubMed:7647567}.		TISSUE SPECIFICITY: Expressed in immature siliques and at lower levels in stems and flowers. {ECO:0000269|PubMed:11055401, ECO:0000269|PubMed:12413398, ECO:0000269|PubMed:7647567}.		Peptidase S8 family	IPR010259;IPR000209;IPR023828;IPR015500;IPR003137;	ath:AT5G67360;
146	Radicle vs Hypocotyl	C.cajan_35908	Q6YU51	Probable 1-deoxy-D-xylulose-5-phosphate synthase 2, chloroplastic (1-deoxyxylulose-5-phosphate synthase) (DXP synthase) (DXPS) (EC 2.2.1.7)	Os07g0190000 LOC_Os07g09190 OsJ_23394 OSJNBb0002L09.31 OSJNBb0003E08.7	Oryza sativa subsp. japonica (Rice)	Binding site (4); Chain (1); Metal binding (2); Region (2); Transit peptide (1)	PATHWAY: Metabolic intermediate biosynthesis; 1-deoxy-D-xylulose 5-phosphate biosynthesis; 1-deoxy-D-xylulose 5-phosphate from D-glyceraldehyde 3-phosphate and pyruvate: step 1/1.	SUBCELLULAR LOCATION: Plastid, chloroplast {ECO:0000250}.	1-deoxy-D-xylulose 5-phosphate biosynthetic process; 1-deoxy-D-xylulose-5-phosphate synthase activity; terpenoid biosynthetic process; thiamine biosynthetic process	1-deoxy-D-xylulose-5-phosphate synthase activity; metal ion binding	chloroplast	GO:0052865; GO:0008661; GO:0009507; GO:0046872; GO:0016114; GO:0009228					Transketolase family, DXPS subfamily	IPR005477;IPR029061;IPR009014;IPR005475;IPR020826;IPR005476;IPR005474;	osa:4342614;
147	Radicle vs Hypocotyl	C.cajan_42196	Q9ZUC1	Quinone oxidoreductase-like protein At1g23740, chloroplastic (EC 1.-.-.-)	At1g23740 F5O8.29	Arabidopsis thaliana (Mouse-ear cress)	Chain (1); Erroneous initiation (1); Transit peptide (1)		SUBCELLULAR LOCATION: Plastid, chloroplast {ECO:0000305}.	2-alkenal reductase (NADP+) activity; enone reductase activity; oxidation-reduction process; response to cold	2-alkenal reductase (NADP+) activity; enone reductase activity; zinc ion binding	apoplast; chloroplast; chloroplast envelope; chloroplast stroma; stromule; thylakoid	GO:0035798; GO:0048046; GO:0009507; GO:0009941; GO:0009570; GO:0035671; GO:0055114; GO:0009409; GO:0010319; GO:0009579; GO:0008270					Zinc-containing alcohol dehydrogenase family, Quinone oxidoreductase subfamily	IPR013154;IPR002085;IPR011032;IPR016040;IPR002364;	ath:AT1G23740;
148	Radicle vs Hypocotyl	C.cajan_29901	O80437	Glycerol-3-phosphate 2-O-acyltransferase 6 (AtGPAT6) (EC 2.3.1.198) (Glycerol-3-phosphate acyltransferase 6)	GPAT6 At2g38110 F16M14.4	Arabidopsis thaliana (Mouse-ear cress)	Chain (1); Motif (1); Transmembrane (3)		SUBCELLULAR LOCATION: Membrane {ECO:0000305}; Multi-pass membrane protein {ECO:0000305}.	cutin biosynthetic process; dephosphorylation; flower development; glycerol-3-phosphate 2-O-acyltransferase activity; phosphatase activity; phospholipid biosynthetic process	glycerol-3-phosphate 2-O-acyltransferase activity; phosphatase activity	integral component of membrane	GO:0010143; GO:0016311; GO:0009908; GO:0090447; GO:0016021; GO:0016791; GO:0008654			TISSUE SPECIFICITY: Specifically expressed in flower buds. {ECO:0000269|PubMed:12897259}.	DOMAIN: The HXXXXD motif is essential for acyltransferase activity and may constitute the binding site for the phosphate moiety of the glycerol-3-phosphate. {ECO:0000250}.	GPAT/DAPAT family	IPR023214;IPR002123;	ath:AT2G38110;
149	Radicle vs Hypocotyl	C.cajan_27149	P27522	Chlorophyll a-b binding protein 8, chloroplastic (LHCI type III CAB-8)	CAB8	Solanum lycopersicum (Tomato) (Lycopersicon esculentum)	Binding site (6); Chain (1); Metal binding (8); Modified residue (1); Transit peptide (1); Transmembrane (2)		SUBCELLULAR LOCATION: Plastid, chloroplast thylakoid membrane; Multi-pass membrane protein.	photosynthesis, light harvesting; protein-chromophore linkage	chlorophyll binding; metal ion binding	chloroplast; integral component of membrane; photosystem I; photosystem II	GO:0016168; GO:0009507; GO:0016021; GO:0046872; GO:0009765; GO:0009522; GO:0009523; GO:0018298				DOMAIN: The N-terminus of the protein extends into the stroma where it is involved with adhesion of granal membranes and post-translational modifications; both are believed to mediate the distribution of excitation energy between photosystems I and II.	Light-harvesting chlorophyll a/b-binding (LHC) protein family	IPR001344;IPR022796;IPR023329;
150	Radicle vs Hypocotyl	C.cajan_42634	P12858	Glyceraldehyde-3-phosphate dehydrogenase A, chloroplastic (EC 1.2.1.13) (NADP-dependent glyceraldehydephosphate dehydrogenase subunit A)	GAPA GPA1	Pisum sativum (Garden pea)	Active site (1); Binding site (6); Chain (1); Nucleotide binding (1); Region (2); Sequence conflict (1); Site (1); Transit peptide (1)	PATHWAY: Carbohydrate biosynthesis; Calvin cycle.	SUBCELLULAR LOCATION: Plastid, chloroplast {ECO:0000250}.	glucose metabolic process; glyceraldehyde-3-phosphate dehydrogenase (NADP+) (phosphorylating) activity; reductive pentose-phosphate cycle	glyceraldehyde-3-phosphate dehydrogenase (NADP+) (phosphorylating) activity; NAD binding; NADP binding	chloroplast	GO:0051287; GO:0050661; GO:0009507; GO:0006006; GO:0047100; GO:0019253					Glyceraldehyde-3-phosphate dehydrogenase family	IPR020831;IPR020830;IPR020829;IPR020828;IPR006424;IPR016040;
151	Radicle vs Hypocotyl	C.cajan_46047	P25985	Pathogenesis-related protein 1 (PR2) (PvPR1)		Phaseolus vulgaris (Kidney bean) (French bean)	Chain (1); Initiator methionine (1)			defense response; response to biotic stimulus			GO:0006952; GO:0009607		INDUCTION: By fungal elicitor.			BetVI family	IPR024949;IPR000916;IPR023393;	pvu:PHAVU_003G109100g;
152	Radicle vs Hypocotyl	C.cajan_36780	Q9FK75	GDSL esterase/lipase At5g45670 (EC 3.1.1.-) (Extracellular lipase At5g45670)	At5g45670 MRA19.6	Arabidopsis thaliana (Mouse-ear cress)	Active site (3); Chain (1); Sequence conflict (1); Signal peptide (1)		SUBCELLULAR LOCATION: Secreted {ECO:0000305}.	hydrolase activity, acting on ester bonds; lipid catabolic process	hydrolase activity, acting on ester bonds	extracellular region	GO:0005576; GO:0016788; GO:0016042					'GDSL' lipolytic enzyme family	IPR001087;IPR013831;	ath:AT5G45670;
153	Radicle vs Hypocotyl	C.cajan_24274	Q9C7F7	Non-specific lipid transfer protein GPI-anchored 1 (AtLTPG-1) (Protein LTP-GPI-ANCHORED 1)	LTPG1 At1g27950 F13K9.6	Arabidopsis thaliana (Mouse-ear cress)	Chain (1); Disulfide bond (2); Glycosylation (2); Lipidation (1); Propeptide (1); Sequence conflict (1); Signal peptide (1)		SUBCELLULAR LOCATION: Cell membrane; Lipid-anchor, GPI-anchor. Secreted, cell wall. Endoplasmic reticulum. Golgi apparatus. Note=Targeted to the plasma membrane via the vesicular trafficking system. Localized to the plasma membrane on all faces of epidermal cells. Also detected in the periclinal cell wall. In young meristematic cells, observed in plasma membrane and in puncta resembling the Golgi.	cuticle development; defense response to fungus; lipid transport	lipid binding	anchored component of membrane; anchored component of plasma membrane; endoplasmic reticulum; extracellular region; Golgi apparatus; plant-type cell wall; plasma membrane	GO:0005794; GO:0031225; GO:0046658; GO:0042335; GO:0050832; GO:0005783; GO:0005576; GO:0008289; GO:0006869; GO:0009505; GO:0005886	DEVELOPMENTAL STAGE: High levels in the aerial portion of 10 days old seedlings. Accumulates in the epidermis during cuticle biosynthesis (e.g. in inflorescence stems). Also detected in flowers, in upper portion of the styles, pollen, veins of the sepals and petals, silique walls and seeds in the early stages of development. In epidermis, present in trichomes, leaf mesophyll cells, and stem corte…		TISSUE SPECIFICITY: Up-regulated in the epidermis of stems and leaves. Expressed in the epidermis, stem cortex, vascular bundles and mesophyll cells in root tips, seedlings, leaves, caulines, flowers, siliques, pollen, and early-developing seeds. {ECO:0000269|PubMed:16299169, ECO:0000269|PubMed:19321705}.		Plant LTP family	IPR016140;	ath:AT1G27950;
154	Radicle vs Hypocotyl	C.cajan_46948	Q9M5X7	Non-specific lipid-transfer protein (LTP) (allergen Mal d 3)	MALD3	Malus domestica (Apple) (Pyrus malus)	Chain (1); Disulfide bond (4); Signal peptide (1)			lipid transport	lipid binding		GO:0008289; GO:0006869					Plant LTP family	IPR016140;IPR000528;
155	Radicle vs Hypocotyl	C.cajan_38228	P27518	Chlorophyll a-b binding protein 151, chloroplastic (LHCII type II CAB-151) (LHCP)	CAB-151	Gossypium hirsutum (Upland cotton) (Gossypium mexicanum)	Binding site (13); Chain (1); Metal binding (9); Modified residue (2); Transit peptide (1); Transmembrane (3)		SUBCELLULAR LOCATION: Plastid, chloroplast thylakoid membrane; Multi-pass membrane protein.	photosynthesis, light harvesting; protein-chromophore linkage	chlorophyll binding; metal ion binding	chloroplast; integral component of membrane; photosystem I; photosystem II	GO:0016168; GO:0009507; GO:0016021; GO:0046872; GO:0009765; GO:0009522; GO:0009523; GO:0018298		INDUCTION: Markedly increased by light.	TISSUE SPECIFICITY: Present at high levels in leaves and cotyledons.	DOMAIN: The N-terminus of the protein extends into the stroma where it is involved with adhesion of granal membranes and post-translational modifications; both are believed to mediate the distribution of excitation energy between photosystems I and II.	Light-harvesting chlorophyll a/b-binding (LHC) protein family	IPR001344;IPR022796;IPR023329;
156	Radicle vs Embryo	C.cajan_19486	P25794	Probable aquaporin PIP-type 7a (Turgor-responsive protein 31) (Turgor-responsive protein 7a)	TRG-31	Pisum sativum (Garden pea)	Chain (1); Motif (2); Topological domain (7); Transmembrane (6)		SUBCELLULAR LOCATION: Cell membrane {ECO:0000250}; Multi-pass membrane protein {ECO:0000250}.	response to stress; transporter activity	transporter activity	integral component of membrane; plasma membrane	GO:0016021; GO:0005886; GO:0006950; GO:0005215		INDUCTION: By water stress, heat shock and to a small extent by abscisic acid (ABA). Induced within 30 min after the loss of leaf turgor.		DOMAIN: Aquaporins contain two tandem repeats each containing three membrane-spanning domains and a pore-forming loop with the signature motif Asn-Pro-Ala (NPA).	MIP/aquaporin (TC 1.A.8) family, PIP (TC 1.A.8.11) subfamily	IPR023271;IPR000425;IPR022357;
157	Radicle vs Embryo	C.cajan_06188	P20075	Embryonic protein DC-8		Daucus carota (Wild carrot)	Chain (1); Region (1); Repeat (17)		SUBCELLULAR LOCATION: Cytoplasm. Secreted, cell wall. Note=Cytoplasmic, protein bodies, and cell walls of zygotic embryo and endosperm tissue.			cell wall; cytoplasm; extracellular region	GO:0005618; GO:0005737; GO:0005576					LEA type 1 family	IPR004238;
158	Radicle vs Embryo	C.cajan_08007	M1BY87	Uncharacterized protein	PGSC0003DMG400021603	Solanum tuberosum (Potato)													IPR006041;
159	Radicle vs Embryo	C.cajan_17697	P24095	Seed linoleate 9S-lipoxygenase (EC 1.13.11.58) (Lipoxygenase)	LOX1.4 SC514	Glycine max (Soybean) (Glycine hispida)	Beta strand (30); Chain (1); Domain (2); Helix (45); Metal binding (5); Sequence conflict (4); Turn (6)	PATHWAY: Lipid metabolism; oxylipin biosynthesis. {ECO:0000255|PROSITE-ProRule:PRU00726}.	SUBCELLULAR LOCATION: Cytoplasm.	linoleate 13S-lipoxygenase activity; oxylipin biosynthetic process	iron ion binding; linoleate 13S-lipoxygenase activity	cytoplasm	GO:0005737; GO:0005506; GO:0016165; GO:0031408		INDUCTION: By jasmonate.	TISSUE SPECIFICITY: Germinated cotyledons.		Lipoxygenase family	IPR008976;IPR000907;IPR013819;IPR020834;IPR020833;IPR001246;IPR027433;IPR001024;	gmx:547835;
160	Radicle vs Embryo	C.cajan_13658	Q9P7J5	Uncharacterized AAA domain-containing protein C24B10.10c	SPCC24B10.10c	Schizosaccharomyces pombe (strain 972 / ATCC 24843) (Fission yeast)	Chain (1); Nucleotide binding (1)		SUBCELLULAR LOCATION: Mitochondrion {ECO:0000269|PubMed:16823372}.	ATPase activity; ATP catabolic process; protein targeting to mitochondrion	ATPase activity; ATP binding	mitochondrial outer membrane; mitochondrion	GO:0005524; GO:0006200; GO:0016887; GO:0005741; GO:0005739; GO:0006626					AAA ATPase family	IPR003593;IPR003959;IPR003960;IPR027417;	spo:SPCC24B10.10c;
161	Radicle vs Embryo	C.cajan_03059	D8U856	Putative uncharacterized protein	VOLCADRAFT_65315	Volvox carteri (Green alga)														vcn:VOLCADRAFT_65315;
162	Radicle vs Embryo	C.cajan_31080	Q40313	Caffeoyl-CoA O-methyltransferase (EC 2.1.1.104) (Trans-caffeoyl-CoA 3-O-methyltransferase) (CCoAMT) (CCoAOMT)	CCOMT	Medicago sativa (Alfalfa)	Beta strand (9); Binding site (11); Chain (1); Helix (13); Metal binding (3); Region (1); Turn (1)	PATHWAY: Aromatic compound metabolism; phenylpropanoid biosynthesis.		caffeoyl-CoA O-methyltransferase activity; lignin biosynthetic process	caffeoyl-CoA O-methyltransferase activity; metal ion binding		GO:0042409; GO:0009809; GO:0046872					Class I-like SAM-binding methyltransferase superfamily, Cation-dependent O-methyltransferase family, CCoAMT subfamily	IPR002935;IPR029063;
163	Radicle vs Embryo	C.cajan_43911	Q9LTS3	Cytokinin dehydrogenase 3 (EC 1.5.99.12) (Cytokinin oxidase 3) (AtCKX3) (CKO 3)	CKX3 At5g56970 MHM17.8	Arabidopsis thaliana (Mouse-ear cress)	Binding site (5); Chain (1); Domain (1); Glycosylation (2); Modified residue (1); Nucleotide binding (4); Signal peptide (1)		SUBCELLULAR LOCATION: Endoplasmic reticulum {ECO:0000269|PubMed:14555694}. Vacuole {ECO:0000269|PubMed:14555694}.	cytokinin catabolic process; cytokinin dehydrogenase activity; primary amine oxidase activity; UDP-N-acetylmuramate dehydrogenase activity	cytokinin dehydrogenase activity; flavin adenine dinucleotide binding; primary amine oxidase activity; UDP-N-acetylmuramate dehydrogenase activity	endoplasmic reticulum; vacuole	GO:0008762; GO:0009823; GO:0019139; GO:0005783; GO:0050660; GO:0008131; GO:0005773			TISSUE SPECIFICITY: Very weak expression in the young shoot tissues around two weeks after germination. {ECO:0000269|PubMed:14555694}.		Oxygen-dependent FAD-linked oxidoreductase family	IPR016169;IPR015345;IPR016166;IPR016167;IPR016164;IPR006094;IPR006093;IPR016170;	ath:AT5G56970;
164	Radicle vs Embryo	C.cajan_41256	P19172	Acidic endochitinase (EC 3.2.1.14)	CHIB1 At5g24090 MZF18.2	Arabidopsis thaliana (Mouse-ear cress)	Active site (1); Chain (1); Disulfide bond (3); Natural variant (18); Sequence conflict (1); Signal peptide (1)		SUBCELLULAR LOCATION: Secreted, extracellular space. Note=Intercellular space of infected plants.	cellular response to water deprivation; chitinase activity; chitin catabolic process; polysaccharide catabolic process; response to cold; response to light intensity; response to salt stress; response to wounding	chitinase activity	extracellular region	GO:0042631; GO:0006032; GO:0004568; GO:0005576; GO:0000272; GO:0009409; GO:0009642; GO:0009651; GO:0009611		INDUCTION: Expression of the acidic chitinase gene was not detected in normal, untreated plants nor in plants treated with ethylene or salicylic acid.			Glycosyl hydrolase 18 family, Chitinase class III subfamily	IPR001223;IPR001579;IPR013781;IPR017853;	ath:AT5G24090;
165	Radicle vs Embryo	C.cajan_46047	P25985	Pathogenesis-related protein 1 (PR2) (PvPR1)		Phaseolus vulgaris (Kidney bean) (French bean)	Chain (1); Initiator methionine (1)			defense response; response to biotic stimulus			GO:0006952; GO:0009607		INDUCTION: By fungal elicitor.			BetVI family	IPR024949;IPR000916;IPR023393;	pvu:PHAVU_003G109100g;
166	Radicle vs Seedling_Root	C.cajan_20762	Q2V6J9	UDP-glucose flavonoid 3-O-glucosyltransferase 7 (EC 2.4.1.91) (Flavonol 3-O-glucosyltransferase 7) (FaGT7)	GT7	Fragaria ananassa (Strawberry)	Chain (1)			flavonol 3-O-glucosyltransferase activity	flavonol 3-O-glucosyltransferase activity		GO:0047893	DEVELOPMENTAL STAGE: The expression in receptacles is ripening-related, with highest expression detected in red fruit. {ECO:0000269|PubMed:18487633}.	INDUCTION: By de-achening. By injection with salicylic acid, with transcript levels increasing by a factor of 5-6 at 4 hours post-injection, remaining stable until 6 hours post-injection and falling below control levels at 8 hours post-injection. Down-regulated by synthetic auxin naphthaleneacetic acid (NAA). {ECO:0000269|PubMed:18487633}.	TISSUE SPECIFICITY: Strongly expressed in achenes and receptacles. {ECO:0000269|PubMed:18487633}.		UDP-glycosyltransferase family	IPR002213;
167	Radicle vs Seedling_Root	C.cajan_06248	I1LZE0	Uncharacterized protein		Glycine max (Soybean) (Glycine hispida)														gmx:100816661;
168	Radicle vs Seedling_Root	C.cajan_07342	P51819	Heat shock protein 83	HSP83A	Ipomoea nil (Japanese morning glory) (Pharbitis nil)	Binding site (4); Chain (1); Motif (1)		SUBCELLULAR LOCATION: Cytoplasm {ECO:0000305}.	protein folding; response to stress	ATP binding	cytoplasm	GO:0005524; GO:0005737; GO:0006457; GO:0006950		INDUCTION: By heat shock and light. This heat shock protein is induced by light only after a prolonged dark period or vice versa.		DOMAIN: The TPR repeat-binding motif mediates interaction with TPR repeat-containing proteins. {ECO:0000250}.	Heat shock protein 90 family	IPR003594;IPR019805;IPR001404;IPR020575;IPR020568;
169	Radicle vs Seedling_Root	C.cajan_08051	Q43240	Trans-cinnamate 4-monooxygenase (EC 1.14.13.11) (Cinnamic acid 4-hydroxylase) (C4H) (CA4H) (Cytochrome P450 73) (Cytochrome P450C4H)	CYP73A12	Zinnia violacea (Garden zinnia) (Zinnia elegans)	Chain (1); Metal binding (1)	PATHWAY: Phenylpropanoid metabolism; trans-4-coumarate biosynthesis; trans-4-coumarate from trans-cinnamate: step 1/1.		trans-cinnamate 4-monooxygenase activity	heme binding; iron ion binding; trans-cinnamate 4-monooxygenase activity		GO:0020037; GO:0005506; GO:0016710					Cytochrome P450 family	IPR001128;IPR017972;IPR002401;
170	Radicle vs Seedling_Root	C.cajan_09047	Q6PDY2	2-aminoethanethiol dioxygenase (EC 1.13.11.19) (Cysteamine dioxygenase)	Ado Gm237	Mus musculus (Mouse)	Chain (1); Erroneous initiation (2)			cysteamine dioxygenase activity	cysteamine dioxygenase activity; metal ion binding	mitochondrion	GO:0047800; GO:0046872; GO:0005739			TISSUE SPECIFICITY: Ubiquitous, with highest expression in brain, heart and skeletal muscle (at protein level). {ECO:0000269|PubMed:17581819}.			IPR012864;IPR014710;IPR011051;	mmu:211488;
171	Radicle vs Seedling_Root	C.cajan_09909	I1NAH6	Uncharacterized protein		Glycine max (Soybean) (Glycine hispida)														gmx:547619;
172	Radicle vs Seedling_Root	C.cajan_10928	P24465	Cytochrome P450 71A1 (EC 1.14.-.-) (ARP-2) (CYPLXXIA1)	CYP71A1	Persea americana (Avocado)	Chain (1); Metal binding (1); Transmembrane (1)		SUBCELLULAR LOCATION: Microsome membrane; Single-pass membrane protein. Endoplasmic reticulum membrane; Single-pass membrane protein.	fruit ripening; monooxygenase activity; oxidoreductase activity, acting on paired donors, with incorporation or reduction of molecular oxygen	heme binding; iron ion binding; monooxygenase activity; oxidoreductase activity, acting on paired donors, with incorporation or reduction of molecular oxygen	endoplasmic reticulum; integral component of membrane	GO:0005783; GO:0009835; GO:0020037; GO:0016021; GO:0005506; GO:0004497; GO:0016705	DEVELOPMENTAL STAGE: In ripening fruit.	INDUCTION: By ethylene.	TISSUE SPECIFICITY: Mesocarp.		Cytochrome P450 family	IPR001128;IPR017972;IPR002401;
173	Radicle vs Seedling_Root	C.cajan_23196	Q9ZUN4	1-aminocyclopropane-1-carboxylate oxidase 1 (ACC oxidase 1) (AtACO1) (EC 1.14.17.4)	ACO1 At2g19590 F3P11.19	Arabidopsis thaliana (Mouse-ear cress)	Binding site (1); Chain (1); Coiled coil (1); Domain (1); Metal binding (3)	PATHWAY: Alkene biosynthesis; ethylene biosynthesis via S-adenosyl-L-methionine; ethylene from S-adenosyl-L-methionine: step 2/2.		1-aminocyclopropane-1-carboxylate oxidase activity; cellular response to fatty acid; cellular response to iron ion; cellular response to nitric oxide; cellular response to potassium ion starvation; defense response; ethylene biosynthetic process; oxidoreductase activity, acting on paired donors, with incorporation or reduction of molecular oxygen, 2-oxoglutarate as one donor, and incorporation of…	1-aminocyclopropane-1-carboxylate oxidase activity; L-ascorbic acid binding; metal ion binding; oxidoreductase activity, acting on paired donors, with incorporation or reduction of molecular oxygen, 2-oxoglutarate as one donor, and incorporation of one atom each of oxygen into both donors		GO:0009815; GO:0031418; GO:0071398; GO:0071281; GO:0071732; GO:0051365; GO:0006952; GO:0009693; GO:0046872; GO:0016706		INDUCTION: Upon potassium K(+) and iron deprivation. Induced in leaf blades in low light intensities. Seems repressed by ethylene. Accumulates in response to very-long-chain fatty acids (VLCFAs C20:0 to C30:0). Induced in roots by nitric oxide (NO). {ECO:0000269|PubMed:12972669, ECO:0000269|PubMed:15173595, ECO:0000269|PubMed:15272873, ECO:0000269|PubMed:15734909, ECO:0000269|PubMed:17993622, ECO…			Iron/ascorbate-dependent oxidoreductase family	IPR026992;IPR027443;IPR005123;	ath:AT2G19590;
174	Radicle vs Seedling_Root	C.cajan_11974	Q8VZ80	Polyol transporter 5 (Protein POLYOL TRANSPORTER 5) (AtPLT5) (Sugar-proton symporter PLT5)	PLT5 At3g18830 MVE11.10 MVE11.22	Arabidopsis thaliana (Mouse-ear cress)	Chain (1); Frameshift (1); Sequence conflict (2); Transmembrane (12)		SUBCELLULAR LOCATION: Cell membrane {ECO:0000269|PubMed:15525644, ECO:0000269|PubMed:15598803}; Multi-pass membrane protein {ECO:0000269|PubMed:15525644, ECO:0000269|PubMed:15598803}.	D-ribose transmembrane transporter activity; D-ribose transport; D-xylose transmembrane transporter activity; D-xylose transport; galactose transmembrane transporter activity; galactose transport; glucose transmembrane transporter activity; glucose transport; glycerol transmembrane transporter activity; glycerol transport; mannitol transmembrane transporter activity; mannitol transport; monosacch…	D-ribose transmembrane transporter activity; D-xylose transmembrane transporter activity; galactose transmembrane transporter activity; glucose transmembrane transporter activity; glycerol transmembrane transporter activity; mannitol transmembrane transporter activity; monosaccharide transmembrane transporter activity; myo-inositol transmembrane transporter activity; sorbitol transmembrane transp…	integral component of membrane; plasma membrane	GO:0015591; GO:0015752; GO:0015148; GO:0015753; GO:0005354; GO:0015757; GO:0005355; GO:0015758; GO:0015168; GO:0015793; GO:0016021; GO:0015575; GO:0015797; GO:0015145; GO:0015749; GO:0005365; GO:0015798; GO:0005886; GO:0015992; GO:0015576; GO:0015795; GO:0005351		INDUCTION: By wounding and insect feeding. {ECO:0000269|PubMed:15525644}.	TISSUE SPECIFICITY: Highly expressed in roots. Expressed in vascular tissue of leaves, sepals and siliques. {ECO:0000269|PubMed:15525644, ECO:0000269|PubMed:15598803}.		Major facilitator superfamily, Sugar transporter (TC 2.A.1.1) family	IPR020846;IPR016196;IPR005828;IPR003663;IPR005829;	ath:AT3G18830;
175	Radicle vs Seedling_Root	C.cajan_12708	P52575	Isoflavone reductase (IFR) (EC 1.3.1.45) (2'-hydroxyisoflavone reductase) (NADPH:isoflavone oxidoreductase)	IFR	Medicago sativa (Alfalfa)	Beta strand (13); Chain (1); Helix (16); Nucleotide binding (1); Sequence conflict (3); Turn (2)	PATHWAY: Phytoalexin biosynthesis; pterocarpan phytoalexin biosynthesis.		2'-hydroxyisoflavone reductase activity	2'-hydroxyisoflavone reductase activity		GO:0047526		INDUCTION: By fungal elicitor.			NmrA-type oxidoreductase family, Isoflavone reductase subfamily	IPR016040;IPR008030;
176	Radicle vs Seedling_Root	C.cajan_18653	I1K7R0	Uncharacterized protein		Glycine max (Soybean) (Glycine hispida)														gmx:100819711;
177	Radicle vs Seedling_Root	C.cajan_18852	P50134	Ornithine decarboxylase (ODC) (EC 4.1.1.17)		Datura stramonium (Jimsonweed) (Common thornapple)	Active site (1); Chain (1); Modified residue (1)	PATHWAY: Amine and polyamine biosynthesis; putrescine biosynthesis via L-ornithine pathway; putrescine from L-ornithine: step 1/1.		ornithine decarboxylase activity; putrescine biosynthetic process from ornithine	ornithine decarboxylase activity		GO:0004586; GO:0033387					Orn/Lys/Arg decarboxylase class-II family	IPR009006;IPR022643;IPR022657;IPR022644;IPR022653;IPR000183;IPR002433;IPR029066;
178	Radicle vs Seedling_Root	C.cajan_16800	O65390	Aspartic proteinase A1 (EC 3.4.23.-)	APA1 PRA1 At1g11910 F12F1.24	Arabidopsis thaliana (Mouse-ear cress)	Active site (2); Chain (1); Disulfide bond (6); Domain (1); Glycosylation (1); Propeptide (1); Signal peptide (1)		SUBCELLULAR LOCATION: Vacuole {ECO:0000269|PubMed:17012602}. Note=Located in protein storage vacuoles (PSV) of the embryo.	aspartic-type endopeptidase activity; endopeptidase activity; lipid metabolic process; proteolysis; response to cytokinin; response to salt stress	aspartic-type endopeptidase activity; endopeptidase activity	cytosol; plasmodesma; vacuole	GO:0004190; GO:0005829; GO:0004175; GO:0006629; GO:0009506; GO:0006508; GO:0009735; GO:0009651; GO:0005773		INDUCTION: By light and during senescence. {ECO:0000269|PubMed:12230581, ECO:0000269|PubMed:12947053}.	TISSUE SPECIFICITY: Expressed in roots, leaves, stems, petals, carpels, seed pods and dry seeds. {ECO:0000269|PubMed:12230581}.		Peptidase A1 family	IPR001461;IPR001969;IPR021109;IPR007856;IPR008138;IPR011001;IPR008139;	ath:AT1G11910;
179	Radicle vs Seedling_Root	C.cajan_16996	P24805	Stem-specific protein TSJT1	TSJT1	Nicotiana tabacum (Common tobacco)	Chain (1)									TISSUE SPECIFICITY: Stem-specific (active at lower levels in other organs).			IPR024286;IPR029055;
180	Radicle vs Seedling_Root	C.cajan_22774	P24805	Stem-specific protein TSJT1	TSJT1	Nicotiana tabacum (Common tobacco)	Chain (1)									TISSUE SPECIFICITY: Stem-specific (active at lower levels in other organs).			IPR024286;IPR029055;
181	Radicle vs Seedling_Root	C.cajan_03475	P24805	Stem-specific protein TSJT1	TSJT1	Nicotiana tabacum (Common tobacco)	Chain (1)									TISSUE SPECIFICITY: Stem-specific (active at lower levels in other organs).			IPR024286;IPR029055;
182	Radicle vs Seedling_Root	C.cajan_03918	Q5W274	Pleiotropic drug resistance protein 3 (NtPDR3)	PDR3	Nicotiana tabacum (Common tobacco)	Chain (1); Domain (4); Nucleotide binding (2); Transmembrane (14)		SUBCELLULAR LOCATION: Membrane {ECO:0000250}; Multi-pass membrane protein {ECO:0000250}.	ATPase activity; transport	ATPase activity; ATP binding	integral component of membrane	GO:0005524; GO:0016887; GO:0016021; GO:0006810		INDUCTION: By iron deficiency, methyl jasmonate (MeJA), salicylic acid (SA), 1-naphthalene acetic acid (1-NAA), ethanol, and cembrene, a macrocyclic diterpene.			ABC transporter superfamily, ABCG family, PDR (TC 3.A.1.205) subfamily	IPR003593;IPR013525;IPR029481;IPR003439;IPR027417;IPR013581;
183	Radicle vs Seedling_Root	C.cajan_31221	Q84VY3	Acyl-[acyl-carrier-protein] desaturase 6, chloroplastic (EC 1.14.19.2) (Stearoyl-ACP desaturase 6)	S-ACP-DES6 At1g43800 F28H19.7	Arabidopsis thaliana (Mouse-ear cress)	Chain (1); Erroneous initiation (1); Metal binding (8); Sequence conflict (6); Transit peptide (1)	PATHWAY: Lipid metabolism; fatty acid metabolism.	SUBCELLULAR LOCATION: Plastid, chloroplast {ECO:0000305}.	acyl-[acyl-carrier-protein] desaturase activity; fatty acid biosynthetic process	acyl-[acyl-carrier-protein] desaturase activity; metal ion binding	chloroplast; membrane	GO:0045300; GO:0009507; GO:0006633; GO:0016020; GO:0046872					Fatty acid desaturase family	IPR005067;IPR009078;IPR012348;IPR005803;	ath:AT1G43800;
184	Radicle vs Seedling_Root	C.cajan_28667
185	Radicle vs Seedling_Root	C.cajan_37579	P48977	Alcohol dehydrogenase (EC 1.1.1.1)	ADH	Malus domestica (Apple) (Pyrus malus)	Binding site (3); Chain (1); Metal binding (7); Nucleotide binding (2)		SUBCELLULAR LOCATION: Cytoplasm.	alcohol dehydrogenase (NAD) activity	alcohol dehydrogenase (NAD) activity; zinc ion binding	cytoplasm	GO:0004022; GO:0005737; GO:0008270					Zinc-containing alcohol dehydrogenase family	IPR013149;IPR013154;IPR002085;IPR002328;IPR011032;IPR016040;
186	Radicle vs Seedling_Root	C.cajan_34454	P49676	Beta-galactosidase (Lactase) (EC 3.2.1.23)		Brassica oleracea (Wild cabbage)	Active site (2); Chain (1); Domain (1); Glycosylation (9); Signal peptide (1)		SUBCELLULAR LOCATION: Secreted, extracellular space, apoplast {ECO:0000305}.	beta-galactosidase activity; carbohydrate metabolic process	beta-galactosidase activity; carbohydrate binding	apoplast	GO:0048046; GO:0004565; GO:0030246; GO:0005975					Glycosyl hydrolase 35 family	IPR008979;IPR019801;IPR013781;IPR001944;IPR017853;IPR000922;
187	Radicle vs Seedling_Root	C.cajan_33538	Q8LGG8	Universal stress protein A-like protein	At3g01520 F4P13.7	Arabidopsis thaliana (Mouse-ear cress)	Beta strand (6); Binding site (11); Chain (1); Erroneous gene model prediction (1); Erroneous initiation (1); Helix (6); Turn (1)			response to stress		plasma membrane	GO:0005886; GO:0006950					Universal stress protein A family	IPR014729;IPR006015;IPR006016;	ath:AT3G01520;
188	Radicle vs Seedling_Root	C.cajan_40058	Q93XW5	Nitrile-specifier protein 5 (AtNSP5)	NSP5 At5g48180 MIF21.7	Arabidopsis thaliana (Mouse-ear cress)	Chain (1); Erroneous gene model prediction (1); Repeat (4); Sequence conflict (3)			glucosinolate catabolic process; nitrile biosynthetic process		cytosol	GO:0005829; GO:0019762; GO:0080028						IPR015915;IPR006652;	ath:AT5G48180;
189	Radicle vs Seedling_Root	C.cajan_34042	Q9FJL3	Peptidyl-prolyl cis-trans isomerase FKBP65 (PPIase FKBP65) (EC 5.2.1.8) (70 kDa peptidyl-prolyl isomerase) (FK506-binding protein 65) (AtFKBP65) (Immunophilin FKBP65) (Peptidyl-prolyl isomerase ROF2) (Protein ROTAMASE FKBP 2) (Rotamase)	FKBP65 ROF2 At5g48570 K15N18.12	Arabidopsis thaliana (Mouse-ear cress)	Chain (1); Domain (3); Region (1); Repeat (3); Sequence conflict (1)		SUBCELLULAR LOCATION: Cytoplasm. Nucleus. Note=Relocalization from the cytoplasm into the nucleus is induced by heat shock.	cellular heat acclimation; peptidyl-proline modification; peptidyl-prolyl cis-trans isomerase activity; protein folding; protein peptidyl-prolyl isomerization	FK506 binding; peptidyl-prolyl cis-trans isomerase activity	membrane; nucleus; vacuole	GO:0005528; GO:0070370; GO:0016020; GO:0005634; GO:0018208; GO:0003755; GO:0006457; GO:0000413; GO:0005773		INDUCTION: By heat shock and by intracellular acid stress. Up-regulated by HSFA2 and upon pathogen infection. {ECO:0000269|PubMed:17080288, ECO:0000269|PubMed:19876748, ECO:0000269|PubMed:22268595, ECO:0000269|PubMed:24440291}.	TISSUE SPECIFICITY: Expressed in the whole plant. {ECO:0000269|PubMed:17080288}.		FKBP-type PPIase family	IPR023566;IPR001179;IPR013026;IPR011990;IPR019734;	ath:AT5G48570;
190	Radicle vs Seedling_Root	C.cajan_41227	P13603	Alcohol dehydrogenase 1 (EC 1.1.1.1)	ADH1	Trifolium repens (Creeping white clover)	Binding site (3); Chain (1); Metal binding (7); Nucleotide binding (2)		SUBCELLULAR LOCATION: Cytoplasm.	alcohol dehydrogenase (NAD) activity	alcohol dehydrogenase (NAD) activity; zinc ion binding	cytoplasm	GO:0004022; GO:0005737; GO:0008270					Zinc-containing alcohol dehydrogenase family	IPR013149;IPR013154;IPR002085;IPR002328;IPR011032;IPR016040;
191	Radicle vs Seedling_Root	C.cajan_38479	Q9FHQ3	15.7 kDa heat shock protein, peroxisomal (AtHsp15.7)	HSP15.7 At5g37670 K12B20.120	Arabidopsis thaliana (Mouse-ear cress)	Chain (1); Motif (1)		SUBCELLULAR LOCATION: Peroxisome {ECO:0000269|PubMed:16531488}.	protein folding; response to heat; response to reactive oxygen species		peroxisomal matrix	GO:0005782; GO:0006457; GO:0009408; GO:0000302		INDUCTION: By heat shock and methyl viologen (paraquat). {ECO:0000269|PubMed:16531488}.			Small heat shock protein (HSP20) family	IPR002068;IPR008978;	ath:AT5G37670;
192	Radicle vs Seedling_Root	C.cajan_44913	Q9SSK5	MLP-like protein 43	MLP43 At1g70890 F15H11.12	Arabidopsis thaliana (Mouse-ear cress)	Chain (1); Initiator methionine (1); Modified residue (1)			defense response; response to biotic stimulus		chloroplast	GO:0009507; GO:0006952; GO:0009607					MLP family	IPR000916;IPR024948;IPR023393;	ath:AT1G70890;
193	Radicle vs Seedling_Root	C.cajan_44558	K7LYP3	Uncharacterized protein (Fragment)		Glycine max (Soybean) (Glycine hispida)	Non-terminal residue (1)
194	Radicle vs Seedling_Root	C.cajan_38246	Q9SRM5	GDSL esterase/lipase CPRD49 (EC 3.1.1.-) (Extracellular lipase CPRD49)	CPRD49 At3g11210 F11B9.13 F9F8.1	Arabidopsis thaliana (Mouse-ear cress)	Active site (2); Chain (1); Glycosylation (3); Sequence conflict (1); Signal peptide (1)		SUBCELLULAR LOCATION: Secreted {ECO:0000305}.	hydrolase activity, acting on ester bonds; lipid catabolic process	hydrolase activity, acting on ester bonds	apoplast	GO:0048046; GO:0016788; GO:0016042			TISSUE SPECIFICITY: Specifically expressed in anthers (stages 8-12). {ECO:0000269|PubMed:16055634}.		'GDSL' lipolytic enzyme family	IPR001087;IPR013831;	ath:AT3G11210;
195	Radicle vs Seedling_Root	C.cajan_47287	Q6CQE5	Protein TAR1	TAR1-A KLLA0D17600g; TAR1-B KLLA0D17732g; TAR1-C KLLA0D17864g	Kluyveromyces lactis (strain ATCC 8585 / CBS 2359 / DSM 70799 / NBRC 1267 / NRRL Y-1140 / WM37) (Yeast) (Candida sphaerica)	Chain (1)		SUBCELLULAR LOCATION: Mitochondrion.			mitochondrion	GO:0005739							kla:KLLA0D17600g;kla:KLLA0D17732g;kla:KLLA0D17864g;
196	Radicle vs Seedling_Root	C.cajan_42212	Q8W245	Probable zinc transporter 10 (ZRT/IRT-like protein 10)	ZIP10 At1g31260 T19E23.6	Arabidopsis thaliana (Mouse-ear cress)	Chain (1); Erroneous gene model prediction (1); Signal peptide (1); Topological domain (8); Transmembrane (8)		SUBCELLULAR LOCATION: Cell membrane {ECO:0000305}; Multi-pass membrane protein {ECO:0000305}.	zinc ion transmembrane transporter activity	zinc ion transmembrane transporter activity	integral component of membrane; plasma membrane	GO:0016021; GO:0005886; GO:0005385					ZIP transporter (TC 2.A.5) family	IPR003689;IPR004698;	ath:AT1G31260;
197	Radicle vs Veg_SAM	C.cajan_16424	Q03194	Plasma membrane ATPase 4 (EC 3.6.3.6) (Proton pump 4)	PMA4	Nicotiana plumbaginifolia (Leadwort-leaved tobacco) (Tex-Mex tobacco)	Active site (1); Chain (1); Metal binding (2); Topological domain (11); Transmembrane (10)		SUBCELLULAR LOCATION: Cell membrane; Multi-pass membrane protein.	ATP biosynthetic process; hydrogen-exporting ATPase activity, phosphorylative mechanism	ATP binding; hydrogen-exporting ATPase activity, phosphorylative mechanism; metal ion binding	integral component of membrane; plasma membrane	GO:0005524; GO:0006754; GO:0008553; GO:0016021; GO:0046872; GO:0005886			TISSUE SPECIFICITY: Expressed at high levels in root, stem, leaf and flower.		Cation transport ATPase (P-type) (TC 3.A.3) family, Type IIIA subfamily	IPR004014;IPR023299;IPR018303;IPR023298;IPR008250;IPR001757;IPR006534;IPR023214;
198	Radicle vs Veg_SAM	C.cajan_02328	O22898	Long chain acyl-CoA synthetase 1 (EC 6.2.1.3) (Protein ECERIFERUM 8)	LACS1 CER8 At2g47240 T8I13.8	Arabidopsis thaliana (Mouse-ear cress)	Chain (1); Nucleotide binding (1); Region (1); Sequence conflict (1)	PATHWAY: Lipid metabolism; fatty acid metabolism.	SUBCELLULAR LOCATION: Endoplasmic reticulum {ECO:0000269|PubMed:20237894}.	cutin biosynthetic process; fatty acid metabolic process; long-chain fatty acid-CoA ligase activity; long-chain fatty acid metabolic process; very long-chain fatty acid-CoA ligase activity; wax biosynthetic process	ATP binding; long-chain fatty acid-CoA ligase activity; very long-chain fatty acid-CoA ligase activity	endoplasmic reticulum	GO:0005524; GO:0010143; GO:0005783; GO:0006631; GO:0001676; GO:0004467; GO:0031957; GO:0010025			TISSUE SPECIFICITY: Epidermal-specific expression along the entire stem. In cauline leaves, was expressed over the entire leaf surface, most strongly in trichomes and guard cells, but not in mesophyll cells. In flowers, the expression was detected in the stigma and filaments of the stamens, and in the carpel was expressed specifically in ovaries. In roots, was expressed in primary and lateral roo…		ATP-dependent AMP-binding enzyme family	IPR020845;IPR000873;	ath:AT2G47240;
199	Radicle vs Veg_SAM	C.cajan_27149	P27522	Chlorophyll a-b binding protein 8, chloroplastic (LHCI type III CAB-8)	CAB8	Solanum lycopersicum (Tomato) (Lycopersicon esculentum)	Binding site (6); Chain (1); Metal binding (8); Modified residue (1); Transit peptide (1); Transmembrane (2)		SUBCELLULAR LOCATION: Plastid, chloroplast thylakoid membrane; Multi-pass membrane protein.	photosynthesis, light harvesting; protein-chromophore linkage	chlorophyll binding; metal ion binding	chloroplast; integral component of membrane; photosystem I; photosystem II	GO:0016168; GO:0009507; GO:0016021; GO:0046872; GO:0009765; GO:0009522; GO:0009523; GO:0018298				DOMAIN: The N-terminus of the protein extends into the stroma where it is involved with adhesion of granal membranes and post-translational modifications; both are believed to mediate the distribution of excitation energy between photosystems I and II.	Light-harvesting chlorophyll a/b-binding (LHC) protein family	IPR001344;IPR022796;IPR023329;
200	Radicle vs Veg_SAM	C.cajan_31303	P27493	Chlorophyll a-b binding protein 21, chloroplastic (LHCII type I CAB-21) (LHCP)	CAB21	Nicotiana tabacum (Common tobacco)	Binding site (13); Chain (1); Metal binding (9); Modified residue (2); Transit peptide (1); Transmembrane (3)		SUBCELLULAR LOCATION: Plastid, chloroplast thylakoid membrane; Multi-pass membrane protein.	photosynthesis, light harvesting; protein-chromophore linkage	chlorophyll binding; metal ion binding	chloroplast; integral component of membrane; photosystem I; photosystem II	GO:0016168; GO:0009507; GO:0016021; GO:0046872; GO:0009765; GO:0009522; GO:0009523; GO:0018298				DOMAIN: The N-terminus of the protein extends into the stroma where it is involved with adhesion of granal membranes and post-translational modifications; both are believed to mediate the distribution of excitation energy between photosystems I and II.	Light-harvesting chlorophyll a/b-binding (LHC) protein family	IPR001344;IPR022796;IPR023329;
201	Radicle vs Veg_Nodule	C.cajan_05246	Q8LBI9	Sugar transporter ERD6-like 16	At5g18840 F17K4.90	Arabidopsis thaliana (Mouse-ear cress)	Chain (1); Sequence conflict (1); Transmembrane (12)		SUBCELLULAR LOCATION: Membrane {ECO:0000250}; Multi-pass membrane protein {ECO:0000250}.	carbohydrate transport; substrate-specific transmembrane transporter activity	substrate-specific transmembrane transporter activity	integral component of membrane	GO:0008643; GO:0016021; GO:0022891					Major facilitator superfamily, Sugar transporter (TC 2.A.1.1) family	IPR020846;IPR016196;IPR005828;IPR003663;	ath:AT5G18840;
202	Radicle vs Veg_Nodule	C.cajan_06237	P38094	Protein fluG	fluG acoD AN4819	Emericella nidulans (strain FGSC A4 / ATCC 38163 / CBS 112.46 / NRRL 194 / M139) (Aspergillus nidulans)	Chain (1); Mutagenesis (1)		SUBCELLULAR LOCATION: Cytoplasm.	autolysis; catalytic activity; conidium formation; nitrogen compound metabolic process; positive regulation of conidium formation; positive regulation of sterigmatocystin biosynthetic process; regulation of secondary metabolite biosynthetic process; regulation of sterigmatocystin biosynthetic process; sporocarp development involved in asexual reproduction; sporulation resulting in formation of a …	catalytic activity	cytoplasm	GO:0001896; GO:0003824; GO:0048315; GO:0005737; GO:0006807; GO:0075307; GO:0010914; GO:1900376; GO:0010913; GO:0000905; GO:0030435; GO:0045461					Glutamine synthetase family	IPR006992;IPR014746;IPR008146;	ani:AN4819.2;
203	Radicle vs Veg_Nodule	C.cajan_11953	Q9FVL0	Non-symbiotic hemoglobin 1 (MEDsa GLB1)	MHB1 GLB1	Medicago sativa (Alfalfa)	Chain (1); Metal binding (2)		SUBCELLULAR LOCATION: Nucleus matrix. Cytoplasm. Note=But not in the nucleolus, and to a lower extent, cytoplasmic.	oxygen transport; response to stress	heme binding; iron ion binding; oxygen binding	cytoplasm; nucleus	GO:0005737; GO:0020037; GO:0005506; GO:0005634; GO:0019825; GO:0015671; GO:0006950		INDUCTION: By hypoxia, but not by cold stress.	TISSUE SPECIFICITY: Root specific.		Plant globin family	IPR000971;IPR009050;IPR012292;IPR001032;
204	Radicle vs Veg_Nodule	C.cajan_03624	Q9LSC2	PTI1-like tyrosine-protein kinase At3g15890 (EC 2.7.10.2)	At3g15890 MVC8.1	Arabidopsis thaliana (Mouse-ear cress)	Active site (1); Binding site (1); Chain (1); Domain (1); Nucleotide binding (1); Sequence conflict (2)			non-membrane spanning protein tyrosine kinase activity	ATP binding; non-membrane spanning protein tyrosine kinase activity	plasma membrane	GO:0005524; GO:0004715; GO:0005886					Protein kinase superfamily, Tyr protein kinase family	IPR011009;IPR000719;IPR017441;IPR001245;IPR008266;	ath:AT3G15890;
205	Radicle vs Veg_Nodule	C.cajan_30331	E2FKH2	Sieve element occlusion a (Uncharacterized protein)	SEOa Glyma02g00280	Glycine max (Soybean) (Glycine hispida)													IPR027944;IPR027942;	gmx:100778245;
206	Radicle vs Veg_Nodule	C.cajan_23943	Q9FN30	Probable aminotransferase TAT2 (EC 2.6.1.-) (Tyrosine aminotransferase 2)	At5g53970 K19P17.14	Arabidopsis thaliana (Mouse-ear cress)	Chain (1); Sequence conflict (1)			cellular amino acid metabolic process; L-tyrosine:2-oxoglutarate aminotransferase activity; vitamin E biosynthetic process	L-tyrosine:2-oxoglutarate aminotransferase activity; pyridoxal phosphate binding		GO:0004838; GO:0006520; GO:0030170; GO:0010189		INDUCTION: By coronatine. {ECO:0000269|PubMed:16008101}.			Class-I pyridoxal-phosphate-dependent aminotransferase family	IPR004839;IPR015424;IPR015421;IPR015422;IPR005958;IPR021178;	ath:AT5G53970;
207	Radicle vs Veg_Nodule	C.cajan_31065	Q9AT54	Scopoletin glucosyltransferase (EC 2.4.1.128) (Phenylpropanoid:glucosyltransferase 1)	TOGT1	Nicotiana tabacum (Common tobacco)	Chain (1); Compositional bias (1)			scopoletin glucosyltransferase activity	identical protein binding; scopoletin glucosyltransferase activity		GO:0042802; GO:0050275		INDUCTION: Up-regulated by elicitor, salicylic acid and virus infection. {ECO:0000269|PubMed:9824316}.			UDP-glycosyltransferase family	IPR002213;
208	Radicle vs Veg_Nodule	C.cajan_46257	Q5B5X8	Probable glucan 1,3-beta-glucosidase A (EC 3.2.1.58) (Exo-1,3-beta-glucanase 1) (Exo-1,3-beta-glucanase A)	exgA exg1 AN4052	Emericella nidulans (strain FGSC A4 / ATCC 38163 / CBS 112.46 / NRRL 194 / M139) (Aspergillus nidulans)	Active site (2); Chain (1); Disulfide bond (2); Erroneous gene model prediction (2); Signal peptide (1)		SUBCELLULAR LOCATION: Secreted {ECO:0000250}.	cell wall organization; glucan exo-1,3-beta-glucosidase activity; polysaccharide catabolic process	glucan exo-1,3-beta-glucosidase activity; metal ion binding	extracellular region	GO:0071555; GO:0005576; GO:0004338; GO:0046872; GO:0000272					Glycosyl hydrolase 5 (cellulase A) family	IPR001547;IPR013781;IPR017853;	ani:AN4052.2;
209	Radicle vs Veg_Root	C.cajan_19651	Q5PNY6	U-box domain-containing protein 21 (EC 6.3.2.-) (Plant U-box protein 21)	PUB21 At5g37490 MPA22.3	Arabidopsis thaliana (Mouse-ear cress)	Chain (1); Compositional bias (1); Domain (1); Erroneous gene model prediction (1); Repeat (4)	PATHWAY: Protein modification; protein ubiquitination.		ligase activity; response to chitin; ubiquitin-protein transferase activity	ligase activity; ubiquitin-protein transferase activity		GO:0016874; GO:0010200; GO:0004842						IPR011989;IPR016024;IPR003613;IPR013083;	ath:AT5G37490;
210	Radicle vs Veg_Root	C.cajan_20841	O82345	BAG family molecular chaperone regulator 6 (Bcl-2-associated athanogene 6) (CaM-binding protein 1)	BAG6 CAMBP1 At2g46240 T3F17.11	Arabidopsis thaliana (Mouse-ear cress)	Chain (1); Coiled coil (1); Compositional bias (1); Domain (2); Mutagenesis (2)			apoptotic process; defense response to fungus; induction of programmed cell death; response to heat; response to high light intensity; response to hydrogen peroxide; vegetative to reproductive phase transition of meristem	calmodulin binding	plasmodesma	GO:0006915; GO:0005516; GO:0050832; GO:0012502; GO:0009506; GO:0009408; GO:0009644; GO:0042542; GO:0010228		INDUCTION: By heat shock, by salicylic acid (SA), by abscisic acid (ABA), by calcium, by hydrogen peroxide, and by pathogen B.cinerea attack. Up-regulated by HSFA2. {ECO:0000269|PubMed:16003391, ECO:0000269|PubMed:16636050, ECO:0000269|PubMed:19352026}.	TISSUE SPECIFICITY: Detected in stems, leaves, flowers and roots. {ECO:0000269|PubMed:16636050}.	DOMAIN: IQ domain mediates interaction with calmodulin.		IPR003103;IPR000048;	ath:AT2G46240;
211	Radicle vs Veg_Root	C.cajan_10278	Q9FXB2	Galactinol synthase 2 (AtGolS2) (GolS-2) (EC 2.4.1.123)	GOLS2 At1g56600 F25P12.95	Arabidopsis thaliana (Mouse-ear cress)	Active site (1); Chain (1); Metal binding (3)		SUBCELLULAR LOCATION: Cytoplasm {ECO:0000305}.	galactose metabolic process; inositol 3-alpha-galactosyltransferase activity; response to abscisic acid; response to cold; response to oxidative stress; response to salt stress; response to water deprivation	inositol 3-alpha-galactosyltransferase activity; metal ion binding	cytoplasm	GO:0005737; GO:0006012; GO:0047216; GO:0046872; GO:0009737; GO:0009409; GO:0006979; GO:0009651; GO:0009414		INDUCTION: Induced by abscisic acid (ABA), drought and high-salinity stresses. Promoted by methylviologen (MV), a superoxide radical generating drug, a superoxide radical generating drug. {ECO:0000269|PubMed:11846875, ECO:0000269|PubMed:18502973}.	TISSUE SPECIFICITY: Accumulates in mature seeds. {ECO:0000269|PubMed:11846875}.		Glycosyltransferase 8 family, Galactosyltransferase subfamily	IPR002495;IPR029044;	ath:AT1G56600;
212	Radicle vs Veg_Root	C.cajan_11098	Q08298	Dehydration-responsive protein RD22	RD22 At5g25610 T14C9.150	Arabidopsis thaliana (Mouse-ear cress)	Chain (1); Domain (1); Region (1); Repeat (5); Signal peptide (1)			response to salt stress		endosome; Golgi apparatus; trans-Golgi network	GO:0005794; GO:0005768; GO:0009651; GO:0005802	DEVELOPMENTAL STAGE: Expressed during the early and middle stages of seed development.	INDUCTION: By dehydration, salt stress and abscisic acid (ABA).	TISSUE SPECIFICITY: Seed.			IPR004873;	ath:AT5G25610;
213	Radicle vs Veg_Root	C.cajan_22568	Q0JIL1	Probable nucleoredoxin 2 (OsNrx2) (EC 1.8.1.8)	Os01g0794400 LOC_Os01g58194 OsJ_03740	Oryza sativa subsp. japonica (Rice)	Chain (1); Domain (2)			protein-disulfide reductase activity	protein-disulfide reductase activity		GO:0047134					Nucleoredoxin family	IPR012336;	osa:4324135;
214	Radicle vs Veg_Root	C.cajan_00457	Q9FZ62	Inorganic pyrophosphatase 2 (AtPPsPase2) (PPi phosphatase 2) (Pyrophosphate-specific phosphatase 2) (EC 3.6.1.1)	At1g17710 F11A6.5	Arabidopsis thaliana (Mouse-ear cress)	Active site (2); Alternative sequence (1); Binding site (2); Chain (1); Metal binding (3)			dephosphorylation; inorganic diphosphatase activity; phosphocholine phosphatase activity; phosphoethanolamine phosphatase activity; protein tetramerization	inorganic diphosphatase activity; metal ion binding; phosphocholine phosphatase activity; phosphoethanolamine phosphatase activity		GO:0016311; GO:0004427; GO:0046872; GO:0052731; GO:0052732; GO:0051262					HAD-like hydrolase superfamily	IPR023214;IPR006383;IPR016965;IPR006384;	ath:AT1G17710;
215	Radicle vs Veg_Root	C.cajan_28667
216	Radicle vs Veg_Root	C.cajan_27260	I1LDG0	Uncharacterized protein		Glycine max (Soybean) (Glycine hispida)				response to stress			GO:0006950						IPR003496;	gmx:100809999;
217	Radicle vs Veg_Root	C.cajan_48436	Q38910	Probable xyloglucan endotransglucosylase/hydrolase protein 23 (At-XTH23) (XTH-23) (EC 2.4.1.207)	XTH23 XTR6 At4g25810 F14M19.90	Arabidopsis thaliana (Mouse-ear cress)	Active site (2); Chain (1); Glycosylation (2); Sequence conflict (2); Signal peptide (1)		SUBCELLULAR LOCATION: Secreted, cell wall {ECO:0000305}. Secreted, extracellular space, apoplast {ECO:0000305}.	cellular glucan metabolic process; cell wall organization; hydrolase activity, hydrolyzing O-glycosyl compounds; xyloglucan:xyloglucosyl transferase activity	hydrolase activity, hydrolyzing O-glycosyl compounds; xyloglucan:xyloglucosyl transferase activity	apoplast; cell wall; Golgi apparatus	GO:0005794; GO:0048046; GO:0005618; GO:0071555; GO:0006073; GO:0004553; GO:0016762		INDUCTION: By auxin and brassinolide. Up-regulated by abscisic acid (ABA). {ECO:0000269|PubMed:11673616}.			Glycosyl hydrolase 16 family, XTH group 2 subfamily	IPR013320;IPR000757;IPR008263;IPR016455;IPR010713;	ath:AT4G25810;
218	Radicle vs Veg_Root	C.cajan_48301	Q38910	Probable xyloglucan endotransglucosylase/hydrolase protein 23 (At-XTH23) (XTH-23) (EC 2.4.1.207)	XTH23 XTR6 At4g25810 F14M19.90	Arabidopsis thaliana (Mouse-ear cress)	Active site (2); Chain (1); Glycosylation (2); Sequence conflict (2); Signal peptide (1)		SUBCELLULAR LOCATION: Secreted, cell wall {ECO:0000305}. Secreted, extracellular space, apoplast {ECO:0000305}.	cellular glucan metabolic process; cell wall organization; hydrolase activity, hydrolyzing O-glycosyl compounds; xyloglucan:xyloglucosyl transferase activity	hydrolase activity, hydrolyzing O-glycosyl compounds; xyloglucan:xyloglucosyl transferase activity	apoplast; cell wall; Golgi apparatus	GO:0005794; GO:0048046; GO:0005618; GO:0071555; GO:0006073; GO:0004553; GO:0016762		INDUCTION: By auxin and brassinolide. Up-regulated by abscisic acid (ABA). {ECO:0000269|PubMed:11673616}.			Glycosyl hydrolase 16 family, XTH group 2 subfamily	IPR013320;IPR000757;IPR008263;IPR016455;IPR010713;	ath:AT4G25810;
219	Radicle vs Veg_Root	C.cajan_30551	P20144	Wound-induced protein 1	WUN1	Solanum tuberosum (Potato)	Chain (1)							DEVELOPMENTAL STAGE: WUN1 expression may be correlated with cell death as old and dying tissues contain high levels of WUN1 mRNA in the absence of any wounding.	INDUCTION: Mechanical wounding induces a rapid increase of this protein. In leaves, this increase is inhibited by the addition of osmotically active agents.	TISSUE SPECIFICITY: Ubiquitous.			IPR009798;IPR016533;
220	Radicle vs Veg_Root	C.cajan_34042	Q9FJL3	Peptidyl-prolyl cis-trans isomerase FKBP65 (PPIase FKBP65) (EC 5.2.1.8) (70 kDa peptidyl-prolyl isomerase) (FK506-binding protein 65) (AtFKBP65) (Immunophilin FKBP65) (Peptidyl-prolyl isomerase ROF2) (Protein ROTAMASE FKBP 2) (Rotamase)	FKBP65 ROF2 At5g48570 K15N18.12	Arabidopsis thaliana (Mouse-ear cress)	Chain (1); Domain (3); Region (1); Repeat (3); Sequence conflict (1)		SUBCELLULAR LOCATION: Cytoplasm. Nucleus. Note=Relocalization from the cytoplasm into the nucleus is induced by heat shock.	cellular heat acclimation; peptidyl-proline modification; peptidyl-prolyl cis-trans isomerase activity; protein folding; protein peptidyl-prolyl isomerization	FK506 binding; peptidyl-prolyl cis-trans isomerase activity	membrane; nucleus; vacuole	GO:0005528; GO:0070370; GO:0016020; GO:0005634; GO:0018208; GO:0003755; GO:0006457; GO:0000413; GO:0005773		INDUCTION: By heat shock and by intracellular acid stress. Up-regulated by HSFA2 and upon pathogen infection. {ECO:0000269|PubMed:17080288, ECO:0000269|PubMed:19876748, ECO:0000269|PubMed:22268595, ECO:0000269|PubMed:24440291}.	TISSUE SPECIFICITY: Expressed in the whole plant. {ECO:0000269|PubMed:17080288}.		FKBP-type PPIase family	IPR023566;IPR001179;IPR013026;IPR011990;IPR019734;	ath:AT5G48570;
221	Radicle vs Veg_Root	C.cajan_45846	Q9UT45	Endo-1,3(4)-beta-glucanase 1 (Endo-1,3-beta-glucanase 1) (Endo-1,4-beta-glucanase 1) (EC 3.2.1.6) (Laminarinase-1)	eng1 SPAC821.09	Schizosaccharomyces pombe (strain 972 / ATCC 24843) (Fission yeast)	Chain (1); Compositional bias (1); Glycosylation (1); Signal peptide (1)		SUBCELLULAR LOCATION: Cell septum {ECO:0000269|PubMed:10759889, ECO:0000269|PubMed:12665550}. Note=Localized in a ring-like structure around the septum.	cell wall macromolecule catabolic process; extracellular polysaccharide metabolic process; glucan endo-1,3-beta-D-glucosidase activity; glucan endo-1,3-beta-glucanase activity, C-3 substituted reducing group; glucan endo-1,4-beta-glucanase activity, C-3 substituted reducing group; mitotic cytokinetic cell separation; oligosaccharide catabolic process; primary cell septum disassembly	glucan endo-1,3-beta-D-glucosidase activity; glucan endo-1,3-beta-glucanase activity, C-3 substituted reducing group; glucan endo-1,4-beta-glucanase activity, C-3 substituted reducing group; polysaccharide binding	cell septum surface; cell surface	GO:0043187; GO:0009986; GO:0016998; GO:0046379; GO:0042973; GO:0052861; GO:0052862; GO:1902409; GO:0009313; GO:0030247; GO:0030994					Glycosyl hydrolase 81 family	IPR018909;IPR005200;	spo:SPAC821.09;
222	Radicle vs Veg_Root	C.cajan_44913	Q9SSK5	MLP-like protein 43	MLP43 At1g70890 F15H11.12	Arabidopsis thaliana (Mouse-ear cress)	Chain (1); Initiator methionine (1); Modified residue (1)			defense response; response to biotic stimulus		chloroplast	GO:0009507; GO:0006952; GO:0009607					MLP family	IPR000916;IPR024948;IPR023393;	ath:AT1G70890;
223	Radicle vs Veg_Root	C.cajan_44558	K7LYP3	Uncharacterized protein (Fragment)		Glycine max (Soybean) (Glycine hispida)	Non-terminal residue (1)
224	Radicle vs Veg_Leaf	C.cajan_05839	Q9S728	Protodermal factor 1	PDF1 At2g42840 F7D19.16	Arabidopsis thaliana (Mouse-ear cress)	Chain (1); Compositional bias (1); Signal peptide (1)					extracellular region	GO:0005576			TISSUE SPECIFICITY: Confined to the shoot apical meristem (SAM) at the layer L1 in vegetative, infloresence and floral meristems, as well as in protoderm of organ primordia, including during embryogenesis. Also present in the tip of emerging lateral root primordia. {ECO:0000269|PubMed:10483121, ECO:0000269|PubMed:11439135, ECO:0000269|PubMed:17376810}.				ath:AT2G42840;
225	Radicle vs Veg_Leaf	C.cajan_24737	Q01197	Protein E6	E6	Gossypium hirsutum (Upland cotton) (Gossypium mexicanum)	Chain (1); Erroneous initiation (1)		SUBCELLULAR LOCATION: Secreted, cell wall {ECO:0000305}.			cell wall; extracellular region	GO:0005618; GO:0005576	DEVELOPMENTAL STAGE: Concentration of E6 is highest during the late primary cell wall and early cell wall synthesis stages.		TISSUE SPECIFICITY: It is predominantly expressed in fiber cells.
226	Radicle vs Rep_Leaf	C.cajan_22076	C6T9Q4	Uncharacterized protein		Glycine max (Soybean) (Glycine hispida)														gmx:100799805;
227	Radicle vs Rep_Bud	C.cajan_08007	M1BY87	Uncharacterized protein	PGSC0003DMG400021603	Solanum tuberosum (Potato)													IPR006041;
228	Radicle vs Rep_Flower	C.cajan_08007	M1BY87	Uncharacterized protein	PGSC0003DMG400021603	Solanum tuberosum (Potato)													IPR006041;
229	Radicle vs Rep_Flower	C.cajan_14828	F4JLK2	Probable sucrose-phosphate synthase 4 (EC 2.4.1.14) (Sucrose phosphate synthase 4F) (AtSPS4F) (UDP-glucose-fructose-phosphate glucosyltransferase)	SPS4 SPSC At4g10120 F28M11.40	Arabidopsis thaliana (Mouse-ear cress)	Chain (1); Erroneous gene model prediction (2); Modified residue (2); Sequence conflict (13)	PATHWAY: Glycan biosynthesis; sucrose biosynthesis; sucrose from D-fructose 6-phosphate and UDP-alpha-D-glucose: step 1/2.		sucrose biosynthetic process; sucrose-phosphate synthase activity	sucrose-phosphate synthase activity	plasma membrane	GO:0005886; GO:0005986; GO:0046524		INDUCTION: By cold (at protein level). {ECO:0000269|PubMed:21309792}.			Glycosyltransferase 1 family	IPR001296;IPR028098;IPR023214;IPR006380;IPR012819;	ath:AT4G10120;
230	Radicle vs Rep_Pistil	C.cajan_21509	Q9SCV4	Beta-galactosidase 8 (Lactase 8) (EC 3.2.1.23) (Protein AR782)	BGAL8 At2g28470 T17D12.3	Arabidopsis thaliana (Mouse-ear cress)	Active site (2); Chain (1); Domain (1); Erroneous gene model prediction (1); Glycosylation (5); Sequence conflict (2); Signal peptide (1)		SUBCELLULAR LOCATION: Secreted, extracellular space, apoplast {ECO:0000305}.	beta-galactosidase activity; carbohydrate metabolic process	beta-galactosidase activity; carbohydrate binding	apoplast; cell wall	GO:0048046; GO:0004565; GO:0030246; GO:0005975; GO:0005618			TISSUE SPECIFICITY: Expressed in roots, flowers and siliques. {ECO:0000269|PubMed:16267099, ECO:0000269|PubMed:17466346}.		Glycosyl hydrolase 35 family	IPR008979;IPR019801;IPR013781;IPR001944;IPR017853;IPR000922;	ath:AT2G28470;
231	Radicle vs Rep_Pistil	C.cajan_22471	P28759	Superoxide dismutase [Fe], chloroplastic (EC 1.15.1.1)	SODB	Glycine max (Soybean) (Glycine hispida)	Chain (1); Metal binding (4); Transit peptide (1)		SUBCELLULAR LOCATION: Plastid, chloroplast.	superoxide dismutase activity	metal ion binding; superoxide dismutase activity	chloroplast	GO:0009507; GO:0046872; GO:0004784					Iron/manganese superoxide dismutase family	IPR001189;IPR019833;IPR019832;IPR019831;	gmx:547823;
232	Radicle vs Rep_Pistil	C.cajan_24538	Q9FH92	Protein IRX15-LIKE	IRX15-L At5g67210 K21H1.17	Arabidopsis thaliana (Mouse-ear cress)	Chain (1); Transmembrane (1)		SUBCELLULAR LOCATION: Golgi apparatus membrane {ECO:0000305}; Single-pass membrane protein {ECO:0000305}. Note=Also located in an unknown intracellular compartment that may have some role in the transport of cell wall polysaccharides into the cell wall. {ECO:0000269|PubMed:21251108}.	secondary cell wall biogenesis; xylan biosynthetic process		Golgi apparatus; integral component of membrane	GO:0005794; GO:0016021; GO:0009834; GO:0045492	DEVELOPMENTAL STAGE: Up-regulated during secondary cell wall deposition. {ECO:0000269|PubMed:21251108}.		TISSUE SPECIFICITY: Expressed in roots, rosette leaves, stems and siliques. Expressed in the xylem. {ECO:0000269|PubMed:21251108, ECO:0000269|PubMed:21288268}.			IPR021148;IPR006514;	ath:AT5G67210;
233	Radicle vs Rep_Root	C.cajan_20336	P13603	Alcohol dehydrogenase 1 (EC 1.1.1.1)	ADH1	Trifolium repens (Creeping white clover)	Binding site (3); Chain (1); Metal binding (7); Nucleotide binding (2)		SUBCELLULAR LOCATION: Cytoplasm.	alcohol dehydrogenase (NAD) activity	alcohol dehydrogenase (NAD) activity; zinc ion binding	cytoplasm	GO:0004022; GO:0005737; GO:0008270					Zinc-containing alcohol dehydrogenase family	IPR013149;IPR013154;IPR002085;IPR002328;IPR011032;IPR016040;
234	Radicle vs Rep_Root	C.cajan_20671	Q58FX0	BON1-associated protein 2 (Protein BON1-ASSOCIATED PROTEIN 1-LIKE)	BAP2 BAL At2g45760 F4I18.26	Arabidopsis thaliana (Mouse-ear cress)	Chain (1); Domain (1); Erroneous gene model prediction (1)		SUBCELLULAR LOCATION: Membrane {ECO:0000250}; Peripheral membrane protein {ECO:0000250}.	defense response		membrane	GO:0006952; GO:0016020		INDUCTION: Down-regulated by high temperature. Up-regulated by salicylic acid, AgNO(3), chitin, cycloheximide, ozone, syringolin, salt stress and upon pathogen or nematode infection. {ECO:0000269|PubMed:17631528}.	TISSUE SPECIFICITY: Expressed in roots, leaves, stems and flowers. {ECO:0000269|PubMed:17631528}.			IPR000008;	ath:AT2G45760;
235	Radicle vs Rep_Root	C.cajan_08507	Q5MAU8	Probable inactive purple acid phosphatase 27	PAP27 At5g50400 MXI22.12	Arabidopsis thaliana (Mouse-ear cress)	Binding site (1); Chain (1); Erroneous gene model prediction (1); Glycosylation (3); Metal binding (8); Region (1); Signal peptide (1)		SUBCELLULAR LOCATION: Secreted {ECO:0000250}.	acid phosphatase activity; dephosphorylation	acid phosphatase activity; metal ion binding	extracellular region	GO:0003993; GO:0016311; GO:0005576; GO:0046872			TISSUE SPECIFICITY: Expressed in roots, stems, leaves, flowers and siliques. {ECO:0000269|PubMed:16244908}.		Metallophosphoesterase superfamily, Purple acid phosphatase family	IPR004843;IPR029052;IPR008963;IPR015914;IPR025733;	ath:AT5G50400;
236	Radicle vs Rep_Root	C.cajan_08582	I1KCB4	Uncharacterized protein		Glycine max (Soybean) (Glycine hispida)
237	Radicle vs Rep_Root	C.cajan_21208	P0CH30	E3 ubiquitin-protein ligase RING1 (EC 6.3.2.-) (RING finger protein 1)	RING1	Gossypium hirsutum (Upland cotton) (Gossypium mexicanum)	Chain (1); Sequence conflict (3); Zinc finger (1)	PATHWAY: Protein modification; protein ubiquitination.		ligase activity; protein ubiquitination	ligase activity; zinc ion binding		GO:0016874; GO:0016567; GO:0008270	DEVELOPMENTAL STAGE: Accumulates progressively in fiber during their elongation and reach highest levels at 15 days post-anthesis (DPA). {ECO:0000269|PubMed:20376576}.		TISSUE SPECIFICITY: Mostly expressed in cotton fibers, and, to a lower extent, in leaves and flowers. {ECO:0000269|PubMed:20376576}.			IPR001841;IPR013083;
238	Radicle vs Rep_Root	C.cajan_11098	Q08298	Dehydration-responsive protein RD22	RD22 At5g25610 T14C9.150	Arabidopsis thaliana (Mouse-ear cress)	Chain (1); Domain (1); Region (1); Repeat (5); Signal peptide (1)			response to salt stress		endosome; Golgi apparatus; trans-Golgi network	GO:0005794; GO:0005768; GO:0009651; GO:0005802	DEVELOPMENTAL STAGE: Expressed during the early and middle stages of seed development.	INDUCTION: By dehydration, salt stress and abscisic acid (ABA).	TISSUE SPECIFICITY: Seed.			IPR004873;	ath:AT5G25610;
239	Radicle vs Rep_Root	C.cajan_13175	Q9SIA3	MATE efflux family protein 6 (Protein DETOXIFICATION 1-like 2) (Protein DTX4)	DTXL2 DTX1 DTX4 At2g04070 F3L12.10	Arabidopsis thaliana (Mouse-ear cress)	Chain (1); Erroneous gene model prediction (1); Transmembrane (12)		SUBCELLULAR LOCATION: Membrane {ECO:0000305}; Multi-pass membrane protein {ECO:0000305}.	antiporter activity; drug transmembrane transporter activity	antiporter activity; drug transmembrane transporter activity	integral component of membrane	GO:0015297; GO:0015238; GO:0016021					Multi antimicrobial extrusion (MATE) (TC 2.A.66.1) family	IPR002528;	ath:AT2G04070;
240	Radicle vs Rep_Root	C.cajan_12009	Q00081	Glucose-1-phosphate adenylyltransferase large subunit 1 (EC 2.7.7.27) (ADP-glucose pyrophosphorylase) (ADP-glucose synthase) (AGPase S) (Alpha-D-glucose-1-phosphate adenyl transferase) (Fragment)	AGPS1	Solanum tuberosum (Potato)	Chain (1); Non-terminal residue (1)	PATHWAY: Glycan biosynthesis; starch biosynthesis.	SUBCELLULAR LOCATION: Plastid, chloroplast. Plastid, amyloplast. Note=Found in the chloroplast in leaf. Found in the plastid in the developing endosperm.	glucose-1-phosphate adenylyltransferase activity; glycogen biosynthetic process; starch biosynthetic process	ATP binding; glucose-1-phosphate adenylyltransferase activity	amyloplast; chloroplast	GO:0005524; GO:0009501; GO:0009507; GO:0008878; GO:0005978; GO:0019252			TISSUE SPECIFICITY: Prominently expressed in the leaves and a weaker expression is seen in the tubers.		Bacterial/plant glucose-1-phosphate adenylyltransferase family	IPR005836;IPR011831;IPR005835;IPR029044;IPR011004;
241	Radicle vs Rep_Root	C.cajan_17890	Q8L936	Putative clathrin assembly protein At4g40080	At4g40080 T5J17.250	Arabidopsis thaliana (Mouse-ear cress)	Chain (1); Domain (1); Sequence conflict (2)		SUBCELLULAR LOCATION: Membrane, clathrin-coated pit {ECO:0000250}. Golgi apparatus {ECO:0000250}. Cytoplasmic vesicle, clathrin-coated vesicle {ECO:0000250}. Note=Colocalized with clathrin in the Golgi area. {ECO:0000250}.	endocytosis	phospholipid binding	coated pit; cytoplasmic vesicle; Golgi apparatus	GO:0005794; GO:0005905; GO:0031410; GO:0006897; GO:0005543						IPR011417;IPR008942;IPR013809;	ath:AT4G40080;
242	Radicle vs Rep_Root	C.cajan_13785	Q9SGP6	Glutaredoxin-C9 (AtGrxC9) (Protein ROXY 19)	GRXC9 GRX480 ROXY19 At1g28480 F3M18.8	Arabidopsis thaliana (Mouse-ear cress)	Chain (1); Disulfide bond (1); Domain (1); Motif (1)		SUBCELLULAR LOCATION: Cytoplasm {ECO:0000250}. Nucleus {ECO:0000250}.	cell redox homeostasis; jasmonic acid mediated signaling pathway; protein disulfide oxidoreductase activity; response to salicylic acid; salicylic acid mediated signaling pathway	electron carrier activity; protein disulfide oxidoreductase activity	cytoplasm; nucleus	GO:0045454; GO:0005737; GO:0009055; GO:0009867; GO:0005634; GO:0015035; GO:0009751; GO:0009863		INDUCTION: Up-regulated by salicylic acid (SA). {ECO:0000269|PubMed:17397508}.			Glutaredoxin family, CC-type subfamily	IPR011905;IPR002109;IPR012336;	ath:AT1G28480;
243	Radicle vs Rep_Root	C.cajan_01573	P29001	Acid beta-fructofuranosidase (EC 3.2.1.26) (Acid invertase) (AI) (Acid sucrose hydrolase) (Vacuolar invertase) [Cleaved into: Acid beta-fructofuranosidase 30 kDa subunit; Acid beta-fructofuranosidase 38 kDa subunit]	INVA	Vigna radiata var. radiata (Mung bean) (Phaseolus aureus)	Active site (1); Binding site (4); Chain (2); Disulfide bond (1); Glycosylation (3); Propeptide (1); Region (3); Signal peptide (1)	PATHWAY: Glycan biosynthesis; sucrose metabolism.	SUBCELLULAR LOCATION: Vacuole {ECO:0000305}.	sucrose alpha-glucosidase activity; sucrose metabolic process	sucrose alpha-glucosidase activity	vacuole	GO:0004575; GO:0005985; GO:0005773	DEVELOPMENTAL STAGE: Appears after germination and maintained at high levels in rapidly growing tissues.	INDUCTION: Regulation of synthesis appears to be related to the growth of seedlings.			Glycosyl hydrolase 32 family	IPR021792;IPR013320;IPR001362;IPR018053;IPR013189;IPR013148;IPR023296;
244	Radicle vs Rep_Root	C.cajan_35218	Q9ZPW9	Non-specific lipid-transfer protein 8 (LTP 8)	LTP8 At2g18370 T30D6.12	Arabidopsis thaliana (Mouse-ear cress)	Chain (1); Disulfide bond (4); Signal peptide (1)			lipid transport	lipid binding		GO:0008289; GO:0006869					Plant LTP family	IPR016140;IPR000528;	ath:AT2G18370;
245	Radicle vs Rep_Root	C.cajan_42029	B5BSX1	Beta-amyrin 11-oxidase (EC 1.14.13.134) (Cytochrome P450 88D6)	CYP88D6	Glycyrrhiza uralensis (Chinese licorice) (Glycyrrhiza shiheziensis)	Chain (1); Metal binding (1); Transmembrane (1)		SUBCELLULAR LOCATION: Membrane {ECO:0000305}; Single-pass membrane protein {ECO:0000305}.	monooxygenase activity; oxidoreductase activity, acting on paired donors, with incorporation or reduction of molecular oxygen	heme binding; iron ion binding; monooxygenase activity; oxidoreductase activity, acting on paired donors, with incorporation or reduction of molecular oxygen	integral component of membrane	GO:0020037; GO:0016021; GO:0005506; GO:0004497; GO:0016705			TISSUE SPECIFICITY: Expressed in roots and stolons. Not detected in leaves and stems. {ECO:0000269|PubMed:18779566}.		Cytochrome P450 family	IPR001128;IPR017972;IPR002401;
246	Radicle vs Rep_Root	C.cajan_40957	Q9ZQX0	Albumin-1 (A1) [Cleaved into: Albumin-1 chain b (A1b) (Leginsulin); Albumin-1 chain a (A1a)]		Glycine soja (Wild soybean)	Chain (2); Disulfide bond (3); Propeptide (2); Signal peptide (1)			pathogenesis	nutrient reservoir activity		GO:0045735; GO:0009405				DOMAIN: The presence of a 'disulfide through disulfide knot' structurally defines this protein as a knottin. {ECO:0000250}.		IPR012512;
247	Radicle vs Rep_Root	C.cajan_28435	Q9SGH6	Alpha-dioxygenase 1 (Alpha DOX1) (EC 1.14.99.-) (Fatty acid dioxygenase AlphaDOX1) (Pathogen-induced oxygenase) (Plant alpha dioxygenase 1)	DOX1 DIOX1 PADOX-1 PIOX At3g01420 T13O15.6	Arabidopsis thaliana (Mouse-ear cress)	Active site (1); Beta strand (11); Chain (1); Glycosylation (3); Helix (39); Metal binding (1); Signal peptide (1); Site (1); Turn (6)			(R)-2-hydroxy-alpha-linolenic acid biosynthetic process; cell death; cellular response to nitric oxide; cellular response to reactive oxygen species; cellular response to salicylic acid stimulus; defense response to bacterium; defense response to fungus; fatty acid alpha-oxidation; lipid metabolic process; oxidoreductase activity, acting on single donors with incorporation of molecular oxygen, in…	heme binding; metal ion binding; oxidoreductase activity, acting on single donors with incorporation of molecular oxygen, incorporation of two atoms of oxygen; peroxidase activity	monolayer-surrounded lipid storage body	GO:1902609; GO:0008219; GO:0071732; GO:0034614; GO:0071446; GO:0042742; GO:0050832; GO:0001561; GO:0020037; GO:0006629; GO:0046872; GO:0012511; GO:0016702; GO:0031408; GO:0004601; GO:0009626; GO:0009737; GO:0006979; GO:0009751; GO:0009627		INDUCTION: Induced by salicylic acid (SA) and by some chemicals generating reactive oxygen species (ROS, e.g. nitric oxide (NO), intracellular superoxide and singlet oxygen) such as sodium nitropruside (SNP), paraquat and rose bengal (RB). Accumulates locally, at the infection site, in response to both incompatible and compatible bacterial pathogens (e.g. Pseudomonas syringae pv. tomato DC3000) i…	TISSUE SPECIFICITY: Expressed in roots (epiderm), mature flowers (e.g. anthers) and senescing leaves. {ECO:0000269|PubMed:12060227, ECO:0000269|PubMed:17369372}.		Peroxidase family	IPR010255;IPR019791;	ath:AT3G01420;
248	Radicle vs Rep_Root	C.cajan_31630	Q9SKB2	Leucine-rich repeat receptor-like serine/threonine/tyrosine-protein kinase SOBIR1 (EC 2.7.10.1) (EC 2.7.11.1) (Protein EVERSHED) (Protein SUPPRESSOR OF BIR1-1)	SOBIR1 EVR At2g31880 F20M17.8	Arabidopsis thaliana (Mouse-ear cress)	Active site (1); Binding site (1); Chain (1); Compositional bias (1); Domain (1); Glycosylation (3); Mutagenesis (10); Nucleotide binding (1); Repeat (5); Sequence conflict (2); Signal peptide (1); Topological domain (2); Transmembrane (1)		SUBCELLULAR LOCATION: Cell membrane {ECO:0000269|PubMed:15574830, ECO:0000269|PubMed:17644812, ECO:0000269|PubMed:20081191}; Single-pass type I membrane protein {ECO:0000269|PubMed:15574830, ECO:0000269|PubMed:17644812, ECO:0000269|PubMed:20081191}.	defense response; negative regulation of floral organ abscission; peptidyl-tyrosine phosphorylation; positive regulation of cell death; positive regulation of defense response; protein serine/threonine kinase activity; protein tyrosine kinase activity; transmembrane receptor protein tyrosine kinase activity	ATP binding; protein serine/threonine kinase activity; protein tyrosine kinase activity; transmembrane receptor protein tyrosine kinase activity	integral component of membrane; plasma membrane	GO:0005524; GO:0006952; GO:0016021; GO:0060862; GO:0018108; GO:0005886; GO:0010942; GO:0031349; GO:0004674; GO:0004713; GO:0004714	DEVELOPMENTAL STAGE: Expressed in floral organ abscission zones (AZs) prior to cell separation and subsequent shedding. Also present within the style of developing fruits, at the bases of cauline leaves, and in the stems of the first rosette leaves. {ECO:0000269|PubMed:20081191}.		TISSUE SPECIFICITY: Mostly present in leaves and flowers, with increasing expression in older flowers. {ECO:0000269|PubMed:20081191}.		Protein kinase superfamily, Ser/Thr protein kinase family	IPR011009;IPR001611;IPR000719;IPR008271;	ath:AT2G31880;
249	Radicle vs Rep_Root	C.cajan_41412	Q9SGN6	MACPF domain-containing protein NSL1 (Protein NECROTIC SPOTTED LESIONS 1) (Protein NSL1)	NSL1 At1g28380 F3M18.18	Arabidopsis thaliana (Mouse-ear cress)	Chain (1); Domain (1)			cell death; defense response by callose deposition; immune response; plant-type hypersensitive response; regulation of salicylic acid metabolic process; response to salt stress			GO:0008219; GO:0052542; GO:0006955; GO:0009626; GO:0010337; GO:0009651					Complement C6/C7/C8/C9 (TC 1.C.39) family	IPR020864;	ath:AT1G28380;
250	Radicle vs Rep_Root	C.cajan_38788	Q8RYJ8	Putative calcium-binding protein CML19 (Calmodulin-like protein 19)	CML19 Os01g0955500 LOC_Os01g72550 B1139B11.19 OsJ_004700	Oryza sativa subsp. japonica (Rice)	Calcium binding (3); Chain (1); Domain (4)				calcium ion binding		GO:0005509						IPR011992;IPR018247;IPR002048;
251	Radicle vs Rep_Root	C.cajan_42212	Q8W245	Probable zinc transporter 10 (ZRT/IRT-like protein 10)	ZIP10 At1g31260 T19E23.6	Arabidopsis thaliana (Mouse-ear cress)	Chain (1); Erroneous gene model prediction (1); Signal peptide (1); Topological domain (8); Transmembrane (8)		SUBCELLULAR LOCATION: Cell membrane {ECO:0000305}; Multi-pass membrane protein {ECO:0000305}.	zinc ion transmembrane transporter activity	zinc ion transmembrane transporter activity	integral component of membrane; plasma membrane	GO:0016021; GO:0005886; GO:0005385					ZIP transporter (TC 2.A.5) family	IPR003689;IPR004698;	ath:AT1G31260;
252	Radicle vs Rep_Root	C.cajan_41905	Q9SYS6	Dehydration-responsive element-binding protein 1C (Protein DREB1C) (C-repeat/dehydration-responsive element-binding factor 2) (C-repeat-binding factor 2) (CRT/DRE-binding factor 2)	DREB1C CBF2 ERF030 At4g25470 M7J2.161	Arabidopsis thaliana (Mouse-ear cress)	Chain (1); DNA binding (1); Motif (1); Natural variant (1); Sequence conflict (1)		SUBCELLULAR LOCATION: Nucleus {ECO:0000305}.	cold acclimation; response to cold; sequence-specific DNA binding transcription factor activity; transcription, DNA-templated	DNA binding; sequence-specific DNA binding transcription factor activity	nucleus	GO:0003677; GO:0009631; GO:0005634; GO:0009409; GO:0003700; GO:0006351		INDUCTION: By cold stress. {ECO:0000269|PubMed:9735350, ECO:0000269|PubMed:9952441}.	TISSUE SPECIFICITY: Expressed in leaves and roots. {ECO:0000269|PubMed:9735350}.		AP2/ERF transcription factor family, ERF subfamily	IPR001471;IPR016177;	ath:AT4G25470;
253	Radicle vs Rep_Nodule	C.cajan_07524	Q43077	Primary amine oxidase (EC 1.4.3.21) (Amine oxidase [copper-containing])		Pisum sativum (Garden pea)	Active site (2); Beta strand (37); Chain (1); Disulfide bond (2); Glycosylation (3); Helix (17); Metal binding (8); Modified residue (1); Signal peptide (1); Turn (9)			aliphatic-amine oxidase activity; amine metabolic process; aminoacetone:oxygen oxidoreductase(deaminating) activity; cellular response to azide; diamine oxidase activity; oxidation-reduction process; phenethylamine:oxygen oxidoreductase (deaminating) activity; primary amine oxidase activity; tryptamine:oxygen oxidoreductase (deaminating) activity	aliphatic-amine oxidase activity; aminoacetone:oxygen oxidoreductase(deaminating) activity; copper ion binding; diamine oxidase activity; phenethylamine:oxygen oxidoreductase (deaminating) activity; primary amine oxidase activity; quinone binding; tryptamine:oxygen oxidoreductase (deaminating) activity		GO:0052595; GO:0009308; GO:0052594; GO:0097185; GO:0005507; GO:0052597; GO:0055114; GO:0052596; GO:0008131; GO:0048038; GO:0052593					Copper/topaquinone oxidase family	IPR000269;IPR015798;IPR016182;IPR015800;IPR015801;IPR015802;
254	Radicle vs Rep_Nodule	C.cajan_08051	Q43240	Trans-cinnamate 4-monooxygenase (EC 1.14.13.11) (Cinnamic acid 4-hydroxylase) (C4H) (CA4H) (Cytochrome P450 73) (Cytochrome P450C4H)	CYP73A12	Zinnia violacea (Garden zinnia) (Zinnia elegans)	Chain (1); Metal binding (1)	PATHWAY: Phenylpropanoid metabolism; trans-4-coumarate biosynthesis; trans-4-coumarate from trans-cinnamate: step 1/1.		trans-cinnamate 4-monooxygenase activity	heme binding; iron ion binding; trans-cinnamate 4-monooxygenase activity		GO:0020037; GO:0005506; GO:0016710					Cytochrome P450 family	IPR001128;IPR017972;IPR002401;
255	Radicle vs Rep_Nodule	C.cajan_21490	Q9SCV4	Beta-galactosidase 8 (Lactase 8) (EC 3.2.1.23) (Protein AR782)	BGAL8 At2g28470 T17D12.3	Arabidopsis thaliana (Mouse-ear cress)	Active site (2); Chain (1); Domain (1); Erroneous gene model prediction (1); Glycosylation (5); Sequence conflict (2); Signal peptide (1)		SUBCELLULAR LOCATION: Secreted, extracellular space, apoplast {ECO:0000305}.	beta-galactosidase activity; carbohydrate metabolic process	beta-galactosidase activity; carbohydrate binding	apoplast; cell wall	GO:0048046; GO:0004565; GO:0030246; GO:0005975; GO:0005618			TISSUE SPECIFICITY: Expressed in roots, flowers and siliques. {ECO:0000269|PubMed:16267099, ECO:0000269|PubMed:17466346}.		Glycosyl hydrolase 35 family	IPR008979;IPR019801;IPR013781;IPR001944;IPR017853;IPR000922;	ath:AT2G28470;
256	Radicle vs Rep_Nodule	C.cajan_11629	Q9LMX7	Cytochrome P450 78A5 (EC 1.14.-.-) (Protein KLUH)	CYP78A5 KLU At1g13710 F21F23.15	Arabidopsis thaliana (Mouse-ear cress)	Chain (1); Metal binding (1); Transmembrane (1)		SUBCELLULAR LOCATION: Membrane {ECO:0000305}; Single-pass membrane protein {ECO:0000305}.	floral organ development; leaf formation; monooxygenase activity; organ growth; oxidoreductase activity, acting on paired donors, with incorporation or reduction of molecular oxygen; positive regulation of cell proliferation; positive regulation of organ growth; regulation of growth rate; regulation of meristem growth	heme binding; iron ion binding; monooxygenase activity; oxidoreductase activity, acting on paired donors, with incorporation or reduction of molecular oxygen	endoplasmic reticulum; integral component of membrane	GO:0005783; GO:0048437; GO:0020037; GO:0016021; GO:0005506; GO:0010338; GO:0004497; GO:0035265; GO:0016705; GO:0008284; GO:0046622; GO:0040009; GO:0010075	DEVELOPMENTAL STAGE: Expressed in the inner integument throughout ovule development. {ECO:0000269|PubMed:19892740}.		TISSUE SPECIFICITY: Expressed in the periphery of the shoot apical meristem and inflorescence meristem, on the adaxial sides of developing floral organs and in developing ovules in the region where the integuments emerge. {ECO:0000269|PubMed:10476073, ECO:0000269|PubMed:18061566, ECO:0000269|PubMed:20395288}.		Cytochrome P450 family	IPR001128;IPR017972;IPR002401;	ath:AT1G13710;
257	Radicle vs Rep_Nodule	C.cajan_22471	P28759	Superoxide dismutase [Fe], chloroplastic (EC 1.15.1.1)	SODB	Glycine max (Soybean) (Glycine hispida)	Chain (1); Metal binding (4); Transit peptide (1)		SUBCELLULAR LOCATION: Plastid, chloroplast.	superoxide dismutase activity	metal ion binding; superoxide dismutase activity	chloroplast	GO:0009507; GO:0046872; GO:0004784					Iron/manganese superoxide dismutase family	IPR001189;IPR019833;IPR019832;IPR019831;	gmx:547823;
258	Radicle vs Rep_Nodule	C.cajan_15153	O82392	Phosphomethylpyrimidine synthase, chloroplastic (EC 4.1.99.17) (Hydroxymethylpyrimidine phosphate synthase) (HMP-P synthase) (HMP-phosphate synthase) (HMPP synthase) (Protein PYRIMIDINE REQUIRING) (Thiamine biosynthesis protein ThiC) (Protein THIAMINE C)	THIC PY At2g29630 T27A16.27	Arabidopsis thaliana (Mouse-ear cress)	Beta strand (14); Binding site (6); Chain (1); Helix (23); Metal binding (5); Region (2); Transit peptide (1); Turn (6)	PATHWAY: Cofactor biosynthesis; thiamine diphosphate biosynthesis.	SUBCELLULAR LOCATION: Plastid, chloroplast stroma {ECO:0000269|PubMed:16207701, ECO:0000269|PubMed:18048325, ECO:0000269|PubMed:18332905, ECO:0000269|PubMed:18431481, ECO:0000269|PubMed:20061580}.	ADP-ribose pyrophosphohydrolase activity; lyase activity; response to vitamin B1; thiamine biosynthetic process; thiamine diphosphate biosynthetic process	4 iron, 4 sulfur cluster binding; ADP-ribose pyrophosphohydrolase activity; iron-sulfur cluster binding; lyase activity; metal ion binding	chloroplast; chloroplast stroma; plastid	GO:0051539; GO:0080041; GO:0009507; GO:0009570; GO:0051536; GO:0016829; GO:0046872; GO:0009536; GO:0010266; GO:0009228; GO:0009229	DEVELOPMENTAL STAGE: First detected in five-days seedlings. In seedlings, mostly present at the root tips and in the jointed section between the hypocotyl and root. In two-leaves seedlings, expressed in leaves, cotyledons and vascular bundles of hypocotyls, and very weakly, in the roots. In flowers, detected in sepals, filaments and pistil tips, but not in petals. Later accumulates in the jointed…	INDUCTION: Down-regulated by extrinsic thiamine, via a vitamin B1 derivative thiamine pyrophosphate (TPP)-sensing riboswitch regulation. Detected in both dark and light grown seedlings; increased progressively after transfer of etiolated seedlings to light. {ECO:0000269|PubMed:16675665, ECO:0000269|PubMed:17993623, ECO:0000269|PubMed:18048325, ECO:0000269|PubMed:18332905}.	TISSUE SPECIFICITY: Strongly expressed in cotyledons, leaves, flowers and siliques, and, to a lower extent, in roots. {ECO:0000269|PubMed:18048325}.		ThiC family	IPR002817;IPR025747;	ath:AT2G29630;
259	Radicle vs Rep_Nodule	C.cajan_01573	P29001	Acid beta-fructofuranosidase (EC 3.2.1.26) (Acid invertase) (AI) (Acid sucrose hydrolase) (Vacuolar invertase) [Cleaved into: Acid beta-fructofuranosidase 30 kDa subunit; Acid beta-fructofuranosidase 38 kDa subunit]	INVA	Vigna radiata var. radiata (Mung bean) (Phaseolus aureus)	Active site (1); Binding site (4); Chain (2); Disulfide bond (1); Glycosylation (3); Propeptide (1); Region (3); Signal peptide (1)	PATHWAY: Glycan biosynthesis; sucrose metabolism.	SUBCELLULAR LOCATION: Vacuole {ECO:0000305}.	sucrose alpha-glucosidase activity; sucrose metabolic process	sucrose alpha-glucosidase activity	vacuole	GO:0004575; GO:0005985; GO:0005773	DEVELOPMENTAL STAGE: Appears after germination and maintained at high levels in rapidly growing tissues.	INDUCTION: Regulation of synthesis appears to be related to the growth of seedlings.			Glycosyl hydrolase 32 family	IPR021792;IPR013320;IPR001362;IPR018053;IPR013189;IPR013148;IPR023296;
260	Radicle vs Rep_Nodule	C.cajan_01769	Q0WUQ1	BAG family molecular chaperone regulator 1 (Bcl-2-associated athanogene 1)	BAG1 At5g52060 MSG15.15	Arabidopsis thaliana (Mouse-ear cress)	Beta strand (4); Chain (1); Compositional bias (2); Domain (2); Erroneous initiation (1); Helix (5); Modified residue (1); Turn (1)					mitochondrion	GO:0005739						IPR003103;IPR000626;IPR029071;	ath:AT5G52060;
261	Radicle vs Rep_Nodule	C.cajan_32268	P08995	Nodulin-26 (N-26)		Glycine max (Soybean) (Glycine hispida)	Chain (1); Modified residue (1); Motif (2); Transmembrane (6)		SUBCELLULAR LOCATION: Symbiosome, peribacteroid membrane; Multi-pass membrane protein.	nodulation; transporter activity	transporter activity	integral component of membrane	GO:0016021; GO:0009877; GO:0005215		INDUCTION: During nodulation in legume roots after Rhizobium infection.		DOMAIN: Aquaporins contain two tandem repeats each containing three membrane-spanning domains and a pore-forming loop with the signature motif Asn-Pro-Ala (NPA).	MIP/aquaporin (TC 1.A.8) family, NIP (TC 1.A.8.12) subfamily	IPR023271;IPR000425;IPR022357;	gmx:547904;
262	Radicle vs Rep_Nodule	C.cajan_28498	Q6PDY2	2-aminoethanethiol dioxygenase (EC 1.13.11.19) (Cysteamine dioxygenase)	Ado Gm237	Mus musculus (Mouse)	Chain (1); Erroneous initiation (2)			cysteamine dioxygenase activity	cysteamine dioxygenase activity; metal ion binding	mitochondrion	GO:0047800; GO:0046872; GO:0005739			TISSUE SPECIFICITY: Ubiquitous, with highest expression in brain, heart and skeletal muscle (at protein level). {ECO:0000269|PubMed:17581819}.			IPR012864;IPR014710;IPR011051;	mmu:211488;
263	Radicle vs Rep_Nodule	C.cajan_41160	Q6PDY2	2-aminoethanethiol dioxygenase (EC 1.13.11.19) (Cysteamine dioxygenase)	Ado Gm237	Mus musculus (Mouse)	Chain (1); Erroneous initiation (2)			cysteamine dioxygenase activity	cysteamine dioxygenase activity; metal ion binding	mitochondrion	GO:0047800; GO:0046872; GO:0005739			TISSUE SPECIFICITY: Ubiquitous, with highest expression in brain, heart and skeletal muscle (at protein level). {ECO:0000269|PubMed:17581819}.			IPR012864;IPR014710;IPR011051;	mmu:211488;
264	Radicle vs Rep_Nodule	C.cajan_24517	O82333	Probable indole-3-acetic acid-amido synthetase GH3.1 (EC 6.3.2.-) (Auxin-responsive GH3-like protein 1) (AtGH3-1)	GH3.1 At2g14960 T26I20.12	Arabidopsis thaliana (Mouse-ear cress)	Chain (1)			ligase activity; response to auxin	ligase activity		GO:0016874; GO:0009733		INDUCTION: By auxin. {ECO:0000269|PubMed:15659623}.			IAA-amido conjugating enzyme family	IPR004993;	ath:AT2G14960;
265	Radicle vs Rep_Nodule	C.cajan_41262	Q9LEH3	Peroxidase 15 (Prx15) (EC 1.11.1.7) (Anionic peroxidase)	pod	Ipomoea batatas (Sweet potato) (Convolvulus batatas)	Active site (1); Binding site (1); Chain (1); Disulfide bond (4); Glycosylation (10); Mass spectrometry (1); Metal binding (10); Modified residue (1); Signal peptide (1); Site (1)		SUBCELLULAR LOCATION: Secreted {ECO:0000250|UniProtKB:Q42578, ECO:0000255|PROSITE-ProRule:PRU00297}.	hydrogen peroxide catabolic process; peroxidase activity	heme binding; metal ion binding; peroxidase activity	extracellular region	GO:0005576; GO:0020037; GO:0042744; GO:0046872; GO:0004601					Peroxidase family, Classical plant (class III) peroxidase subfamily	IPR010255;IPR002016;IPR000823;IPR019794;IPR019793;
266	Radicle vs Rep_Nodule	C.cajan_41256	P19172	Acidic endochitinase (EC 3.2.1.14)	CHIB1 At5g24090 MZF18.2	Arabidopsis thaliana (Mouse-ear cress)	Active site (1); Chain (1); Disulfide bond (3); Natural variant (18); Sequence conflict (1); Signal peptide (1)		SUBCELLULAR LOCATION: Secreted, extracellular space. Note=Intercellular space of infected plants.	cellular response to water deprivation; chitinase activity; chitin catabolic process; polysaccharide catabolic process; response to cold; response to light intensity; response to salt stress; response to wounding	chitinase activity	extracellular region	GO:0042631; GO:0006032; GO:0004568; GO:0005576; GO:0000272; GO:0009409; GO:0009642; GO:0009651; GO:0009611		INDUCTION: Expression of the acidic chitinase gene was not detected in normal, untreated plants nor in plants treated with ethylene or salicylic acid.			Glycosyl hydrolase 18 family, Chitinase class III subfamily	IPR001223;IPR001579;IPR013781;IPR017853;	ath:AT5G24090;
267	Radicle vs Rep_Nodule	C.cajan_46091	Q9FMN4	Thioredoxin-like protein Clot (Thioredoxin Clot) (AtClot)	At5g42850 MBD2.4	Arabidopsis thaliana (Mouse-ear cress)	Active site (2); Chain (1); Disulfide bond (1); Domain (1); Sequence conflict (4)			cell redox homeostasis; oxidation-reduction process			GO:0045454; GO:0055114					Thioredoxin family	IPR010357;IPR012336;	ath:AT5G42850;
268	Radicle vs Rep_Imm_Pod	C.cajan_06237	P38094	Protein fluG	fluG acoD AN4819	Emericella nidulans (strain FGSC A4 / ATCC 38163 / CBS 112.46 / NRRL 194 / M139) (Aspergillus nidulans)	Chain (1); Mutagenesis (1)		SUBCELLULAR LOCATION: Cytoplasm.	autolysis; catalytic activity; conidium formation; nitrogen compound metabolic process; positive regulation of conidium formation; positive regulation of sterigmatocystin biosynthetic process; regulation of secondary metabolite biosynthetic process; regulation of sterigmatocystin biosynthetic process; sporocarp development involved in asexual reproduction; sporulation resulting in formation of a …	catalytic activity	cytoplasm	GO:0001896; GO:0003824; GO:0048315; GO:0005737; GO:0006807; GO:0075307; GO:0010914; GO:1900376; GO:0010913; GO:0000905; GO:0030435; GO:0045461					Glutamine synthetase family	IPR006992;IPR014746;IPR008146;	ani:AN4819.2;
269	Radicle vs Rep_Imm_Pod	C.cajan_35785	P81406	NADP-dependent glyceraldehyde-3-phosphate dehydrogenase (EC 1.2.1.9) (Glyceraldehyde-3-phosphate dehydrogenase [NADP(+)]) (Non-phosphorylating glyceraldehyde 3-phosphate dehydrogenase) (Triosephosphate dehydrogenase)	GAPN	Pisum sativum (Garden pea)	Active site (2); Binding site (6); Chain (1); Nucleotide binding (1); Region (2); Site (1)		SUBCELLULAR LOCATION: Cytoplasm.	glyceraldehyde-3-phosphate dehydrogenase (NADP+) (non-phosphorylating) activity	glyceraldehyde-3-phosphate dehydrogenase (NADP+) (non-phosphorylating) activity	cytoplasm	GO:0005737; GO:0008886					Aldehyde dehydrogenase family	IPR016161;IPR016163;IPR016160;IPR029510;IPR016162;IPR015590;
270	Radicle vs Rep_Imm_Pod	C.cajan_39860	A9X7L0	Anthranilate N-methyltransferase (RgANMT) (EC 2.1.1.111)		Ruta graveolens (Common rue)	Active site (1); Binding site (4); Chain (1); Mutagenesis (1)			anthranilate N-methyltransferase activity; O-methyltransferase activity	anthranilate N-methyltransferase activity; O-methyltransferase activity		GO:0008171; GO:0030774		INDUCTION: Up-regulated by yeast elicitor treatment. {ECO:0000269|PubMed:17988223}.	TISSUE SPECIFICITY: Expressed in leaves, flowers, stems and roots. Detected in the vascular tissues in stems, in the rhizodermis or the endodermis of roots, in the inside of carpels, in the central vascular bundles of the syncarp ovary and in the secretory oil glands located around the outer ovary wall. {ECO:0000269|PubMed:17988223}.		Class I-like SAM-binding methyltransferase superfamily, Cation-independent O-methyltransferase family, COMT subfamily	IPR016461;IPR001077;IPR012967;IPR029063;IPR011991;
271	Radicle vs Rep_Imm_Pod	C.cajan_43594	Q9S818	Naringenin,2-oxoglutarate 3-dioxygenase (Naringenin 3-dioxygenase) (EC 1.14.11.9) (F3H) (Flavanone 3-hydroxylase) (Protein TRANSPARENT TESTA 6)	F3H TT6 At3g51240 F24M12.280	Arabidopsis thaliana (Mouse-ear cress)	Chain (1); Domain (1); Metal binding (4); Mutagenesis (1); Natural variant (5)	PATHWAY: Secondary metabolite biosynthesis; flavonoid biosynthesis.		flavonoid biosynthetic process; naringenin 3-dioxygenase activity; response to UV-B	ATP binding; L-ascorbic acid binding; metal ion binding; naringenin 3-dioxygenase activity		GO:0005524; GO:0031418; GO:0009813; GO:0046872; GO:0045486; GO:0010224					Iron/ascorbate-dependent oxidoreductase family	IPR026992;IPR027443;IPR005123;	ath:AT3G51240;
272	Radicle vs Rep_Imm_Pod	C.cajan_42196	Q9ZUC1	Quinone oxidoreductase-like protein At1g23740, chloroplastic (EC 1.-.-.-)	At1g23740 F5O8.29	Arabidopsis thaliana (Mouse-ear cress)	Chain (1); Erroneous initiation (1); Transit peptide (1)		SUBCELLULAR LOCATION: Plastid, chloroplast {ECO:0000305}.	2-alkenal reductase (NADP+) activity; enone reductase activity; oxidation-reduction process; response to cold	2-alkenal reductase (NADP+) activity; enone reductase activity; zinc ion binding	apoplast; chloroplast; chloroplast envelope; chloroplast stroma; stromule; thylakoid	GO:0035798; GO:0048046; GO:0009507; GO:0009941; GO:0009570; GO:0035671; GO:0055114; GO:0009409; GO:0010319; GO:0009579; GO:0008270					Zinc-containing alcohol dehydrogenase family, Quinone oxidoreductase subfamily	IPR013154;IPR002085;IPR011032;IPR016040;IPR002364;	ath:AT1G23740;
273	Radicle vs Rep_Imm_Pod	C.cajan_31227	Q7X9A0	Ribulose bisphosphate carboxylase/oxygenase activase 1, chloroplastic (RA 1) (RuBisCO activase 1) (RuBisCO activase alpha form)	RCA1	Larrea tridentata (Creosote bush) (Zygophyllum tridentatum)	Chain (1); Helix (4); Nucleotide binding (1); Transit peptide (1); Turn (1)		SUBCELLULAR LOCATION: Plastid, chloroplast stroma {ECO:0000250}.		ATP binding	chloroplast	GO:0005524; GO:0009507					RuBisCO activase family	IPR003959;IPR027417;
274	Radicle vs Rep_Imm_Pod	C.cajan_42683	Q9FH05	Serine carboxypeptidase-like 42 (EC 3.4.16.-)	SCPL42 At5g42240 K5J14.4	Arabidopsis thaliana (Mouse-ear cress)	Active site (3); Chain (1); Disulfide bond (3); Glycosylation (5); Signal peptide (1)		SUBCELLULAR LOCATION: Secreted {ECO:0000305}.	serine-type carboxypeptidase activity	serine-type carboxypeptidase activity	cell wall; extracellular region	GO:0005618; GO:0005576; GO:0004185			TISSUE SPECIFICITY: Expression not detected. {ECO:0000269|PubMed:15908604}.		Peptidase S10 family	IPR029058;IPR001563;IPR018202;	ath:AT5G42240;
275	Radicle vs Rep_Stem	C.cajan_35785	P81406	NADP-dependent glyceraldehyde-3-phosphate dehydrogenase (EC 1.2.1.9) (Glyceraldehyde-3-phosphate dehydrogenase [NADP(+)]) (Non-phosphorylating glyceraldehyde 3-phosphate dehydrogenase) (Triosephosphate dehydrogenase)	GAPN	Pisum sativum (Garden pea)	Active site (2); Binding site (6); Chain (1); Nucleotide binding (1); Region (2); Site (1)		SUBCELLULAR LOCATION: Cytoplasm.	glyceraldehyde-3-phosphate dehydrogenase (NADP+) (non-phosphorylating) activity	glyceraldehyde-3-phosphate dehydrogenase (NADP+) (non-phosphorylating) activity	cytoplasm	GO:0005737; GO:0008886					Aldehyde dehydrogenase family	IPR016161;IPR016163;IPR016160;IPR029510;IPR016162;IPR015590;
276	Radicle vs Sen_Stem	C.cajan_22471	P28759	Superoxide dismutase [Fe], chloroplastic (EC 1.15.1.1)	SODB	Glycine max (Soybean) (Glycine hispida)	Chain (1); Metal binding (4); Transit peptide (1)		SUBCELLULAR LOCATION: Plastid, chloroplast.	superoxide dismutase activity	metal ion binding; superoxide dismutase activity	chloroplast	GO:0009507; GO:0046872; GO:0004784					Iron/manganese superoxide dismutase family	IPR001189;IPR019833;IPR019832;IPR019831;	gmx:547823;
277	Radicle vs Sen_Leaf	C.cajan_06879	Q9ZVL6	UPF0603 protein At1g54780, chloroplastic (Thylakoid lumen 18.3 kDa protein)	At1g54780 T22H22.19	Arabidopsis thaliana (Mouse-ear cress)	Beta strand (5); Chain (1); Helix (8); Transit peptide (2); Transmembrane (1); Turn (2)		SUBCELLULAR LOCATION: Plastid, chloroplast thylakoid membrane {ECO:0000269|PubMed:11719511}; Single-pass membrane protein {ECO:0000269|PubMed:11719511}; Lumenal side {ECO:0000269|PubMed:11719511}.	acid phosphatase activity; dephosphorylation; photosystem II repair	acid phosphatase activity	chloroplast; chloroplast thylakoid; chloroplast thylakoid membrane; integral component of membrane; thylakoid; thylakoid lumen	GO:0003993; GO:0009507; GO:0009534; GO:0009535; GO:0016311; GO:0016021; GO:0010206; GO:0009579; GO:0031977					UPF0603 family	IPR007621;	ath:AT1G54780;
278	Radicle vs Sen_Leaf	C.cajan_09072	P33629	Tubulin alpha chain	TUBA	Prunus dulcis (Almond) (Amygdalus dulcis)	Chain (1); Modified residue (1); Nucleotide binding (1); Site (1)		SUBCELLULAR LOCATION: Cytoplasm, cytoskeleton.	GTPase activity; microtubule-based process; protein polymerization	GTPase activity; GTP binding; structural constituent of cytoskeleton	cytoplasm; microtubule	GO:0005525; GO:0003924; GO:0005737; GO:0005874; GO:0007017; GO:0051258; GO:0005200					Tubulin family	IPR002452;IPR008280;IPR000217;IPR018316;IPR023123;IPR017975;IPR003008;
279	Radicle vs Sen_Leaf	C.cajan_10724	Q9ZVN2	Acyltransferase-like protein At1g54570, chloroplastic (EC 2.3.1.-)	At1g54570 T22H22.2	Arabidopsis thaliana (Mouse-ear cress)	Chain (1); Transit peptide (1)		SUBCELLULAR LOCATION: Plastid, chloroplast, plastoglobule {ECO:0000269|PubMed:16414959, ECO:0000269|PubMed:16461379}.	diacylglycerol O-acyltransferase activity; phytol metabolic process; triglyceride biosynthetic process	diacylglycerol O-acyltransferase activity	chloroplast; plastoglobule	GO:0009507; GO:0004144; GO:0033306; GO:0010287; GO:0019432					Diacylglycerol acyltransferase family	IPR029058;IPR007130;	ath:AT1G54570;
280	Radicle vs Sen_Leaf	C.cajan_22728	P49599	Protein phosphatase 2C 57 (AtPP2C57) (EC 3.1.3.16) (Protein phosphatase 2C PPH1) (PP2C PPH1)	PPH1 At4g27800 T27E11.40	Arabidopsis thaliana (Mouse-ear cress)	Alternative sequence (4); Chain (1); Domain (1); Erroneous gene model prediction (1); Frameshift (1); Metal binding (5); Sequence conflict (4); Transmembrane (1)		SUBCELLULAR LOCATION: Membrane {ECO:0000305}; Single-pass membrane protein {ECO:0000305}.	dephosphorylation; phosphatase activity; photosynthetic electron transport chain; photosystem stoichiometry adjustment; protein dephosphorylation; protein serine/threonine phosphatase activity	metal ion binding; phosphatase activity; protein serine/threonine phosphatase activity	chloroplast; chloroplast stroma; cytoplasm; integral component of membrane; nucleolus; nucleus; thylakoid	GO:0009507; GO:0009570; GO:0005737; GO:0016311; GO:0016021; GO:0046872; GO:0005730; GO:0005634; GO:0016791; GO:0009767; GO:0080005; GO:0006470; GO:0004722; GO:0009579					PP2C family	IPR001932;IPR000222;IPR015655;	ath:AT4G27800;
281	Radicle vs Sen_Leaf	C.cajan_00353	O04006	Photosystem I reaction center subunit VI, chloroplastic (PSI-H) (Light-harvesting complex I 11 kDa protein)	PSAH	Brassica campestris (Field mustard)	Chain (1); Transit peptide (1); Transmembrane (1)		SUBCELLULAR LOCATION: Plastid, chloroplast thylakoid membrane {ECO:0000250}; Single-pass membrane protein {ECO:0000250}.	photosynthesis		chloroplast; integral component of membrane; photosystem I reaction center	GO:0009507; GO:0016021; GO:0015979; GO:0009538					PsaH family	IPR004928;IPR029027;
282	Radicle vs Sen_Leaf	C.cajan_04441	I1KNF1	Uncharacterized protein		Glycine max (Soybean) (Glycine hispida)
283	Radicle vs Sen_Leaf	C.cajan_26657	C6T7E8	Uncharacterized protein		Glycine max (Soybean) (Glycine hispida)													IPR011692;	gmx:100784767;
284	Radicle vs Sen_Leaf	C.cajan_45190	Q40588	L-ascorbate oxidase (ASO) (Ascorbase) (EC 1.10.3.3)	AAO	Nicotiana tabacum (Common tobacco)	Chain (1); Disulfide bond (2); Domain (3); Glycosylation (5); Metal binding (12); Signal peptide (1)		SUBCELLULAR LOCATION: Secreted {ECO:0000305}.	L-ascorbate oxidase activity	copper ion binding; L-ascorbate oxidase activity	extracellular region	GO:0008447; GO:0005507; GO:0005576			TISSUE SPECIFICITY: Highly expressed in young and growing tissues.		Multicopper oxidase family	IPR001117;IPR011706;IPR011707;IPR002355;IPR008972;IPR017760;
285	Radicle vs Sen_Leaf	C.cajan_37179	O81360	Zeaxanthin epoxidase, chloroplastic (EC 1.14.13.90) (PA-ZE)		Prunus armeniaca (Apricot) (Armeniaca vulgaris)	Chain (1); Domain (1); Nucleotide binding (2); Transit peptide (1)	PATHWAY: Plant hormone biosynthesis; abscisate biosynthesis.	SUBCELLULAR LOCATION: Plastid, chloroplast {ECO:0000250}.	abscisic acid biosynthetic process; antheraxanthin epoxidase activity; zeaxanthin epoxidase [overall] activity; zeaxanthin epoxidase activity	antheraxanthin epoxidase activity; zeaxanthin epoxidase [overall] activity; zeaxanthin epoxidase activity	chloroplast; membrane	GO:0009688; GO:0052663; GO:0009507; GO:0016020; GO:0009540; GO:0052662						IPR000253;IPR002938;IPR003042;IPR008984;IPR017079;
286	Radicle vs Sen_Leaf	C.cajan_43412	F4HVY0	Protein ECERIFERUM 1	CER1 At1g02205 T7I23.10	Arabidopsis thaliana (Mouse-ear cress)	Alternative sequence (2); Chain (1); Compositional bias (1); Erroneous gene model prediction (1); Erroneous termination (1); Frameshift (1); Mutagenesis (3); Sequence conflict (15); Transmembrane (5)		SUBCELLULAR LOCATION: Endoplasmic reticulum membrane {ECO:0000269|PubMed:19892830, ECO:0000269|PubMed:22773744}; Multi-pass membrane protein {ECO:0000269|PubMed:19892830, ECO:0000269|PubMed:22773744}.	fatty acid biosynthetic process; oxidoreductase activity	iron ion binding; oxidoreductase activity	endoplasmic reticulum; integral component of membrane	GO:0005783; GO:0006633; GO:0016021; GO:0005506; GO:0016491		INDUCTION: Down regulated by cold and dark stresses. Up-regulated by low humidity, osmotic stress and abscisic acid treatment. No effet of methyl jasmonate, GA3, salicylic acid, cytokinin or auxin treatments. {ECO:0000269|PubMed:19819982, ECO:0000269|PubMed:21386033}.	TISSUE SPECIFICITY: Expressed in seedlings, stems, leaves, flowers, fruits and siliques. Not detected in roots, pollen and seeds. Expressed in trichomes, cotyledons, shoot apical meristem and leaf primordia. Preferentially associated with young leaves rather than mature leaves. Expressed in the epidermis of the stem and caulines leaves, in the carpels and the sepals. {ECO:0000269|PubMed:21386033,…		Sterol desaturase family	IPR006694;IPR021940;	ath:AT1G02205;
287	Radicle vs Rep_Petal	C.cajan_15399	P38605	Cycloartenol synthase (AtCYC) (EC 5.4.99.8) (2,3-epoxysqualene--cycloartenol cyclase)	CAS1 CYC At2g07050 T4E14.16	Arabidopsis thaliana (Mouse-ear cress)	Active site (2); Chain (1); Mutagenesis (9); Repeat (5); Sequence conflict (1)			cycloartenol synthase activity; pentacyclic triterpenoid biosynthetic process; pollen development; thylakoid membrane organization	cycloartenol synthase activity	vacuole	GO:0016871; GO:0019745; GO:0009555; GO:0010027; GO:0005773			TISSUE SPECIFICITY: Expressed in roots, stems, leaves, inflorescences and siliques. {ECO:0000269|PubMed:16531458}.		Terpene cyclase/mutase family	IPR001330;IPR018333;IPR002365;IPR008930;	ath:AT2G07050;
288	Radicle vs Rep_Petal	C.cajan_00334	Q9ZSY8	Auxin-responsive protein IAA27 (Auxin-induced protein 27) (Indoleacetic acid-induced protein 27) (Phytochrome-associated protein 2)	IAA27 PAP2 At4g29080 F19B15.110	Arabidopsis thaliana (Mouse-ear cress)	Chain (1); Domain (1); Motif (1)		SUBCELLULAR LOCATION: Nucleus {ECO:0000250}.	auxin-activated signaling pathway; response to auxin; sequence-specific DNA binding transcription factor activity; transcription, DNA-templated	sequence-specific DNA binding transcription factor activity	nucleus	GO:0009734; GO:0005634; GO:0009733; GO:0003700; GO:0006351		INDUCTION: By auxin. {ECO:0000250}.		DOMAIN: The N-terminal half of the protein contains two conserved domains I and II. Domain I includes a slightly degenerated ERF-associated amphiphilic repression (EAR) motif which seems to be involved in the activity of transcriptional repression. Domain II is required for the correct degradation of the protein through the SCF-mediated ubiquitin-proteasome pathway. Interactions between Aux/IAA p…	Aux/IAA family	IPR003311;IPR011525;	ath:AT4G29080;
289	Radicle vs Rep_Petal	C.cajan_27107	Q9SSG3	HIPL1 protein	HIPL1 At1g74790 F25A4.24	Arabidopsis thaliana (Mouse-ear cress)	Chain (1); Erroneous gene model prediction (1); Glycosylation (15); Lipidation (1); Propeptide (1); Signal peptide (1)		SUBCELLULAR LOCATION: Cell membrane; Lipid-anchor, GPI-anchor.	carbohydrate metabolic process; oxidoreductase activity, acting on the CH-OH group of donors, quinone or similar compound as acceptor	oxidoreductase activity, acting on the CH-OH group of donors, quinone or similar compound as acceptor; quinone binding	anchored component of membrane; anchored component of plasma membrane; plasma membrane	GO:0031225; GO:0046658; GO:0005975; GO:0016901; GO:0005886; GO:0048038					PQQ oxidoreductase GdhB family	IPR011042;IPR012938;IPR011041;	ath:AT1G74790;
290	Radicle vs Rep_Petal	C.cajan_24000	Q9T0A0	Long chain acyl-CoA synthetase 4 (EC 6.2.1.3)	LACS4 At4g23850 T32A16_20	Arabidopsis thaliana (Mouse-ear cress)	Chain (1); Nucleotide binding (1); Region (1)	PATHWAY: Lipid metabolism; fatty acid metabolism.		fatty acid metabolic process; long-chain fatty acid-CoA ligase activity	ATP binding; long-chain fatty acid-CoA ligase activity	Golgi apparatus; plasma membrane	GO:0005524; GO:0005794; GO:0006631; GO:0004467; GO:0005886					ATP-dependent AMP-binding enzyme family	IPR020845;IPR000873;	ath:AT4G23850;
291	Radicle vs Rep_Petal	C.cajan_43412	F4HVY0	Protein ECERIFERUM 1	CER1 At1g02205 T7I23.10	Arabidopsis thaliana (Mouse-ear cress)	Alternative sequence (2); Chain (1); Compositional bias (1); Erroneous gene model prediction (1); Erroneous termination (1); Frameshift (1); Mutagenesis (3); Sequence conflict (15); Transmembrane (5)		SUBCELLULAR LOCATION: Endoplasmic reticulum membrane {ECO:0000269|PubMed:19892830, ECO:0000269|PubMed:22773744}; Multi-pass membrane protein {ECO:0000269|PubMed:19892830, ECO:0000269|PubMed:22773744}.	fatty acid biosynthetic process; oxidoreductase activity	iron ion binding; oxidoreductase activity	endoplasmic reticulum; integral component of membrane	GO:0005783; GO:0006633; GO:0016021; GO:0005506; GO:0016491		INDUCTION: Down regulated by cold and dark stresses. Up-regulated by low humidity, osmotic stress and abscisic acid treatment. No effet of methyl jasmonate, GA3, salicylic acid, cytokinin or auxin treatments. {ECO:0000269|PubMed:19819982, ECO:0000269|PubMed:21386033}.	TISSUE SPECIFICITY: Expressed in seedlings, stems, leaves, flowers, fruits and siliques. Not detected in roots, pollen and seeds. Expressed in trichomes, cotyledons, shoot apical meristem and leaf primordia. Preferentially associated with young leaves rather than mature leaves. Expressed in the epidermis of the stem and caulines leaves, in the carpels and the sepals. {ECO:0000269|PubMed:21386033,…		Sterol desaturase family	IPR006694;IPR021940;	ath:AT1G02205;
292	Radicle vs Rep_Sepal	C.cajan_14002	Q9LRR9	Peroxisomal (S)-2-hydroxy-acid oxidase GLO1 (EC 1.1.3.15) (Glycolate oxidase 1) (AtGLO1) (GOX 1) (Short chain alpha-hydroxy acid oxidase GLO1)	GLO1 At3g14420 MAO2.2	Arabidopsis thaliana (Mouse-ear cress)	Active site (1); Alternative sequence (1); Binding site (8); Chain (1); Domain (1); Erroneous initiation (1); Modified residue (1); Motif (1); Nucleotide binding (1); Sequence conflict (3)	PATHWAY: Photosynthesis; photorespiration; glycine from 2-phosphoglycolate: step 2/3.	SUBCELLULAR LOCATION: Peroxisome {ECO:0000269|PubMed:12154131, ECO:0000269|PubMed:17951448}.	defense response to bacterium; glycolate oxidase activity; hydrogen peroxide biosynthetic process; long-chain-(S)-2-hydroxy-long-chain-acid oxidase activity; medium-chain-(S)-2-hydroxy-acid oxidase activity; oxidative photosynthetic carbon pathway; response to cytokinin; very-long-chain-(S)-2-hydroxy-acid oxidase activity	FMN binding; glycolate oxidase activity; long-chain-(S)-2-hydroxy-long-chain-acid oxidase activity; medium-chain-(S)-2-hydroxy-acid oxidase activity; very-long-chain-(S)-2-hydroxy-acid oxidase activity	apoplast; chloroplast; chloroplast stroma; cytosolic ribosome; membrane; nucleus; peroxisome; plasmodesma	GO:0010181; GO:0048046; GO:0009507; GO:0009570; GO:0022626; GO:0042742; GO:0008891; GO:0050665; GO:0052853; GO:0052854; GO:0016020; GO:0005634; GO:0009854; GO:0005777; GO:0009506; GO:0009735; GO:0052852					FMN-dependent alpha-hydroxy acid dehydrogenase family	IPR013785;IPR012133;IPR000262;IPR008259;	ath:AT3G14420;
293	Radicle vs Rep_Sepal	C.cajan_35518	Q9SXS2	Probable sulfate transporter 3.3 (AST91)	SULTR3;3 At1g23090 T26J12.13	Arabidopsis thaliana (Mouse-ear cress)	Chain (1); Domain (1); Sequence conflict (1); Topological domain (13); Transmembrane (12)		SUBCELLULAR LOCATION: Membrane {ECO:0000305}; Multi-pass membrane protein {ECO:0000305}.	secondary active sulfate transmembrane transporter activity; symporter activity	secondary active sulfate transmembrane transporter activity; symporter activity	integral component of membrane	GO:0016021; GO:0008271; GO:0015293			TISSUE SPECIFICITY: Expressed only in leaves. {ECO:0000269|Ref.4}.		SLC26A/SulP transporter (TC 2.A.53) family	IPR018045;IPR002645;IPR001902;IPR011547;	ath:AT1G23090;
294	Radicle vs Rep_Mat_Pod	C.cajan_22560	O97237	GRIP and coiled-coil domain-containing protein PFC0235w	PFC0235w	Plasmodium falciparum (isolate 3D7)	Chain (1); Coiled coil (2); Compositional bias (2); Domain (1)			protein targeting to Golgi			GO:0000042						IPR000237;	pfa:PFC0235w;
295	Radicle vs Rep_Imm_Seed	C.cajan_04929	Q42371	LRR receptor-like serine/threonine-protein kinase ERECTA (EC 2.7.11.1) (Protein QUANTITATIVE RESISTANCE TO PLECTOSPHAERELLA 1) (Protein QUANTITATIVE RESISTANCE TO RALSTONIA SOLANACEARUM 1) (Protein TRANSPIRATION EFFICIENCY 1)	ERECTA ER QRP1 QRS1 TE1 At2g26330 T1D16.3	Arabidopsis thaliana (Mouse-ear cress)	Active site (1); Binding site (1); Chain (1); Domain (1); Glycosylation (11); Modified residue (2); Mutagenesis (3); Natural variant (2); Nucleotide binding (1); Repeat (20); Signal peptide (1); Topological domain (2); Transmembrane (1)		SUBCELLULAR LOCATION: Cell membrane {ECO:0000269|PubMed:22241782, ECO:0000303|PubMed:8624444}; Single-pass type I membrane protein {ECO:0000305}.	defense response to bacterium; defense response to fungus; inflorescence morphogenesis; leaf morphogenesis; plant-type cell wall organization; polarity specification of adaxial/abaxial axis; protein serine/threonine kinase activity; regulation of cell adhesion; regulation of cell division; regulation of cell growth; regulation of organ morphogenesis; stomatal complex morphogenesis; transmembrane …	ATP binding; protein serine/threonine kinase activity; transmembrane receptor protein kinase activity	integral component of membrane; mitochondrion	GO:0005524; GO:0042742; GO:0050832; GO:0048281; GO:0016021; GO:0009965; GO:0005739; GO:0009664; GO:0009944; GO:0004674; GO:0030155; GO:0051302; GO:0001558; GO:2000027; GO:0010103; GO:0019199; GO:0010148	DEVELOPMENTAL STAGE: Strongly expressed in organ primordia and immature organs but weakly in mature organs. Observed in SAM at low levels during the vegetative growth with an increase at the transition to the reproductive growth phase. At the reproductive stage, localized in the young developing flowers. Expressed in inflorescence meristem and is up-regulated during flower initiation and formatio…		TISSUE SPECIFICITY: Mostly expressed in shoot apical meristems (SAM), organ primordia, flowers, siliques and young rosette leaves, and, to a lower extent, in stems and cauline leaves. Expressed in growing inflorescence stems and pedicels. Detected in epidermis, phloem and xylem. {ECO:0000269|PubMed:22474391, ECO:0000269|PubMed:8624444, ECO:0000269|PubMed:9750343}.	DOMAIN: The kinase domain is not required for ligand binding. {ECO:0000269|PubMed:22241782}.	Protein kinase superfamily, Ser/Thr protein kinase family	IPR011009;IPR001611;IPR013210;IPR000719;IPR017441;IPR008271;	ath:AT2G26330;
296	Radicle vs Rep_Imm_Seed	C.cajan_08007	M1BY87	Uncharacterized protein	PGSC0003DMG400021603	Solanum tuberosum (Potato)													IPR006041;
297	Radicle vs Rep_Imm_Seed	C.cajan_03180	O81852	Bifunctional aspartokinase/homoserine dehydrogenase 2, chloroplastic (AK-HD 2) (AK-HSDH 2) (Beta-aspartyl phosphate homoserine 2) [Includes: Aspartokinase (EC 2.7.2.4); Homoserine dehydrogenase (EC 1.1.1.3)]	AKHSDH2 AK-HSDH II At4g19710 T16H5.70	Arabidopsis thaliana (Mouse-ear cress)	Alternative sequence (1); Chain (1); Domain (2); Mutagenesis (4); Nucleotide binding (1); Region (3); Transit peptide (1)	PATHWAY: Amino-acid biosynthesis; L-lysine biosynthesis via DAP pathway; (S)-tetrahydrodipicolinate from L-aspartate: step 1/4.; PATHWAY: Amino-acid biosynthesis; L-methionine biosynthesis via de novo pathway; L-homoserine from L-aspartate: step 1/3.; PATHWAY: Amino-acid biosynthesis; L-methionine biosynthesis via de novo pathway; L-homoserine from L-aspartate: step 3/3.; PATHWAY: Amino-acid bios…	SUBCELLULAR LOCATION: Plastid, chloroplast.	aspartate kinase activity; homoserine dehydrogenase activity; lysine biosynthetic process via diaminopimelate; methionine biosynthetic process; threonine biosynthetic process	amino acid binding; aspartate kinase activity; ATP binding; homoserine dehydrogenase activity; NADP binding	chloroplast; chloroplast stroma	GO:0005524; GO:0050661; GO:0016597; GO:0004072; GO:0009507; GO:0009570; GO:0004412; GO:0009089; GO:0009086; GO:0009088					Aspartokinase family; Homoserine dehydrogenase family	IPR002912;IPR001048;IPR005106;IPR001341;IPR018042;IPR011147;IPR001342;IPR019811;IPR016040;	ath:AT4G19710;
298	Radicle vs Rep_Imm_Seed	C.cajan_43594	Q9S818	Naringenin,2-oxoglutarate 3-dioxygenase (Naringenin 3-dioxygenase) (EC 1.14.11.9) (F3H) (Flavanone 3-hydroxylase) (Protein TRANSPARENT TESTA 6)	F3H TT6 At3g51240 F24M12.280	Arabidopsis thaliana (Mouse-ear cress)	Chain (1); Domain (1); Metal binding (4); Mutagenesis (1); Natural variant (5)	PATHWAY: Secondary metabolite biosynthesis; flavonoid biosynthesis.		flavonoid biosynthetic process; naringenin 3-dioxygenase activity; response to UV-B	ATP binding; L-ascorbic acid binding; metal ion binding; naringenin 3-dioxygenase activity		GO:0005524; GO:0031418; GO:0009813; GO:0046872; GO:0045486; GO:0010224					Iron/ascorbate-dependent oxidoreductase family	IPR026992;IPR027443;IPR005123;	ath:AT3G51240;
299	Hypocotyl vs Embryo	C.cajan_14026	P06183	Photosystem II 10 kDa polypeptide, chloroplastic (Light-inducible tissue-specific ST-LS1 protein)	PSBR	Solanum tuberosum (Potato)	Chain (1); Sequence conflict (2); Transit peptide (1)		SUBCELLULAR LOCATION: Plastid, chloroplast thylakoid membrane. Note=Associated with the photosystem II complex.	photosynthesis		chloroplast; photosystem II oxygen evolving complex	GO:0009507; GO:0015979; GO:0009654		INDUCTION: By light.			PsbR family	IPR006814;	sot:102586254;
300	Hypocotyl vs Embryo	C.cajan_00962	P13089	Auxin-induced protein AUX28	AUX28	Glycine max (Soybean) (Glycine hispida)	Chain (1); Domain (1); Motif (1)		SUBCELLULAR LOCATION: Nucleus {ECO:0000250}.	auxin-activated signaling pathway; regulation of transcription, DNA-templated; transcription, DNA-templated		nucleus	GO:0009734; GO:0005634; GO:0006355; GO:0006351		INDUCTION: By auxin.		DOMAIN: The N-terminal half of the protein contains two conserved domains I and II. Domain I includes a slightly degenerated ERF-associated amphiphilic repression (EAR) motif which seems to be involved in the activity of transcriptional repression. Domain II is required for the correct degradation of the protein through the SCF-mediated ubiquitin-proteasome pathway. Interactions between Aux/IAA p…	Aux/IAA family	IPR003311;IPR011525;	gmx:547965;
301	Hypocotyl vs Embryo	C.cajan_04469	P31239	1-aminocyclopropane-1-carboxylate oxidase (ACC oxidase) (EC 1.14.17.4) (Ethylene-forming enzyme) (EFE)	ACO	Pisum sativum (Garden pea)	Chain (1); Domain (1); Metal binding (3)	PATHWAY: Alkene biosynthesis; ethylene biosynthesis via S-adenosyl-L-methionine; ethylene from S-adenosyl-L-methionine: step 2/2.		1-aminocyclopropane-1-carboxylate oxidase activity; ethylene biosynthetic process; fruit ripening; oxidoreductase activity, acting on paired donors, with incorporation or reduction of molecular oxygen, 2-oxoglutarate as one donor, and incorporation of one atom each of oxygen into both donors	1-aminocyclopropane-1-carboxylate oxidase activity; L-ascorbic acid binding; metal ion binding; oxidoreductase activity, acting on paired donors, with incorporation or reduction of molecular oxygen, 2-oxoglutarate as one donor, and incorporation of one atom each of oxygen into both donors		GO:0009815; GO:0031418; GO:0009693; GO:0009835; GO:0046872; GO:0016706	DEVELOPMENTAL STAGE: Expressed during fruit ripening.				Iron/ascorbate-dependent oxidoreductase family	IPR026992;IPR027443;IPR005123;
302	Hypocotyl vs Embryo	C.cajan_44558	K7LYP3	Uncharacterized protein (Fragment)		Glycine max (Soybean) (Glycine hispida)	Non-terminal residue (1)
303	Hypocotyl vs Embryo	C.cajan_46537	Q9ZQX0	Albumin-1 (A1) [Cleaved into: Albumin-1 chain b (A1b) (Leginsulin); Albumin-1 chain a (A1a)]		Glycine soja (Wild soybean)	Chain (2); Disulfide bond (3); Propeptide (2); Signal peptide (1)			pathogenesis	nutrient reservoir activity		GO:0045735; GO:0009405				DOMAIN: The presence of a 'disulfide through disulfide knot' structurally defines this protein as a knottin. {ECO:0000250}.		IPR012512;
304	Hypocotyl vs Seedling_Shoot	C.cajan_20903	Q84KJ5	Cryptochrome DASH, chloroplastic/mitochondrial (Cryptochrome-3)	CRYD CRY3 At5g24850 F6A4.60	Arabidopsis thaliana (Mouse-ear cress)	Beta strand (14); Binding site (5); Chain (1); Domain (1); Erroneous initiation (2); Helix (26); Mutagenesis (1); Nucleotide binding (1); Transit peptide (1); Turn (4)		SUBCELLULAR LOCATION: Plastid, chloroplast {ECO:0000269|PubMed:12834405}. Mitochondrion {ECO:0000269|PubMed:12834405}.	DNA photolyase activity; DNA repair; photoreceptor activity; protein-chromophore linkage	ATP binding; DNA binding; DNA photolyase activity; photoreceptor activity	chloroplast; mitochondrion	GO:0005524; GO:0003677; GO:0003913; GO:0006281; GO:0009507; GO:0005739; GO:0009881; GO:0018298					DNA photolyase class-1 family	IPR002081;IPR014133;IPR006050;IPR005101;IPR014729;	ath:AT5G24850;
305	Hypocotyl vs Seedling_Shoot	C.cajan_16800	O65390	Aspartic proteinase A1 (EC 3.4.23.-)	APA1 PRA1 At1g11910 F12F1.24	Arabidopsis thaliana (Mouse-ear cress)	Active site (2); Chain (1); Disulfide bond (6); Domain (1); Glycosylation (1); Propeptide (1); Signal peptide (1)		SUBCELLULAR LOCATION: Vacuole {ECO:0000269|PubMed:17012602}. Note=Located in protein storage vacuoles (PSV) of the embryo.	aspartic-type endopeptidase activity; endopeptidase activity; lipid metabolic process; proteolysis; response to cytokinin; response to salt stress	aspartic-type endopeptidase activity; endopeptidase activity	cytosol; plasmodesma; vacuole	GO:0004190; GO:0005829; GO:0004175; GO:0006629; GO:0009506; GO:0006508; GO:0009735; GO:0009651; GO:0005773		INDUCTION: By light and during senescence. {ECO:0000269|PubMed:12230581, ECO:0000269|PubMed:12947053}.	TISSUE SPECIFICITY: Expressed in roots, leaves, stems, petals, carpels, seed pods and dry seeds. {ECO:0000269|PubMed:12230581}.		Peptidase A1 family	IPR001461;IPR001969;IPR021109;IPR007856;IPR008138;IPR011001;IPR008139;	ath:AT1G11910;
306	Hypocotyl vs Seedling_Shoot	C.cajan_00680	P46488	Malate dehydrogenase, glyoxysomal (EC 1.1.1.37)	MDHG	Cucumis sativus (Cucumber)	Active site (1); Binding site (7); Chain (1); Nucleotide binding (2); Transit peptide (1)		SUBCELLULAR LOCATION: Glyoxysome.	glyoxylate cycle; L-malate dehydrogenase activity; malate metabolic process; tricarboxylic acid cycle	L-malate dehydrogenase activity	glyoxysome	GO:0030060; GO:0006097; GO:0009514; GO:0006108; GO:0006099					LDH/MDH superfamily, MDH type 1 family	IPR001557;IPR022383;IPR001236;IPR015955;IPR001252;IPR010097;IPR016040;
307	Hypocotyl vs Seedling_Shoot	C.cajan_41883	Q570S7	Cellulose synthase-like protein G1 (AtCslG1) (EC 2.4.1.-)	CSLG1 At4g24010 T19F6.17 T32A16.180	Arabidopsis thaliana (Mouse-ear cress)	Active site (2); Chain (1); Erroneous gene model prediction (3); Transmembrane (7)		SUBCELLULAR LOCATION: Golgi apparatus membrane {ECO:0000305}; Multi-pass membrane protein {ECO:0000305}.	cellulose biosynthetic process; cellulose synthase (UDP-forming) activity; cell wall organization	cellulose synthase (UDP-forming) activity	Golgi apparatus; integral component of membrane	GO:0005794; GO:0071555; GO:0030244; GO:0016760; GO:0016021			TISSUE SPECIFICITY: Expressed in young seedlings, primarily in the vascular tissue. {ECO:0000269|PubMed:11554468}.		Glycosyltransferase 2 family, Plant cellulose synthase-like G subfamily	IPR005150;IPR029044;	ath:AT4G24010;
308	Hypocotyl vs Seedling_Shoot	C.cajan_41787	O98997	Ribulose bisphosphate carboxylase/oxygenase activase, chloroplastic (RA) (RuBisCO activase)	RCA	Vigna radiata var. radiata (Mung bean) (Phaseolus aureus)	Chain (1); Nucleotide binding (1); Transit peptide (1)		SUBCELLULAR LOCATION: Plastid, chloroplast stroma.		ATP binding	chloroplast	GO:0005524; GO:0009507					RuBisCO activase family	IPR003959;IPR027417;
309	Hypocotyl vs Seedling_Shoot	C.cajan_28060	Q9FH37	Transcription factor ILR3 (Basic helix-loop-helix protein 105) (AtbHLH105) (bHLH 105) (Protein IAA-LEUCINE RESISTANT 3) (Transcription factor EN 133) (bHLH transcription factor bHLH105)	ILR3 BHLH105 EN133 At5g54680 K5F14.2	Arabidopsis thaliana (Mouse-ear cress)	Chain (1); Domain (1); Mutagenesis (1); Sequence conflict (1)		SUBCELLULAR LOCATION: Nucleus {ECO:0000255|PROSITE-ProRule:PRU00981}.	regulation of transcription, DNA-templated; sequence-specific DNA binding transcription factor activity; transcription, DNA-templated	DNA binding; sequence-specific DNA binding transcription factor activity	nucleus	GO:0003677; GO:0005634; GO:0006355; GO:0003700; GO:0006351			TISSUE SPECIFICITY: Widely expressed throughout development, mostly in vasculatures. {ECO:0000269|PubMed:17028341}.			IPR011598;	ath:AT5G54680;
310	Hypocotyl vs Seedling_Root	C.cajan_21439	O48963	Phototropin-1 (EC 2.7.11.1) (Non-phototropic hypocotyl protein 1) (Root phototropism protein 1)	PHOT1 JK224 NPH1 RPT1 At3g45780 T6D9_110	Arabidopsis thaliana (Mouse-ear cress)	Active site (1); Beta strand (10); Binding site (9); Chain (1); Disulfide bond (1); Domain (5); Helix (10); Modified residue (9); Mutagenesis (4); Nucleotide binding (3); Region (1); Turn (1)		SUBCELLULAR LOCATION: Cell membrane; Peripheral membrane protein. Cytoplasm.	blue light photoreceptor activity; blue light signaling pathway; chloroplast accumulation movement; chloroplast avoidance movement; kinase activity; negative regulation of anion channel activity by blue light; phosphorelay sensor kinase activity; phototropism; protein autophosphorylation; protein-chromophore linkage; protein kinase activity; protein serine/threonine kinase activity; regulation of…	ATP binding; blue light photoreceptor activity; FMN binding; identical protein binding; kinase activity; phosphorelay sensor kinase activity; protein kinase activity; protein serine/threonine kinase activity	cell surface; cytoplasm; cytoplasmic side of plasma membrane; vacuole	GO:0005524; GO:0010181; GO:0009882; GO:0009785; GO:0009986; GO:0009904; GO:0009903; GO:0005737; GO:0009898; GO:0042802; GO:0016301; GO:0010362; GO:0000155; GO:0009638; GO:0046777; GO:0004672; GO:0004674; GO:0018298; GO:0010155; GO:0010119; GO:0009637; GO:0005773				DOMAIN: The activation loop within the kinase domain is the target of phosphorylation (By similarity). The PAS (PER-ARNT-SIM) domains are required for the binding of FMN chromophores. {ECO:0000250}.	Protein kinase superfamily, AGC Ser/Thr protein kinase family	IPR011009;IPR001610;IPR000014;IPR000700;IPR000719;IPR017441;IPR002290;IPR008271;	ath:AT3G45780;
311	Hypocotyl vs Seedling_Root	C.cajan_25388	P93164	Gamma-glutamyl hydrolase (EC 3.4.19.9) (Conjugase) (GH) (Gamma-Glu-X carboxypeptidase)		Glycine max (Soybean) (Glycine hispida)	Chain (1); Domain (1); Glycosylation (1); Signal peptide (1)		SUBCELLULAR LOCATION: Secreted, extracellular space. Secreted, cell wall. Note=Extracellular or cell-wall bound.	gamma-glutamyl-peptidase activity; glutamine metabolic process; omega peptidase activity; proteolysis	gamma-glutamyl-peptidase activity; omega peptidase activity	cell wall; extracellular space	GO:0005618; GO:0005615; GO:0034722; GO:0006541; GO:0008242; GO:0006508			TISSUE SPECIFICITY: Expressed only in young (1-15 day old) leaf, stem and root tissue.		Peptidase C26 family	IPR029062;IPR015527;IPR011697;	gmx:547881;
312	Hypocotyl vs Seedling_Root	C.cajan_43911	Q9LTS3	Cytokinin dehydrogenase 3 (EC 1.5.99.12) (Cytokinin oxidase 3) (AtCKX3) (CKO 3)	CKX3 At5g56970 MHM17.8	Arabidopsis thaliana (Mouse-ear cress)	Binding site (5); Chain (1); Domain (1); Glycosylation (2); Modified residue (1); Nucleotide binding (4); Signal peptide (1)		SUBCELLULAR LOCATION: Endoplasmic reticulum {ECO:0000269|PubMed:14555694}. Vacuole {ECO:0000269|PubMed:14555694}.	cytokinin catabolic process; cytokinin dehydrogenase activity; primary amine oxidase activity; UDP-N-acetylmuramate dehydrogenase activity	cytokinin dehydrogenase activity; flavin adenine dinucleotide binding; primary amine oxidase activity; UDP-N-acetylmuramate dehydrogenase activity	endoplasmic reticulum; vacuole	GO:0008762; GO:0009823; GO:0019139; GO:0005783; GO:0050660; GO:0008131; GO:0005773			TISSUE SPECIFICITY: Very weak expression in the young shoot tissues around two weeks after germination. {ECO:0000269|PubMed:14555694}.		Oxygen-dependent FAD-linked oxidoreductase family	IPR016169;IPR015345;IPR016166;IPR016167;IPR016164;IPR006094;IPR006093;IPR016170;	ath:AT5G56970;
313	Hypocotyl vs Seedling_Root	C.cajan_42196	Q9ZUC1	Quinone oxidoreductase-like protein At1g23740, chloroplastic (EC 1.-.-.-)	At1g23740 F5O8.29	Arabidopsis thaliana (Mouse-ear cress)	Chain (1); Erroneous initiation (1); Transit peptide (1)		SUBCELLULAR LOCATION: Plastid, chloroplast {ECO:0000305}.	2-alkenal reductase (NADP+) activity; enone reductase activity; oxidation-reduction process; response to cold	2-alkenal reductase (NADP+) activity; enone reductase activity; zinc ion binding	apoplast; chloroplast; chloroplast envelope; chloroplast stroma; stromule; thylakoid	GO:0035798; GO:0048046; GO:0009507; GO:0009941; GO:0009570; GO:0035671; GO:0055114; GO:0009409; GO:0010319; GO:0009579; GO:0008270					Zinc-containing alcohol dehydrogenase family, Quinone oxidoreductase subfamily	IPR013154;IPR002085;IPR011032;IPR016040;IPR002364;	ath:AT1G23740;
314	Hypocotyl vs Seedling_Root	C.cajan_46047	P25985	Pathogenesis-related protein 1 (PR2) (PvPR1)		Phaseolus vulgaris (Kidney bean) (French bean)	Chain (1); Initiator methionine (1)			defense response; response to biotic stimulus			GO:0006952; GO:0009607		INDUCTION: By fungal elicitor.			BetVI family	IPR024949;IPR000916;IPR023393;	pvu:PHAVU_003G109100g;
315	Hypocotyl vs Veg_SAM	C.cajan_06675	Q8S3J3	Hydroxyisourate hydrolase (HIU hydrolase) (HIUHase) (EC 3.5.2.17)	HIUH	Glycine max (Soybean) (Glycine hispida)	Active site (2); Chain (1); Glycosylation (6); Mutagenesis (2); Signal peptide (1); Topological domain (2); Transmembrane (1)	PATHWAY: Purine metabolism; urate degradation; (S)-allantoin from urate: step 2/3.	SUBCELLULAR LOCATION: Peroxisome membrane {ECO:0000269|PubMed:12481089}; Single-pass type I membrane protein {ECO:0000269|PubMed:12481089}.	carbohydrate metabolic process; hydrolase activity, hydrolyzing O-glycosyl compounds; hydroxyisourate hydrolase activity; purine nucleobase metabolic process; urate catabolic process	hydrolase activity, hydrolyzing O-glycosyl compounds; hydroxyisourate hydrolase activity	integral component of membrane; peroxisome	GO:0005975; GO:0004553; GO:0033971; GO:0016021; GO:0005777; GO:0006144; GO:0019628	DEVELOPMENTAL STAGE: Expression in nodules increased with increasing plant age up to 21 days, then decreased.		TISSUE SPECIFICITY: Highly expressed in uninfected root nodules. Detected in leaves, stems and roots. {ECO:0000269|PubMed:12481089}.		Glycosyl hydrolase 1 family	IPR001360;IPR018120;IPR013781;IPR017853;	gmx:547954;
316	Hypocotyl vs Veg_SAM	C.cajan_07564	Q8L9A9	Probable xyloglucan endotransglucosylase/hydrolase protein 8 (At-XTH8) (XTH-8) (EC 2.4.1.207)	XTH8 At1g11545 T23J18.21	Arabidopsis thaliana (Mouse-ear cress)	Active site (2); Chain (1); Erroneous gene model prediction (1); Erroneous initiation (1); Glycosylation (4); Signal peptide (1)		SUBCELLULAR LOCATION: Secreted, cell wall {ECO:0000305}. Secreted, extracellular space, apoplast {ECO:0000305}.	cellular glucan metabolic process; cell wall organization; hydrolase activity, hydrolyzing O-glycosyl compounds; xyloglucan:xyloglucosyl transferase activity	hydrolase activity, hydrolyzing O-glycosyl compounds; xyloglucan:xyloglucosyl transferase activity	apoplast; cell wall	GO:0048046; GO:0005618; GO:0071555; GO:0006073; GO:0004553; GO:0016762					Glycosyl hydrolase 16 family, XTH group 1 subfamily	IPR008264;IPR013320;IPR000757;IPR008263;IPR016455;IPR010713;	ath:AT1G11545;
317	Hypocotyl vs Veg_SAM	C.cajan_07563	F6H7K5	Thiamine thiazole synthase 2, chloroplastic (Thiazole biosynthetic enzyme 2)	THI1-2 VIT_10s0116g00530	Vitis vinifera (Grape)	Binding site (6); Chain (1); Modified residue (1); Region (2); Transit peptide (1)		SUBCELLULAR LOCATION: Plastid, chloroplast {ECO:0000255|HAMAP-Rule:MF_03158}.	cellular response to DNA damage stimulus; defense response to bacterium; maltose metabolic process; positive regulation of catalytic activity; protein autophosphorylation; regulation of proton transport; response to blue light; starch biosynthetic process; thiamine biosynthetic process; thiazole biosynthetic process	zinc ion binding	chloroplast envelope; chloroplast stroma; cytosol; mitochondrion; stromule; thylakoid	GO:0006974; GO:0009941; GO:0009570; GO:0005829; GO:0042742; GO:0000023; GO:0005739; GO:0043085; GO:0046777; GO:0010155; GO:0009637; GO:0019252; GO:0010319; GO:0009228; GO:0052837; GO:0009579; GO:0008270					THI4 family	IPR027495;IPR002922;	vvi:100265774;
318	Hypocotyl vs Veg_SAM	C.cajan_21439	O48963	Phototropin-1 (EC 2.7.11.1) (Non-phototropic hypocotyl protein 1) (Root phototropism protein 1)	PHOT1 JK224 NPH1 RPT1 At3g45780 T6D9_110	Arabidopsis thaliana (Mouse-ear cress)	Active site (1); Beta strand (10); Binding site (9); Chain (1); Disulfide bond (1); Domain (5); Helix (10); Modified residue (9); Mutagenesis (4); Nucleotide binding (3); Region (1); Turn (1)		SUBCELLULAR LOCATION: Cell membrane; Peripheral membrane protein. Cytoplasm.	blue light photoreceptor activity; blue light signaling pathway; chloroplast accumulation movement; chloroplast avoidance movement; kinase activity; negative regulation of anion channel activity by blue light; phosphorelay sensor kinase activity; phototropism; protein autophosphorylation; protein-chromophore linkage; protein kinase activity; protein serine/threonine kinase activity; regulation of…	ATP binding; blue light photoreceptor activity; FMN binding; identical protein binding; kinase activity; phosphorelay sensor kinase activity; protein kinase activity; protein serine/threonine kinase activity	cell surface; cytoplasm; cytoplasmic side of plasma membrane; vacuole	GO:0005524; GO:0010181; GO:0009882; GO:0009785; GO:0009986; GO:0009904; GO:0009903; GO:0005737; GO:0009898; GO:0042802; GO:0016301; GO:0010362; GO:0000155; GO:0009638; GO:0046777; GO:0004672; GO:0004674; GO:0018298; GO:0010155; GO:0010119; GO:0009637; GO:0005773				DOMAIN: The activation loop within the kinase domain is the target of phosphorylation (By similarity). The PAS (PER-ARNT-SIM) domains are required for the binding of FMN chromophores. {ECO:0000250}.	Protein kinase superfamily, AGC Ser/Thr protein kinase family	IPR011009;IPR001610;IPR000014;IPR000700;IPR000719;IPR017441;IPR002290;IPR008271;	ath:AT3G45780;
319	Hypocotyl vs Veg_SAM	C.cajan_21648	Q9FK81	Uncharacterized protein At5g22580	At5g22580 MQJ16.12	Arabidopsis thaliana (Mouse-ear cress)	Beta strand (4); Chain (1); Domain (1); Helix (4); Metal binding (3); Turn (1)				metal ion binding	chloroplast	GO:0009507; GO:0046872						IPR013097;IPR011008;	ath:AT5G22580;
320	Hypocotyl vs Veg_SAM	C.cajan_23091	Q9SCX8	Purple acid phosphatase 17 (EC 3.1.3.2) (Acid phosphatase type 5) (Peroxidase) (EC 1.11.1.7)	PAP17 ACP5 At3g17790 MEB5.10	Arabidopsis thaliana (Mouse-ear cress)	Active site (1); Chain (1); Glycosylation (1); Metal binding (8); Region (1); Sequence conflict (3); Signal peptide (1)		SUBCELLULAR LOCATION: Secreted {ECO:0000250}.	acid phosphatase activity; cellular phosphate ion homeostasis; dephosphorylation; peroxidase activity; phosphatase activity; response to hydrogen peroxide	acid phosphatase activity; metal ion binding; peroxidase activity; phosphatase activity	cell surface; extracellular region	GO:0003993; GO:0009986; GO:0030643; GO:0016311; GO:0005576; GO:0046872; GO:0004601; GO:0016791; GO:0042542		INDUCTION: By phosphate starvation, during senescence, by ABA, by H(2)O(2), and by salt stress. {ECO:0000269|PubMed:10504579}.	TISSUE SPECIFICITY: Expressed in roots, stems, leaves, flowers and siliques. {ECO:0000269|PubMed:16244908}.		Metallophosphoesterase superfamily, Purple acid phosphatase family	IPR024927;IPR004843;IPR029052;	ath:AT3G17790;
321	Hypocotyl vs Veg_SAM	C.cajan_13326	P09607	Pectinesterase 2.1 (PE 2.1) (EC 3.1.1.11) (Pectin methylesterase 2.1)	PME2.1	Solanum lycopersicum (Tomato) (Lycopersicon esculentum)	Active site (2); Binding site (4); Chain (1); Disulfide bond (2); Glycosylation (1); Propeptide (1); Sequence conflict (6); Signal peptide (1); Site (1)	PATHWAY: Glycan metabolism; pectin degradation; 2-dehydro-3-deoxy-D-gluconate from pectin: step 1/5.	SUBCELLULAR LOCATION: Secreted, cell wall.	aspartyl esterase activity; cell wall modification; enzyme inhibitor activity; fruit ripening; pectin catabolic process; pectinesterase activity	aspartyl esterase activity; enzyme inhibitor activity; pectinesterase activity	cell wall; extracellular region	GO:0045330; GO:0005618; GO:0042545; GO:0004857; GO:0005576; GO:0009835; GO:0045490; GO:0030599	DEVELOPMENTAL STAGE: In ripening fruit.				PMEI family; Pectinesterase family	IPR012334;IPR011050;IPR018040;IPR000070;IPR006501;	sly:544289;
322	Hypocotyl vs Veg_SAM	C.cajan_11585	Q9ZWQ9	Flavonol synthase/flavanone 3-hydroxylase (EC 1.14.11.23) (EC 1.14.11.9) (CitFLS) (FLS)	FLS	Citrus unshiu (Satsuma mandarin) (Citrus nobilis var. unshiu)	Chain (1); Domain (1); Metal binding (3); Mutagenesis (5)	PATHWAY: Secondary metabolite biosynthesis; flavonoid biosynthesis.	SUBCELLULAR LOCATION: Cytoplasm {ECO:0000250}.	flavonol synthase activity; naringenin 3-dioxygenase activity	flavonol synthase activity; L-ascorbic acid binding; metal ion binding; naringenin 3-dioxygenase activity	cytoplasm	GO:0031418; GO:0005737; GO:0045431; GO:0046872; GO:0045486	DEVELOPMENTAL STAGE: Increases in the peel during fruit maturation.		TISSUE SPECIFICITY: In the juice sacs/segment epidermis (edible part) at the early developmental stage.		Iron/ascorbate-dependent oxidoreductase family	IPR026992;IPR027443;IPR005123;
323	Hypocotyl vs Veg_SAM	C.cajan_17606	Q03200	Light-regulated protein	LIR1 Os01g0102900 LOC_Os01g01340 P0436E04.2 P0455C04.23 P0672D08.50	Oryza sativa subsp. japonica (Rice)	Chain (1); Region (1); Repeat (2); Signal peptide (1)			cellular cation homeostasis; divalent metal ion transport		chloroplast	GO:0030003; GO:0009507; GO:0070838		INDUCTION: Expression is controlled by light and by a circadian clock.				IPR009856;	osa:4326442;
324	Hypocotyl vs Veg_SAM	C.cajan_17695	P38414	Linoleate 9S-lipoxygenase (EC 1.13.11.58) (Lipoxygenase)	LOX1.1	Lens culinaris (Lentil) (Cicer lens)	Chain (1); Domain (2); Metal binding (5)	PATHWAY: Lipid metabolism; oxylipin biosynthesis. {ECO:0000255|PROSITE-ProRule:PRU00726}.	SUBCELLULAR LOCATION: Cytoplasm.	linoleate 13S-lipoxygenase activity; oxylipin biosynthetic process	iron ion binding; linoleate 13S-lipoxygenase activity	cytoplasm	GO:0005737; GO:0005506; GO:0016165; GO:0031408					Lipoxygenase family	IPR008976;IPR000907;IPR013819;IPR020834;IPR020833;IPR001246;IPR027433;IPR001024;
325	Hypocotyl vs Veg_SAM	C.cajan_17700	P27480	Linoleate 9S-lipoxygenase 1 (EC 1.13.11.58) (Lipoxygenase 1) (EC 1.13.11.12)	LOXA LOX1	Phaseolus vulgaris (Kidney bean) (French bean)	Chain (1); Domain (2); Metal binding (5)	PATHWAY: Lipid metabolism; oxylipin biosynthesis. {ECO:0000255|PROSITE-ProRule:PRU00726}.	SUBCELLULAR LOCATION: Cytoplasm.	linoleate 13S-lipoxygenase activity; oxylipin biosynthetic process	iron ion binding; linoleate 13S-lipoxygenase activity	cytoplasm	GO:0005737; GO:0005506; GO:0016165; GO:0031408					Lipoxygenase family	IPR008976;IPR000907;IPR013819;IPR020834;IPR020833;IPR001246;IPR027433;IPR001024;
326	Hypocotyl vs Veg_SAM	C.cajan_18484	Q41066	Seed trypsin/chymotrypsin inhibitor TI5-72	TI572	Pisum sativum (Garden pea)	Chain (1); Disulfide bond (7); Propeptide (1); Signal peptide (1); Site (2)			serine-type endopeptidase inhibitor activity	serine-type endopeptidase inhibitor activity	extracellular region	GO:0005576; GO:0004867			TISSUE SPECIFICITY: Seed.		Bowman-Birk serine protease inhibitor family	IPR000877;
327	Hypocotyl vs Veg_SAM	C.cajan_15743	Q9XHC6	Beta-amyrin 24-hydroxylase (EC 1.14.99.43) (Cytochrome P450 93E1) (Sophoradiol 24-hydroxylase)	CYP93E1	Glycine max (Soybean) (Glycine hispida)	Chain (1); Metal binding (1); Sequence conflict (2); Transmembrane (1)		SUBCELLULAR LOCATION: Membrane {ECO:0000305}; Single-pass membrane protein {ECO:0000305}.	monooxygenase activity; oxidoreductase activity, acting on paired donors, with incorporation or reduction of molecular oxygen	heme binding; iron ion binding; monooxygenase activity; oxidoreductase activity, acting on paired donors, with incorporation or reduction of molecular oxygen	integral component of membrane	GO:0020037; GO:0016021; GO:0005506; GO:0004497; GO:0016705					Cytochrome P450 family	IPR001128;IPR017972;IPR002401;	gmx:100037459;
328	Hypocotyl vs Veg_SAM	C.cajan_16424	Q03194	Plasma membrane ATPase 4 (EC 3.6.3.6) (Proton pump 4)	PMA4	Nicotiana plumbaginifolia (Leadwort-leaved tobacco) (Tex-Mex tobacco)	Active site (1); Chain (1); Metal binding (2); Topological domain (11); Transmembrane (10)		SUBCELLULAR LOCATION: Cell membrane; Multi-pass membrane protein.	ATP biosynthetic process; hydrogen-exporting ATPase activity, phosphorylative mechanism	ATP binding; hydrogen-exporting ATPase activity, phosphorylative mechanism; metal ion binding	integral component of membrane; plasma membrane	GO:0005524; GO:0006754; GO:0008553; GO:0016021; GO:0046872; GO:0005886			TISSUE SPECIFICITY: Expressed at high levels in root, stem, leaf and flower.		Cation transport ATPase (P-type) (TC 3.A.3) family, Type IIIA subfamily	IPR004014;IPR023299;IPR018303;IPR023298;IPR008250;IPR001757;IPR006534;IPR023214;
329	Hypocotyl vs Veg_SAM	C.cajan_15431	I1KJR3	Uncharacterized protein		Glycine max (Soybean) (Glycine hispida)														gmx:100820064;
330	Hypocotyl vs Veg_SAM	C.cajan_22571	Q0JIL1	Probable nucleoredoxin 2 (OsNrx2) (EC 1.8.1.8)	Os01g0794400 LOC_Os01g58194 OsJ_03740	Oryza sativa subsp. japonica (Rice)	Chain (1); Domain (2)			protein-disulfide reductase activity	protein-disulfide reductase activity		GO:0047134					Nucleoredoxin family	IPR012336;	osa:4324135;
331	Hypocotyl vs Veg_SAM	C.cajan_13471	Q00874	DNA-damage-repair/toleration protein DRT100	DRT100 At3g12610 MMF12.5 T2E22.8 T2E22_107	Arabidopsis thaliana (Mouse-ear cress)	Chain (1); Frameshift (1); Repeat (9); Signal peptide (1)			DNA repair; response to drug; response to UV	nucleotide binding	chloroplast	GO:0006281; GO:0009507; GO:0000166; GO:0009411; GO:0042493						IPR001611;IPR025875;IPR013210;	ath:AT3G12610;
332	Hypocotyl vs Veg_SAM	C.cajan_14591	I1MCI8	Uncharacterized protein		Glycine max (Soybean) (Glycine hispida)													IPR006946;IPR008979;
333	Hypocotyl vs Veg_SAM	C.cajan_00021	Q9MB42	Beta-amyrin synthase (EC 5.4.99.39)	GgbAS1	Glycyrrhiza glabra (Licorice)	Chain (1); Repeat (5)			intramolecular transferase activity	intramolecular transferase activity		GO:0016866	DEVELOPMENTAL STAGE: Peak of expression 2 days after germination. High levels of expression when aerial parts are growing. {ECO:0000269|PubMed:15256745}.	INDUCTION: Up-regulated by methyl jasmonate (MeJA) and down-regulated by gibberellin A3 (GA3). {ECO:0000269|PubMed:15256745}.	TISSUE SPECIFICITY: Highly expressed in thickened roots and root nodules. Detected in roots, hypocotyls and cotyledons of young seedlings. {ECO:0000269|PubMed:15256745}.		Terpene cyclase/mutase family	IPR001330;IPR018333;IPR002365;IPR008930;
334	Hypocotyl vs Veg_SAM	C.cajan_00457	Q9FZ62	Inorganic pyrophosphatase 2 (AtPPsPase2) (PPi phosphatase 2) (Pyrophosphate-specific phosphatase 2) (EC 3.6.1.1)	At1g17710 F11A6.5	Arabidopsis thaliana (Mouse-ear cress)	Active site (2); Alternative sequence (1); Binding site (2); Chain (1); Metal binding (3)			dephosphorylation; inorganic diphosphatase activity; phosphocholine phosphatase activity; phosphoethanolamine phosphatase activity; protein tetramerization	inorganic diphosphatase activity; metal ion binding; phosphocholine phosphatase activity; phosphoethanolamine phosphatase activity		GO:0016311; GO:0004427; GO:0046872; GO:0052731; GO:0052732; GO:0051262					HAD-like hydrolase superfamily	IPR023214;IPR006383;IPR016965;IPR006384;	ath:AT1G17710;
335	Hypocotyl vs Veg_SAM	C.cajan_00962	P13089	Auxin-induced protein AUX28	AUX28	Glycine max (Soybean) (Glycine hispida)	Chain (1); Domain (1); Motif (1)		SUBCELLULAR LOCATION: Nucleus {ECO:0000250}.	auxin-activated signaling pathway; regulation of transcription, DNA-templated; transcription, DNA-templated		nucleus	GO:0009734; GO:0005634; GO:0006355; GO:0006351		INDUCTION: By auxin.		DOMAIN: The N-terminal half of the protein contains two conserved domains I and II. Domain I includes a slightly degenerated ERF-associated amphiphilic repression (EAR) motif which seems to be involved in the activity of transcriptional repression. Domain II is required for the correct degradation of the protein through the SCF-mediated ubiquitin-proteasome pathway. Interactions between Aux/IAA p…	Aux/IAA family	IPR003311;IPR011525;	gmx:547965;
336	Hypocotyl vs Veg_SAM	C.cajan_03059	D8U856	Putative uncharacterized protein	VOLCADRAFT_65315	Volvox carteri (Green alga)														vcn:VOLCADRAFT_65315;
337	Hypocotyl vs Veg_SAM	C.cajan_03958	Q9C5K8	Protein TIFY 3B (Jasmonate ZIM domain-containing protein 12)	TIFY3B JAZ12 At5g20900 F22D1.70	Arabidopsis thaliana (Mouse-ear cress)	Chain (1); Domain (1)		SUBCELLULAR LOCATION: Nucleus {ECO:0000305}.	defense response; regulation of transcription, DNA-templated; transcription, DNA-templated		nucleus	GO:0006952; GO:0005634; GO:0006355; GO:0006351		INDUCTION: Up-regulated by wounding and herbivory. {ECO:0000269|PubMed:18223147}.		DOMAIN: The jas domain (139-163) is required for interaction with COI1. {ECO:0000250}.		IPR018467;IPR010399;	ath:AT5G20900;
338	Hypocotyl vs Veg_SAM	C.cajan_04238	Q9CR50	RING finger and CHY zinc finger domain-containing protein 1 (EC 6.3.2.-) (Androgen receptor N-terminal-interacting protein) (CH-rich-interacting match with PLAG1) (E3 ubiquitin-protein ligase Pirh2) (Zinc finger protein 363)	Rchy1 Arnip Chimp Zfp363 Znf363	Mus musculus (Mouse)	Beta strand (16); Chain (1); Helix (4); Turn (5); Zinc finger (3)	PATHWAY: Protein modification; protein ubiquitination.	SUBCELLULAR LOCATION: Nucleus {ECO:0000250}. Nucleus speckle {ECO:0000250}. Cytoplasm {ECO:0000250}.	ligase activity; positive regulation of proteasomal ubiquitin-dependent protein catabolic process; positive regulation of protein ubiquitination; protein autoubiquitination; protein ubiquitination; protein ubiquitination involved in ubiquitin-dependent protein catabolic process; ubiquitin-protein transferase activity	ligase activity; ubiquitin-protein transferase activity; zinc ion binding	cytoplasm; nucleus; ubiquitin ligase complex	GO:0005737; GO:0016874; GO:0005634; GO:0032436; GO:0031398; GO:0051865; GO:0016567; GO:0042787; GO:0000151; GO:0004842; GO:0008270		INDUCTION: Up-regulated upon p53/TP53 activation. {ECO:0000269|PubMed:12654245}.	TISSUE SPECIFICITY: Detected in testis, liver, kidney and heart. {ECO:0000269|PubMed:12654245}.			IPR004039;IPR008913;IPR017921;IPR001841;IPR013083;	mmu:68098;
339	Hypocotyl vs Veg_SAM	C.cajan_32394	I1J454	Uncharacterized protein		Glycine max (Soybean) (Glycine hispida)				cell redox homeostasis	electron carrier activity		GO:0045454; GO:0009055						IPR011767;IPR004045;IPR012336;	gmx:100789895;
340	Hypocotyl vs Veg_SAM	C.cajan_23920	Q9ZWA8	Fasciclin-like arabinogalactan protein 9	FLA9 At1g03870 F21M11.20	Arabidopsis thaliana (Mouse-ear cress)	Chain (1); Domain (1); Glycosylation (5); Lipidation (1); Propeptide (1); Sequence conflict (1); Signal peptide (1)		SUBCELLULAR LOCATION: Cell membrane; Lipid-anchor, GPI-anchor.			anchored component of membrane; anchored component of plasma membrane; plasma membrane	GO:0031225; GO:0046658; GO:0005886					Fasciclin-like AGP family	IPR000782;	ath:AT1G03870;
341	Hypocotyl vs Veg_SAM	C.cajan_25734	Q08298	Dehydration-responsive protein RD22	RD22 At5g25610 T14C9.150	Arabidopsis thaliana (Mouse-ear cress)	Chain (1); Domain (1); Region (1); Repeat (5); Signal peptide (1)			response to salt stress		endosome; Golgi apparatus; trans-Golgi network	GO:0005794; GO:0005768; GO:0009651; GO:0005802	DEVELOPMENTAL STAGE: Expressed during the early and middle stages of seed development.	INDUCTION: By dehydration, salt stress and abscisic acid (ABA).	TISSUE SPECIFICITY: Seed.			IPR004873;	ath:AT5G25610;
342	Hypocotyl vs Veg_SAM	C.cajan_34085	Q9SR86	Alanine--glyoxylate aminotransferase 2 homolog 3, mitochondrial (EC 2.6.1.44) (Beta-alanine-pyruvate aminotransferase 3)	At3g08860 T16O11.21	Arabidopsis thaliana (Mouse-ear cress)	Chain (1); Modified residue (1); Transit peptide (1)		SUBCELLULAR LOCATION: Mitochondrion {ECO:0000305}.	alanine-glyoxylate transaminase activity; cellular response to nitrogen levels; photorespiration	alanine-glyoxylate transaminase activity; pyridoxal phosphate binding	mitochondrion	GO:0008453; GO:0043562; GO:0005739; GO:0009853; GO:0030170					Class-III pyridoxal-phosphate-dependent aminotransferase family	IPR005814;IPR015424;IPR015421;IPR015422;	ath:AT3G08860;
343	Hypocotyl vs Veg_SAM	C.cajan_30000	Q02979	Glycerophosphodiester phosphodiesterase GDE1 (EC 3.1.4.46)	GDE1 YPL110C	Saccharomyces cerevisiae (strain ATCC 204508 / S288c) (Baker's yeast)	Chain (1); Domain (2); Modified residue (2); Repeat (6)		SUBCELLULAR LOCATION: Cytoplasm {ECO:0000269|PubMed:14562095}.	glycerophosphocholine phosphodiesterase activity; glycerophosphodiester phosphodiesterase activity; glycerophospholipid catabolic process	glycerophosphocholine phosphodiesterase activity; glycerophosphodiester phosphodiesterase activity	cytoplasm	GO:0005737; GO:0047389; GO:0008889; GO:0046475					GDE1 family	IPR002110;IPR020683;IPR017946;IPR000909;IPR004331;	sce:YPL110C;
344	Hypocotyl vs Veg_SAM	C.cajan_25025	O81416	Endoglucanase 17 (EC 3.2.1.4) (Endo-1,4-beta glucanase 17)	At4g02290 T2H3.5	Arabidopsis thaliana (Mouse-ear cress)	Active site (3); Chain (1); Signal peptide (1)		SUBCELLULAR LOCATION: Secreted {ECO:0000250}.	cellulase activity; cellulose catabolic process; cell wall organization	cellulase activity	extracellular region	GO:0071555; GO:0008810; GO:0030245; GO:0005576					Glycosyl hydrolase 9 (cellulase E) family	IPR008928;IPR012341;IPR001701;IPR018221;	ath:AT4G02290;
345	Hypocotyl vs Veg_SAM	C.cajan_31065	Q9AT54	Scopoletin glucosyltransferase (EC 2.4.1.128) (Phenylpropanoid:glucosyltransferase 1)	TOGT1	Nicotiana tabacum (Common tobacco)	Chain (1); Compositional bias (1)			scopoletin glucosyltransferase activity	identical protein binding; scopoletin glucosyltransferase activity		GO:0042802; GO:0050275		INDUCTION: Up-regulated by elicitor, salicylic acid and virus infection. {ECO:0000269|PubMed:9824316}.			UDP-glycosyltransferase family	IPR002213;
346	Hypocotyl vs Veg_SAM	C.cajan_36755	Q9FN03	Ultraviolet-B receptor UVR8 (Protein UV-B RESISTANCE 8) (RCC1 domain-containing protein UVR8)	UVR8 At5g63860 MGI19.7	Arabidopsis thaliana (Mouse-ear cress)	Beta strand (35); Chain (1); Helix (7); Initiator methionine (1); Modified residue (1); Mutagenesis (25); Region (1); Repeat (7); Sequence conflict (1); Turn (2)		SUBCELLULAR LOCATION: Nucleus. Cytoplasm, cytosol. Note=UV-B promotes rapid accumulation of UVR8 in the nucleus.	entrainment of circadian clock; guanyl-nucleotide exchange factor activity; photoreceptor activity; positive regulation of GTPase activity; protein-chromophore linkage; response to UV; response to UV-B	chromatin binding; guanyl-nucleotide exchange factor activity; photoreceptor activity; protein homodimerization activity	chromatin; cytosol; nucleus	GO:0000785; GO:0003682; GO:0005829; GO:0009649; GO:0005085; GO:0005634; GO:0009881; GO:0043547; GO:0042803; GO:0018298; GO:0009411; GO:0010224						IPR009091;IPR000408;	ath:AT5G63860;
347	Hypocotyl vs Veg_SAM	C.cajan_38149	Q8W033	Aldehyde dehydrogenase family 3 member I1, chloroplastic (AtALDH3) (Ath-ALDH3) (EC 1.2.1.3)	ALDH3I1 ALDH3 At4g34240 F10M10.10	Arabidopsis thaliana (Mouse-ear cress)	Active site (2); Chain (1); Disulfide bond (1); Erroneous gene model prediction (2); Mutagenesis (6); Nucleotide binding (1); Sequence conflict (4); Site (1); Transit peptide (1)		SUBCELLULAR LOCATION: Plastid, chloroplast {ECO:0000305}.	3-chloroallyl aldehyde dehydrogenase activity; aldehyde dehydrogenase (NAD) activity; aldehyde dehydrogenase (NADP+) activity; aldehyde dehydrogenase [NAD(P)+] activity; cellular aldehyde metabolic process; response to abscisic acid; response to water deprivation	3-chloroallyl aldehyde dehydrogenase activity; aldehyde dehydrogenase (NAD) activity; aldehyde dehydrogenase (NADP+) activity; aldehyde dehydrogenase [NAD(P)+] activity	chloroplast; chloroplast envelope; plastid	GO:0004028; GO:0004029; GO:0033721; GO:0004030; GO:0006081; GO:0009507; GO:0009941; GO:0009536; GO:0009737; GO:0009414		INDUCTION: By abscisic acid (ABA), dehydration, salt stress in plantlets. Induced by heavy metals and H(2)O(2). {ECO:0000269|PubMed:11849595, ECO:0000269|PubMed:12904208, ECO:0000269|PubMed:15830124}.			Aldehyde dehydrogenase family	IPR016161;IPR016163;IPR016160;IPR016162;IPR015590;IPR012394;	ath:AT4G34240;
348	Hypocotyl vs Veg_SAM	C.cajan_45190	Q40588	L-ascorbate oxidase (ASO) (Ascorbase) (EC 1.10.3.3)	AAO	Nicotiana tabacum (Common tobacco)	Chain (1); Disulfide bond (2); Domain (3); Glycosylation (5); Metal binding (12); Signal peptide (1)		SUBCELLULAR LOCATION: Secreted {ECO:0000305}.	L-ascorbate oxidase activity	copper ion binding; L-ascorbate oxidase activity	extracellular region	GO:0008447; GO:0005507; GO:0005576			TISSUE SPECIFICITY: Highly expressed in young and growing tissues.		Multicopper oxidase family	IPR001117;IPR011706;IPR011707;IPR002355;IPR008972;IPR017760;
349	Hypocotyl vs Veg_SAM	C.cajan_40315	Q9FN30	Probable aminotransferase TAT2 (EC 2.6.1.-) (Tyrosine aminotransferase 2)	At5g53970 K19P17.14	Arabidopsis thaliana (Mouse-ear cress)	Chain (1); Sequence conflict (1)			cellular amino acid metabolic process; L-tyrosine:2-oxoglutarate aminotransferase activity; vitamin E biosynthetic process	L-tyrosine:2-oxoglutarate aminotransferase activity; pyridoxal phosphate binding		GO:0004838; GO:0006520; GO:0030170; GO:0010189		INDUCTION: By coronatine. {ECO:0000269|PubMed:16008101}.			Class-I pyridoxal-phosphate-dependent aminotransferase family	IPR004839;IPR015424;IPR015421;IPR015422;IPR005958;IPR021178;	ath:AT5G53970;
350	Hypocotyl vs Veg_SAM	C.cajan_24893	Q9T072	Transcription factor bHLH25 (Basic helix-loop-helix protein 25) (AtbHLH25) (bHLH 25) (Transcription factor EN 29) (bHLH transcription factor bHLH025)	BHLH25 EN29 At4g37850 T28I19.130	Arabidopsis thaliana (Mouse-ear cress)	Chain (1); Domain (1); Erroneous gene model prediction (2)		SUBCELLULAR LOCATION: Nucleus {ECO:0000255|PROSITE-ProRule:PRU00981}.	regulation of transcription, DNA-templated; sequence-specific DNA binding transcription factor activity; transcription, DNA-templated	DNA binding; sequence-specific DNA binding transcription factor activity	nucleus	GO:0003677; GO:0005634; GO:0006355; GO:0003700; GO:0006351		INDUCTION: By ethylene (ACC) and jasmonic acid (JA) treatments. {ECO:0000269|PubMed:12679534}.	TISSUE SPECIFICITY: Expressed in flowers. {ECO:0000269|PubMed:12679534}.			IPR011598;	ath:AT4G37850;
351	Hypocotyl vs Veg_SAM	C.cajan_37816	Q6EJ97	Isoprene synthase, chloroplastic (EC 4.2.3.27)	ISPS	Pueraria montana var. lobata (Kudzu vine) (Pueraria lobata)	Chain (1); Metal binding (7); Motif (1); Transit peptide (1)		SUBCELLULAR LOCATION: Plastid, chloroplast. Note=recovered from purified chloroplasts of transgenic Arabidopsis plants.	isoprene synthase activity	isoprene synthase activity; magnesium ion binding	chloroplast	GO:0009507; GO:0034009; GO:0000287				DOMAIN: The Asp-Asp-Xaa-Xaa-Asp/Glu (DDXXD/E) motif is important for the catalytic activity, presumably through binding to Mg(2+).	Terpene synthase family, Tpsb subfamily	IPR001906;IPR005630;IPR008930;IPR008949;
352	Hypocotyl vs Veg_SAM	C.cajan_40987	P43176	Major pollen allergen Bet v 1-C (Allergen Bet v I-C) (allergen Bet v 1-C)	BETV1C	Betula pendula (European white birch) (Betula verrucosa)	Binding site (2); Chain (1); Initiator methionine (1)		SUBCELLULAR LOCATION: Cytoplasm.	defense response; response to biotic stimulus		cytoplasm	GO:0005737; GO:0006952; GO:0009607					BetVI family	IPR024949;IPR000916;IPR023393;
353	Hypocotyl vs Veg_SAM	C.cajan_33846	Q06215	Polyphenol oxidase A1, chloroplastic (PPO) (EC 1.10.3.1) (Catechol oxidase)		Vicia faba (Broad bean) (Faba vulgaris)	Chain (1); Cross-link (1); Disulfide bond (2); Metal binding (6); Transit peptide (1)		SUBCELLULAR LOCATION: Plastid, chloroplast thylakoid lumen.	catechol oxidase activity; pigment biosynthetic process	catechol oxidase activity; metal ion binding	chloroplast; thylakoid	GO:0004097; GO:0009507; GO:0046872; GO:0046148; GO:0009579					Tyrosinase family	IPR016213;IPR022740;IPR022739;IPR002227;IPR008922;
354	Hypocotyl vs Veg_SAM	C.cajan_30300	Q9SCV9	Beta-galactosidase 3 (Lactase 3) (EC 3.2.1.23)	BGAL3 At4g36360 C7A10.1000 F23E13.200	Arabidopsis thaliana (Mouse-ear cress)	Active site (2); Alternative sequence (1); Chain (1); Domain (1); Erroneous gene model prediction (1); Erroneous initiation (2); Glycosylation (1); Sequence conflict (2); Signal peptide (1)		SUBCELLULAR LOCATION: Secreted, extracellular space, apoplast {ECO:0000305}.	beta-galactosidase activity; carbohydrate metabolic process	beta-galactosidase activity; carbohydrate binding	apoplast	GO:0048046; GO:0004565; GO:0030246; GO:0005975			TISSUE SPECIFICITY: Ubiquitous. {ECO:0000269|PubMed:17466346}.		Glycosyl hydrolase 35 family	IPR008979;IPR019801;IPR013781;IPR001944;IPR017853;IPR000922;	ath:AT4G36360;
355	Hypocotyl vs Veg_SAM	C.cajan_48074	A3C057	Squamosa promoter-binding-like protein 17	SPL17 Os09g0491532 LOC_Os09g31438 OsJ_028679	Oryza sativa subsp. japonica (Rice)	Chain (1); Compositional bias (1); Metal binding (8); Motif (1); Sequence conflict (1); Zinc finger (1)		SUBCELLULAR LOCATION: Nucleus {ECO:0000305}.	regulation of transcription, DNA-templated; transcription, DNA-templated	DNA binding; metal ion binding	nucleus	GO:0003677; GO:0046872; GO:0005634; GO:0006355; GO:0006351		INDUCTION: Negatively regulated by microRNAs miR156b and miR156h. {ECO:0000305|PubMed:16861571}.	TISSUE SPECIFICITY: Expressed in young panicles. {ECO:0000269|PubMed:16861571}.	DOMAIN: The SBP-type zinc finger is required for the binding to DNA. {ECO:0000250}.		IPR004333;
356	Hypocotyl vs Veg_SAM	C.cajan_26523	B6VJS4	Trans-resveratrol di-O-methyltransferase (EC 2.1.1.240) (Resveratrol O-methyltransferase) (ROMT) (VvROMT)	ROMT VIT_12s0028g01880	Vitis vinifera (Grape)	Active site (1); Binding site (5); Chain (1); Sequence conflict (3)			O-methyltransferase activity	O-methyltransferase activity		GO:0008171		INDUCTION: Expression in leaves is induced by different stresses, such as downy mildew (P.viticola) infection, ultraviolet light, and AlCl(3) treatment. {ECO:0000269|PubMed:18799660}.			Class I-like SAM-binding methyltransferase superfamily, Cation-independent O-methyltransferase family, COMT subfamily	IPR016461;IPR001077;IPR012967;IPR029063;IPR011991;
357	Hypocotyl vs Veg_SAM	C.cajan_46176	Q4Z6G3	Putative uncharacterized protein (Fragment)	PB000370.00.0	Plasmodium berghei (strain Anka)	Non-terminal residue (1)													pbe:PB000370.00.0;
358	Hypocotyl vs Veg_SAM	C.cajan_45648	P93324	Isoliquiritigenin 2'-O-methyltransferase (MsCHMT) (EC 2.1.1.154) (Chalcone O-methyltransferase) (ChOMT) (Licodione 2'-O-methyltransferase) (MsLMT) (EC 2.1.1.65)		Medicago sativa (Alfalfa)	Active site (1); Beta strand (9); Binding site (5); Chain (1); Helix (17); Initiator methionine (1); Turn (3)			isoliquiritigenin 2'-O-methyltransferase activity; licodione 2'-O-methyltransferase activity	isoliquiritigenin 2'-O-methyltransferase activity; licodione 2'-O-methyltransferase activity		GO:0033802; GO:0030751	DEVELOPMENTAL STAGE: Levels are highest one week after planting. {ECO:0000269|PubMed:8281189}.	INDUCTION: By fungal elicitor. {ECO:0000269|PubMed:8281189}.	TISSUE SPECIFICITY: Roots (at protein level). Expressed mainly in roots, and to a lesser extent in root nodules. In the roots, expression is not detected in the root tip or the cells immediately behind the tip, but is detected in tissues starting 1.5-2.0 mm distal to the root tip. Detected in the epidermal and cortical cells of 2 day old roots, with lower levels in vascular tissue. {ECO:0000269|P…		Class I-like SAM-binding methyltransferase superfamily, Cation-independent O-methyltransferase family, COMT subfamily	IPR016461;IPR001077;IPR012967;IPR029063;IPR011991;
359	Hypocotyl vs Veg_SAM	C.cajan_33235	Q8LB81	GDSL esterase/lipase At5g33370 (EC 3.1.1.-) (Extracellular lipase At5g33370)	At5g33370 F19N2.90	Arabidopsis thaliana (Mouse-ear cress)	Active site (3); Alternative sequence (1); Chain (1); Glycosylation (2); Signal peptide (1)		SUBCELLULAR LOCATION: Secreted {ECO:0000305}.	hydrolase activity, acting on ester bonds; lipid catabolic process	hydrolase activity, acting on ester bonds	extracellular region	GO:0005576; GO:0016788; GO:0016042					'GDSL' lipolytic enzyme family	IPR001087;IPR013831;	ath:AT5G33370;
360	Hypocotyl vs Veg_SAM	C.cajan_42701	P00303	Basic blue protein (CBP) (Cusacyanin) (Plantacyanin)		Cucumis sativus (Cucumber)	Beta strand (7); Chain (1); Disulfide bond (1); Domain (1); Helix (3); Metal binding (4); Turn (2)			oxidation-reduction process	copper ion binding; electron carrier activity		GO:0005507; GO:0009055; GO:0055114						IPR028871;IPR008972;IPR003245;
361	Hypocotyl vs Veg_Nodule	C.cajan_06237	P38094	Protein fluG	fluG acoD AN4819	Emericella nidulans (strain FGSC A4 / ATCC 38163 / CBS 112.46 / NRRL 194 / M139) (Aspergillus nidulans)	Chain (1); Mutagenesis (1)		SUBCELLULAR LOCATION: Cytoplasm.	autolysis; catalytic activity; conidium formation; nitrogen compound metabolic process; positive regulation of conidium formation; positive regulation of sterigmatocystin biosynthetic process; regulation of secondary metabolite biosynthetic process; regulation of sterigmatocystin biosynthetic process; sporocarp development involved in asexual reproduction; sporulation resulting in formation of a …	catalytic activity	cytoplasm	GO:0001896; GO:0003824; GO:0048315; GO:0005737; GO:0006807; GO:0075307; GO:0010914; GO:1900376; GO:0010913; GO:0000905; GO:0030435; GO:0045461					Glutamine synthetase family	IPR006992;IPR014746;IPR008146;	ani:AN4819.2;
362	Hypocotyl vs Veg_Nodule	C.cajan_11978	P17772	Organ-specific protein S2		Pisum sativum (Garden pea)	Chain (1); Region (1); Repeat (4)									TISSUE SPECIFICITY: Expressed in stems.			IPR024489;
363	Hypocotyl vs Veg_Nodule	C.cajan_47365	Q69VG1	Chitin-inducible gibberellin-responsive protein 1	CIGR1 Os07g0545800 LOC_Os07g36170 P0006G05.102	Oryza sativa subsp. japonica (Rice)	Chain (1); Frameshift (1); Motif (1)		SUBCELLULAR LOCATION: Nucleus {ECO:0000269|PubMed:12591613}.	regulation of transcription, DNA-templated; transcription, DNA-templated		nucleus	GO:0005634; GO:0006355; GO:0006351		INDUCTION: By oligosaccharide elicitor (N-Acetylchitooligosaccharide) extracted from the rice blast fungus (M.grisea) cell wall. Strongest induction by chitin oligomer with greater degree of polymerization (heptamer). By inoculation of M.grisea in rice cell suspension culture. {ECO:0000269|PubMed:12591613}.			GRAS family	IPR005202;	osa:4343521;
364	Hypocotyl vs Veg_Nodule	C.cajan_34042	Q9FJL3	Peptidyl-prolyl cis-trans isomerase FKBP65 (PPIase FKBP65) (EC 5.2.1.8) (70 kDa peptidyl-prolyl isomerase) (FK506-binding protein 65) (AtFKBP65) (Immunophilin FKBP65) (Peptidyl-prolyl isomerase ROF2) (Protein ROTAMASE FKBP 2) (Rotamase)	FKBP65 ROF2 At5g48570 K15N18.12	Arabidopsis thaliana (Mouse-ear cress)	Chain (1); Domain (3); Region (1); Repeat (3); Sequence conflict (1)		SUBCELLULAR LOCATION: Cytoplasm. Nucleus. Note=Relocalization from the cytoplasm into the nucleus is induced by heat shock.	cellular heat acclimation; peptidyl-proline modification; peptidyl-prolyl cis-trans isomerase activity; protein folding; protein peptidyl-prolyl isomerization	FK506 binding; peptidyl-prolyl cis-trans isomerase activity	membrane; nucleus; vacuole	GO:0005528; GO:0070370; GO:0016020; GO:0005634; GO:0018208; GO:0003755; GO:0006457; GO:0000413; GO:0005773		INDUCTION: By heat shock and by intracellular acid stress. Up-regulated by HSFA2 and upon pathogen infection. {ECO:0000269|PubMed:17080288, ECO:0000269|PubMed:19876748, ECO:0000269|PubMed:22268595, ECO:0000269|PubMed:24440291}.	TISSUE SPECIFICITY: Expressed in the whole plant. {ECO:0000269|PubMed:17080288}.		FKBP-type PPIase family	IPR023566;IPR001179;IPR013026;IPR011990;IPR019734;	ath:AT5G48570;
365	Hypocotyl vs Veg_Root	C.cajan_21236	O24370	Linoleate 13S-lipoxygenase 2-1, chloroplastic (EC 1.13.11.12) (Lipoxygenase 2-1)	LOX2.1 LOX-H1	Solanum tuberosum (Potato)	Chain (1); Domain (2); Metal binding (5); Transit peptide (1)	PATHWAY: Lipid metabolism; oxylipin biosynthesis. {ECO:0000255|PROSITE-ProRule:PRU00726}.	SUBCELLULAR LOCATION: Plastid, chloroplast stroma. Plastid, chloroplast thylakoid. Note=Associated with the non-appressed part of the thylakoid membrane.	linoleate 13S-lipoxygenase activity; oxylipin biosynthetic process	iron ion binding; linoleate 13S-lipoxygenase activity	chloroplast; thylakoid	GO:0009507; GO:0005506; GO:0016165; GO:0031408; GO:0009579		INDUCTION: Up-regulated by jasmonate and abscisic acid treatment. Up-regulated localy and systemically at the transcript levels 6 hours after wounding, but the protein levels remain constant. Not induced by pathogen infection. {ECO:0000269|PubMed:11080289, ECO:0000269|PubMed:17210991, ECO:0000269|PubMed:8702864}.	TISSUE SPECIFICITY: Expressed in leaves and floral buds. {ECO:0000269|PubMed:8702864}.		Lipoxygenase family	IPR008976;IPR000907;IPR013819;IPR020834;IPR020833;IPR001246;IPR027433;IPR001024;	sot:102596122;
366	Hypocotyl vs Veg_Root	C.cajan_11585	Q9ZWQ9	Flavonol synthase/flavanone 3-hydroxylase (EC 1.14.11.23) (EC 1.14.11.9) (CitFLS) (FLS)	FLS	Citrus unshiu (Satsuma mandarin) (Citrus nobilis var. unshiu)	Chain (1); Domain (1); Metal binding (3); Mutagenesis (5)	PATHWAY: Secondary metabolite biosynthesis; flavonoid biosynthesis.	SUBCELLULAR LOCATION: Cytoplasm {ECO:0000250}.	flavonol synthase activity; naringenin 3-dioxygenase activity	flavonol synthase activity; L-ascorbic acid binding; metal ion binding; naringenin 3-dioxygenase activity	cytoplasm	GO:0031418; GO:0005737; GO:0045431; GO:0046872; GO:0045486	DEVELOPMENTAL STAGE: Increases in the peel during fruit maturation.		TISSUE SPECIFICITY: In the juice sacs/segment epidermis (edible part) at the early developmental stage.		Iron/ascorbate-dependent oxidoreductase family	IPR026992;IPR027443;IPR005123;
367	Hypocotyl vs Veg_Root	C.cajan_00295	P15490	Stem 28 kDa glycoprotein (Vegetative storage protein A)	VSPA	Glycine max (Soybean) (Glycine hispida)	Chain (1); Glycosylation (1); Propeptide (1); Signal peptide (1)			acid phosphatase activity	acid phosphatase activity; nutrient reservoir activity		GO:0003993; GO:0045735			TISSUE SPECIFICITY: Accumulates in the stems of developing soybean seedlings.		APS1/VSP family	IPR005519;IPR023214;IPR011267;IPR014403;	gmx:547821;
368	Hypocotyl vs Veg_Root	C.cajan_00428	Q9XIE2	ABC transporter G family member 36 (ABC transporter ABCG.36) (AtABCG36) (Pleiotropic drug resistance protein 8) (Protein PENETRATION 3)	ABCG36 PDR8 PEN3 At1g59870 F23H11.19	Arabidopsis thaliana (Mouse-ear cress)	Chain (1); Domain (4); Modified residue (3); Mutagenesis (2); Nucleotide binding (2); Transmembrane (14)		SUBCELLULAR LOCATION: Cell membrane {ECO:0000269|PubMed:16415066, ECO:0000269|PubMed:16473969, ECO:0000269|PubMed:16618929, ECO:0000269|PubMed:17355438, ECO:0000269|PubMed:19000165}; Multi-pass membrane protein {ECO:0000269|PubMed:16415066, ECO:0000269|PubMed:16473969, ECO:0000269|PubMed:16618929, ECO:0000269|PubMed:17355438, ECO:0000269|PubMed:19000165}. Note=Incoporated into pathogen-induced pa…	ATPase activity; cadmium ion transmembrane transport; cadmium ion transmembrane transporter activity; cadmium ion transport; cellular response to indolebutyric acid stimulus; defense response by callose deposition in cell wall; defense response to bacterium; defense response to fungus, incompatible interaction; drug transmembrane transport; indole glucosinolate catabolic process; negative regulat…	ATPase activity; ATP binding; cadmium ion transmembrane transporter activity	chloroplast; chloroplast envelope; integral component of membrane; membrane; mitochondrion; plasma membrane; vacuolar membrane	GO:0005524; GO:0016887; GO:0070574; GO:0015086; GO:0015691; GO:0071366; GO:0009507; GO:0009941; GO:0052544; GO:0042742; GO:0009817; GO:0006855; GO:0042344; GO:0016021; GO:0016020; GO:0005739; GO:0031348; GO:0005886; GO:0009737; GO:0009627; GO:0005774		INDUCTION: Induced by cycloheximide (CHX), cold/dark treatment, cadmium, lead, sclareol and sclareolide. Repressed by abscisic acid (ABA). Induced by infection of avirulent and virulent bacterial pathogens (P.syringae pv tomato with or without avrRpt2, respectively) and fungal pathogens. {ECO:0000269|PubMed:12430018, ECO:0000269|PubMed:16415066, ECO:0000269|PubMed:16473969, ECO:0000269|PubMed:173…	TISSUE SPECIFICITY: Ubiquitous (at protein level). Higher levels in root hairs, stomata, epidermal cells, and hydathodes. Concentrated at the infection site of infected plants, including papillae and haustoria. {ECO:0000269|PubMed:12430018, ECO:0000269|PubMed:16415066, ECO:0000269|PubMed:17355438, ECO:0000269|PubMed:19000165}.		ABC transporter superfamily, ABCG family, PDR (TC 3.A.1.205) subfamily	IPR003593;IPR013525;IPR029481;IPR003439;IPR027417;IPR013581;	ath:AT1G59870;
369	Hypocotyl vs Veg_Root	C.cajan_43911	Q9LTS3	Cytokinin dehydrogenase 3 (EC 1.5.99.12) (Cytokinin oxidase 3) (AtCKX3) (CKO 3)	CKX3 At5g56970 MHM17.8	Arabidopsis thaliana (Mouse-ear cress)	Binding site (5); Chain (1); Domain (1); Glycosylation (2); Modified residue (1); Nucleotide binding (4); Signal peptide (1)		SUBCELLULAR LOCATION: Endoplasmic reticulum {ECO:0000269|PubMed:14555694}. Vacuole {ECO:0000269|PubMed:14555694}.	cytokinin catabolic process; cytokinin dehydrogenase activity; primary amine oxidase activity; UDP-N-acetylmuramate dehydrogenase activity	cytokinin dehydrogenase activity; flavin adenine dinucleotide binding; primary amine oxidase activity; UDP-N-acetylmuramate dehydrogenase activity	endoplasmic reticulum; vacuole	GO:0008762; GO:0009823; GO:0019139; GO:0005783; GO:0050660; GO:0008131; GO:0005773			TISSUE SPECIFICITY: Very weak expression in the young shoot tissues around two weeks after germination. {ECO:0000269|PubMed:14555694}.		Oxygen-dependent FAD-linked oxidoreductase family	IPR016169;IPR015345;IPR016166;IPR016167;IPR016164;IPR006094;IPR006093;IPR016170;	ath:AT5G56970;
370	Hypocotyl vs Veg_Root	C.cajan_42196	Q9ZUC1	Quinone oxidoreductase-like protein At1g23740, chloroplastic (EC 1.-.-.-)	At1g23740 F5O8.29	Arabidopsis thaliana (Mouse-ear cress)	Chain (1); Erroneous initiation (1); Transit peptide (1)		SUBCELLULAR LOCATION: Plastid, chloroplast {ECO:0000305}.	2-alkenal reductase (NADP+) activity; enone reductase activity; oxidation-reduction process; response to cold	2-alkenal reductase (NADP+) activity; enone reductase activity; zinc ion binding	apoplast; chloroplast; chloroplast envelope; chloroplast stroma; stromule; thylakoid	GO:0035798; GO:0048046; GO:0009507; GO:0009941; GO:0009570; GO:0035671; GO:0055114; GO:0009409; GO:0010319; GO:0009579; GO:0008270					Zinc-containing alcohol dehydrogenase family, Quinone oxidoreductase subfamily	IPR013154;IPR002085;IPR011032;IPR016040;IPR002364;	ath:AT1G23740;
371	Hypocotyl vs Veg_Leaf	C.cajan_08123	P13443	Glycerate dehydrogenase (GDH) (EC 1.1.1.29) (NADH-dependent hydroxypyruvate reductase) (HPR)	HPR-A	Cucumis sativus (Cucumber)	Active site (3); Binding site (1); Chain (1); Nucleotide binding (3)	PATHWAY: Photosynthesis; photorespiration; 3-phospho-D-glycerate from glycine: step 3/4.	SUBCELLULAR LOCATION: Peroxisome.	glycerate dehydrogenase activity; oxidative photosynthetic carbon pathway	glycerate dehydrogenase activity; NAD binding	peroxisome	GO:0051287; GO:0008465; GO:0009854; GO:0005777		INDUCTION: The appearance of HPR in the cotyledons of cucumber seedlings is both developmentally and light-regulated possibly at the level of transcription.			D-isomer specific 2-hydroxyacid dehydrogenase family	IPR006139;IPR029753;IPR029752;IPR006140;IPR016040;	csv:101209132;csv:101228795;
372	Hypocotyl vs Veg_Leaf	C.cajan_23091	Q9SCX8	Purple acid phosphatase 17 (EC 3.1.3.2) (Acid phosphatase type 5) (Peroxidase) (EC 1.11.1.7)	PAP17 ACP5 At3g17790 MEB5.10	Arabidopsis thaliana (Mouse-ear cress)	Active site (1); Chain (1); Glycosylation (1); Metal binding (8); Region (1); Sequence conflict (3); Signal peptide (1)		SUBCELLULAR LOCATION: Secreted {ECO:0000250}.	acid phosphatase activity; cellular phosphate ion homeostasis; dephosphorylation; peroxidase activity; phosphatase activity; response to hydrogen peroxide	acid phosphatase activity; metal ion binding; peroxidase activity; phosphatase activity	cell surface; extracellular region	GO:0003993; GO:0009986; GO:0030643; GO:0016311; GO:0005576; GO:0046872; GO:0004601; GO:0016791; GO:0042542		INDUCTION: By phosphate starvation, during senescence, by ABA, by H(2)O(2), and by salt stress. {ECO:0000269|PubMed:10504579}.	TISSUE SPECIFICITY: Expressed in roots, stems, leaves, flowers and siliques. {ECO:0000269|PubMed:16244908}.		Metallophosphoesterase superfamily, Purple acid phosphatase family	IPR024927;IPR004843;IPR029052;	ath:AT3G17790;
373	Hypocotyl vs Veg_Leaf	C.cajan_00225	C6TDB8	Uncharacterized protein		Glycine max (Soybean) (Glycine hispida)														gmx:100790141;
374	Hypocotyl vs Veg_Leaf	C.cajan_00457	Q9FZ62	Inorganic pyrophosphatase 2 (AtPPsPase2) (PPi phosphatase 2) (Pyrophosphate-specific phosphatase 2) (EC 3.6.1.1)	At1g17710 F11A6.5	Arabidopsis thaliana (Mouse-ear cress)	Active site (2); Alternative sequence (1); Binding site (2); Chain (1); Metal binding (3)			dephosphorylation; inorganic diphosphatase activity; phosphocholine phosphatase activity; phosphoethanolamine phosphatase activity; protein tetramerization	inorganic diphosphatase activity; metal ion binding; phosphocholine phosphatase activity; phosphoethanolamine phosphatase activity		GO:0016311; GO:0004427; GO:0046872; GO:0052731; GO:0052732; GO:0051262					HAD-like hydrolase superfamily	IPR023214;IPR006383;IPR016965;IPR006384;	ath:AT1G17710;
375	Hypocotyl vs Rep_Leaf	C.cajan_17695	P38414	Linoleate 9S-lipoxygenase (EC 1.13.11.58) (Lipoxygenase)	LOX1.1	Lens culinaris (Lentil) (Cicer lens)	Chain (1); Domain (2); Metal binding (5)	PATHWAY: Lipid metabolism; oxylipin biosynthesis. {ECO:0000255|PROSITE-ProRule:PRU00726}.	SUBCELLULAR LOCATION: Cytoplasm.	linoleate 13S-lipoxygenase activity; oxylipin biosynthetic process	iron ion binding; linoleate 13S-lipoxygenase activity	cytoplasm	GO:0005737; GO:0005506; GO:0016165; GO:0031408					Lipoxygenase family	IPR008976;IPR000907;IPR013819;IPR020834;IPR020833;IPR001246;IPR027433;IPR001024;
376	Hypocotyl vs Rep_Bud	C.cajan_19889	Q9FF99	Probable amino acid permease 7 (Amino acid transporter AAP7)	AAP7 At5g23810 MRO11.15	Arabidopsis thaliana (Mouse-ear cress)	Alternative sequence (2); Chain (1); Frameshift (1); Topological domain (10); Transmembrane (11)		SUBCELLULAR LOCATION: Cell membrane {ECO:0000305}; Multi-pass membrane protein {ECO:0000305}.	amino acid transport; symporter activity	symporter activity	integral component of membrane; membrane; plasma membrane	GO:0006865; GO:0016021; GO:0016020; GO:0005886; GO:0015293					Amino acid/polyamine transporter 2 family, Amino acid/auxin permease (AAAP) (TC 2.A.18.2) subfamily	IPR013057;	ath:AT5G23810;
377	Hypocotyl vs Rep_Bud	C.cajan_07473	P11432	Early light-induced protein, chloroplastic (ELIP)		Pisum sativum (Garden pea)	Chain (1); Transit peptide (1); Transmembrane (3)		SUBCELLULAR LOCATION: Plastid, chloroplast membrane {ECO:0000305}; Multi-pass membrane protein {ECO:0000305}. Note=Associated with both photosystems I and II.			chloroplast; integral component of membrane	GO:0009507; GO:0016021	DEVELOPMENTAL STAGE: Appears transiently during greening of etiolated seedlings and disappears before chloroplast development is completed.	INDUCTION: By light.			ELIP/psbS family	IPR022796;IPR023329;
378	Hypocotyl vs Rep_Bud	C.cajan_06237	P38094	Protein fluG	fluG acoD AN4819	Emericella nidulans (strain FGSC A4 / ATCC 38163 / CBS 112.46 / NRRL 194 / M139) (Aspergillus nidulans)	Chain (1); Mutagenesis (1)		SUBCELLULAR LOCATION: Cytoplasm.	autolysis; catalytic activity; conidium formation; nitrogen compound metabolic process; positive regulation of conidium formation; positive regulation of sterigmatocystin biosynthetic process; regulation of secondary metabolite biosynthetic process; regulation of sterigmatocystin biosynthetic process; sporocarp development involved in asexual reproduction; sporulation resulting in formation of a …	catalytic activity	cytoplasm	GO:0001896; GO:0003824; GO:0048315; GO:0005737; GO:0006807; GO:0075307; GO:0010914; GO:1900376; GO:0010913; GO:0000905; GO:0030435; GO:0045461					Glutamine synthetase family	IPR006992;IPR014746;IPR008146;	ani:AN4819.2;
379	Hypocotyl vs Rep_Bud	C.cajan_08870	Q8L9J7	Bidirectional sugar transporter SWEET1 (AtSWEET1)	SWEET1 At1g21460 F24J8.9	Arabidopsis thaliana (Mouse-ear cress)	Chain (1); Domain (2); Erroneous gene model prediction (1); Topological domain (8); Transmembrane (7)		SUBCELLULAR LOCATION: Cell membrane {ECO:0000269|PubMed:21107422}; Multi-pass membrane protein {ECO:0000269|PubMed:21107422}.	carbohydrate transmembrane transport; sugar transmembrane transporter activity	sugar transmembrane transporter activity	endoplasmic reticulum; integral component of plasma membrane	GO:0034219; GO:0005783; GO:0005887; GO:0051119		INDUCTION: Slightly induced by the powdery mildew fungus G.cichoracearum. {ECO:0000269|PubMed:21107422}.	TISSUE SPECIFICITY: Mainly expressed in flowers. {ECO:0000269|PubMed:21107422}.		SWEET sugar transporter family		ath:AT1G21460;
380	Hypocotyl vs Rep_Bud	C.cajan_09423	Q948Z4	Snakin-1	SN1	Solanum tuberosum (Potato)	Chain (1); Compositional bias (1); Sequence conflict (1); Signal peptide (1)		SUBCELLULAR LOCATION: Secreted, cell wall.	defense response		cell wall; extracellular region	GO:0005618; GO:0006952; GO:0005576		INDUCTION: No responses to methyl jasmonate, ethylene, abscisic acid, salicylic acid, isonicotinic acid, indolacetic acid, gibberellic acid and infection with incompatible bacterial or compatible fungual pathogens. {ECO:0000269|PubMed:9885189}.	TISSUE SPECIFICITY: Expressed in tubers, stems, axillary and young floral buds, sepals, petals, stamens and carpels, but not in roots, stolons, shoot apex meristem or young leaves. {ECO:0000269|PubMed:9885189}.		GASA family	IPR003854;
381	Hypocotyl vs Rep_Bud	C.cajan_12837	Q9SD39	Probable methyltransferase PMT27 (EC 2.1.1.-)	At3g51070 F24M12.110	Arabidopsis thaliana (Mouse-ear cress)	Chain (1); Compositional bias (2); Glycosylation (3); Topological domain (2); Transmembrane (1)		SUBCELLULAR LOCATION: Endoplasmic reticulum membrane {ECO:0000305}; Single-pass type II membrane protein {ECO:0000305}.	methyltransferase activity	methyltransferase activity	endoplasmic reticulum; integral component of membrane	GO:0005783; GO:0016021; GO:0008168					Methyltransferase superfamily	IPR004159;IPR029063;	ath:AT3G51070;
382	Hypocotyl vs Rep_Bud	C.cajan_12821	P23706	Floral homeotic protein DEFICIENS	DEFA	Antirrhinum majus (Garden snapdragon)	Chain (1); Domain (2)		SUBCELLULAR LOCATION: Nucleus.	multicellular organismal development; sequence-specific DNA binding transcription factor activity; transcription, DNA-templated	DNA binding; sequence-specific DNA binding transcription factor activity	nucleus	GO:0003677; GO:0007275; GO:0005634; GO:0003700; GO:0006351						IPR002487;IPR002100;
383	Hypocotyl vs Rep_Bud	C.cajan_13031	Q38946	Glutamate dehydrogenase 2 (GDH 2) (EC 1.4.1.3)	GDH2 At5g07440 T2I1_150	Arabidopsis thaliana (Mouse-ear cress)	Active site (1); Chain (1); Sequence conflict (2)		SUBCELLULAR LOCATION: Mitochondrion {ECO:0000269|PubMed:11743114, ECO:0000269|PubMed:14671022}.	cellular amino acid metabolic process; glutamate dehydrogenase (NAD+) activity; glutamate dehydrogenase [NAD(P)+] activity; response to cadmium ion; response to salt stress	ATP binding; cobalt ion binding; copper ion binding; glutamate dehydrogenase (NAD+) activity; glutamate dehydrogenase [NAD(P)+] activity; zinc ion binding	mitochondrion; vacuolar membrane	GO:0005524; GO:0006520; GO:0050897; GO:0005507; GO:0004352; GO:0004353; GO:0005739; GO:0046686; GO:0009651; GO:0005774; GO:0008270					Glu/Leu/Phe/Val dehydrogenases family	IPR006095;IPR006096;IPR006097;IPR014362;IPR016040;	ath:AT5G07440;
384	Hypocotyl vs Rep_Bud	C.cajan_17695	P38414	Linoleate 9S-lipoxygenase (EC 1.13.11.58) (Lipoxygenase)	LOX1.1	Lens culinaris (Lentil) (Cicer lens)	Chain (1); Domain (2); Metal binding (5)	PATHWAY: Lipid metabolism; oxylipin biosynthesis. {ECO:0000255|PROSITE-ProRule:PRU00726}.	SUBCELLULAR LOCATION: Cytoplasm.	linoleate 13S-lipoxygenase activity; oxylipin biosynthetic process	iron ion binding; linoleate 13S-lipoxygenase activity	cytoplasm	GO:0005737; GO:0005506; GO:0016165; GO:0031408					Lipoxygenase family	IPR008976;IPR000907;IPR013819;IPR020834;IPR020833;IPR001246;IPR027433;IPR001024;
385	Hypocotyl vs Rep_Bud	C.cajan_18233	Q9S9K4	Aspartic proteinase-like protein 2 (EC 3.4.23.-)	At1g65240 T23K8.15	Arabidopsis thaliana (Mouse-ear cress)	Active site (2); Chain (1); Erroneous gene model prediction (1); Glycosylation (4); Lipidation (1); Propeptide (1); Signal peptide (1)		SUBCELLULAR LOCATION: Cell membrane; Lipid-anchor, GPI-anchor.	aspartic-type endopeptidase activity	aspartic-type endopeptidase activity	anchored component of membrane; anchored component of plasma membrane; plasma membrane	GO:0031225; GO:0046658; GO:0004190; GO:0005886					Peptidase A1 family	IPR001461;IPR021109;	ath:AT1G65240;
386	Hypocotyl vs Rep_Bud	C.cajan_16800	O65390	Aspartic proteinase A1 (EC 3.4.23.-)	APA1 PRA1 At1g11910 F12F1.24	Arabidopsis thaliana (Mouse-ear cress)	Active site (2); Chain (1); Disulfide bond (6); Domain (1); Glycosylation (1); Propeptide (1); Signal peptide (1)		SUBCELLULAR LOCATION: Vacuole {ECO:0000269|PubMed:17012602}. Note=Located in protein storage vacuoles (PSV) of the embryo.	aspartic-type endopeptidase activity; endopeptidase activity; lipid metabolic process; proteolysis; response to cytokinin; response to salt stress	aspartic-type endopeptidase activity; endopeptidase activity	cytosol; plasmodesma; vacuole	GO:0004190; GO:0005829; GO:0004175; GO:0006629; GO:0009506; GO:0006508; GO:0009735; GO:0009651; GO:0005773		INDUCTION: By light and during senescence. {ECO:0000269|PubMed:12230581, ECO:0000269|PubMed:12947053}.	TISSUE SPECIFICITY: Expressed in roots, leaves, stems, petals, carpels, seed pods and dry seeds. {ECO:0000269|PubMed:12230581}.		Peptidase A1 family	IPR001461;IPR001969;IPR021109;IPR007856;IPR008138;IPR011001;IPR008139;	ath:AT1G11910;
387	Hypocotyl vs Rep_Bud	C.cajan_15985	O49814	Beta-carotene hydroxylase 2, chloroplastic (EC 1.14.13.129) (Fragment)	CA2	Capsicum annuum (Bell pepper)	Chain (1); Motif (4); Non-terminal residue (1); Transit peptide (1); Transmembrane (4)		SUBCELLULAR LOCATION: Plastid, chloroplast membrane {ECO:0000305}; Multi-pass membrane protein {ECO:0000305}.	carotenoid biosynthetic process; fatty acid biosynthetic process; hydrolase activity; oxidoreductase activity	hydrolase activity; iron ion binding; oxidoreductase activity	chloroplast; integral component of membrane	GO:0016117; GO:0009507; GO:0006633; GO:0016787; GO:0016021; GO:0005506; GO:0016491				DOMAIN: The histidine box domains may contain the active site and/or be involved in iron binding.	Sterol desaturase family	IPR006694;
388	Hypocotyl vs Rep_Bud	C.cajan_17154	D4Q9Z5	Soyasaponin III rhamnosyltransferase (EC 2.4.1.273) (Soyasaponin glycosyltransferase 3) (UDP-rhamnose:soyasaponin III-rhamnosyltransferase)	GmSGT3 Glyma08g19290 Gma.55603	Glycine max (Soybean) (Glycine hispida)	Chain (1)			transferase activity, transferring hexosyl groups	transferase activity, transferring hexosyl groups		GO:0016758					UDP-glycosyltransferase family	IPR002213;	gmx:100793463;
389	Hypocotyl vs Rep_Bud	C.cajan_00354	Q9CA89	Rop guanine nucleotide exchange factor 12 (AtRopGEF12) (Protein MATERNAL EFFECT EMBRYO ARREST 64) (Rho of plants guanine nucleotide exchange factor 12)	ROPGEF12 MEEA64 At1g79860 F19K16.18	Arabidopsis thaliana (Mouse-ear cress)	Chain (1); Domain (1); Modified residue (1); Mutagenesis (4)		SUBCELLULAR LOCATION: Cytoplasm. Cell membrane. Note=ROPGEF12 colocalizes with PRK2A at the apical plasma membrane of pollen tube.	embryo development ending in seed dormancy; pollen tube growth; positive regulation of Rho GTPase activity; regulation of pollen tube growth; Rho guanyl-nucleotide exchange factor activity	Rho guanyl-nucleotide exchange factor activity	cytoplasm; plasma membrane; pollen tube	GO:0005089; GO:0005737; GO:0009793; GO:0005886; GO:0090406; GO:0009860; GO:0032321; GO:0080092			TISSUE SPECIFICITY: Expressed in pollen grains. {ECO:0000269|PubMed:16415208}.	DOMAIN: The PRONE (plant-specific Rop nucleotide exchanger) domain is responsible for the GEF activity. {ECO:0000250}.		IPR005512;	ath:AT1G79860;
390	Hypocotyl vs Rep_Bud	C.cajan_28332	Q84KP0	Bifunctional dihydroflavonol 4-reductase/flavanone 4-reductase (Dihydroflavonol 4-reductase) (DFR) (EC 1.1.1.219) (Flavanone 4-reductase) (FNR) (EC 1.1.1.234)	DFR	Pyrus communis (Pear) (Pyrus domestica)	Chain (1); Natural variant (2)			dihydrokaempferol 4-reductase activity; flavanone 4-reductase activity; flavonoid biosynthetic process	coenzyme binding; dihydrokaempferol 4-reductase activity; flavanone 4-reductase activity		GO:0050662; GO:0045552; GO:0047890; GO:0009813					NAD(P)-dependent epimerase/dehydratase family, Dihydroflavonol-4-reductase subfamily	IPR001509;IPR016040;
391	Hypocotyl vs Rep_Bud	C.cajan_35624	Q9SSK5	MLP-like protein 43	MLP43 At1g70890 F15H11.12	Arabidopsis thaliana (Mouse-ear cress)	Chain (1); Initiator methionine (1); Modified residue (1)			defense response; response to biotic stimulus		chloroplast	GO:0009507; GO:0006952; GO:0009607					MLP family	IPR000916;IPR024948;IPR023393;	ath:AT1G70890;
392	Hypocotyl vs Rep_Bud	C.cajan_25139	F4HWQ8	Cell wall / vacuolar inhibitor of fructosidase 1 (AtC/VIF1)	C/VIF1 CIF1 VIF1 At1g47960 T2J15.13	Arabidopsis thaliana (Mouse-ear cress)	Alternative sequence (1); Chain (1); Disulfide bond (2); Glycosylation (2); Signal peptide (1)		SUBCELLULAR LOCATION: Vacuole {ECO:0000305}.	enzyme inhibitor activity; negative regulation of catalytic activity; pectinesterase activity	enzyme inhibitor activity; pectinesterase activity	cell wall; vacuole	GO:0005618; GO:0004857; GO:0043086; GO:0030599; GO:0005773			TISSUE SPECIFICITY: Mostly expressed in roots, senescent leaves and flowers (in sepals), and, to a lower extent, in stems, specifically in the vascular tissues (e.g. in the phloem). {ECO:0000269|PubMed:15327983}.		PMEI family	IPR006501;	ath:AT1G47960;
393	Hypocotyl vs Rep_Bud	C.cajan_26410	Q9LV17	Transcription factor bHLH79 (Basic helix-loop-helix protein 79) (AtbHLH79) (bHLH 79) (Transcription factor EN 81) (bHLH transcription factor bHLH079)	BHLH79 EN81 At5g62610 MRG21.2	Arabidopsis thaliana (Mouse-ear cress)	Chain (1); Domain (1)		SUBCELLULAR LOCATION: Nucleus {ECO:0000255|PROSITE-ProRule:PRU00981}.	regulation of transcription, DNA-templated; sequence-specific DNA binding transcription factor activity; transcription, DNA-templated	DNA binding; sequence-specific DNA binding transcription factor activity	nucleus	GO:0003677; GO:0005634; GO:0006355; GO:0003700; GO:0006351						IPR011598;	ath:AT5G62610;
394	Hypocotyl vs Rep_Bud	C.cajan_25053	Q8LGG8	Universal stress protein A-like protein	At3g01520 F4P13.7	Arabidopsis thaliana (Mouse-ear cress)	Beta strand (6); Binding site (11); Chain (1); Erroneous gene model prediction (1); Erroneous initiation (1); Helix (6); Turn (1)			response to stress		plasma membrane	GO:0005886; GO:0006950					Universal stress protein A family	IPR014729;IPR006015;IPR006016;	ath:AT3G01520;
395	Hypocotyl vs Rep_Bud	C.cajan_31065	Q9AT54	Scopoletin glucosyltransferase (EC 2.4.1.128) (Phenylpropanoid:glucosyltransferase 1)	TOGT1	Nicotiana tabacum (Common tobacco)	Chain (1); Compositional bias (1)			scopoletin glucosyltransferase activity	identical protein binding; scopoletin glucosyltransferase activity		GO:0042802; GO:0050275		INDUCTION: Up-regulated by elicitor, salicylic acid and virus infection. {ECO:0000269|PubMed:9824316}.			UDP-glycosyltransferase family	IPR002213;
396	Hypocotyl vs Rep_Bud	C.cajan_46257	Q5B5X8	Probable glucan 1,3-beta-glucosidase A (EC 3.2.1.58) (Exo-1,3-beta-glucanase 1) (Exo-1,3-beta-glucanase A)	exgA exg1 AN4052	Emericella nidulans (strain FGSC A4 / ATCC 38163 / CBS 112.46 / NRRL 194 / M139) (Aspergillus nidulans)	Active site (2); Chain (1); Disulfide bond (2); Erroneous gene model prediction (2); Signal peptide (1)		SUBCELLULAR LOCATION: Secreted {ECO:0000250}.	cell wall organization; glucan exo-1,3-beta-glucosidase activity; polysaccharide catabolic process	glucan exo-1,3-beta-glucosidase activity; metal ion binding	extracellular region	GO:0071555; GO:0005576; GO:0004338; GO:0046872; GO:0000272					Glycosyl hydrolase 5 (cellulase A) family	IPR001547;IPR013781;IPR017853;	ani:AN4052.2;
397	Hypocotyl vs Rep_Bud	C.cajan_47963	Q9M2E2	(+)-neomenthol dehydrogenase (EC 1.1.1.208) (Menthone:neomenthol reductase) (Short-chain dehydrogenase/reductase 1) (AtSDR1)	SDR1 At3g61220 T20K12.120	Arabidopsis thaliana (Mouse-ear cress)	Active site (1); Binding site (1); Chain (1); Nucleotide binding (1)			(+)-neomenthol dehydrogenase activity; defense response	(+)-neomenthol dehydrogenase activity		GO:0047501; GO:0006952		INDUCTION: By pathogen infection. Not detected in healthy leaves. {ECO:0000269|PubMed:18599651}.			Short-chain dehydrogenases/reductases (SDR) family	IPR002198;IPR002347;IPR016040;	ath:AT3G61220;
398	Hypocotyl vs Rep_Bud	C.cajan_24541	D4Q9Z4	Soyasapogenol B glucuronide galactosyltransferase (EC 2.4.1.272) (Soyasaponin glycosyltransferase 2) (UDP-galactose:SBMG-galactosyltransferase)	GmSGT2	Glycine max (Soybean) (Glycine hispida)	Chain (1)			transferase activity, transferring hexosyl groups	transferase activity, transferring hexosyl groups		GO:0016758					UDP-glycosyltransferase family	IPR002213;
399	Hypocotyl vs Rep_Bud	C.cajan_32517	Q94B77	Formin-like protein 5 (AtFH5) (AtFORMIN-5) (Formin homology 2 domain-containing protein 5)	FH5 FHP5 At5g54650 MRB17.15	Arabidopsis thaliana (Mouse-ear cress)	Chain (1); Compositional bias (2); Domain (1); Sequence conflict (10); Transmembrane (2)		SUBCELLULAR LOCATION: Membrane {ECO:0000305}; Multi-pass membrane protein {ECO:0000305}.	actin filament polymerization; actin nucleation; endosperm development; seed morphogenesis	actin binding	cell wall; cytoplasm; integral component of membrane; phragmoplast	GO:0003779; GO:0030041; GO:0045010; GO:0005618; GO:0005737; GO:0009960; GO:0016021; GO:0009524; GO:0048317			TISSUE SPECIFICITY: Expressed in the endosperm. Localizes to the cell plate, a plant-specific membranous component that is assembled at the plane of cell division. {ECO:0000269|PubMed:15765105}.		Formin-like family, Class-I subfamily	IPR015425;	ath:AT5G54650;
400	Hypocotyl vs Rep_Bud	C.cajan_41827	O82711	Kunitz-type trypsin inhibitor-like 2 protein (Protease inhibitor from pea 2)	PIP20-2 FUC2	Pisum sativum (Garden pea)	Chain (1); Disulfide bond (2); Glycosylation (1); Signal peptide (1)		SUBCELLULAR LOCATION: Secreted {ECO:0000305}.	serine-type endopeptidase inhibitor activity	serine-type endopeptidase inhibitor activity	extracellular region	GO:0005576; GO:0004867					Protease inhibitor I3 (leguminous Kunitz-type inhibitor) family	IPR011065;IPR002160;
401	Hypocotyl vs Rep_Bud	C.cajan_46232	A7PQS0	S-adenosylmethionine synthase 1 (AdoMet synthase 1) (EC 2.5.1.6) (Methionine adenosyltransferase 1) (MAT 1)	METK1 VIT_06s0061g00500 GSVIVT00022173001 LOC100263678 VITISV_033661	Vitis vinifera (Grape)	Binding site (1); Chain (1); Metal binding (4); Nucleotide binding (2)	PATHWAY: Amino-acid biosynthesis; S-adenosyl-L-methionine biosynthesis; S-adenosyl-L-methionine from L-methionine: step 1/1.	SUBCELLULAR LOCATION: Cytoplasm {ECO:0000250}.	methionine adenosyltransferase activity; one-carbon metabolic process; S-adenosylmethionine biosynthetic process	ATP binding; metal ion binding; methionine adenosyltransferase activity	cytoplasm	GO:0005524; GO:0006556; GO:0005737; GO:0046872; GO:0004478; GO:0006730					AdoMet synthase family	IPR022631;IPR022630;IPR022629;IPR022628;IPR002133;IPR022636;
402	Hypocotyl vs Rep_Bud	C.cajan_43869	Q38864	Expansin-A5 (AtEXPA5) (Alpha-expansin-5) (At-EXP5) (AtEx5) (Ath-ExpAlpha-1.4)	EXPA5 EXP5 At3g29030 K5K13.16 K5K13_14	Arabidopsis thaliana (Mouse-ear cress)	Chain (1); Disulfide bond (3); Domain (2); Signal peptide (1)		SUBCELLULAR LOCATION: Secreted, cell wall. Membrane; Peripheral membrane protein.	plant-type cell wall organization		cell wall; extracellular region; membrane	GO:0005618; GO:0005576; GO:0016020; GO:0009664					Expansin family, Expansin A subfamily	IPR014733;IPR007118;IPR002963;IPR007112;IPR007117;IPR009009;	ath:AT3G29030;
403	Hypocotyl vs Rep_Bud	C.cajan_27168
404	Hypocotyl vs Rep_Bud	C.cajan_31406	P23706	Floral homeotic protein DEFICIENS	DEFA	Antirrhinum majus (Garden snapdragon)	Chain (1); Domain (2)		SUBCELLULAR LOCATION: Nucleus.	multicellular organismal development; sequence-specific DNA binding transcription factor activity; transcription, DNA-templated	DNA binding; sequence-specific DNA binding transcription factor activity	nucleus	GO:0003677; GO:0007275; GO:0005634; GO:0003700; GO:0006351						IPR002487;IPR002100;
405	Hypocotyl vs Rep_Bud	C.cajan_26593	Q8RY24	Probable sucrose-phosphate synthase 3 (EC 2.4.1.14) (Sucrose phosphate synthase 3F) (AtSPS3F) (UDP-glucose-fructose-phosphate glucosyltransferase)	SPS3 SPSB At1g04920 F13M7.9	Arabidopsis thaliana (Mouse-ear cress)	Chain (1); Erroneous gene model prediction (1); Modified residue (3)	PATHWAY: Glycan biosynthesis; sucrose biosynthesis; sucrose from D-fructose 6-phosphate and UDP-alpha-D-glucose: step 1/2.		sucrose biosynthetic process; sucrose-phosphate synthase activity	sucrose-phosphate synthase activity		GO:0005986; GO:0046524					Glycosyltransferase 1 family	IPR001296;IPR028098;IPR006380;IPR012819;	ath:AT1G04920;
406	Hypocotyl vs Rep_Flower	C.cajan_06995	Q6R3L0	Metal-nicotianamine transporter YSL1 (Protein YELLOW STRIPE LIKE 1) (AtYSL1)	YSL1 At4g24120 T19F6.110 T19F6.8	Arabidopsis thaliana (Mouse-ear cress)	Chain (1); Compositional bias (2); Erroneous gene model prediction (1); Erroneous initiation (1); Sequence conflict (4); Transmembrane (16)		SUBCELLULAR LOCATION: Membrane {ECO:0000305}; Multi-pass membrane protein {ECO:0000305}.	developmental process involved in reproduction; ion transport; iron chelate transport; iron ion homeostasis; iron-nicotianamine transmembrane transporter activity; response to iron ion; seed development	iron-nicotianamine transmembrane transporter activity	integral component of membrane; plasma membrane	GO:0003006; GO:0016021; GO:0006811; GO:0015688; GO:0055072; GO:0051980; GO:0005886; GO:0010039; GO:0048316	DEVELOPMENTAL STAGE: Highly expressed during leaf senescence. {ECO:0000269|PubMed:16815956}.	INDUCTION: Slight induction by manganese, copper or zinc deficiency. Inhibited upon iron deficiency and induced by iron overload. {ECO:0000269|PubMed:13129917, ECO:0000269|PubMed:16297069, ECO:0000269|PubMed:16815956}.	TISSUE SPECIFICITY: Low levels of expression in leaves and shoots, but not detected in roots. Restricted to the vasculature, in the xylem parenchyma surrounding xylem tubes. Expressed in pollen grains, in the vasculature of petals and sepals, in the carpel veins, in the style underneath the stigmatic papillae, in the vascular tissue of the funiculus and in the chalazal endosperm. {ECO:0000269|Pub…		YSL (TC 2.A.67.2) family	IPR004813;	ath:AT4G24120;
407	Hypocotyl vs Rep_Flower	C.cajan_09783	Q9LHJ9	Probable protein phosphatase 2C 38 (AtPP2C38) (EC 3.1.3.16)	At3g12620 MMF12.6 T2E22.7	Arabidopsis thaliana (Mouse-ear cress)	Chain (1); Domain (1); Erroneous initiation (1); Metal binding (5)			protein dephosphorylation; protein serine/threonine phosphatase activity	metal ion binding; protein serine/threonine phosphatase activity		GO:0046872; GO:0006470; GO:0004722					PP2C family	IPR001932;IPR000222;IPR015655;	ath:AT3G12620;
408	Hypocotyl vs Rep_Flower	C.cajan_17695	P38414	Linoleate 9S-lipoxygenase (EC 1.13.11.58) (Lipoxygenase)	LOX1.1	Lens culinaris (Lentil) (Cicer lens)	Chain (1); Domain (2); Metal binding (5)	PATHWAY: Lipid metabolism; oxylipin biosynthesis. {ECO:0000255|PROSITE-ProRule:PRU00726}.	SUBCELLULAR LOCATION: Cytoplasm.	linoleate 13S-lipoxygenase activity; oxylipin biosynthetic process	iron ion binding; linoleate 13S-lipoxygenase activity	cytoplasm	GO:0005737; GO:0005506; GO:0016165; GO:0031408					Lipoxygenase family	IPR008976;IPR000907;IPR013819;IPR020834;IPR020833;IPR001246;IPR027433;IPR001024;
409	Hypocotyl vs Rep_Flower	C.cajan_15985	O49814	Beta-carotene hydroxylase 2, chloroplastic (EC 1.14.13.129) (Fragment)	CA2	Capsicum annuum (Bell pepper)	Chain (1); Motif (4); Non-terminal residue (1); Transit peptide (1); Transmembrane (4)		SUBCELLULAR LOCATION: Plastid, chloroplast membrane {ECO:0000305}; Multi-pass membrane protein {ECO:0000305}.	carotenoid biosynthetic process; fatty acid biosynthetic process; hydrolase activity; oxidoreductase activity	hydrolase activity; iron ion binding; oxidoreductase activity	chloroplast; integral component of membrane	GO:0016117; GO:0009507; GO:0006633; GO:0016787; GO:0016021; GO:0005506; GO:0016491				DOMAIN: The histidine box domains may contain the active site and/or be involved in iron binding.	Sterol desaturase family	IPR006694;
410	Hypocotyl vs Rep_Flower	C.cajan_36684	P14009	14 kDa proline-rich protein DC2.15		Daucus carota (Wild carrot)	Chain (1); Compositional bias (1); Signal peptide (1); Transmembrane (1)		SUBCELLULAR LOCATION: Membrane {ECO:0000305}; Single-pass membrane protein {ECO:0000305}.			integral component of membrane	GO:0016021	DEVELOPMENTAL STAGE: Transiently expressed during early embryogenesis.	INDUCTION: By the removal of auxins.				IPR016140;
411	Hypocotyl vs Rep_Flower	C.cajan_42248	O24370	Linoleate 13S-lipoxygenase 2-1, chloroplastic (EC 1.13.11.12) (Lipoxygenase 2-1)	LOX2.1 LOX-H1	Solanum tuberosum (Potato)	Chain (1); Domain (2); Metal binding (5); Transit peptide (1)	PATHWAY: Lipid metabolism; oxylipin biosynthesis. {ECO:0000255|PROSITE-ProRule:PRU00726}.	SUBCELLULAR LOCATION: Plastid, chloroplast stroma. Plastid, chloroplast thylakoid. Note=Associated with the non-appressed part of the thylakoid membrane.	linoleate 13S-lipoxygenase activity; oxylipin biosynthetic process	iron ion binding; linoleate 13S-lipoxygenase activity	chloroplast; thylakoid	GO:0009507; GO:0005506; GO:0016165; GO:0031408; GO:0009579		INDUCTION: Up-regulated by jasmonate and abscisic acid treatment. Up-regulated localy and systemically at the transcript levels 6 hours after wounding, but the protein levels remain constant. Not induced by pathogen infection. {ECO:0000269|PubMed:11080289, ECO:0000269|PubMed:17210991, ECO:0000269|PubMed:8702864}.	TISSUE SPECIFICITY: Expressed in leaves and floral buds. {ECO:0000269|PubMed:8702864}.		Lipoxygenase family	IPR008976;IPR000907;IPR013819;IPR020834;IPR020833;IPR001246;IPR027433;IPR001024;	sot:102596122;
412	Hypocotyl vs Rep_Flower	C.cajan_26840	Q55CU8	Random slug protein 5 (CRAL-TRIO domain-containing protein 5)	rsc5 DDB_G0269182	Dictyostelium discoideum (Slime mold)	Chain (1); Compositional bias (1); Domain (1); Sequence conflict (2)												IPR001251;IPR011074;	ddi:DDB_G0269182;
413	Hypocotyl vs Rep_Stamen	C.cajan_17695	P38414	Linoleate 9S-lipoxygenase (EC 1.13.11.58) (Lipoxygenase)	LOX1.1	Lens culinaris (Lentil) (Cicer lens)	Chain (1); Domain (2); Metal binding (5)	PATHWAY: Lipid metabolism; oxylipin biosynthesis. {ECO:0000255|PROSITE-ProRule:PRU00726}.	SUBCELLULAR LOCATION: Cytoplasm.	linoleate 13S-lipoxygenase activity; oxylipin biosynthetic process	iron ion binding; linoleate 13S-lipoxygenase activity	cytoplasm	GO:0005737; GO:0005506; GO:0016165; GO:0031408					Lipoxygenase family	IPR008976;IPR000907;IPR013819;IPR020834;IPR020833;IPR001246;IPR027433;IPR001024;
414	Hypocotyl vs Rep_Pistil	C.cajan_17695	P38414	Linoleate 9S-lipoxygenase (EC 1.13.11.58) (Lipoxygenase)	LOX1.1	Lens culinaris (Lentil) (Cicer lens)	Chain (1); Domain (2); Metal binding (5)	PATHWAY: Lipid metabolism; oxylipin biosynthesis. {ECO:0000255|PROSITE-ProRule:PRU00726}.	SUBCELLULAR LOCATION: Cytoplasm.	linoleate 13S-lipoxygenase activity; oxylipin biosynthetic process	iron ion binding; linoleate 13S-lipoxygenase activity	cytoplasm	GO:0005737; GO:0005506; GO:0016165; GO:0031408					Lipoxygenase family	IPR008976;IPR000907;IPR013819;IPR020834;IPR020833;IPR001246;IPR027433;IPR001024;
415	Hypocotyl vs Rep_Root	C.cajan_10884	Q9FL62	Probable WRKY transcription factor 30 (WRKY DNA-binding protein 30)	WRKY30 At5g24110 MLE8.3 MZF18.18	Arabidopsis thaliana (Mouse-ear cress)	Chain (1); DNA binding (1)		SUBCELLULAR LOCATION: Nucleus {ECO:0000305}.	response to hydrogen peroxide; response to ozone; response to salicylic acid; sequence-specific DNA binding transcription factor activity; transcription, DNA-templated	sequence-specific DNA binding; sequence-specific DNA binding transcription factor activity	cytoplasm; nucleus	GO:0005737; GO:0005634; GO:0042542; GO:0010193; GO:0009751; GO:0043565; GO:0003700; GO:0006351					WRKY group III family	IPR003657;	ath:AT5G24110;
416	Hypocotyl vs Rep_Root	C.cajan_11978	P17772	Organ-specific protein S2		Pisum sativum (Garden pea)	Chain (1); Region (1); Repeat (4)									TISSUE SPECIFICITY: Expressed in stems.			IPR024489;
417	Hypocotyl vs Rep_Root	C.cajan_16726	Q94BT2	Auxin-induced in root cultures protein 12	AIR12 At3g07390 F21O3_10	Arabidopsis thaliana (Mouse-ear cress)	Chain (1); Domain (1); Erroneous initiation (3); Glycosylation (4); Lipidation (1); Metal binding (2); Propeptide (1); Sequence conflict (3); Signal peptide (1)		SUBCELLULAR LOCATION: Cell membrane; Lipid-anchor, GPI-anchor.	auxin-activated signaling pathway; oxidation-reduction process	metal ion binding	anchored component of membrane; plasma membrane	GO:0031225; GO:0009734; GO:0046872; GO:0055114; GO:0005886	DEVELOPMENTAL STAGE: Expressed during auxin-induced lateral root formation. {ECO:0000269|PubMed:10080694}.	INDUCTION: Induced between 4 and 8 hours after treatment with auxin and remains high for at least 24 hours. {ECO:0000269|PubMed:10080694, ECO:0000269|PubMed:16621846}.		DOMAIN: DOMON domain could bind one heme b. {ECO:0000269|PubMed:19386804}.		IPR005018;IPR017214;	ath:AT3G07390;
418	Hypocotyl vs Rep_Root	C.cajan_22560	O97237	GRIP and coiled-coil domain-containing protein PFC0235w	PFC0235w	Plasmodium falciparum (isolate 3D7)	Chain (1); Coiled coil (2); Compositional bias (2); Domain (1)			protein targeting to Golgi			GO:0000042						IPR000237;	pfa:PFC0235w;
419	Hypocotyl vs Rep_Root	C.cajan_35954	O81905	Receptor-like serine/threonine-protein kinase SD1-8 (EC 2.7.11.1) (Arabidopsis thaliana receptor kinase 3) (S-domain-1 (SD1) receptor kinase 8) (SD1-8)	SD18 ARK3 At4g21380 T6K22.110	Arabidopsis thaliana (Mouse-ear cress)	Active site (1); Binding site (1); Chain (1); Disulfide bond (4); Domain (4); Glycosylation (5); Natural variant (21); Nucleotide binding (1); Region (1); Sequence conflict (25); Signal peptide (1); Topological domain (2); Transmembrane (1)		SUBCELLULAR LOCATION: Cell membrane {ECO:0000269|PubMed:14506206}; Single-pass type I membrane protein {ECO:0000269|PubMed:14506206}.	recognition of pollen; transmembrane receptor protein serine/threonine kinase activity; transmembrane receptor protein serine/threonine kinase signaling pathway	ATP binding; carbohydrate binding; transmembrane receptor protein serine/threonine kinase activity; ubiquitin protein ligase binding	integral component of membrane; plasma membrane; plasmodesma; vacuole	GO:0005524; GO:0030246; GO:0016021; GO:0005886; GO:0009506; GO:0048544; GO:0004675; GO:0007178; GO:0031625; GO:0005773		INDUCTION: By wounding and Xanthomonas campestris pv. campestris. {ECO:0000269|PubMed:11814694}.	TISSUE SPECIFICITY: Expressed in the root-hypocotyl transition zone, at the base of lateral roots, axillary buds and pedicels. {ECO:0000269|PubMed:7866027}.		Protein kinase superfamily, Ser/Thr protein kinase family	IPR001480;IPR013320;IPR011009;IPR013227;IPR003609;IPR000719;IPR017441;IPR022126;IPR021820;IPR000858;IPR001245;IPR008271;IPR024171;	ath:AT4G21380;
420	Hypocotyl vs Rep_Nodule	C.cajan_19213	Q9LEL5	3'-hydroxy-N-methyl-(S)-coclaurine 4'-O-methyltransferase (EC 2.1.1.116) (S-adenosyl-L-methionine:3'-hydroxy-N-methylcoclaurine 4'-O-methyltransferase) (4'-OMT)		Coptis japonica (Japanese goldthread)	Active site (1); Binding site (5); Chain (1)	PATHWAY: Alkaloid biosynthesis; (S)-reticuline biosynthesis; (S)-reticuline from (S)-norcoclaurine: step 4/4.		3'-hydroxy-N-methyl-(S)-coclaurine 4'-O-methyltransferase activity; O-methyltransferase activity	3'-hydroxy-N-methyl-(S)-coclaurine 4'-O-methyltransferase activity; O-methyltransferase activity		GO:0030784; GO:0008171					Class I-like SAM-binding methyltransferase superfamily, Cation-independent O-methyltransferase family, COMT subfamily	IPR016461;IPR001077;IPR012967;IPR029063;IPR011991;
421	Hypocotyl vs Rep_Nodule	C.cajan_17695	P38414	Linoleate 9S-lipoxygenase (EC 1.13.11.58) (Lipoxygenase)	LOX1.1	Lens culinaris (Lentil) (Cicer lens)	Chain (1); Domain (2); Metal binding (5)	PATHWAY: Lipid metabolism; oxylipin biosynthesis. {ECO:0000255|PROSITE-ProRule:PRU00726}.	SUBCELLULAR LOCATION: Cytoplasm.	linoleate 13S-lipoxygenase activity; oxylipin biosynthetic process	iron ion binding; linoleate 13S-lipoxygenase activity	cytoplasm	GO:0005737; GO:0005506; GO:0016165; GO:0031408					Lipoxygenase family	IPR008976;IPR000907;IPR013819;IPR020834;IPR020833;IPR001246;IPR027433;IPR001024;
422	Hypocotyl vs Rep_Nodule	C.cajan_22562	Q494P0	Probable inorganic phosphate transporter 1-7 (AtPht1;7) (H(+)/Pi cotransporter)	PHT1-7 At3g54700 T5N23.60	Arabidopsis thaliana (Mouse-ear cress)	Chain (1); Erroneous initiation (1); Modified residue (1); Sequence conflict (1); Topological domain (13); Transmembrane (12)		SUBCELLULAR LOCATION: Membrane {ECO:0000250}; Multi-pass membrane protein {ECO:0000250}.	arsenate ion transmembrane transport; arsenate ion transmembrane transporter activity; inorganic phosphate transmembrane transporter activity; phosphate ion transport; symporter activity	arsenate ion transmembrane transporter activity; inorganic phosphate transmembrane transporter activity; symporter activity	integral component of membrane; plasma membrane	GO:1901684; GO:1901683; GO:0005315; GO:0016021; GO:0006817; GO:0005886; GO:0015293		INDUCTION: Slightly induced in roots during phosphate starvation. {ECO:0000269|PubMed:12164813, ECO:0000269|PubMed:15604713}.	TISSUE SPECIFICITY: Mature pollen. {ECO:0000269|PubMed:12164813}.		Major facilitator superfamily, phosphate:H(+) symporter (TC 2.A.1.9) family	IPR020846;IPR016196;IPR004738;IPR005828;	ath:AT3G54700;
423	Hypocotyl vs Rep_Nodule	C.cajan_22560	O97237	GRIP and coiled-coil domain-containing protein PFC0235w	PFC0235w	Plasmodium falciparum (isolate 3D7)	Chain (1); Coiled coil (2); Compositional bias (2); Domain (1)			protein targeting to Golgi			GO:0000042						IPR000237;	pfa:PFC0235w;
424	Hypocotyl vs Rep_Nodule	C.cajan_14400	Q8H157	Protein NRT1/ PTR FAMILY 4.6 (AtNPF4.6) (Nitrate transporter 1.2) (Nitrate transporter NTL1) (Protein ABA-IMPORTING TRANSPORTER 1)	NPF4.6 AIT1 NRT1.2 NTL1 NTR1:2 At1g69850 T17F3.12	Arabidopsis thaliana (Mouse-ear cress)	Chain (1); Erroneous gene model prediction (1); Sequence conflict (4); Transmembrane (12)		SUBCELLULAR LOCATION: Cell membrane {ECO:0000269|PubMed:22645333}; Multi-pass membrane protein {ECO:0000269|PubMed:22645333}.	abscisic acid transport; abscisic acid transporter activity; nitrate assimilation; regulation of stomatal movement; response to nematode; symporter activity	abscisic acid transporter activity; symporter activity	integral component of membrane; plasma membrane	GO:0080168; GO:0090440; GO:0016021; GO:0042128; GO:0005886; GO:0010119; GO:0009624; GO:0015293		INDUCTION: Not regulated by nitrate. Down-regulated upon nematode infection. {ECO:0000269|PubMed:10449574, ECO:0000269|PubMed:12668777, ECO:0000269|PubMed:16478044}.	TISSUE SPECIFICITY: Expressed in root hairs and in epidermis of both root tips and mature regions of roots. Detected in shoots, stems, flowers, siliques and imbibed seeds. Expressed in vascular tissues in cotyledons, trus leaves, hypocotyls, roots and inflorescence stems. {ECO:0000269|PubMed:10449574, ECO:0000269|PubMed:17481610, ECO:0000269|PubMed:22645333}.		PTR2/POT transporter (TC 2.A.17.3) family	IPR016196;IPR000109;	ath:AT1G69850;
425	Hypocotyl vs Rep_Imm_Pod	C.cajan_07051	Q43092	Granule-bound starch synthase 1, chloroplastic/amyloplastic (EC 2.4.1.242) (Granule-bound starch synthase I) (GBSS-I)		Pisum sativum (Garden pea)	Binding site (1); Chain (1); Transit peptide (1)	PATHWAY: Glycan biosynthesis; starch biosynthesis.	SUBCELLULAR LOCATION: Plastid, chloroplast. Plastid, amyloplast. Note=Amyloplast or chloroplast, granule-bound.	NDP-glucose-starch glucosyltransferase activity; starch biosynthetic process; starch synthase activity	NDP-glucose-starch glucosyltransferase activity; starch synthase activity	amyloplast; chloroplast	GO:0033840; GO:0009501; GO:0009507; GO:0019252; GO:0009011	DEVELOPMENTAL STAGE: Expressed at all stages of embryonic development with highest levels in later developmental stages.		TISSUE SPECIFICITY: Expressed in pods and leaves. No expression in flowers or stipules.		Glycosyltransferase 1 family, Bacterial/plant glycogen synthase subfamily	IPR001296;IPR011835;IPR013534;
426	Hypocotyl vs Rep_Imm_Pod	C.cajan_08507	Q5MAU8	Probable inactive purple acid phosphatase 27	PAP27 At5g50400 MXI22.12	Arabidopsis thaliana (Mouse-ear cress)	Binding site (1); Chain (1); Erroneous gene model prediction (1); Glycosylation (3); Metal binding (8); Region (1); Signal peptide (1)		SUBCELLULAR LOCATION: Secreted {ECO:0000250}.	acid phosphatase activity; dephosphorylation	acid phosphatase activity; metal ion binding	extracellular region	GO:0003993; GO:0016311; GO:0005576; GO:0046872			TISSUE SPECIFICITY: Expressed in roots, stems, leaves, flowers and siliques. {ECO:0000269|PubMed:16244908}.		Metallophosphoesterase superfamily, Purple acid phosphatase family	IPR004843;IPR029052;IPR008963;IPR015914;IPR025733;	ath:AT5G50400;
427	Hypocotyl vs Rep_Imm_Pod	C.cajan_22065	P51074	Annexin-like protein RJ4		Fragaria ananassa (Strawberry)	Chain (1); Repeat (4); Sequence conflict (1)				calcium-dependent phospholipid binding; calcium ion binding		GO:0005509; GO:0005544	DEVELOPMENTAL STAGE: Expression is enhanced in ripening fruit.		TISSUE SPECIFICITY: Predominantly in developing fruit.	DOMAIN: A pair of annexin repeats may form one binding site for calcium and phospholipid.	Annexin (TC 1.A.31.1) family	IPR001464;IPR009118;IPR018502;IPR018252;
428	Hypocotyl vs Rep_Imm_Pod	C.cajan_21439	O48963	Phototropin-1 (EC 2.7.11.1) (Non-phototropic hypocotyl protein 1) (Root phototropism protein 1)	PHOT1 JK224 NPH1 RPT1 At3g45780 T6D9_110	Arabidopsis thaliana (Mouse-ear cress)	Active site (1); Beta strand (10); Binding site (9); Chain (1); Disulfide bond (1); Domain (5); Helix (10); Modified residue (9); Mutagenesis (4); Nucleotide binding (3); Region (1); Turn (1)		SUBCELLULAR LOCATION: Cell membrane; Peripheral membrane protein. Cytoplasm.	blue light photoreceptor activity; blue light signaling pathway; chloroplast accumulation movement; chloroplast avoidance movement; kinase activity; negative regulation of anion channel activity by blue light; phosphorelay sensor kinase activity; phototropism; protein autophosphorylation; protein-chromophore linkage; protein kinase activity; protein serine/threonine kinase activity; regulation of…	ATP binding; blue light photoreceptor activity; FMN binding; identical protein binding; kinase activity; phosphorelay sensor kinase activity; protein kinase activity; protein serine/threonine kinase activity	cell surface; cytoplasm; cytoplasmic side of plasma membrane; vacuole	GO:0005524; GO:0010181; GO:0009882; GO:0009785; GO:0009986; GO:0009904; GO:0009903; GO:0005737; GO:0009898; GO:0042802; GO:0016301; GO:0010362; GO:0000155; GO:0009638; GO:0046777; GO:0004672; GO:0004674; GO:0018298; GO:0010155; GO:0010119; GO:0009637; GO:0005773				DOMAIN: The activation loop within the kinase domain is the target of phosphorylation (By similarity). The PAS (PER-ARNT-SIM) domains are required for the binding of FMN chromophores. {ECO:0000250}.	Protein kinase superfamily, AGC Ser/Thr protein kinase family	IPR011009;IPR001610;IPR000014;IPR000700;IPR000719;IPR017441;IPR002290;IPR008271;	ath:AT3G45780;
429	Hypocotyl vs Rep_Imm_Pod	C.cajan_12171	Q6YU51	Probable 1-deoxy-D-xylulose-5-phosphate synthase 2, chloroplastic (1-deoxyxylulose-5-phosphate synthase) (DXP synthase) (DXPS) (EC 2.2.1.7)	Os07g0190000 LOC_Os07g09190 OsJ_23394 OSJNBb0002L09.31 OSJNBb0003E08.7	Oryza sativa subsp. japonica (Rice)	Binding site (4); Chain (1); Metal binding (2); Region (2); Transit peptide (1)	PATHWAY: Metabolic intermediate biosynthesis; 1-deoxy-D-xylulose 5-phosphate biosynthesis; 1-deoxy-D-xylulose 5-phosphate from D-glyceraldehyde 3-phosphate and pyruvate: step 1/1.	SUBCELLULAR LOCATION: Plastid, chloroplast {ECO:0000250}.	1-deoxy-D-xylulose 5-phosphate biosynthetic process; 1-deoxy-D-xylulose-5-phosphate synthase activity; terpenoid biosynthetic process; thiamine biosynthetic process	1-deoxy-D-xylulose-5-phosphate synthase activity; metal ion binding	chloroplast	GO:0052865; GO:0008661; GO:0009507; GO:0046872; GO:0016114; GO:0009228					Transketolase family, DXPS subfamily	IPR005477;IPR029061;IPR009014;IPR005475;IPR020826;IPR005476;IPR005474;	osa:4342614;
430	Hypocotyl vs Rep_Imm_Pod	C.cajan_11404	Q9M571	Phosphoethanolamine N-methyltransferase (EC 2.1.1.103)	PEAMT	Spinacia oleracea (Spinach)	Chain (1); Region (2)	PATHWAY: Phospholipid metabolism; phosphatidylcholine biosynthesis; phosphocholine from phosphoethanolamine: step 1/1.	SUBCELLULAR LOCATION: Cytoplasm.	phosphatidylcholine biosynthetic process; phosphoethanolamine N-methyltransferase activity; response to stress	phosphoethanolamine N-methyltransferase activity	cytoplasm	GO:0005737; GO:0006656; GO:0000234; GO:0006950		INDUCTION: By salt stress.			Class I-like SAM-binding methyltransferase superfamily, PEAMT family	IPR013216;IPR025771;IPR029063;
431	Hypocotyl vs Rep_Imm_Pod	C.cajan_11585	Q9ZWQ9	Flavonol synthase/flavanone 3-hydroxylase (EC 1.14.11.23) (EC 1.14.11.9) (CitFLS) (FLS)	FLS	Citrus unshiu (Satsuma mandarin) (Citrus nobilis var. unshiu)	Chain (1); Domain (1); Metal binding (3); Mutagenesis (5)	PATHWAY: Secondary metabolite biosynthesis; flavonoid biosynthesis.	SUBCELLULAR LOCATION: Cytoplasm {ECO:0000250}.	flavonol synthase activity; naringenin 3-dioxygenase activity	flavonol synthase activity; L-ascorbic acid binding; metal ion binding; naringenin 3-dioxygenase activity	cytoplasm	GO:0031418; GO:0005737; GO:0045431; GO:0046872; GO:0045486	DEVELOPMENTAL STAGE: Increases in the peel during fruit maturation.		TISSUE SPECIFICITY: In the juice sacs/segment epidermis (edible part) at the early developmental stage.		Iron/ascorbate-dependent oxidoreductase family	IPR026992;IPR027443;IPR005123;
432	Hypocotyl vs Rep_Imm_Pod	C.cajan_12543	Q43872	Peroxidase 64 (Atperox P64) (EC 1.11.1.7) (ATP17a) (PRXR4)	PER64 P64 At5g42180 MJC20.29	Arabidopsis thaliana (Mouse-ear cress)	Active site (1); Binding site (1); Chain (1); Disulfide bond (4); Glycosylation (1); Metal binding (10); Signal peptide (1); Site (1)		SUBCELLULAR LOCATION: Secreted {ECO:0000255|PROSITE-ProRule:PRU00297}.	hydrogen peroxide catabolic process; peroxidase activity	heme binding; metal ion binding; peroxidase activity	extracellular region; plant-type cell wall	GO:0005576; GO:0020037; GO:0042744; GO:0046872; GO:0004601; GO:0009505		INDUCTION: Pathogen and elicitor-induced. Up-regulated transiently by a cold treatment. {ECO:0000269|PubMed:12172015, ECO:0000269|PubMed:8425063}.	TISSUE SPECIFICITY: Expressed in the whole plant, but preferentially in roots.		Peroxidase family, Classical plant (class III) peroxidase subfamily	IPR010255;IPR002016;IPR000823;IPR019793;	ath:AT5G42180;
433	Hypocotyl vs Rep_Imm_Pod	C.cajan_17606	Q03200	Light-regulated protein	LIR1 Os01g0102900 LOC_Os01g01340 P0436E04.2 P0455C04.23 P0672D08.50	Oryza sativa subsp. japonica (Rice)	Chain (1); Region (1); Repeat (2); Signal peptide (1)			cellular cation homeostasis; divalent metal ion transport		chloroplast	GO:0030003; GO:0009507; GO:0070838		INDUCTION: Expression is controlled by light and by a circadian clock.				IPR009856;	osa:4326442;
434	Hypocotyl vs Rep_Imm_Pod	C.cajan_17695	P38414	Linoleate 9S-lipoxygenase (EC 1.13.11.58) (Lipoxygenase)	LOX1.1	Lens culinaris (Lentil) (Cicer lens)	Chain (1); Domain (2); Metal binding (5)	PATHWAY: Lipid metabolism; oxylipin biosynthesis. {ECO:0000255|PROSITE-ProRule:PRU00726}.	SUBCELLULAR LOCATION: Cytoplasm.	linoleate 13S-lipoxygenase activity; oxylipin biosynthetic process	iron ion binding; linoleate 13S-lipoxygenase activity	cytoplasm	GO:0005737; GO:0005506; GO:0016165; GO:0031408					Lipoxygenase family	IPR008976;IPR000907;IPR013819;IPR020834;IPR020833;IPR001246;IPR027433;IPR001024;
435	Hypocotyl vs Rep_Imm_Pod	C.cajan_16800	O65390	Aspartic proteinase A1 (EC 3.4.23.-)	APA1 PRA1 At1g11910 F12F1.24	Arabidopsis thaliana (Mouse-ear cress)	Active site (2); Chain (1); Disulfide bond (6); Domain (1); Glycosylation (1); Propeptide (1); Signal peptide (1)		SUBCELLULAR LOCATION: Vacuole {ECO:0000269|PubMed:17012602}. Note=Located in protein storage vacuoles (PSV) of the embryo.	aspartic-type endopeptidase activity; endopeptidase activity; lipid metabolic process; proteolysis; response to cytokinin; response to salt stress	aspartic-type endopeptidase activity; endopeptidase activity	cytosol; plasmodesma; vacuole	GO:0004190; GO:0005829; GO:0004175; GO:0006629; GO:0009506; GO:0006508; GO:0009735; GO:0009651; GO:0005773		INDUCTION: By light and during senescence. {ECO:0000269|PubMed:12230581, ECO:0000269|PubMed:12947053}.	TISSUE SPECIFICITY: Expressed in roots, leaves, stems, petals, carpels, seed pods and dry seeds. {ECO:0000269|PubMed:12230581}.		Peptidase A1 family	IPR001461;IPR001969;IPR021109;IPR007856;IPR008138;IPR011001;IPR008139;	ath:AT1G11910;
436	Hypocotyl vs Rep_Imm_Pod	C.cajan_16502	Q9LZJ5	ABC transporter C family member 14 (ABC transporter ABCC.14) (AtABCC14) (EC 3.6.3.44) (ATP-energized glutathione S-conjugate pump 10) (Glutathione S-conjugate-transporting ATPase 10) (Multidrug resistance-associated protein 10)	ABCC14 MRP10 MRP14 At3g62700 F26K9.130	Arabidopsis thaliana (Mouse-ear cress)	Chain (1); Domain (4); Modified residue (1); Nucleotide binding (2); Transmembrane (17)		SUBCELLULAR LOCATION: Membrane {ECO:0000255|PROSITE-ProRule:PRU00441}; Multi-pass membrane protein {ECO:0000255|PROSITE-ProRule:PRU00441}.	ATPase activity, coupled to transmembrane movement of substances; xenobiotic-transporting ATPase activity	ATPase activity, coupled to transmembrane movement of substances; ATP binding; xenobiotic-transporting ATPase activity	Golgi apparatus; integral component of membrane; plant-type vacuole; vacuolar membrane; vacuole	GO:0005524; GO:0042626; GO:0005794; GO:0016021; GO:0000325; GO:0005774; GO:0005773; GO:0008559			TISSUE SPECIFICITY: Ubiquitous. {ECO:0000269|PubMed:12430019}.		ABC transporter superfamily, ABCC family, Conjugate transporter (TC 3.A.1.208) subfamily	IPR003593;IPR011527;IPR003439;IPR017871;IPR001140;IPR027417;	ath:AT3G62700;
437	Hypocotyl vs Rep_Imm_Pod	C.cajan_00428	Q9XIE2	ABC transporter G family member 36 (ABC transporter ABCG.36) (AtABCG36) (Pleiotropic drug resistance protein 8) (Protein PENETRATION 3)	ABCG36 PDR8 PEN3 At1g59870 F23H11.19	Arabidopsis thaliana (Mouse-ear cress)	Chain (1); Domain (4); Modified residue (3); Mutagenesis (2); Nucleotide binding (2); Transmembrane (14)		SUBCELLULAR LOCATION: Cell membrane {ECO:0000269|PubMed:16415066, ECO:0000269|PubMed:16473969, ECO:0000269|PubMed:16618929, ECO:0000269|PubMed:17355438, ECO:0000269|PubMed:19000165}; Multi-pass membrane protein {ECO:0000269|PubMed:16415066, ECO:0000269|PubMed:16473969, ECO:0000269|PubMed:16618929, ECO:0000269|PubMed:17355438, ECO:0000269|PubMed:19000165}. Note=Incoporated into pathogen-induced pa…	ATPase activity; cadmium ion transmembrane transport; cadmium ion transmembrane transporter activity; cadmium ion transport; cellular response to indolebutyric acid stimulus; defense response by callose deposition in cell wall; defense response to bacterium; defense response to fungus, incompatible interaction; drug transmembrane transport; indole glucosinolate catabolic process; negative regulat…	ATPase activity; ATP binding; cadmium ion transmembrane transporter activity	chloroplast; chloroplast envelope; integral component of membrane; membrane; mitochondrion; plasma membrane; vacuolar membrane	GO:0005524; GO:0016887; GO:0070574; GO:0015086; GO:0015691; GO:0071366; GO:0009507; GO:0009941; GO:0052544; GO:0042742; GO:0009817; GO:0006855; GO:0042344; GO:0016021; GO:0016020; GO:0005739; GO:0031348; GO:0005886; GO:0009737; GO:0009627; GO:0005774		INDUCTION: Induced by cycloheximide (CHX), cold/dark treatment, cadmium, lead, sclareol and sclareolide. Repressed by abscisic acid (ABA). Induced by infection of avirulent and virulent bacterial pathogens (P.syringae pv tomato with or without avrRpt2, respectively) and fungal pathogens. {ECO:0000269|PubMed:12430018, ECO:0000269|PubMed:16415066, ECO:0000269|PubMed:16473969, ECO:0000269|PubMed:173…	TISSUE SPECIFICITY: Ubiquitous (at protein level). Higher levels in root hairs, stomata, epidermal cells, and hydathodes. Concentrated at the infection site of infected plants, including papillae and haustoria. {ECO:0000269|PubMed:12430018, ECO:0000269|PubMed:16415066, ECO:0000269|PubMed:17355438, ECO:0000269|PubMed:19000165}.		ABC transporter superfamily, ABCG family, PDR (TC 3.A.1.205) subfamily	IPR003593;IPR013525;IPR029481;IPR003439;IPR027417;IPR013581;	ath:AT1G59870;
438	Hypocotyl vs Rep_Imm_Pod	C.cajan_25672	Q9C5Y2	Ent-kaurenoic acid oxidase 2 (AtKAO2) (EC 1.14.13.79) (Cytochrome P450 88A4)	KAO2 CYP88A4 At2g32440 T32F6.4	Arabidopsis thaliana (Mouse-ear cress)	Chain (1); Metal binding (1); Sequence conflict (1); Transmembrane (1)	PATHWAY: Plant hormone biosynthesis; gibberellin biosynthesis.	SUBCELLULAR LOCATION: Endoplasmic reticulum membrane {ECO:0000269|PubMed:11722763}; Single-pass membrane protein {ECO:0000269|PubMed:11722763}.	ent-kaurenoate oxidase activity; gibberellin biosynthetic process	ent-kaurenoate oxidase activity; heme binding; iron ion binding	endoplasmic reticulum; integral component of membrane	GO:0005783; GO:0051777; GO:0009686; GO:0020037; GO:0016021; GO:0005506			TISSUE SPECIFICITY: Widely expressed. Highly expressed in influorescence stem, influorescence, and silique tissue. Weakly expressed in cauline and rosette leaves. Expressed at a weaker level in stem and influorescence than AtKAO1/CYP88A3. {ECO:0000269|PubMed:11172076}.		Cytochrome P450 family	IPR001128;IPR002397;IPR017972;	ath:AT2G32440;
439	Hypocotyl vs Rep_Imm_Pod	C.cajan_27487	Q96262	Plasma membrane-associated cation-binding protein 1 (AtPCAP1) (Microtubule-destabilizing protein 25)	PCAP1 MDP25 At4g20260 F1C12.180	Arabidopsis thaliana (Mouse-ear cress)	Alternative sequence (1); Chain (1); Compositional bias (1); Initiator methionine (1); Lipidation (1); Modified residue (1); Mutagenesis (1); Sequence conflict (2)		SUBCELLULAR LOCATION: Cell membrane; Lipid-anchor. Cytoplasm. Cytoplasm, cytoskeleton. Cell junction, plasmodesma. Note=Shuttles from plasma membrane to cytoplasm (e.g. colocalizes with cortical microtubules) upon calcium levels increase. Co-localizes with Turnip mosaic virus (TuMV) P3N-PIPO at the plasmodesmata.	cellular response to copper ion; cellular response to iron ion; cellular response to magnesium ion; cellular response to magnesium starvation; cellular response to mannitol stimulus; cellular response to molecule of bacterial origin; cellular response to potassium ion; cellular response to salt stress; cellular response to sorbitol; cortical microtubule organization; negative regulation of unidim…	calcium ion binding; calmodulin binding; copper ion binding; microtubule binding; phosphatidylinositol-3,4,5-trisphosphate binding; phosphatidylinositol-3,4-bisphosphate binding; phosphatidylinositol-3,5-bisphosphate binding; phosphatidylinositol-4,5-bisphosphate binding	anchored component of plasma membrane; cytoplasmic microtubule; plasma membrane; plasmodesma	GO:0006499; GO:0046658; GO:0005509; GO:0005516; GO:0071280; GO:0071281; GO:0071286; GO:0010350; GO:0071325; GO:0071219; GO:0035865; GO:0071472; GO:0072709; GO:0005507; GO:0043622; GO:0005881; GO:0008017; GO:0051511; GO:0005547; GO:0043325; GO:0080025; GO:0005546; GO:0005886; GO:0009506; GO:0031117; GO:0009414; GO:0016032		INDUCTION: Accumulates in response to CuCl(2), mannitol, sorbitol, and flagellin oligopeptide (e.g. flg22) treatments. Induced after long treatment (2 days) with NaCl, KCl, MgCl(2) and FeCl(3). Slight induction in Mg(2+) deprivation. Slightly repressed by dehydration. {ECO:0000269|PubMed:17264065}.	TISSUE SPECIFICITY: Mostly expressed in the basal region of hypocotyls. Expressed in seedlings, roots, shoots, stems, leaves (e.g. in epidermis and vascular tissues), flowers (e.g. in pistils and anthers) and siliques (at protein level). {ECO:0000269|PubMed:17264065, ECO:0000269|PubMed:18397324, ECO:0000269|PubMed:22209764}.		DREPP family	IPR008469;	ath:AT4G20260;
440	Hypocotyl vs Rep_Imm_Pod	C.cajan_26115	Q84J37	Laccase-15 (EC 1.10.3.2) (Benzenediol:oxygen oxidoreductase 15) (Diphenol oxidase 15) (Protein TRANSPARENT TESTA 10) (Urishiol oxidase 15)	TT10 LAC15 At5g48100 MDN11.18	Arabidopsis thaliana (Mouse-ear cress)	Chain (1); Domain (3); Erroneous gene model prediction (1); Glycosylation (9); Metal binding (12); Mutagenesis (2); Signal peptide (1)		SUBCELLULAR LOCATION: Secreted, extracellular space, apoplast {ECO:0000305}.	hydroquinone:oxygen oxidoreductase activity; lignin biosynthetic process; lignin catabolic process; proanthocyanidin biosynthetic process; response to copper ion	copper ion binding; hydroquinone:oxygen oxidoreductase activity	apoplast	GO:0048046; GO:0005507; GO:0052716; GO:0009809; GO:0046274; GO:0010023; GO:0046688	DEVELOPMENTAL STAGE: Transcript levels increase during rosette leaves development. In the inflorescence stem, highest levels in the young, developing tip and lowest levels in the basal stem tissues. Strong increase 4 days after fertilization. Specifically localized in developing seed coat (testa). Detected in the endothelium and in the pigment strand at the chalaza zone during early stages of emb…		TISSUE SPECIFICITY: Mostly expressed in siliques, particularly in developing seeds. Also detected at low levels in stems, seedlings, and flowers. {ECO:0000269|PubMed:15940465, ECO:0000269|PubMed:16243908, ECO:0000269|PubMed:16779554, ECO:0000269|PubMed:16804053}.		Multicopper oxidase family	IPR001117;IPR011706;IPR011707;IPR002355;IPR008972;IPR017761;	ath:AT5G48100;
441	Hypocotyl vs Rep_Imm_Pod	C.cajan_46963	Q9SEV0	Anthocyanidin reductase (AtANR) (EC 1.3.1.77) (Anthocyanin spotted testa) (ast) (Protein BANYULS)	BAN ANR At1g61720 T13M11.8	Arabidopsis thaliana (Mouse-ear cress)	Chain (1); Natural variant (1); Sequence conflict (5)	PATHWAY: Secondary metabolite biosynthesis; flavonoid biosynthesis.		anthocyanidin reductase activity; flavonoid biosynthetic process; negative regulation of flavonoid biosynthetic process; oxidoreductase activity	anthocyanidin reductase activity; coenzyme binding; oxidoreductase activity		GO:0033729; GO:0050662; GO:0009813; GO:0009964; GO:0016491	DEVELOPMENTAL STAGE: From fertilization until pre-globular embryo stage.		TISSUE SPECIFICITY: Flowers and young siliques. Detected specifically in the endothelium of seed coat.		NAD(P)-dependent epimerase/dehydratase family, Dihydroflavonol-4-reductase subfamily	IPR001509;IPR016040;	ath:AT1G61720;
442	Hypocotyl vs Rep_Imm_Pod	C.cajan_40412	P37842	Multicystatin (MC)		Solanum tuberosum (Potato)	Beta strand (13); Chain (1); Domain (8); Helix (7); Motif (8); Site (8); Turn (2)			cysteine-type endopeptidase inhibitor activity	cysteine-type endopeptidase inhibitor activity		GO:0004869		INDUCTION: By wounding.	TISSUE SPECIFICITY: Expressed abundantly in tuber and leaf.		Cystatin family, Phytocystatin subfamily	IPR027214;IPR000010;IPR020381;IPR018073;
443	Hypocotyl vs Rep_Imm_Pod	C.cajan_30582	Q9LNU3	Expansin-A11 (AtEXPA11) (Alpha-expansin-11) (At-EXP11) (AtEx11) (Ath-ExpAlpha-1.14)	EXPA11 EXP11 At1g20190 T20H2.4 T20H2_5	Arabidopsis thaliana (Mouse-ear cress)	Chain (1); Domain (2); Signal peptide (1)		SUBCELLULAR LOCATION: Secreted, cell wall. Membrane; Peripheral membrane protein.	plant-type cell wall organization		cell wall; extracellular region; membrane	GO:0005618; GO:0005576; GO:0016020; GO:0009664			TISSUE SPECIFICITY: Expressed in the leaf, but not in the epidermis or in the vascular bundles. {ECO:0000269|Ref.4}.		Expansin family, Expansin A subfamily	IPR014733;IPR007118;IPR002963;IPR007112;IPR007117;IPR009009;	ath:AT1G20190;
444	Hypocotyl vs Rep_Imm_Pod	C.cajan_31949	Q9S728	Protodermal factor 1	PDF1 At2g42840 F7D19.16	Arabidopsis thaliana (Mouse-ear cress)	Chain (1); Compositional bias (1); Signal peptide (1)					extracellular region	GO:0005576			TISSUE SPECIFICITY: Confined to the shoot apical meristem (SAM) at the layer L1 in vegetative, infloresence and floral meristems, as well as in protoderm of organ primordia, including during embryogenesis. Also present in the tip of emerging lateral root primordia. {ECO:0000269|PubMed:10483121, ECO:0000269|PubMed:11439135, ECO:0000269|PubMed:17376810}.				ath:AT2G42840;
445	Hypocotyl vs Rep_Imm_Pod	C.cajan_31552	Q9S795	Betaine aldehyde dehydrogenase 1, chloroplastic (BADH) (EC 1.2.1.8) (Aldehyde dehydrogenase family 10 member A8)	ALDH10A8 At1g74920 F25A4.11 F9E10.23	Arabidopsis thaliana (Mouse-ear cress)	Active site (2); Chain (1); Nucleotide binding (1); Site (1); Transit peptide (1)	PATHWAY: Amine and polyamine biosynthesis; betaine biosynthesis via choline pathway; betaine from betaine aldehyde: step 1/1.	SUBCELLULAR LOCATION: Plastid, chloroplast.	betaine-aldehyde dehydrogenase activity; glycine betaine biosynthetic process from choline; response to salt stress; response to water deprivation	betaine-aldehyde dehydrogenase activity	cell wall; chloroplast; cytosol; leucoplast	GO:0008802; GO:0005618; GO:0009507; GO:0005829; GO:0019285; GO:0009516; GO:0009651; GO:0009414					Aldehyde dehydrogenase family	IPR016161;IPR016163;IPR016160;IPR029510;IPR016162;IPR015590;	ath:AT1G74920;
446	Hypocotyl vs Rep_Imm_Pod	C.cajan_42451	Q5H873	13-hydroxylupanine O-tigloyltransferase (EC 2.3.1.93) ((-)-13alpha-hydroxymultiflorine/(+)-13alpha-hydroxylupanine O-tigloyltransferase) (HMT/HLTase) (Quinolizidine alkaloid O-tigloyltransferase)	HMT/HLT	Lupinus albus (White lupin) (Lupinus termis)	Active site (2); Chain (1); Compositional bias (1); Sequence conflict (1)			13-hydroxylupinine O-tigloyltransferase activity; alkaloid biosynthetic process	13-hydroxylupinine O-tigloyltransferase activity		GO:0047203; GO:0009821			TISSUE SPECIFICITY: Expressed in roots and hypocotyls. Detected in seeds, leaves and cotyledons, but not in young developing leaves. {ECO:0000269|PubMed:15659437, ECO:0000269|PubMed:8195240, ECO:0000269|Ref.2}.		Plant acyltransferase family	IPR023213;IPR003480;
447	Hypocotyl vs Rep_Imm_Pod	C.cajan_27639	P58822	Polygalacturonase inhibitor 2 (Polygalacturonase-inhibiting protein 2) (PGIP-2)	PGIP2	Phaseolus vulgaris (Kidney bean) (French bean)	Beta strand (21); Chain (1); Disulfide bond (4); Glycosylation (2); Helix (13); Mutagenesis (8); Repeat (10); Signal peptide (1); Turn (1)		SUBCELLULAR LOCATION: Secreted, cell wall. Membrane; Peripheral membrane protein.	defense response		cell wall; extracellular region; membrane	GO:0005618; GO:0006952; GO:0005576; GO:0016020					Polygalacturonase-inhibiting protein family	IPR001611;IPR013210;
448	Hypocotyl vs Rep_Imm_Pod	C.cajan_36354	Q9FJ62	Glycerophosphodiester phosphodiesterase GDPDL4 (EC 3.1.4.46) (Glycerophosphodiester phosphodiesterase-like 4) (ATGDPDL4) (Glycerophosphodiesterase-like 1) (Protein SHV3-LIKE 1)	GDPDL4 GPDL1 SVL1 At5g55480 MTE17.19	Arabidopsis thaliana (Mouse-ear cress)	Chain (1); Domain (2); Glycosylation (12); Lipidation (1); Propeptide (1); Signal peptide (1)		SUBCELLULAR LOCATION: Cell membrane; Lipid-anchor, GPI-anchor {ECO:0000269|PubMed:12805588, ECO:0000269|PubMed:14517339, ECO:0000269|PubMed:16602701}.	glycerol metabolic process; glycerophosphodiester phosphodiesterase activity; guard cell morphogenesis; lipid metabolic process; plant-type cell wall cellulose metabolic process; trichome differentiation	glycerophosphodiester phosphodiesterase activity	anchored component of membrane; anchored component of plasma membrane; plasma membrane; plasmodesma	GO:0031225; GO:0046658; GO:0006071; GO:0008889; GO:0010442; GO:0006629; GO:0052541; GO:0005886; GO:0009506; GO:0010026			TISSUE SPECIFICITY: Expressed in roots, leaves, stems, flowers and siliques. {ECO:0000269|PubMed:18718934, ECO:0000269|PubMed:21323773}.		Glycerophosphoryl diester phosphodiesterase family	IPR004129;IPR017946;	ath:AT5G55480;
449	Hypocotyl vs Rep_Imm_Pod	C.cajan_42683	Q9FH05	Serine carboxypeptidase-like 42 (EC 3.4.16.-)	SCPL42 At5g42240 K5J14.4	Arabidopsis thaliana (Mouse-ear cress)	Active site (3); Chain (1); Disulfide bond (3); Glycosylation (5); Signal peptide (1)		SUBCELLULAR LOCATION: Secreted {ECO:0000305}.	serine-type carboxypeptidase activity	serine-type carboxypeptidase activity	cell wall; extracellular region	GO:0005618; GO:0005576; GO:0004185			TISSUE SPECIFICITY: Expression not detected. {ECO:0000269|PubMed:15908604}.		Peptidase S10 family	IPR029058;IPR001563;IPR018202;	ath:AT5G42240;
450	Hypocotyl vs Rep_Imm_Pod	C.cajan_30928	Q43019	Non-specific lipid-transfer protein 3 (LTP 3)		Prunus dulcis (Almond) (Amygdalus dulcis)	Chain (1); Disulfide bond (4); Signal peptide (1)			lipid transport	lipid binding		GO:0008289; GO:0006869					Plant LTP family	IPR016140;IPR000528;
451	Hypocotyl vs Rep_Stem	C.cajan_12009	Q00081	Glucose-1-phosphate adenylyltransferase large subunit 1 (EC 2.7.7.27) (ADP-glucose pyrophosphorylase) (ADP-glucose synthase) (AGPase S) (Alpha-D-glucose-1-phosphate adenyl transferase) (Fragment)	AGPS1	Solanum tuberosum (Potato)	Chain (1); Non-terminal residue (1)	PATHWAY: Glycan biosynthesis; starch biosynthesis.	SUBCELLULAR LOCATION: Plastid, chloroplast. Plastid, amyloplast. Note=Found in the chloroplast in leaf. Found in the plastid in the developing endosperm.	glucose-1-phosphate adenylyltransferase activity; glycogen biosynthetic process; starch biosynthetic process	ATP binding; glucose-1-phosphate adenylyltransferase activity	amyloplast; chloroplast	GO:0005524; GO:0009501; GO:0009507; GO:0008878; GO:0005978; GO:0019252			TISSUE SPECIFICITY: Prominently expressed in the leaves and a weaker expression is seen in the tubers.		Bacterial/plant glucose-1-phosphate adenylyltransferase family	IPR005836;IPR011831;IPR005835;IPR029044;IPR011004;
452	Hypocotyl vs Rep_Stem	C.cajan_17695	P38414	Linoleate 9S-lipoxygenase (EC 1.13.11.58) (Lipoxygenase)	LOX1.1	Lens culinaris (Lentil) (Cicer lens)	Chain (1); Domain (2); Metal binding (5)	PATHWAY: Lipid metabolism; oxylipin biosynthesis. {ECO:0000255|PROSITE-ProRule:PRU00726}.	SUBCELLULAR LOCATION: Cytoplasm.	linoleate 13S-lipoxygenase activity; oxylipin biosynthetic process	iron ion binding; linoleate 13S-lipoxygenase activity	cytoplasm	GO:0005737; GO:0005506; GO:0016165; GO:0031408					Lipoxygenase family	IPR008976;IPR000907;IPR013819;IPR020834;IPR020833;IPR001246;IPR027433;IPR001024;
453	Hypocotyl vs Sen_Stem	C.cajan_07051	Q43092	Granule-bound starch synthase 1, chloroplastic/amyloplastic (EC 2.4.1.242) (Granule-bound starch synthase I) (GBSS-I)		Pisum sativum (Garden pea)	Binding site (1); Chain (1); Transit peptide (1)	PATHWAY: Glycan biosynthesis; starch biosynthesis.	SUBCELLULAR LOCATION: Plastid, chloroplast. Plastid, amyloplast. Note=Amyloplast or chloroplast, granule-bound.	NDP-glucose-starch glucosyltransferase activity; starch biosynthetic process; starch synthase activity	NDP-glucose-starch glucosyltransferase activity; starch synthase activity	amyloplast; chloroplast	GO:0033840; GO:0009501; GO:0009507; GO:0019252; GO:0009011	DEVELOPMENTAL STAGE: Expressed at all stages of embryonic development with highest levels in later developmental stages.		TISSUE SPECIFICITY: Expressed in pods and leaves. No expression in flowers or stipules.		Glycosyltransferase 1 family, Bacterial/plant glycogen synthase subfamily	IPR001296;IPR011835;IPR013534;
454	Hypocotyl vs Sen_Stem	C.cajan_38121	Q9FF86	BAHD acyltransferase DCR (EC 2.3.1.-) (Protein DEFECTIVE IN CUTICULAR RIDGES) (Protein PERMEABLE LEAVES 3)	DCR PEL3 At5g23940 MRO11.2	Arabidopsis thaliana (Mouse-ear cress)	Active site (2); Chain (1); Compositional bias (1)		SUBCELLULAR LOCATION: Cytoplasm, cytosol {ECO:0000269|PubMed:19626137, ECO:0000269|PubMed:19828672}.	cutin biosynthetic process; epidermis morphogenesis; localization; transferase activity, transferring acyl groups other than amino-acyl groups; trichome morphogenesis	transferase activity, transferring acyl groups other than amino-acyl groups	cytoplasm	GO:0010143; GO:0005737; GO:0048730; GO:0051179; GO:0016747; GO:0010090	DEVELOPMENTAL STAGE: Expressed in all 3 inner integumenta layers and 2 outer integument layers in young seeds, but specifically restricted to the inner integumenta in mature seeds. {ECO:0000269|PubMed:19828672}.		TISSUE SPECIFICITY: Expressed in root caps and lateral root emerging sites, in trichomes, in epidermis in stems, sepals and anther filaments, and in polen grains and torpedo stage seeds. {ECO:0000269|PubMed:19828672}.		Plant acyltransferase family	IPR023213;IPR003480;	ath:AT5G23940;
455	Hypocotyl vs Sen_Stem	C.cajan_44685	Q39445	Tubulin beta chain (Beta-tubulin)	TUBB	Cicer arietinum (Chickpea) (Garbanzo)	Chain (1); Nucleotide binding (1)		SUBCELLULAR LOCATION: Cytoplasm, cytoskeleton.	GTPase activity; microtubule-based process; protein polymerization	GTPase activity; GTP binding; structural constituent of cytoskeleton	cytoplasm; microtubule	GO:0005525; GO:0003924; GO:0005737; GO:0005874; GO:0007017; GO:0051258; GO:0005200					Tubulin family	IPR013838;IPR002453;IPR008280;IPR000217;IPR018316;IPR023123;IPR017975;IPR003008;	cam:101506098;
456	Hypocotyl vs Rep_Petiole	C.cajan_17695	P38414	Linoleate 9S-lipoxygenase (EC 1.13.11.58) (Lipoxygenase)	LOX1.1	Lens culinaris (Lentil) (Cicer lens)	Chain (1); Domain (2); Metal binding (5)	PATHWAY: Lipid metabolism; oxylipin biosynthesis. {ECO:0000255|PROSITE-ProRule:PRU00726}.	SUBCELLULAR LOCATION: Cytoplasm.	linoleate 13S-lipoxygenase activity; oxylipin biosynthetic process	iron ion binding; linoleate 13S-lipoxygenase activity	cytoplasm	GO:0005737; GO:0005506; GO:0016165; GO:0031408					Lipoxygenase family	IPR008976;IPR000907;IPR013819;IPR020834;IPR020833;IPR001246;IPR027433;IPR001024;
457	Hypocotyl vs Sen_Petiole	C.cajan_19866	I1N050	Uncharacterized protein		Glycine max (Soybean) (Glycine hispida)													IPR003435;
458	Hypocotyl vs Sen_Petiole	C.cajan_13154	Q5EMP7	Senescence-inducible chloroplast stay-green protein 1 (Stay green protein D2) (Stay-green protein) (Uncharacterized protein)	SGR1 D2	Glycine max (Soybean) (Glycine hispida)													IPR024438;	gmx:732647;
459	Hypocotyl vs Sen_Petiole	C.cajan_17695	P38414	Linoleate 9S-lipoxygenase (EC 1.13.11.58) (Lipoxygenase)	LOX1.1	Lens culinaris (Lentil) (Cicer lens)	Chain (1); Domain (2); Metal binding (5)	PATHWAY: Lipid metabolism; oxylipin biosynthesis. {ECO:0000255|PROSITE-ProRule:PRU00726}.	SUBCELLULAR LOCATION: Cytoplasm.	linoleate 13S-lipoxygenase activity; oxylipin biosynthetic process	iron ion binding; linoleate 13S-lipoxygenase activity	cytoplasm	GO:0005737; GO:0005506; GO:0016165; GO:0031408					Lipoxygenase family	IPR008976;IPR000907;IPR013819;IPR020834;IPR020833;IPR001246;IPR027433;IPR001024;
460	Hypocotyl vs Sen_Petiole	C.cajan_35518	Q9SXS2	Probable sulfate transporter 3.3 (AST91)	SULTR3;3 At1g23090 T26J12.13	Arabidopsis thaliana (Mouse-ear cress)	Chain (1); Domain (1); Sequence conflict (1); Topological domain (13); Transmembrane (12)		SUBCELLULAR LOCATION: Membrane {ECO:0000305}; Multi-pass membrane protein {ECO:0000305}.	secondary active sulfate transmembrane transporter activity; symporter activity	secondary active sulfate transmembrane transporter activity; symporter activity	integral component of membrane	GO:0016021; GO:0008271; GO:0015293			TISSUE SPECIFICITY: Expressed only in leaves. {ECO:0000269|Ref.4}.		SLC26A/SulP transporter (TC 2.A.53) family	IPR018045;IPR002645;IPR001902;IPR011547;	ath:AT1G23090;
461	Hypocotyl vs Sen_Leaf	C.cajan_10358	Q941L0	Cellulose synthase A catalytic subunit 3 [UDP-forming] (AtCesA3) (EC 2.4.1.12) (Constitutive expression of VSP1 protein 1) (Isoxaben-resistant protein 1) (Ath-B) (Protein ECTOPIC LIGNIN 1) (Protein RADIALLY SWOLLEN 5) (AtRSW5)	CESA3 ATHB CEV1 ELI1 IXR1 RSW5 At5g05170 K2A11.4	Arabidopsis thaliana (Mouse-ear cress)	Active site (2); Binding site (2); Chain (1); Coiled coil (1); Compositional bias (1); Glycosylation (1); Metal binding (8); Modified residue (4); Mutagenesis (6); Sequence conflict (3); Topological domain (9); Transmembrane (8); Zinc finger (1)	PATHWAY: Glycan metabolism; plant cellulose biosynthesis.	SUBCELLULAR LOCATION: Cell membrane {ECO:0000305}; Multi-pass membrane protein {ECO:0000305}.	cellulose biosynthetic process; cellulose synthase (UDP-forming) activity; cell wall organization; defense response; lignin biosynthetic process; primary cell wall biogenesis; regulation of carbohydrate biosynthetic process; secondary cell wall biogenesis	cellulose synthase (UDP-forming) activity; zinc ion binding	endosome; Golgi apparatus; integral component of membrane; plasma membrane; plasmodesma; trans-Golgi network	GO:0005794; GO:0071555; GO:0030244; GO:0016760; GO:0006952; GO:0005768; GO:0016021; GO:0009809; GO:0005886; GO:0009506; GO:0009833; GO:0043255; GO:0009834; GO:0005802; GO:0008270	DEVELOPMENTAL STAGE: Mostly expressed in cotyledons during all steps of embryogenesis, and decrease toward the bent-cotyledon stage. {ECO:0000269|PubMed:12481071}.		TISSUE SPECIFICITY: Expressed in young plants, flowers and roots, and to a lower extent in leaves and stems. Localized in all cells except meristematic cells. Accumulates particularly in root caps, root hairs, epidermal layer, midveins of leaves and anthers. Not present in old tissues. {ECO:0000269|PubMed:11517344, ECO:0000269|PubMed:12068120, ECO:0000269|PubMed:12119374, ECO:0000269|PubMed:12481…		Glycosyltransferase 2 family, Plant cellulose synthase subfamily	IPR005150;IPR027934;IPR029044;IPR001841;IPR013083;	ath:AT5G05170;
462	Hypocotyl vs Sen_Leaf	C.cajan_21631	Q9FNI7	Glucomannan 4-beta-mannosyltransferase 2 (EC 2.4.1.32) (Cellulose synthase-like protein A2) (AtCslA2) (Glucomannan synthase) (Mannan synthase 2)	CSLA2 At5g22740 MDJ22.16	Arabidopsis thaliana (Mouse-ear cress)	Active site (2); Binding site (2); Chain (1); Transmembrane (5)		SUBCELLULAR LOCATION: Golgi apparatus membrane {ECO:0000305}; Multi-pass membrane protein {ECO:0000305}.	cell wall organization; glucomannan 4-beta-mannosyltransferase activity; mannan synthase activity; mannosylation; mucilage biosynthetic process	glucomannan 4-beta-mannosyltransferase activity; mannan synthase activity	Golgi apparatus; integral component of membrane	GO:0005794; GO:0071555; GO:0047259; GO:0016021; GO:0051753; GO:0097502; GO:0010192					Glycosyltransferase 2 family, Plant cellulose synthase-like A subfamily	IPR029044;	ath:AT5G22740;
463	Hypocotyl vs Sen_Leaf	C.cajan_23092	Q8H129	Purple acid phosphatase 3 (EC 3.1.3.2)	PAP3 At1g14700 F10B6.10	Arabidopsis thaliana (Mouse-ear cress)	Active site (1); Alternative sequence (1); Chain (1); Glycosylation (1); Metal binding (8); Region (1); Signal peptide (1)		SUBCELLULAR LOCATION: Secreted {ECO:0000250}.	acid phosphatase activity; dephosphorylation	acid phosphatase activity; metal ion binding	extracellular region; vacuole	GO:0003993; GO:0016311; GO:0005576; GO:0046872; GO:0005773			TISSUE SPECIFICITY: Expressed in stems, leaves, flowers and siliques. {ECO:0000269|PubMed:16244908}.		Metallophosphoesterase superfamily, Purple acid phosphatase family	IPR024927;IPR004843;IPR029052;	ath:AT1G14700;
464	Hypocotyl vs Sen_Leaf	C.cajan_14496	Q9FLP0	65-kDa microtubule-associated protein 1 (AtMAP65-1)	MAP65-1 At5g55230 MCO15.18	Arabidopsis thaliana (Mouse-ear cress)	Chain (1); Coiled coil (5); Modified residue (9); Mutagenesis (11); Site (2)		SUBCELLULAR LOCATION: Nucleus. Cytoplasm. Cytoplasm, cytoskeleton, spindle. Cytoplasm, cytoskeleton, phragmoplast. Cytoplasm, cell cortex. Note=During interphase, binds cortical microtubules. In M-phase, locates to the preprophase band. Binds the preprophase band but does not accumulate at the prophase spindle microtubules that coexists within the same cell. In the metaphase and anaphase, localiz…	cortical microtubule organization; cytokinesis; mitotic nuclear division	protein dimerization activity	cytoplasm; microtubule; nucleus	GO:0043622; GO:0000910; GO:0005737; GO:0005874; GO:0007067; GO:0005634; GO:0046983		INDUCTION: Expressed throughout the cell cycle. {ECO:0000269|PubMed:15557096}.	TISSUE SPECIFICITY: Expressed in all organs and tissues with the exception of sepals and anthers. Bound to subsets of microtubules in the cells of root epidermis, hypocotyl and cotyledons (at protein level). {ECO:0000269|PubMed:15273298}.		MAP65/ASE1 family	IPR007145;	ath:AT5G55230;
465	Hypocotyl vs Sen_Leaf	C.cajan_03846	I1MKM9	Uncharacterized protein		Glycine max (Soybean) (Glycine hispida)													IPR021374;	gmx:100799633;
466	Hypocotyl vs Sen_Leaf	C.cajan_01332	Q501F8	WAT1-related protein At4g08300	At4g08300 T12G13	Arabidopsis thaliana (Mouse-ear cress)	Chain (1); Domain (2); Erroneous initiation (2); Transmembrane (10)		SUBCELLULAR LOCATION: Membrane {ECO:0000250}; Multi-pass membrane protein {ECO:0000305}.			integral component of membrane	GO:0016021					Drug/metabolite transporter (DMT) superfamily, Plant drug/metabolite exporter (P-DME) (TC 2.A.7.4) family	IPR000620;	ath:AT4G08300;
467	Hypocotyl vs Sen_Leaf	C.cajan_29715	H1A988	11-oxo-beta-amyrin 30-oxidase (EC 1.14.13.173) (Cytochrome P450 72A154)	CYP72A154	Glycyrrhiza uralensis (Chinese licorice) (Glycyrrhiza shiheziensis)	Chain (1); Metal binding (1); Transmembrane (1)		SUBCELLULAR LOCATION: Membrane {ECO:0000305}; Single-pass membrane protein {ECO:0000305}.	11-oxo-beta-amyrin catabolic process; glycyrrhetinate biosynthetic process; oxidoreductase activity, acting on paired donors, with incorporation or reduction of molecular oxygen, NAD(P)H as one donor, and incorporation of one atom of oxygen	heme binding; iron ion binding; oxidoreductase activity, acting on paired donors, with incorporation or reduction of molecular oxygen, NAD(P)H as one donor, and incorporation of one atom of oxygen	integral component of membrane	GO:1902382; GO:1902386; GO:0020037; GO:0016021; GO:0005506; GO:0016709			TISSUE SPECIFICITY: Expressed in roots, stolons and stems. Not detected in leaves. {ECO:0000269|PubMed:22128119}.		Cytochrome P450 family	IPR001128;IPR017972;IPR002401;
468	Hypocotyl vs Sen_Leaf	C.cajan_36684	P14009	14 kDa proline-rich protein DC2.15		Daucus carota (Wild carrot)	Chain (1); Compositional bias (1); Signal peptide (1); Transmembrane (1)		SUBCELLULAR LOCATION: Membrane {ECO:0000305}; Single-pass membrane protein {ECO:0000305}.			integral component of membrane	GO:0016021	DEVELOPMENTAL STAGE: Transiently expressed during early embryogenesis.	INDUCTION: By the removal of auxins.				IPR016140;
469	Hypocotyl vs Sen_Leaf	C.cajan_41787	O98997	Ribulose bisphosphate carboxylase/oxygenase activase, chloroplastic (RA) (RuBisCO activase)	RCA	Vigna radiata var. radiata (Mung bean) (Phaseolus aureus)	Chain (1); Nucleotide binding (1); Transit peptide (1)		SUBCELLULAR LOCATION: Plastid, chloroplast stroma.		ATP binding	chloroplast	GO:0005524; GO:0009507					RuBisCO activase family	IPR003959;IPR027417;
470	Hypocotyl vs Sen_Leaf	C.cajan_46353	P05100	DNA-3-methyladenine glycosylase 1 (EC 3.2.2.20) (3-methyladenine-DNA glycosylase I, constitutive) (TAG I) (DNA-3-methyladenine glycosidase I) (DNA-3-methyladenine glycosylase I)	tag b3549 JW3518	Escherichia coli (strain K12)	Beta strand (5); Chain (1); Helix (8); Metal binding (4); Turn (4)			base-excision repair; DNA-3-methyladenine glycosylase activity; DNA dealkylation involved in DNA repair	DNA-3-methyladenine glycosylase activity; metal ion binding		GO:0006307; GO:0008725; GO:0006284; GO:0046872						IPR005019;IPR011257;IPR004597;	ecj:Y75_p3628;eco:b3549;
471	Hypocotyl vs Sen_Leaf	C.cajan_35518	Q9SXS2	Probable sulfate transporter 3.3 (AST91)	SULTR3;3 At1g23090 T26J12.13	Arabidopsis thaliana (Mouse-ear cress)	Chain (1); Domain (1); Sequence conflict (1); Topological domain (13); Transmembrane (12)		SUBCELLULAR LOCATION: Membrane {ECO:0000305}; Multi-pass membrane protein {ECO:0000305}.	secondary active sulfate transmembrane transporter activity; symporter activity	secondary active sulfate transmembrane transporter activity; symporter activity	integral component of membrane	GO:0016021; GO:0008271; GO:0015293			TISSUE SPECIFICITY: Expressed only in leaves. {ECO:0000269|Ref.4}.		SLC26A/SulP transporter (TC 2.A.53) family	IPR018045;IPR002645;IPR001902;IPR011547;	ath:AT1G23090;
472	Hypocotyl vs Sen_Root	C.cajan_23373	Q8W486	Uncharacterized protein At1g04910	At1g04910 F13M7.10	Arabidopsis thaliana (Mouse-ear cress)	Chain (1); Erroneous gene model prediction (1); Erroneous initiation (1); Transmembrane (1)		SUBCELLULAR LOCATION: Golgi apparatus membrane {ECO:0000269|PubMed:16618929}; Single-pass membrane protein {ECO:0000269|PubMed:16618929}.			endosome; Golgi apparatus; integral component of membrane; trans-Golgi network	GO:0005794; GO:0005768; GO:0016021; GO:0005802						IPR024709;IPR019378;	ath:AT1G04910;
473	Hypocotyl vs Sen_Root	C.cajan_01389	F4K4R6	Protein GAMETE EXPRESSED 2	GEX2 At5g49150 K21P3.2	Arabidopsis thaliana (Mouse-ear cress)	Chain (1); Erroneous gene model prediction (1); Repeat (2); Sequence conflict (3); Transmembrane (1)		SUBCELLULAR LOCATION: Cell membrane {ECO:0000269|PubMed:16055690}; Single-pass membrane protein {ECO:0000269|PubMed:16055690}.	pollen sperm cell differentiation		integral component of plasma membrane	GO:0005887; GO:0048235			TISSUE SPECIFICITY: In tricellular pollen, expressed in mature sperm cells but not in the vegetative cell. In bicellular pollen, detected in the progenitor generative cell. Detected in the egg cell within the female gametophyte. {ECO:0000269|PubMed:16055690, ECO:0000269|PubMed:19825564}.			IPR017868;IPR001298;IPR013783;IPR014756;	ath:AT5G49150;
474	Hypocotyl vs Sen_Root	C.cajan_32591	Q9LY00	Probable WRKY transcription factor 70 (WRKY DNA-binding protein 70)	WRKY70 At3g56400 T5P19.50	Arabidopsis thaliana (Mouse-ear cress)	Chain (1); DNA binding (1); Sequence conflict (2)		SUBCELLULAR LOCATION: Nucleus {ECO:0000305}.	defense response to bacterium; defense response to fungus; induced systemic resistance, jasmonic acid mediated signaling pathway; negative regulation of leaf senescence; negative regulation of transcription, DNA-templated; regulation of defense response; response to chitin; response to jasmonic acid; response to salicylic acid; sequence-specific DNA binding transcription factor activity; systemic…	sequence-specific DNA binding; sequence-specific DNA binding transcription factor activity	nucleus	GO:0042742; GO:0050832; GO:0009864; GO:1900056; GO:0045892; GO:0005634; GO:0031347; GO:0010200; GO:0009753; GO:0009751; GO:0043565; GO:0003700; GO:0009862; GO:0006351					WRKY group III family	IPR003657;	ath:AT3G56400;
475	Hypocotyl vs Sen_Root	C.cajan_34732	Q9LRA7	Probable alpha,alpha-trehalose-phosphate synthase [UDP-forming] 9 (EC 2.4.1.15) (Trehalose-6-phosphate synthase 9) (AtTPS9)	TPS9 At1g23870 T23E23.3	Arabidopsis thaliana (Mouse-ear cress)	Chain (1); Modified residue (2); Region (1)			transferase activity, transferring glycosyl groups; trehalose biosynthetic process	transferase activity, transferring glycosyl groups		GO:0016757; GO:0005992					Glycosyltransferase 20 family; Trehalose phosphatase family	IPR001830;IPR023214;IPR006379;IPR003337;	ath:AT1G23870;
476	Hypocotyl vs Rep_Petal	C.cajan_41138	O65351	Subtilisin-like protease (EC 3.4.21.-) (Cucumisin-like serine protease)	ARA12 ASP48 At5g67360 K8K14.8	Arabidopsis thaliana (Mouse-ear cress)	Active site (3); Chain (1); Domain (1); Glycosylation (6); Mass spectrometry (1); Propeptide (1); Sequence conflict (5); Signal peptide (1)		SUBCELLULAR LOCATION: Secreted, cell wall {ECO:0000269|PubMed:12413398, ECO:0000269|PubMed:9188482}. Note=Intracellular spaces and cell wall.	mucilage extrusion from seed coat; mucilage metabolic process involved in seed coat development; seed coat development; serine-type endopeptidase activity	serine-type endopeptidase activity	apoplast; cell wall; extracellular region; plant-type cell wall	GO:0048046; GO:0005618; GO:0005576; GO:0080001; GO:0048359; GO:0009505; GO:0010214; GO:0004252	DEVELOPMENTAL STAGE: Highest levels of expression detected during silique development. {ECO:0000269|PubMed:7647567}.		TISSUE SPECIFICITY: Expressed in immature siliques and at lower levels in stems and flowers. {ECO:0000269|PubMed:11055401, ECO:0000269|PubMed:12413398, ECO:0000269|PubMed:7647567}.		Peptidase S8 family	IPR010259;IPR000209;IPR023828;IPR015500;IPR003137;	ath:AT5G67360;
477	Hypocotyl vs Rep_Sepal	C.cajan_17695	P38414	Linoleate 9S-lipoxygenase (EC 1.13.11.58) (Lipoxygenase)	LOX1.1	Lens culinaris (Lentil) (Cicer lens)	Chain (1); Domain (2); Metal binding (5)	PATHWAY: Lipid metabolism; oxylipin biosynthesis. {ECO:0000255|PROSITE-ProRule:PRU00726}.	SUBCELLULAR LOCATION: Cytoplasm.	linoleate 13S-lipoxygenase activity; oxylipin biosynthetic process	iron ion binding; linoleate 13S-lipoxygenase activity	cytoplasm	GO:0005737; GO:0005506; GO:0016165; GO:0031408					Lipoxygenase family	IPR008976;IPR000907;IPR013819;IPR020834;IPR020833;IPR001246;IPR027433;IPR001024;
478	Hypocotyl vs Rep_Sepal	C.cajan_14315	P48981	Beta-galactosidase (EC 3.2.1.23) (Acid beta-galactosidase) (Lactase) (Exo-(1-->4)-beta-D-galactanase)		Malus domestica (Apple) (Pyrus malus)	Active site (2); Chain (1); Glycosylation (1); Signal peptide (1)		SUBCELLULAR LOCATION: Secreted, extracellular space, apoplast {ECO:0000305}.	beta-galactosidase activity; carbohydrate metabolic process	beta-galactosidase activity	apoplast	GO:0048046; GO:0004565; GO:0005975					Glycosyl hydrolase 35 family	IPR008979;IPR019801;IPR013781;IPR001944;IPR017853;
479	Hypocotyl vs Rep_Sepal	C.cajan_14320	P35694	Brassinosteroid-regulated protein BRU1		Glycine max (Soybean) (Glycine hispida)	Chain (1); Signal peptide (1)			cellular glucan metabolic process; hydrolase activity, hydrolyzing O-glycosyl compounds; xyloglucan:xyloglucosyl transferase activity	hydrolase activity, hydrolyzing O-glycosyl compounds; xyloglucan:xyloglucosyl transferase activity	apoplast; cell wall	GO:0048046; GO:0005618; GO:0006073; GO:0004553; GO:0016762					Glycosyl hydrolase 16 family	IPR008264;IPR013320;IPR000757;IPR008263;IPR016455;IPR010713;	gmx:547802;
480	Hypocotyl vs Rep_Sam	C.cajan_20762	Q2V6J9	UDP-glucose flavonoid 3-O-glucosyltransferase 7 (EC 2.4.1.91) (Flavonol 3-O-glucosyltransferase 7) (FaGT7)	GT7	Fragaria ananassa (Strawberry)	Chain (1)			flavonol 3-O-glucosyltransferase activity	flavonol 3-O-glucosyltransferase activity		GO:0047893	DEVELOPMENTAL STAGE: The expression in receptacles is ripening-related, with highest expression detected in red fruit. {ECO:0000269|PubMed:18487633}.	INDUCTION: By de-achening. By injection with salicylic acid, with transcript levels increasing by a factor of 5-6 at 4 hours post-injection, remaining stable until 6 hours post-injection and falling below control levels at 8 hours post-injection. Down-regulated by synthetic auxin naphthaleneacetic acid (NAA). {ECO:0000269|PubMed:18487633}.	TISSUE SPECIFICITY: Strongly expressed in achenes and receptacles. {ECO:0000269|PubMed:18487633}.		UDP-glycosyltransferase family	IPR002213;
481	Hypocotyl vs Rep_Sam	C.cajan_07293	Q39528	Agglutinin-1 (Agglutinin I) (ClAI) (LecClAI) [Cleaved into: Agglutinin-1 subunit A; Agglutinin-1 subunit B]		Cladrastis kentukea (Yellow wood) (Cladrastis lutea)	Chain (2); Glycosylation (3); Metal binding (8); Sequence conflict (2); Signal peptide (1)				mannose binding; metal ion binding		GO:0005537; GO:0046872					Leguminous lectin family	IPR013320;IPR016363;IPR000985;IPR019825;IPR001220;
482	Hypocotyl vs Rep_Sam	C.cajan_07473	P11432	Early light-induced protein, chloroplastic (ELIP)		Pisum sativum (Garden pea)	Chain (1); Transit peptide (1); Transmembrane (3)		SUBCELLULAR LOCATION: Plastid, chloroplast membrane {ECO:0000305}; Multi-pass membrane protein {ECO:0000305}. Note=Associated with both photosystems I and II.			chloroplast; integral component of membrane	GO:0009507; GO:0016021	DEVELOPMENTAL STAGE: Appears transiently during greening of etiolated seedlings and disappears before chloroplast development is completed.	INDUCTION: By light.			ELIP/psbS family	IPR022796;IPR023329;
483	Hypocotyl vs Rep_Sam	C.cajan_05562	Q41709	Ferritin-2, chloroplastic (EC 1.16.3.1)	PFE2	Vigna unguiculata (Cowpea)	Chain (1); Domain (1); Metal binding (6); Region (1); Transit peptide (1)		SUBCELLULAR LOCATION: Plastid, chloroplast.	cellular iron ion homeostasis; ferroxidase activity; iron ion transport	ferric iron binding; ferroxidase activity	chloroplast	GO:0006879; GO:0009507; GO:0008199; GO:0004322; GO:0006826					Ferritin family	IPR001519;IPR009040;IPR009078;IPR012347;IPR014034;IPR008331;
484	Hypocotyl vs Rep_Sam	C.cajan_08384	Q43473	Tubulin alpha-1 chain	TUBA1 ATUB1	Hordeum vulgare (Barley)	Chain (1); Nucleotide binding (1); Site (1)		SUBCELLULAR LOCATION: Cytoplasm, cytoskeleton.	GTPase activity; microtubule-based process; protein polymerization	GTPase activity; GTP binding; structural constituent of cytoskeleton	cytoplasm; microtubule	GO:0005525; GO:0003924; GO:0005737; GO:0005874; GO:0007017; GO:0051258; GO:0005200					Tubulin family	IPR002452;IPR013838;IPR008280;IPR000217;IPR018316;IPR023123;IPR017975;IPR003008;
485	Hypocotyl vs Rep_Sam	C.cajan_21439	O48963	Phototropin-1 (EC 2.7.11.1) (Non-phototropic hypocotyl protein 1) (Root phototropism protein 1)	PHOT1 JK224 NPH1 RPT1 At3g45780 T6D9_110	Arabidopsis thaliana (Mouse-ear cress)	Active site (1); Beta strand (10); Binding site (9); Chain (1); Disulfide bond (1); Domain (5); Helix (10); Modified residue (9); Mutagenesis (4); Nucleotide binding (3); Region (1); Turn (1)		SUBCELLULAR LOCATION: Cell membrane; Peripheral membrane protein. Cytoplasm.	blue light photoreceptor activity; blue light signaling pathway; chloroplast accumulation movement; chloroplast avoidance movement; kinase activity; negative regulation of anion channel activity by blue light; phosphorelay sensor kinase activity; phototropism; protein autophosphorylation; protein-chromophore linkage; protein kinase activity; protein serine/threonine kinase activity; regulation of…	ATP binding; blue light photoreceptor activity; FMN binding; identical protein binding; kinase activity; phosphorelay sensor kinase activity; protein kinase activity; protein serine/threonine kinase activity	cell surface; cytoplasm; cytoplasmic side of plasma membrane; vacuole	GO:0005524; GO:0010181; GO:0009882; GO:0009785; GO:0009986; GO:0009904; GO:0009903; GO:0005737; GO:0009898; GO:0042802; GO:0016301; GO:0010362; GO:0000155; GO:0009638; GO:0046777; GO:0004672; GO:0004674; GO:0018298; GO:0010155; GO:0010119; GO:0009637; GO:0005773				DOMAIN: The activation loop within the kinase domain is the target of phosphorylation (By similarity). The PAS (PER-ARNT-SIM) domains are required for the binding of FMN chromophores. {ECO:0000250}.	Protein kinase superfamily, AGC Ser/Thr protein kinase family	IPR011009;IPR001610;IPR000014;IPR000700;IPR000719;IPR017441;IPR002290;IPR008271;	ath:AT3G45780;
486	Hypocotyl vs Rep_Sam	C.cajan_12510	P10933	Ferredoxin--NADP reductase, leaf isozyme, chloroplastic (FNR) (EC 1.18.1.2)	PETH	Pisum sativum (Garden pea)	Beta strand (21); Binding site (7); Chain (1); Domain (1); Helix (10); Mutagenesis (4); Nucleotide binding (6); Transit peptide (1); Turn (2)	PATHWAY: Energy metabolism; photosynthesis.	SUBCELLULAR LOCATION: Plastid, chloroplast stroma. Plastid, chloroplast thylakoid membrane {ECO:0000305}; Peripheral membrane protein {ECO:0000305}; Stromal side {ECO:0000305}. Note=In the vicinity of the photosystem I in the non-stacked and fringe portion of the membrane.	ferredoxin-NADP+ reductase activity; photosynthesis	ferredoxin-NADP+ reductase activity	chloroplast; membrane; thylakoid	GO:0009507; GO:0004324; GO:0016020; GO:0015979; GO:0009579					Ferredoxin--NADP reductase type 1 family	IPR017927;IPR001709;IPR015701;IPR008333;IPR001433;IPR017938;
487	Hypocotyl vs Rep_Sam	C.cajan_13326	P09607	Pectinesterase 2.1 (PE 2.1) (EC 3.1.1.11) (Pectin methylesterase 2.1)	PME2.1	Solanum lycopersicum (Tomato) (Lycopersicon esculentum)	Active site (2); Binding site (4); Chain (1); Disulfide bond (2); Glycosylation (1); Propeptide (1); Sequence conflict (6); Signal peptide (1); Site (1)	PATHWAY: Glycan metabolism; pectin degradation; 2-dehydro-3-deoxy-D-gluconate from pectin: step 1/5.	SUBCELLULAR LOCATION: Secreted, cell wall.	aspartyl esterase activity; cell wall modification; enzyme inhibitor activity; fruit ripening; pectin catabolic process; pectinesterase activity	aspartyl esterase activity; enzyme inhibitor activity; pectinesterase activity	cell wall; extracellular region	GO:0045330; GO:0005618; GO:0042545; GO:0004857; GO:0005576; GO:0009835; GO:0045490; GO:0030599	DEVELOPMENTAL STAGE: In ripening fruit.				PMEI family; Pectinesterase family	IPR012334;IPR011050;IPR018040;IPR000070;IPR006501;	sly:544289;
488	Hypocotyl vs Rep_Sam	C.cajan_12404	Q9C6S7	Probable methyltransferase PMT20 (EC 2.1.1.-)	At1g31850 F5M6.14	Arabidopsis thaliana (Mouse-ear cress)	Chain (1); Frameshift (2); Glycosylation (2); Topological domain (2); Transmembrane (1)		SUBCELLULAR LOCATION: Golgi apparatus membrane {ECO:0000269|PubMed:16618929}; Single-pass type II membrane protein {ECO:0000269|PubMed:16618929}.	methyltransferase activity	methyltransferase activity	endosome; Golgi apparatus; integral component of membrane; trans-Golgi network	GO:0005794; GO:0005768; GO:0016021; GO:0008168; GO:0005802					Methyltransferase superfamily	IPR004159;IPR029063;	ath:AT1G31850;
489	Hypocotyl vs Rep_Sam	C.cajan_17700	P27480	Linoleate 9S-lipoxygenase 1 (EC 1.13.11.58) (Lipoxygenase 1) (EC 1.13.11.12)	LOXA LOX1	Phaseolus vulgaris (Kidney bean) (French bean)	Chain (1); Domain (2); Metal binding (5)	PATHWAY: Lipid metabolism; oxylipin biosynthesis. {ECO:0000255|PROSITE-ProRule:PRU00726}.	SUBCELLULAR LOCATION: Cytoplasm.	linoleate 13S-lipoxygenase activity; oxylipin biosynthetic process	iron ion binding; linoleate 13S-lipoxygenase activity	cytoplasm	GO:0005737; GO:0005506; GO:0016165; GO:0031408					Lipoxygenase family	IPR008976;IPR000907;IPR013819;IPR020834;IPR020833;IPR001246;IPR027433;IPR001024;
490	Hypocotyl vs Rep_Sam	C.cajan_18486	Q8W4Y8	Bowman-Birk type proteinase inhibitor (LCTI) (Trypsin/chymotrypsin inhibitor)		Lens culinaris (Lentil) (Cicer lens)	Beta strand (5); Chain (1); Disulfide bond (7); Mass spectrometry (1); Propeptide (1); Sequence conflict (5); Signal peptide (1); Site (2)			serine-type endopeptidase inhibitor activity	serine-type endopeptidase inhibitor activity	extracellular region	GO:0005576; GO:0004867					Bowman-Birk serine protease inhibitor family	IPR000877;
491	Hypocotyl vs Rep_Sam	C.cajan_22910	Q8RXN0	ABC transporter G family member 11 (ABC transporter ABCG.11) (AtABCG11) (Protein CUTICULAR DEFECT AND ORGAN FUSION 1) (Protein DESPERADO) (Protein PERMEABLE LEAVES 1) (White-brown complex homolog protein 11) (AtWBC11)	ABCG11 COF1 DSO PEL1 WBC11 At1g17840 F2H15.7	Arabidopsis thaliana (Mouse-ear cress)	Chain (1); Domain (2); Erroneous gene model prediction (1); Modified residue (1); Nucleotide binding (1); Transmembrane (6)		SUBCELLULAR LOCATION: Cell membrane {ECO:0000269|PubMed:17727615, ECO:0000269|PubMed:17951461, ECO:0000269|PubMed:17971336, ECO:0000269|PubMed:17989085}; Multi-pass membrane protein {ECO:0000269|PubMed:17727615, ECO:0000269|PubMed:17951461, ECO:0000269|PubMed:17971336, ECO:0000269|PubMed:17989085}. Note=Localized in a polar manner in the epidermis side facing the extracellular matrix (cuticle).	ATPase activity; cotyledon vascular tissue pattern formation; cutin transport; fatty acid transport; fatty acid transporter activity; response to abscisic acid; response to salt stress; response to wounding; stem vascular tissue pattern formation	ATPase activity; ATP binding; fatty acid transporter activity; protein homodimerization activity	external side of plasma membrane; integral component of membrane; plasma membrane	GO:0005524; GO:0016887; GO:0010588; GO:0080051; GO:0009897; GO:0015908; GO:0015245; GO:0016021; GO:0005886; GO:0042803; GO:0009737; GO:0009651; GO:0009611; GO:0010222	DEVELOPMENTAL STAGE: First observed in seed coat and the endosperm. During embryo development, expressed in the radical tip. In seedlings, localized in the cotyledons, root tip, and young leaves. As secondary root tips emerge, expressed in the pericycle during the initial cell divisions. In leaves, mostly detected in the expanding basal portion, trichomes and stomatal cells. In roots of mature pl…	INDUCTION: By light, NaCl, abscisic acid (ABA), wounding, and glucose stresses. Repressed by H(2)O(2) and cytokinin. {ECO:0000269|PubMed:14730060, ECO:0000269|PubMed:17951461, ECO:0000269|PubMed:17989085}.	TISSUE SPECIFICITY: Expressed in seedlings, roots, stems, leaves, flowers, and siliques, mostly in epidermis, trichomes, vasculatures and developing tissues. {ECO:0000269|PubMed:14730060, ECO:0000269|PubMed:17727615, ECO:0000269|PubMed:17951461, ECO:0000269|PubMed:17989085}.		ABC transporter superfamily, ABCG family, Eye pigment precursor importer (TC 3.A.1.204) subfamily	IPR003593;IPR013525;IPR003439;IPR017871;IPR027417;	ath:AT1G17840;
492	Hypocotyl vs Rep_Sam	C.cajan_22602	Q56YA5	Serine--glyoxylate aminotransferase (EC 2.6.1.45) (Alanine--glyoxylate aminotransferase) (AGT) (EC 2.6.1.44) (Asparagine aminotransferase) (EC 2.6.1.-) (Serine--pyruvate aminotransferase) (EC 2.6.1.51)	AGT1 At2g13360 F14O4.7	Arabidopsis thaliana (Mouse-ear cress)	Chain (1); Modified residue (2); Motif (1); Mutagenesis (1)		SUBCELLULAR LOCATION: Peroxisome {ECO:0000269|PubMed:11309139}.	alanine-glyoxylate transaminase activity; photorespiration; serine-glyoxylate transaminase activity; serine-pyruvate transaminase activity	alanine-glyoxylate transaminase activity; pyridoxal phosphate binding; serine-glyoxylate transaminase activity; serine-pyruvate transaminase activity	apoplast; chloroplast; chloroplast stroma; membrane; peroxisome; plasma membrane	GO:0008453; GO:0048046; GO:0009507; GO:0009570; GO:0016020; GO:0005777; GO:0009853; GO:0005886; GO:0030170; GO:0050281; GO:0004760		INDUCTION: Up-regulated in roots after treatment with asparagine. {ECO:0000269|PubMed:23098902}.	TISSUE SPECIFICITY: Ubiquitous. Preferentially expressed in green, leafy tissues, root cortex and epidermis, developing siliques and dry seeds. {ECO:0000269|PubMed:11309139, ECO:0000269|PubMed:23098902}.		Class-V pyridoxal-phosphate-dependent aminotransferase family	IPR000192;IPR020578;IPR015424;IPR015421;IPR015422;IPR024169;	ath:AT2G13360;
493	Hypocotyl vs Rep_Sam	C.cajan_22851	Q93YV0	(E,E)-geranyllinalool synthase (EC 4.2.3.144) (Terpenoid synthase 4) (AtTPS04)	GES LIS TPS04 At1g61120 F11P17.15	Arabidopsis thaliana (Mouse-ear cress)	Chain (1); Erroneous gene model prediction (1); Metal binding (7); Motif (1); Sequence conflict (25)	PATHWAY: Secondary metabolite biosynthesis; terpenoid biosynthesis.	SUBCELLULAR LOCATION: Cytoplasm {ECO:0000269|PubMed:18398052}.	(E,E)-geranyllinalool synthase activity; diterpenoid biosynthetic process; response to bacterium; response to herbivore; response to jasmonic acid; response to singlet oxygen; response to wounding; terpene synthase activity	(E,E)-geranyllinalool synthase activity; magnesium ion binding; terpene synthase activity	cytoplasm	GO:0080013; GO:0005737; GO:0016102; GO:0000287; GO:0009617; GO:0080027; GO:0009753; GO:0000304; GO:0009611; GO:0010333		INDUCTION: By methyl jasmonate, coronalon, alamethicin and in response to the caterpillar P.xylostella feeding. Induced by infection of avirulent and virulent bacterial pathogen P.syringae. {ECO:0000269|PubMed:16021335, ECO:0000269|PubMed:18398052, ECO:0000269|PubMed:18400103, ECO:0000269|PubMed:18842097, ECO:0000269|PubMed:21088219}.	TISSUE SPECIFICITY: Expressed in leaves and flowers. {ECO:0000269|PubMed:12566586, ECO:0000269|PubMed:18398052}.	DOMAIN: The Asp-Asp-Xaa-Xaa-Asp/Glu (DDXXD/E) motif is important for the catalytic activity, presumably through binding to Mg(2+).	Terpene synthase family, Tpsf subfamily	IPR001906;IPR005630;IPR008930;IPR008949;	ath:AT1G61120;
494	Hypocotyl vs Rep_Sam	C.cajan_04329	P43176	Major pollen allergen Bet v 1-C (Allergen Bet v I-C) (allergen Bet v 1-C)	BETV1C	Betula pendula (European white birch) (Betula verrucosa)	Binding site (2); Chain (1); Initiator methionine (1)		SUBCELLULAR LOCATION: Cytoplasm.	defense response; response to biotic stimulus		cytoplasm	GO:0005737; GO:0006952; GO:0009607					BetVI family	IPR024949;IPR000916;IPR023393;
495	Hypocotyl vs Rep_Sam	C.cajan_32430	Q3BAI2	Uncharacterized protein ORF91		Phalaenopsis aphrodite subsp. formosana (Moth orchid)	Chain (1)		SUBCELLULAR LOCATION: Plastid, chloroplast.			chloroplast	GO:0009507
496	Hypocotyl vs Rep_Sam	C.cajan_32591	Q9LY00	Probable WRKY transcription factor 70 (WRKY DNA-binding protein 70)	WRKY70 At3g56400 T5P19.50	Arabidopsis thaliana (Mouse-ear cress)	Chain (1); DNA binding (1); Sequence conflict (2)		SUBCELLULAR LOCATION: Nucleus {ECO:0000305}.	defense response to bacterium; defense response to fungus; induced systemic resistance, jasmonic acid mediated signaling pathway; negative regulation of leaf senescence; negative regulation of transcription, DNA-templated; regulation of defense response; response to chitin; response to jasmonic acid; response to salicylic acid; sequence-specific DNA binding transcription factor activity; systemic…	sequence-specific DNA binding; sequence-specific DNA binding transcription factor activity	nucleus	GO:0042742; GO:0050832; GO:0009864; GO:1900056; GO:0045892; GO:0005634; GO:0031347; GO:0010200; GO:0009753; GO:0009751; GO:0043565; GO:0003700; GO:0009862; GO:0006351					WRKY group III family	IPR003657;	ath:AT3G56400;
497	Hypocotyl vs Rep_Sam	C.cajan_34081	Q9M5X8	Non-specific lipid-transfer protein (LTP) (allergen Pru av 3)		Prunus avium (Cherry) (Cerasus avium)	Chain (1); Disulfide bond (4); Signal peptide (1)			lipid transport	lipid binding		GO:0008289; GO:0006869					Plant LTP family	IPR016140;IPR000528;
498	Hypocotyl vs Rep_Sam	C.cajan_29802	Q05609	Serine/threonine-protein kinase CTR1 (EC 2.7.11.1)	CTR1 At5g03730 F17C15_150	Arabidopsis thaliana (Mouse-ear cress)	Active site (1); Beta strand (10); Binding site (1); Chain (1); Compositional bias (2); Domain (1); Helix (12); Mutagenesis (2); Nucleotide binding (1); Turn (2)			cellular response to iron ion; ethylene-activated signaling pathway; gibberellin biosynthetic process; negative regulation of ethylene-activated signaling pathway; protein autophosphorylation; protein serine/threonine/tyrosine kinase activity; protein serine/threonine kinase activity; regulation of post-embryonic root development; regulation of stem cell division; regulation of timing of transiti…	ATP binding; protein serine/threonine/tyrosine kinase activity; protein serine/threonine kinase activity	endoplasmic reticulum membrane	GO:0005524; GO:0071281; GO:0005789; GO:0009873; GO:0009686; GO:0010105; GO:0046777; GO:0004674; GO:0004712; GO:2000069; GO:2000035; GO:0048510; GO:0009723; GO:0009750; GO:0009744; GO:0010182			TISSUE SPECIFICITY: Expressed in both seedlings and adult plants. {ECO:0000269|PubMed:8431946}.		Protein kinase superfamily, TKL Ser/Thr protein kinase family, RAF subfamily	IPR028324;IPR011009;IPR000719;IPR017441;IPR001245;IPR002290;IPR008271;	ath:AT5G03730;
499	Hypocotyl vs Rep_Sam	C.cajan_45190	Q40588	L-ascorbate oxidase (ASO) (Ascorbase) (EC 1.10.3.3)	AAO	Nicotiana tabacum (Common tobacco)	Chain (1); Disulfide bond (2); Domain (3); Glycosylation (5); Metal binding (12); Signal peptide (1)		SUBCELLULAR LOCATION: Secreted {ECO:0000305}.	L-ascorbate oxidase activity	copper ion binding; L-ascorbate oxidase activity	extracellular region	GO:0008447; GO:0005507; GO:0005576			TISSUE SPECIFICITY: Highly expressed in young and growing tissues.		Multicopper oxidase family	IPR001117;IPR011706;IPR011707;IPR002355;IPR008972;IPR017760;
500	Hypocotyl vs Rep_Sam	C.cajan_33561	P49093	Asparagine synthetase [glutamine-hydrolyzing] 2 (EC 6.3.5.4) (Glutamine-dependent asparagine synthetase 2)	AS2	Lotus japonicus (Lotus corniculatus var. japonicus)	Active site (1); Binding site (3); Chain (1); Domain (2); Initiator methionine (1); Nucleotide binding (1); Region (2); Site (1)	PATHWAY: Amino-acid biosynthesis; L-asparagine biosynthesis; L-asparagine from L-aspartate (L-Gln route): step 1/1.		asparagine synthase (glutamine-hydrolyzing) activity; glutamine metabolic process; L-asparagine biosynthetic process	asparagine synthase (glutamine-hydrolyzing) activity; ATP binding		GO:0005524; GO:0070981; GO:0004066; GO:0006541						IPR006426;IPR001962;IPR017932;IPR000583;IPR029055;IPR014729;
501	Hypocotyl vs Rep_Sam	C.cajan_44435	P93324	Isoliquiritigenin 2'-O-methyltransferase (MsCHMT) (EC 2.1.1.154) (Chalcone O-methyltransferase) (ChOMT) (Licodione 2'-O-methyltransferase) (MsLMT) (EC 2.1.1.65)		Medicago sativa (Alfalfa)	Active site (1); Beta strand (9); Binding site (5); Chain (1); Helix (17); Initiator methionine (1); Turn (3)			isoliquiritigenin 2'-O-methyltransferase activity; licodione 2'-O-methyltransferase activity	isoliquiritigenin 2'-O-methyltransferase activity; licodione 2'-O-methyltransferase activity		GO:0033802; GO:0030751	DEVELOPMENTAL STAGE: Levels are highest one week after planting. {ECO:0000269|PubMed:8281189}.	INDUCTION: By fungal elicitor. {ECO:0000269|PubMed:8281189}.	TISSUE SPECIFICITY: Roots (at protein level). Expressed mainly in roots, and to a lesser extent in root nodules. In the roots, expression is not detected in the root tip or the cells immediately behind the tip, but is detected in tissues starting 1.5-2.0 mm distal to the root tip. Detected in the epidermal and cortical cells of 2 day old roots, with lower levels in vascular tissue. {ECO:0000269|P…		Class I-like SAM-binding methyltransferase superfamily, Cation-independent O-methyltransferase family, COMT subfamily	IPR016461;IPR001077;IPR012967;IPR029063;IPR011991;
502	Hypocotyl vs Rep_Sam	C.cajan_27168
503	Hypocotyl vs Rep_Mat_Pod	C.cajan_12649	Q9SPL4	Vicilin-like antimicrobial peptides 2-2 (MiAMP2) [Cleaved into: Antimicrobial peptide 2a (MiAMP2a); Antimicrobial peptide 2b (MiAMP2b); Antimicrobial peptide 2c-1 (MiAMP2c-1); Antimicrobial peptide 2c-2 (MiAMP2c-2); Antimicrobial peptide 2c-3 (MiAMP2c-3); Antimicrobial peptide 2d (MiAMP2d)]	AMP2-2	Macadamia integrifolia (Macadamia nut)	Chain (1); Peptide (6); Signal peptide (1)		SUBCELLULAR LOCATION: Secreted {ECO:0000250}.	defense response to bacterium; defense response to fungus; killing of cells of other organism	nutrient reservoir activity	extracellular region	GO:0042742; GO:0050832; GO:0005576; GO:0031640; GO:0045735					7S seed storage protein family	IPR006045;IPR014710;IPR011051;IPR006792;
504	Hypocotyl vs Rep_Imm_Seed	C.cajan_04634	Q949Z1	Polygalacturonase At1g48100 (PG) (EC 3.2.1.15) (Pectinase At1g48100)	At1g48100 F21D18.17 F21D18.18	Arabidopsis thaliana (Mouse-ear cress)	Active site (2); Chain (1); Compositional bias (2); Erroneous gene model prediction (1); Repeat (5); Sequence conflict (1); Signal peptide (1)		SUBCELLULAR LOCATION: Secreted, cell wall {ECO:0000250}.	carbohydrate metabolic process; cell wall organization; polygalacturonase activity	polygalacturonase activity	cell wall; extracellular region	GO:0005975; GO:0005618; GO:0071555; GO:0005576; GO:0004650			TISSUE SPECIFICITY: Expressed in flowers and stems. {ECO:0000269|PubMed:17010199}.		Glycosyl hydrolase 28 family	IPR000743;IPR006626;IPR012334;IPR011050;	ath:AT1G48100;
505	Hypocotyl vs Rep_Imm_Seed	C.cajan_10184	Q43191	Probable linoleate 9S-lipoxygenase 5 (EC 1.13.11.58) (Leaf lipoxygenase)	LOX1.5 POTLX-3	Solanum tuberosum (Potato)	Chain (1); Domain (2); Metal binding (5)	PATHWAY: Lipid metabolism; oxylipin biosynthesis. {ECO:0000255|PROSITE-ProRule:PRU00726}.	SUBCELLULAR LOCATION: Cytoplasm {ECO:0000255|PROSITE-ProRule:PRU00726}.	linoleate 13S-lipoxygenase activity; oxylipin biosynthetic process	iron ion binding; linoleate 13S-lipoxygenase activity	cytoplasm	GO:0005737; GO:0005506; GO:0016165; GO:0031408		INDUCTION: Up-regulated within 6 hours after pathogen infection, ethylene or jasmonate treatments. Not induced by wounding. {ECO:0000269|PubMed:11080289}.	TISSUE SPECIFICITY: Not detected in leaves, stems, flowers, roots, tubers and stolons during normal growth and development. {ECO:0000269|PubMed:11080289}.		Lipoxygenase family	IPR008976;IPR000907;IPR013819;IPR020834;IPR020833;IPR001246;IPR027433;IPR001024;	sot:102577714;
506	Hypocotyl vs Rep_Imm_Seed	C.cajan_21612	Q67Y83	Serine carboxypeptidase-like 51 (EC 3.4.16.-)	SCPL51 At2g27920 T1E2.16	Arabidopsis thaliana (Mouse-ear cress)	Active site (3); Alternative sequence (2); Chain (1); Glycosylation (3); Sequence conflict (2); Signal peptide (1)		SUBCELLULAR LOCATION: Secreted {ECO:0000305}.	serine-type carboxypeptidase activity	serine-type carboxypeptidase activity	extracellular region	GO:0005576; GO:0004185			TISSUE SPECIFICITY: Expressed in seedlings, roots, flowers and siliques. {ECO:0000269|PubMed:15908604}.		Peptidase S10 family	IPR029058;IPR001563;IPR018202;	ath:AT2G27920;
507	Hypocotyl vs Rep_Imm_Seed	C.cajan_21648	Q9FK81	Uncharacterized protein At5g22580	At5g22580 MQJ16.12	Arabidopsis thaliana (Mouse-ear cress)	Beta strand (4); Chain (1); Domain (1); Helix (4); Metal binding (3); Turn (1)				metal ion binding	chloroplast	GO:0009507; GO:0046872						IPR013097;IPR011008;	ath:AT5G22580;
508	Hypocotyl vs Rep_Imm_Seed	C.cajan_13326	P09607	Pectinesterase 2.1 (PE 2.1) (EC 3.1.1.11) (Pectin methylesterase 2.1)	PME2.1	Solanum lycopersicum (Tomato) (Lycopersicon esculentum)	Active site (2); Binding site (4); Chain (1); Disulfide bond (2); Glycosylation (1); Propeptide (1); Sequence conflict (6); Signal peptide (1); Site (1)	PATHWAY: Glycan metabolism; pectin degradation; 2-dehydro-3-deoxy-D-gluconate from pectin: step 1/5.	SUBCELLULAR LOCATION: Secreted, cell wall.	aspartyl esterase activity; cell wall modification; enzyme inhibitor activity; fruit ripening; pectin catabolic process; pectinesterase activity	aspartyl esterase activity; enzyme inhibitor activity; pectinesterase activity	cell wall; extracellular region	GO:0045330; GO:0005618; GO:0042545; GO:0004857; GO:0005576; GO:0009835; GO:0045490; GO:0030599	DEVELOPMENTAL STAGE: In ripening fruit.				PMEI family; Pectinesterase family	IPR012334;IPR011050;IPR018040;IPR000070;IPR006501;	sly:544289;
509	Hypocotyl vs Rep_Imm_Seed	C.cajan_16760	P31239	1-aminocyclopropane-1-carboxylate oxidase (ACC oxidase) (EC 1.14.17.4) (Ethylene-forming enzyme) (EFE)	ACO	Pisum sativum (Garden pea)	Chain (1); Domain (1); Metal binding (3)	PATHWAY: Alkene biosynthesis; ethylene biosynthesis via S-adenosyl-L-methionine; ethylene from S-adenosyl-L-methionine: step 2/2.		1-aminocyclopropane-1-carboxylate oxidase activity; ethylene biosynthetic process; fruit ripening; oxidoreductase activity, acting on paired donors, with incorporation or reduction of molecular oxygen, 2-oxoglutarate as one donor, and incorporation of one atom each of oxygen into both donors	1-aminocyclopropane-1-carboxylate oxidase activity; L-ascorbic acid binding; metal ion binding; oxidoreductase activity, acting on paired donors, with incorporation or reduction of molecular oxygen, 2-oxoglutarate as one donor, and incorporation of one atom each of oxygen into both donors		GO:0009815; GO:0031418; GO:0009693; GO:0009835; GO:0046872; GO:0016706	DEVELOPMENTAL STAGE: Expressed during fruit ripening.				Iron/ascorbate-dependent oxidoreductase family	IPR026992;IPR027443;IPR005123;
510	Hypocotyl vs Rep_Imm_Seed	C.cajan_17154	D4Q9Z5	Soyasaponin III rhamnosyltransferase (EC 2.4.1.273) (Soyasaponin glycosyltransferase 3) (UDP-rhamnose:soyasaponin III-rhamnosyltransferase)	GmSGT3 Glyma08g19290 Gma.55603	Glycine max (Soybean) (Glycine hispida)	Chain (1)			transferase activity, transferring hexosyl groups	transferase activity, transferring hexosyl groups		GO:0016758					UDP-glycosyltransferase family	IPR002213;	gmx:100793463;
511	Hypocotyl vs Rep_Imm_Seed	C.cajan_03110	O80366	Two-component response regulator ARR9 (Response reactor 4)	ARR9 ATRR4 At3g57040 F24I3.120	Arabidopsis thaliana (Mouse-ear cress)	Chain (1); Domain (1); Modified residue (1)		SUBCELLULAR LOCATION: Nucleus {ECO:0000305}.	circadian rhythm; cytokinin-activated signaling pathway; phosphorelay response regulator activity; phosphorelay signal transduction system; regulation of transcription, DNA-templated; response to cytokinin; transcription, DNA-templated	phosphorelay response regulator activity	nucleus	GO:0007623; GO:0009736; GO:0005634; GO:0000156; GO:0000160; GO:0006355; GO:0009735; GO:0006351			TISSUE SPECIFICITY: Predominantly expressed in roots. {ECO:0000269|PubMed:9607306}.		ARR family, Type-A subfamily	IPR011006;IPR001789;	ath:AT3G57040;
512	Hypocotyl vs Rep_Imm_Seed	C.cajan_23821	Q9M099	Serine carboxypeptidase 24 (EC 3.4.16.6) (Bri1 suppressor 1) (Carboxypeptidase D) (Serine carboxypeptidase II) [Cleaved into: Serine carboxypeptidase 24 chain A (Serine carboxypeptidase II chain A); Serine carboxypeptidase 24 chain B (Serine carboxypeptidase II chain B)]	SCPL24 BRS1 At4g30610 F17I23.50	Arabidopsis thaliana (Mouse-ear cress)	Active site (3); Chain (2); Disulfide bond (3); Glycosylation (6); Mutagenesis (2); Propeptide (1); Sequence conflict (1); Signal peptide (1)		SUBCELLULAR LOCATION: Secreted, extracellular space {ECO:0000269|PubMed:16123046}.	brassinosteroid mediated signaling pathway; proteolysis; serine-type carboxypeptidase activity	serine-type carboxypeptidase activity	extracellular space	GO:0009742; GO:0005615; GO:0006508; GO:0004185			TISSUE SPECIFICITY: Expressed in shoots, leaves, cauline leaves, siliques and flowers. Expressed a low levels in roots and stems. {ECO:0000269|PubMed:15908604, ECO:0000269|PubMed:16123046}.		Peptidase S10 family	IPR029058;IPR001563;IPR018202;	ath:AT4G30610;
513	Hypocotyl vs Rep_Imm_Seed	C.cajan_28332	Q84KP0	Bifunctional dihydroflavonol 4-reductase/flavanone 4-reductase (Dihydroflavonol 4-reductase) (DFR) (EC 1.1.1.219) (Flavanone 4-reductase) (FNR) (EC 1.1.1.234)	DFR	Pyrus communis (Pear) (Pyrus domestica)	Chain (1); Natural variant (2)			dihydrokaempferol 4-reductase activity; flavanone 4-reductase activity; flavonoid biosynthetic process	coenzyme binding; dihydrokaempferol 4-reductase activity; flavanone 4-reductase activity		GO:0050662; GO:0045552; GO:0047890; GO:0009813					NAD(P)-dependent epimerase/dehydratase family, Dihydroflavonol-4-reductase subfamily	IPR001509;IPR016040;
514	Hypocotyl vs Rep_Imm_Seed	C.cajan_29640	Q43019	Non-specific lipid-transfer protein 3 (LTP 3)		Prunus dulcis (Almond) (Amygdalus dulcis)	Chain (1); Disulfide bond (4); Signal peptide (1)			lipid transport	lipid binding		GO:0008289; GO:0006869					Plant LTP family	IPR016140;IPR000528;
515	Hypocotyl vs Rep_Imm_Seed	C.cajan_30532	Q84V83	Leucoanthocyanidin reductase (Leucocyanidin reductase) (EC 1.17.1.3)	LAR	Desmodium uncinatum (Spanish clover) (Silverleaf desmodium)	Chain (1)	PATHWAY: Flavonoid metabolism; proanthocyanidin biosynthesis.		leucoanthocyanidin reductase activity; proanthocyanidin biosynthetic process	leucoanthocyanidin reductase activity		GO:0033788; GO:0010023					NmrA-type oxidoreductase family, Isoflavone reductase subfamily	IPR016040;IPR008030;
516	Hypocotyl vs Rep_Imm_Seed	C.cajan_44459	Q8LFN2	Probable inactive leucine-rich repeat receptor-like protein kinase At3g03770	At3g03770 F20H23.20	Arabidopsis thaliana (Mouse-ear cress)	Alternative sequence (2); Chain (1); Domain (1); Erroneous gene model prediction (1); Glycosylation (6); Repeat (11); Sequence conflict (1); Signal peptide (1); Topological domain (2); Transmembrane (1)		SUBCELLULAR LOCATION: Cell membrane {ECO:0000250}; Single-pass type I membrane protein {ECO:0000250}.	protein kinase activity	ATP binding; protein kinase activity	integral component of membrane; plasma membrane	GO:0005524; GO:0016021; GO:0005886; GO:0004672				DOMAIN: The protein kinase domain is predicted to be catalytically inactive.	Protein kinase superfamily, Ser/Thr protein kinase family	IPR011009;IPR001611;IPR000719;	ath:AT3G03770;
517	Hypocotyl vs Rep_Imm_Seed	C.cajan_43003	I1N1S4	Uncharacterized protein		Glycine max (Soybean) (Glycine hispida)													IPR026057;IPR025846;
518	Hypocotyl vs Rep_Imm_Seed	C.cajan_36354	Q9FJ62	Glycerophosphodiester phosphodiesterase GDPDL4 (EC 3.1.4.46) (Glycerophosphodiester phosphodiesterase-like 4) (ATGDPDL4) (Glycerophosphodiesterase-like 1) (Protein SHV3-LIKE 1)	GDPDL4 GPDL1 SVL1 At5g55480 MTE17.19	Arabidopsis thaliana (Mouse-ear cress)	Chain (1); Domain (2); Glycosylation (12); Lipidation (1); Propeptide (1); Signal peptide (1)		SUBCELLULAR LOCATION: Cell membrane; Lipid-anchor, GPI-anchor {ECO:0000269|PubMed:12805588, ECO:0000269|PubMed:14517339, ECO:0000269|PubMed:16602701}.	glycerol metabolic process; glycerophosphodiester phosphodiesterase activity; guard cell morphogenesis; lipid metabolic process; plant-type cell wall cellulose metabolic process; trichome differentiation	glycerophosphodiester phosphodiesterase activity	anchored component of membrane; anchored component of plasma membrane; plasma membrane; plasmodesma	GO:0031225; GO:0046658; GO:0006071; GO:0008889; GO:0010442; GO:0006629; GO:0052541; GO:0005886; GO:0009506; GO:0010026			TISSUE SPECIFICITY: Expressed in roots, leaves, stems, flowers and siliques. {ECO:0000269|PubMed:18718934, ECO:0000269|PubMed:21323773}.		Glycerophosphoryl diester phosphodiesterase family	IPR004129;IPR017946;	ath:AT5G55480;
519	Hypocotyl vs Rep_Imm_Seed	C.cajan_42683	Q9FH05	Serine carboxypeptidase-like 42 (EC 3.4.16.-)	SCPL42 At5g42240 K5J14.4	Arabidopsis thaliana (Mouse-ear cress)	Active site (3); Chain (1); Disulfide bond (3); Glycosylation (5); Signal peptide (1)		SUBCELLULAR LOCATION: Secreted {ECO:0000305}.	serine-type carboxypeptidase activity	serine-type carboxypeptidase activity	cell wall; extracellular region	GO:0005618; GO:0005576; GO:0004185			TISSUE SPECIFICITY: Expression not detected. {ECO:0000269|PubMed:15908604}.		Peptidase S10 family	IPR029058;IPR001563;IPR018202;	ath:AT5G42240;
520	Hypocotyl vs Rep_Imm_Seed	C.cajan_35300	O65390	Aspartic proteinase A1 (EC 3.4.23.-)	APA1 PRA1 At1g11910 F12F1.24	Arabidopsis thaliana (Mouse-ear cress)	Active site (2); Chain (1); Disulfide bond (6); Domain (1); Glycosylation (1); Propeptide (1); Signal peptide (1)		SUBCELLULAR LOCATION: Vacuole {ECO:0000269|PubMed:17012602}. Note=Located in protein storage vacuoles (PSV) of the embryo.	aspartic-type endopeptidase activity; endopeptidase activity; lipid metabolic process; proteolysis; response to cytokinin; response to salt stress	aspartic-type endopeptidase activity; endopeptidase activity	cytosol; plasmodesma; vacuole	GO:0004190; GO:0005829; GO:0004175; GO:0006629; GO:0009506; GO:0006508; GO:0009735; GO:0009651; GO:0005773		INDUCTION: By light and during senescence. {ECO:0000269|PubMed:12230581, ECO:0000269|PubMed:12947053}.	TISSUE SPECIFICITY: Expressed in roots, leaves, stems, petals, carpels, seed pods and dry seeds. {ECO:0000269|PubMed:12230581}.		Peptidase A1 family	IPR001461;IPR001969;IPR021109;IPR007856;IPR008138;IPR011001;IPR008139;	ath:AT1G11910;
521	Hypocotyl vs Rep_Imm_Seed	C.cajan_24274	Q9C7F7	Non-specific lipid transfer protein GPI-anchored 1 (AtLTPG-1) (Protein LTP-GPI-ANCHORED 1)	LTPG1 At1g27950 F13K9.6	Arabidopsis thaliana (Mouse-ear cress)	Chain (1); Disulfide bond (2); Glycosylation (2); Lipidation (1); Propeptide (1); Sequence conflict (1); Signal peptide (1)		SUBCELLULAR LOCATION: Cell membrane; Lipid-anchor, GPI-anchor. Secreted, cell wall. Endoplasmic reticulum. Golgi apparatus. Note=Targeted to the plasma membrane via the vesicular trafficking system. Localized to the plasma membrane on all faces of epidermal cells. Also detected in the periclinal cell wall. In young meristematic cells, observed in plasma membrane and in puncta resembling the Golgi.	cuticle development; defense response to fungus; lipid transport	lipid binding	anchored component of membrane; anchored component of plasma membrane; endoplasmic reticulum; extracellular region; Golgi apparatus; plant-type cell wall; plasma membrane	GO:0005794; GO:0031225; GO:0046658; GO:0042335; GO:0050832; GO:0005783; GO:0005576; GO:0008289; GO:0006869; GO:0009505; GO:0005886	DEVELOPMENTAL STAGE: High levels in the aerial portion of 10 days old seedlings. Accumulates in the epidermis during cuticle biosynthesis (e.g. in inflorescence stems). Also detected in flowers, in upper portion of the styles, pollen, veins of the sepals and petals, silique walls and seeds in the early stages of development. In epidermis, present in trichomes, leaf mesophyll cells, and stem corte…		TISSUE SPECIFICITY: Up-regulated in the epidermis of stems and leaves. Expressed in the epidermis, stem cortex, vascular bundles and mesophyll cells in root tips, seedlings, leaves, caulines, flowers, siliques, pollen, and early-developing seeds. {ECO:0000269|PubMed:16299169, ECO:0000269|PubMed:19321705}.		Plant LTP family	IPR016140;	ath:AT1G27950;
522	Hypocotyl vs Rep_Imm_Seed	C.cajan_46948	Q9M5X7	Non-specific lipid-transfer protein (LTP) (allergen Mal d 3)	MALD3	Malus domestica (Apple) (Pyrus malus)	Chain (1); Disulfide bond (4); Signal peptide (1)			lipid transport	lipid binding		GO:0008289; GO:0006869					Plant LTP family	IPR016140;IPR000528;
523	Hypocotyl vs Rep_Mat_Seed	C.cajan_07452	Q8S397	Sodium/hydrogen exchanger 4 (Na(+)/H(+) exchanger 4) (NHE-4)	NHX4 At5g55470 MTE17.18	Arabidopsis thaliana (Mouse-ear cress)	Chain (1); Glycosylation (1); Intramembrane (1); Sequence conflict (1); Topological domain (13); Transmembrane (11)		SUBCELLULAR LOCATION: Vacuole membrane {ECO:0000250}; Multi-pass membrane protein {ECO:0000250}. Note=Tonoplast.	potassium ion homeostasis; regulation of pH; sodium:proton antiporter activity; sodium ion transmembrane transport; sodium ion transmembrane transporter activity	sodium:proton antiporter activity; sodium ion transmembrane transporter activity	integral component of membrane; plasma membrane; vacuole	GO:0016021; GO:0005886; GO:0055075; GO:0006885; GO:0035725; GO:0015081; GO:0015385; GO:0005773			TISSUE SPECIFICITY: Expressed at very low levels in roots and shoots. {ECO:0000269|PubMed:12047628}.		Monovalent cation:proton antiporter 1 (CPA1) transporter (TC 2.A.36) family	IPR006153;IPR018422;IPR004709;	ath:AT5G55470;
524	Hypocotyl vs Rep_Mat_Seed	C.cajan_34796	P04347	Glycinin [Cleaved into: Glycinin A3 subunit; Glycinin B4 subunit]		Glycine max (Soybean) (Glycine hispida)	Beta strand (26); Chain (2); Compositional bias (2); Disulfide bond (2); Helix (9); Signal peptide (1); Turn (4)		SUBCELLULAR LOCATION: Vacuole, aleurone grain. Vacuole. Note=Cotyledonary membrane-bound vacuolar protein bodies.		nutrient reservoir activity	vacuole	GO:0045735; GO:0005773					11S seed storage protein (globulins) family	IPR022379;IPR006044;IPR006045;IPR014710;IPR011051;
525	Embryo vs Veg_SAM	C.cajan_03473	Q01289	Protochlorophyllide reductase, chloroplastic (PCR) (EC 1.3.1.33) (NADPH-protochlorophyllide oxidoreductase) (POR)	3PCR	Pisum sativum (Garden pea)	Chain (1); Transit peptide (1)	PATHWAY: Porphyrin-containing compound metabolism; chlorophyll biosynthesis.	SUBCELLULAR LOCATION: Plastid, chloroplast.	chlorophyll biosynthetic process; photosynthesis; protochlorophyllide reductase activity	protochlorophyllide reductase activity	chloroplast	GO:0015995; GO:0009507; GO:0015979; GO:0016630					Short-chain dehydrogenases/reductases (SDR) family, POR subfamily	IPR002198;IPR002347;IPR016040;IPR005979;
526	Embryo vs Veg_SAM	C.cajan_38610	P04771	Glutamine synthetase PR-2 (EC 6.3.1.2) (Gln isozyme alpha) (Glutamate--ammonia ligase)		Phaseolus vulgaris (Kidney bean) (French bean)	Chain (1)		SUBCELLULAR LOCATION: Cytoplasm.	glutamate-ammonia ligase activity; glutamine biosynthetic process; nitrogen fixation	ATP binding; glutamate-ammonia ligase activity	cytoplasm	GO:0005524; GO:0005737; GO:0004356; GO:0006542; GO:0009399			TISSUE SPECIFICITY: Roots.		Glutamine synthetase family	IPR008147;IPR014746;IPR008146;IPR027303;IPR027302;	pvu:PHAVU_004G148300g;
527	Embryo vs Veg_Nodule	C.cajan_40735	O65782	Cytochrome P450 83B1 (EC 1.14.-.-) (Protein ALTERED TRYPTOPHAN REGULATION 4) (Protein RED ELONGATED 1) (Protein SUPERROOT 2)	CYP83B1 ATR4 RED1 RNT1 RUNT1 SUR2 At4g31500 F3L17.70	Arabidopsis thaliana (Mouse-ear cress)	Chain (1); Metal binding (1); Transmembrane (1)		SUBCELLULAR LOCATION: Membrane {ECO:0000305}; Single-pass membrane protein {ECO:0000305}.	adventitious root development; defense response by callose deposition in cell wall; defense response to bacterium; indoleacetic acid biosynthetic process; indole glucosinolate biosynthetic process; induced systemic resistance; oxidoreductase activity, acting on paired donors, with incorporation or reduction of molecular oxygen, NAD(P)H as one donor, and incorporation of one atom of oxygen; regula…	heme binding; iron ion binding; oxidoreductase activity, acting on paired donors, with incorporation or reduction of molecular oxygen, NAD(P)H as one donor, and incorporation of one atom of oxygen	endoplasmic reticulum; integral component of membrane; membrane; mitochondrion; plasma membrane	GO:0048830; GO:0052544; GO:0042742; GO:0005783; GO:0020037; GO:0009759; GO:0009684; GO:0009682; GO:0016021; GO:0005506; GO:0016020; GO:0005739; GO:0016709; GO:0005886; GO:0040008; GO:0010114; GO:0009641; GO:0000162		INDUCTION: By auxin and continuous red light. {ECO:0000269|PubMed:11114200, ECO:0000269|PubMed:14963708}.			Cytochrome P450 family	IPR001128;IPR017972;IPR002401;	ath:AT4G31500;
528	Embryo vs Veg_Nodule	C.cajan_38877	P43297	Cysteine proteinase RD21a (RD21) (EC 3.4.22.-)	RD21A At1g47128 F2G19.31	Arabidopsis thaliana (Mouse-ear cress)	Active site (3); Chain (1); Disulfide bond (5); Glycosylation (2); Propeptide (2); Signal peptide (1)			cysteine-type peptidase activity; defense response to fungus; peptidase activity; proteolysis	cysteine-type peptidase activity; peptidase activity	apoplast; chloroplast; plasmodesma; vacuole	GO:0048046; GO:0009507; GO:0008234; GO:0050832; GO:0008233; GO:0009506; GO:0006508; GO:0005773		INDUCTION: By high salt conditions.			Peptidase C1 family	IPR000118;IPR025661;IPR000169;IPR025660;IPR013128;IPR000668;IPR013201;	ath:AT1G47128;
529	Embryo vs Rep_Bud	C.cajan_17695	P38414	Linoleate 9S-lipoxygenase (EC 1.13.11.58) (Lipoxygenase)	LOX1.1	Lens culinaris (Lentil) (Cicer lens)	Chain (1); Domain (2); Metal binding (5)	PATHWAY: Lipid metabolism; oxylipin biosynthesis. {ECO:0000255|PROSITE-ProRule:PRU00726}.	SUBCELLULAR LOCATION: Cytoplasm.	linoleate 13S-lipoxygenase activity; oxylipin biosynthetic process	iron ion binding; linoleate 13S-lipoxygenase activity	cytoplasm	GO:0005737; GO:0005506; GO:0016165; GO:0031408					Lipoxygenase family	IPR008976;IPR000907;IPR013819;IPR020834;IPR020833;IPR001246;IPR027433;IPR001024;
[truncated: 1,473 more rows]
