# Supplementary material for: Gene expression atlas of pigeonpea and its application to gain insights into genes associated with pollen fertility implicated in seed formation
Source: J Exp Bot. 2017 Feb 23;68(8):2037–54. doi: 10.1093/jxb/erx010 (PMC5429002; doi:10.1093/jxb/erx010)
Supplement: Supplementary Data [file erx010_Supplementary_Data.zip › supplementary_table_S1.xlsx]

## Sheet: Raw_FPKM
Table S1:Expression values (log2 transformed FPKM) of genes expressed in all thirty tissues included in gene expression atlas
S. No.	Gene_ID	Cotyledons	Radicle	Hypocotyl	Embryo	Seedling_Shoot	Seedling_Root	Veg_SAM	Veg_Nodule	Veg_Root	Veg_Leaf	Rep_Leaf	Rep_Bud	Rep_Flower	Rep_Stamen	Rep_Pistil	Rep_Root	Rep_Nodule	Rep_Imm_Pod	Rep_Stem	Sen_Stem	Rep_Petiole	Sen_Petiole	Sen_Leaf	Sen_Root	Rep_Petal	Rep_Sepal	Rep_Sam	Rep_Mat_Pod	Rep_Imm_Seed	Rep_Mat_Seed	Gene_id	Uniprot_id	Protein_name	Gene_names	Organism	Features	Pathway	Subcellular_Location	GO_Biological_Process	GO_Molecular_Function	GO_Cellular_Component	GO_IDs	Developmental_stage	Induction	Tissue_specificity	Domain	Protein_Families	InterPro-IDs
1	C.cajan_19181	86.8304	30.5511	49.0978	6.80793	177.687	99.612	3.09381	18.2862	6.42433	69.02	86.0025	35.5261	31.3623	61.4518	22.6912	38.0859	24.4464	36.2384	87.887	165.535	205.036	124.418	284.002	39.9972	156.501	162.443	49.9643	40.7505	24.189	15.186	C.cajan_19181	P92973	Protein CCA1 (MYB-related transcription factor CCA1) (Protein CIRCADIAN CLOCK ASSOCIATED 1)	CCA1 At2g46830 F19D11	Arabidopsis thaliana (Mouse-ear cress)	Alternative sequence (1); Chain (1); Compositional bias (2); DNA binding (1); Domain (1); Modified residue (2); Mutagenesis (6)		SUBCELLULAR LOCATION: Nucleus {ECO:0000255|PROSITE-ProRule:PRU00625, ECO:0000269|PubMed:19218364, ECO:0000269|PubMed:19339503, ECO:0000269|PubMed:9144958}. Note=Moves into the nucleus very soo after translation. This translocation is unaffected by light and dark.	circadian rhythm; long-day photoperiodism, flowering; negative regulation of circadian rhythm; negative regulation of transcription, DNA-templated; positive regulation of transcription, DNA-templated; regulation of protein homodimerization activity; response to abscisic acid; response to auxin; response to cadmium ion; response to cold; response to ethylene; response to gibberellin; response to j…	chromatin binding; DNA binding; sequence-specific DNA binding; sequence-specific DNA binding transcription factor activity	nucleus	GO:0003677; GO:0003682; GO:0007623; GO:0048574; GO:0042754; GO:0045892; GO:0005634; GO:0045893; GO:0043496; GO:0009737; GO:0009733; GO:0046686; GO:0009409; GO:0009723; GO:0009739; GO:0009753; GO:0010243; GO:0009751; GO:0009651; GO:0043565; GO:0003700; GO:0006351		INDUCTION: Circadian-regulation with peak levels occurring around 1 hour after dawn. Up-regulated by APRR1/TOC1 and transiently by light treatment. Down-regulated by APRR5, APRR7 and APRR9. The CCA1 mRNA is relatively stable in the dark and in far-red light but has a short half-life in red and blue light. {ECO:0000269|PubMed:17873091, ECO:0000269|PubMed:19095940, ECO:0000269|PubMed:19218364, ECO:…	TISSUE SPECIFICITY: Expressed in leaves, roots, stems, flowers and siliques. {ECO:0000269|PubMed:19095940, ECO:0000269|PubMed:19218364}.	DOMAIN: The N-terminal part (11-82) is essential for DNA binding, an internal domain (136-316) is important for homodimerization and for interaction with LHY and the C-terminal part (317-608) is necessary for interaction with CKB3.		IPR009057;IPR017930;IPR006447;IPR001005;
2	C.cajan_19182	0.541571	0	0	0.604374	0.514736	3.63822	0	0.22352	0	0	0.895201	0	0	1.77453	0	0.160436	0	0	0	0	3.58207	0.637612	5.81928	0	2.1041	2.86556	1.61138	0.306651	0.230317	0	C.cajan_19182	B5U9W4	Putative uncharacterized protein		Lotus japonicus (Lotus corniculatus var. japonicus)				DNA integration	nucleic acid binding	nucleus	GO:0015074; GO:0003676; GO:0005634						IPR023780;IPR000953;IPR016197;IPR001584;IPR021109;IPR012337;IPR000477;IPR013242;
3	C.cajan_19186	148.669	66.7176	99.7115	16.5132	705.348	135.155	18.3021	25.0592	11.5989	145.58	187.229	68.5991	95.3172	122.264	151.068	73.5341	58.0912	73.4589	353.537	349.717	1146.71	789.033	1611.76	214.3	948.593	848.098	316.55	278.874	147.371	105.908	C.cajan_19186	Q6R0H1	Protein LHY (MYB-related transcription factor LHY) (Protein LATE ELONGATED HYPOCOTYL)	LHY At1g01060 T25K16.6	Arabidopsis thaliana (Mouse-ear cress)	Chain (1); Compositional bias (1); DNA binding (1); Domain (1); Erroneous gene model prediction (1); Modified residue (1); Sequence conflict (4)		SUBCELLULAR LOCATION: Nucleus {ECO:0000255|PROSITE-ProRule:PRU00625, ECO:0000269|PubMed:19218364}.	circadian rhythm; long-day photoperiodism, flowering; negative regulation of circadian rhythm; negative regulation of sequence-specific DNA binding transcription factor activity; regulation of circadian rhythm; regulation of transcription, DNA-templated; response to abscisic acid; response to auxin; response to cadmium ion; response to cold; response to ethylene; response to gibberellin; response…	chromatin binding; sequence-specific DNA binding transcription factor activity; transcription regulatory region DNA binding	nucleus	GO:0003682; GO:0007623; GO:0048574; GO:0042754; GO:0043433; GO:0005634; GO:0042752; GO:0006355; GO:0009737; GO:0009733; GO:0046686; GO:0009409; GO:0009723; GO:0009739; GO:0009753; GO:0009751; GO:0009651; GO:0003700; GO:0044212; GO:0006351		INDUCTION: Circadian-regulation with peak levels occurring around 1 hour after dawn. Up-regulated by APRR1/TOC1 and transiently by light treatment. Down-regulated by APRR5, APRR7 and APRR9. {ECO:0000269|PubMed:12574129, ECO:0000269|PubMed:19095940, ECO:0000269|PubMed:19218364, ECO:0000269|PubMed:19286557, ECO:0000269|PubMed:20233950, ECO:0000269|PubMed:9657154}.	TISSUE SPECIFICITY: Expressed in leaves, roots, stems, flowers and siliques. {ECO:0000269|PubMed:19095940, ECO:0000269|PubMed:19218364}.			IPR009057;IPR017930;IPR006447;IPR001005;
4	C.cajan_19190	0.692029	4.1351	0.645815	0.301557	0	5.60616	1.43446	11.4405	3.29053	1.09517	1.15093	143.917	14.0405	349.042	24.0616	16.2339	34.8166	10.2533	1.7492	3.86608	2.512	4.63733	1.14183	91.1096	3.13439	4.52778	6.76356	2.20509	9.15151	0.106312	C.cajan_19190	Q43187	Soluble inorganic pyrophosphatase (EC 3.6.1.1) (Pyrophosphate phospho-hydrolase) (PPase)	PPA	Solanum tuberosum (Potato)	Chain (1); Metal binding (4)		SUBCELLULAR LOCATION: Cytoplasm.	inorganic diphosphatase activity; phosphate-containing compound metabolic process	inorganic diphosphatase activity; magnesium ion binding	cytoplasm	GO:0005737; GO:0004427; GO:0000287; GO:0006796					PPase family	IPR008162;
5	C.cajan_19191	35.3013	1.03463	9.11611	2.05704	14.0184	2.23536	25.2833	22.3884	1.17068	47.5019	23.6412	19.8936	14.5115	2.7906	38.0058	1.79731	20.96	6.29483	0.730578	0.369124	0.547877	1.07252	18.6849	1.3568	39.2498	9.62253	24.8772	6.55289	2.01144	10.5055	C.cajan_19191	O82799	B3 domain-containing transcription factor NGA1 (Protein NGATHA 1)	NGA1 At2g46870 F19D11.25	Arabidopsis thaliana (Mouse-ear cress)	Chain (1); DNA binding (1)		SUBCELLULAR LOCATION: Nucleus {ECO:0000305}.	flower development; leaf development; sequence-specific DNA binding transcription factor activity; transcription, DNA-templated	DNA binding; sequence-specific DNA binding transcription factor activity	nucleus	GO:0003677; GO:0009908; GO:0048366; GO:0005634; GO:0003700; GO:0006351						IPR003340;IPR015300;
6	C.cajan_19204	0.177966	0.241352	0	0	0	0.580807	0	0	0	0	0.227694	0.404377	0	0	0	0.340882	0	0	0	0	0	0	0	0	0.239529	0	0.218988	0.323025	0	0	C.cajan_19204	Q9SS83	Pentatricopeptide repeat-containing protein At3g09040, mitochondrial	PCMP-E88 At3g09040 MZB10.7	Arabidopsis thaliana (Mouse-ear cress)	Chain (1); Region (2); Repeat (24); Transit peptide (1)		SUBCELLULAR LOCATION: Mitochondrion {ECO:0000305}.			mitochondrion	GO:0005739					PPR family, PCMP-E subfamily	IPR002885;IPR011990;
7	C.cajan_19206	84.2086	30.6163	32.086	44.5376	45.9525	38.5685	40.124	28.0862	37.8851	37.1796	38.9261	34.8143	35.5773	46.165	48.8026	37.6881	50.5606	20.1524	49.8383	29.4201	29.5177	35.6186	28.9295	47.8721	46.9801	36.5451	52.5724	82.9884	37.3228	132.409	C.cajan_19206	Q6DFN1	NADH dehydrogenase [ubiquinone] 1 alpha subcomplex assembly factor 3	ndufaf3	Xenopus tropicalis (Western clawed frog) (Silurana tropicalis)	Chain (1)		SUBCELLULAR LOCATION: Nucleus {ECO:0000250}. Mitochondrion inner membrane {ECO:0000250}.			mitochondrial inner membrane; nucleus	GO:0005743; GO:0005634						IPR007523;
8	C.cajan_19208	0.318484	0	0.110199	0.212557	0	0.880488	0	0.367941	0.325045	0	0	0	0	0	0	0.166524	0	0.171864	0	0	0	0.0754255	0	0	0	0	0	0	0	0	C.cajan_19208	P10978	Retrovirus-related Pol polyprotein from transposon TNT 1-94 [Includes: Protease (EC 3.4.23.-); Reverse transcriptase (EC 2.7.7.49); Endonuclease]		Nicotiana tabacum (Common tobacco)	Active site (1); Chain (1); Domain (1); Zinc finger (1)			aspartic-type endopeptidase activity; DNA integration; endonuclease activity; RNA-directed DNA polymerase activity	aspartic-type endopeptidase activity; endonuclease activity; nucleic acid binding; RNA-directed DNA polymerase activity; zinc ion binding		GO:0015074; GO:0003964; GO:0004190; GO:0004519; GO:0003676; GO:0008270						IPR025724;IPR001584;IPR018061;IPR012337;IPR013103;IPR001878;
9	C.cajan_19209	0.989345	0	0	0	0	3.98873	0	0	0	0	0	0	0	0	1.62511	0.934889	1.05792	1.90405	0	0	0	0	0	0	0	0.977784	1.2314	0	0	0	C.cajan_19209	P04146	Copia protein (Gag-int-pol protein) [Cleaved into: Copia VLP protein; Copia protease (EC 3.4.23.-)]	GIP COPIA	Drosophila melanogaster (Fruit fly)	Active site (1); Alternative sequence (1); Chain (2); Domain (1); Erroneous initiation (1); Mutagenesis (1); Natural variant (2); Sequence conflict (3); Zinc finger (1)			aspartic-type endopeptidase activity; DNA integration	aspartic-type endopeptidase activity; ATP binding; nucleic acid binding; zinc ion binding		GO:0005524; GO:0015074; GO:0004190; GO:0003676; GO:0008270						IPR025724;IPR001584;IPR012337;IPR013103;IPR001878;
10	C.cajan_19210	38.7035	25.2628	22.5166	25.9283	76.4138	22.4051	35.0303	30.3246	27.6498	62.3179	49.4127	36.5505	44.567	38.2619	50.3768	34.6744	33.4502	38.2063	40.2603	47.2905	44.4794	42.4569	64.3937	49.0979	78.597	33.6268	28.3041	32.03	32.1283	27.2747	C.cajan_19210	Q9XG98	Ribose-phosphate pyrophosphokinase 1 (EC 2.7.6.1) (Phosphoribosyl pyrophosphate synthase 1)	PRS1	Spinacia oleracea (Spinach)	Chain (1); Metal binding (4); Region (1)			kinase activity; nucleotide biosynthetic process; ribonucleoside monophosphate biosynthetic process; ribose phosphate diphosphokinase activity	ATP binding; kinase activity; magnesium ion binding; ribose phosphate diphosphokinase activity		GO:0005524; GO:0016301; GO:0000287; GO:0009165; GO:0009156; GO:0004749					Ribose-phosphate pyrophosphokinase family	IPR000842;IPR029099;IPR029057;IPR005946;
11	C.cajan_19213	92.9958	117.439	230.047	79.0841	3.88724	168.994	0.283462	23.558	488.067	0	0.113549	0.0513665	0	0	0	344.29	9.08847	0.0423834	0	0	0	0	0	23.7947	0	0	0.115292	0.237367	0	0.643672	C.cajan_19213	Q9LEL5	3'-hydroxy-N-methyl-(S)-coclaurine 4'-O-methyltransferase (EC 2.1.1.116) (S-adenosyl-L-methionine:3'-hydroxy-N-methylcoclaurine 4'-O-methyltransferase) (4'-OMT)		Coptis japonica (Japanese goldthread)	Active site (1); Binding site (5); Chain (1)	PATHWAY: Alkaloid biosynthesis; (S)-reticuline biosynthesis; (S)-reticuline from (S)-norcoclaurine: step 4/4.		3'-hydroxy-N-methyl-(S)-coclaurine 4'-O-methyltransferase activity; O-methyltransferase activity	3'-hydroxy-N-methyl-(S)-coclaurine 4'-O-methyltransferase activity; O-methyltransferase activity		GO:0030784; GO:0008171					Class I-like SAM-binding methyltransferase superfamily, Cation-independent O-methyltransferase family, COMT subfamily	IPR016461;IPR001077;IPR012967;IPR029063;IPR011991;
12	C.cajan_19214	0.716095	0.397705	2.79432	0.246171	170.96	1.7756	13.9582	0.0988393	0.577132	65.0327	55.5145	7.73505	10.2078	1.75422	5.67669	1.83863	0.223451	18.6098	12.9706	19.4898	26.9987	25.745	94.2535	2.32147	11.6153	25.66	16.1895	9.82332	7.15737	2.50058	C.cajan_19214	O05235	Uncharacterized hydrolase YugF (EC 3.1.-.-)	yugF BSU31420	Bacillus subtilis (strain 168)	Active site (2); Chain (1)			carboxylic ester hydrolase activity	carboxylic ester hydrolase activity		GO:0052689					DmpD/TodF/XylF esterase family	IPR029058;IPR000073;IPR000639;
13	C.cajan_19218	37.5344	56.6216	57.2182	88.3842	57.7715	58.0597	102.644	57.5108	40.7611	52.2105	27.498	39.1281	32.6765	31.623	39.5296	36.1669	59.3747	43.0951	37.1197	41.6248	18.5734	26.0321	18.8567	42.7953	13.3431	18.1023	39.0539	22.8459	38.6239	32.8643	C.cajan_19218	Q9SEU4	Serine/arginine-rich SC35-like splicing factor SCL33 (At-SCL33) (AtSCL33) (SC35-like splicing factor 33) (Serine/arginine-rich splicing factor 33)	SCL33 SR33 At1g55310 F7A10.15	Arabidopsis thaliana (Mouse-ear cress)	Alternative sequence (5); Chain (1); Compositional bias (2); Domain (1); Erroneous gene model prediction (1)		SUBCELLULAR LOCATION: Nucleus speckle. Nucleus, nucleoplasm. Cytoplasm. Note=Colocalizes with spliceosome components. Follows a dynamic subcellular location during the cell cycle. Distributed throughout the cell on entry into mitosis, as the nuclear envelope breaks down. In metaphase, diffusely present throughout the cytoplasm. In later telophase, as the nuclear envelope is reformed, reenters int…	mRNA processing; RNA splicing	identical protein binding; nucleotide binding; RNA binding	cytoplasm; spliceosomal complex	GO:0003723; GO:0008380; GO:0005737; GO:0042802; GO:0006397; GO:0000166; GO:0005681	DEVELOPMENTAL STAGE: Near the primary root tip, expressed in the vascular bundle, endodermis, cortex, epidermis, and lateral root cap. In leaves, present in guard cells leaf epidermal pavement cells and trichomes. In flowers, high expression in the pollen grains, mostly in vegetative nuclei. Also present in sepals, petals, and young siliques. After flowering, the expression level decreases gradua…		TISSUE SPECIFICITY: Ubiquitous. Mostly expressed in roots, fruits and flowers, and, to a lower extent, in leaves. {ECO:0000269|PubMed:10593939, ECO:0000269|PubMed:15034145}.		Splicing factor SR family, SCL subfamily	IPR012677;IPR000504;
14	C.cajan_19220	0.0674135	0	0	0	0	0	0	0	0.146451	0	0	0	0	0.131804	0	0	0.148996	0	0	0	0	0.066273	0	0	0	0.0453404	0	0	0	0	C.cajan_19220	Q9NXP7	Gypsy retrotransposon integrase-like protein 1 (GIN-1) (Ty3/Gypsy integrase 1) (Zinc finger H2C2 domain-containing protein)	GIN1 TGIN1 ZH2C2	Homo sapiens (Human)	Alternative sequence (4); Chain (1); Domain (1); Frameshift (1); Natural variant (2); Sequence caution (1); Sequence conflict (2)			DNA integration	nucleic acid binding		GO:0015074; GO:0003676			TISSUE SPECIFICITY: Widely expressed. Also found in tumors originating from parathyroid gland, colon, stomach, bladder, uterus and prostate. {ECO:0000269|PubMed:11470852}.			IPR001584;IPR012337;IPR015416;
15	C.cajan_19221	23.869	14.1295	9.77203	18.9445	7.83455	12.6191	8.16782	8.67476	8.41184	8.83457	6.52313	8.62401	9.49294	9.67021	8.13329	11.5974	8.24879	11.5187	8.16157	10.5215	7.7362	6.68445	6.77657	8.06444	15.4605	7.9989	6.93277	10.6499	9.31311	14.1717	C.cajan_19221	Q8W4N3	Ubiquitin carboxyl-terminal hydrolase 2 (EC 3.4.19.12) (Deubiquitinating enzyme 2) (AtUBP2) (Ubiquitin thioesterase 2) (Ubiquitin-specific-processing protease 2)	UBP2 At1g04860 F13M7.15	Arabidopsis thaliana (Mouse-ear cress)	Active site (2); Chain (1); Domain (1); Mutagenesis (1); Sequence conflict (2); Zinc finger (1)			cysteine-type peptidase activity; ubiquitin-dependent protein catabolic process; ubiquitinyl hydrolase activity	cysteine-type peptidase activity; ubiquitinyl hydrolase activity; zinc ion binding	chloroplast; proteasome complex	GO:0009507; GO:0008234; GO:0000502; GO:0006511; GO:0036459; GO:0008270					Peptidase C19 family	IPR018200;IPR001394;IPR028889;IPR013083;IPR001607;
16	C.cajan_19223	0	0	0	0	0	0	0	0	0	0	0	228.893	17.2242	356.353	19.3314	0	0	0	0	0	0	0	0	0	0	0	0	0	0	0	C.cajan_19223	P29162	L-ascorbate oxidase homolog (EC 1.10.3.-) (Pollen-specific protein NTP303)		Nicotiana tabacum (Common tobacco)	Chain (1); Disulfide bond (1); Domain (3); Glycosylation (6); Signal peptide (1)		SUBCELLULAR LOCATION: Secreted, extracellular space {ECO:0000305}.	oxidoreductase activity	copper ion binding; oxidoreductase activity	extracellular region	GO:0005507; GO:0005576; GO:0016491	DEVELOPMENTAL STAGE: Appears after the first haploid mitosis and are expressed during microgametogenesis, germination and tube growth. {ECO:0000269|PubMed:1600146}.	INDUCTION: Expression regulated by the haploid gametophyte itself. {ECO:0000269|PubMed:1600146}.	TISSUE SPECIFICITY: Pollen. {ECO:0000269|PubMed:1600146}.		Multicopper oxidase family	IPR001117;IPR011706;IPR011707;IPR008972;
17	C.cajan_19227	0.0982183	0	0	0.170213	0	0	0	0.21298	0	0	0.124759	0	0.210964	0	0	0.0915247	0.102968	0	0	0	0	0	0	0	0	0	0	0	0	0.273184	C.cajan_19227	Q9SS83	Pentatricopeptide repeat-containing protein At3g09040, mitochondrial	PCMP-E88 At3g09040 MZB10.7	Arabidopsis thaliana (Mouse-ear cress)	Chain (1); Region (2); Repeat (24); Transit peptide (1)		SUBCELLULAR LOCATION: Mitochondrion {ECO:0000305}.			mitochondrion	GO:0005739					PPR family, PCMP-E subfamily	IPR002885;IPR011990;
18	C.cajan_19229	0.0126553	0.10143	0.850661	0.0413838	0.0730545	0.424359	0.254731	0.0758224	0	0.339023	0.303141	1.335	0.574416	2.20894	0.700602	0	0.476024	1.08484	0	0	0.0500185	0.0674158	0.0905766	0	1.61965	0.809652	0.293707	0.107667	0.178147	0.0550895	C.cajan_19229	Q7XZU3	Phosphoinositide phosphatase SAC1 (AtSAC1) (EC 3.1.3.-) (Factor-induced gene 4-like protein) (AtFIG4) (Phosphatidylinositol 3,5-bisphosphate 5-phosphatase SAC1) (Protein FRAGILE FIBER 7) (Protein SUPPRESSOR OF ACTIN 1) (SAC domain protein 1)	SAC1 FIG4 FRA7 At1g22620 F12K8.3 T22J18.20	Arabidopsis thaliana (Mouse-ear cress)	Chain (1); Compositional bias (1); Domain (1); Erroneous gene model prediction (2); Motif (1); Region (1)		SUBCELLULAR LOCATION: Vacuole membrane {ECO:0000250}; Peripheral membrane protein {ECO:0000250}. Golgi apparatus {ECO:0000269|PubMed:15805481}.	cytoskeleton organization; phosphatidylinositol-3,5-bisphosphate 5-phosphatase activity; phosphatidylinositol-3-phosphate biosynthetic process; plant-type cell wall biogenesis; unidimensional cell growth	phosphatidylinositol-3,5-bisphosphate 5-phosphatase activity	Golgi apparatus; membrane; vacuole	GO:0005794; GO:0007010; GO:0016020; GO:0043813; GO:0036092; GO:0009832; GO:0009826; GO:0005773			TISSUE SPECIFICITY: Ubiquitous with higher expression level in both young elongating and nonelongating stems. Detected in vascular tissues. {ECO:0000269|PubMed:12805586, ECO:0000269|PubMed:15805481}.	DOMAIN: The phosphatase catalytic core motif (or RXNCXDCLDRTN motif) from the SAC domain is found in metal-independent protein phosphatases and inositol polyphosphate phosphatases. {ECO:0000269|PubMed:12805586, ECO:0000269|PubMed:15805481}.		IPR002013;
19	C.cajan_19230	16.1406	7.91365	9.85852	8.66369	4.27825	17.8815	7.45808	25.5686	13.9528	10.8977	12.2245	8.87893	5.744	11.196	1.17159	11.4282	6.45321	14.0356	2.3257	15.7909	3.64811	3.40354	6.03821	4.23611	4.26089	2.56166	3.31857	1.49207	10.7293	8.16325	C.cajan_19230	F4I096	Mediator of RNA polymerase II transcription subunit 13 (Protein GRAND CENTRAL) (Protein MACCHI-BOU 2)	MED13 GCT MAB2 MED13_1 At1g55325 F7A10.14	Arabidopsis thaliana (Mouse-ear cress)	Alternative sequence (6); Chain (1); Compositional bias (2); Erroneous gene model prediction (1); Mutagenesis (1)		SUBCELLULAR LOCATION: Nucleus {ECO:0000305}.	multicellular organismal development; regulation of growth; regulation of transcription, DNA-templated; transcription, DNA-templated		nucleus	GO:0007275; GO:0005634; GO:0040008; GO:0006355; GO:0006351	DEVELOPMENTAL STAGE: Expressed in both the apical and basal cell at the one-cell embryo stage and in all cells of the embryo and suspensor through the globular stage. Decreases in the periphery of the hypocotyl and on the abaxial side of cotyledons from the heart stage to the torpedo stage, and by the bent cotyledon stage, restricted to the vascular tissue and the shoot and root apical meristems.…		TISSUE SPECIFICITY: Ubiquitous. Highest expression in the shoot apex. {ECO:0000269|PubMed:20023166}.		Mediator complex subunit 13 family
20	C.cajan_19231	22.4054	15.0459	15.7295	14.1027	15.5961	23.1258	20.4398	37.1538	17.6096	16.1189	18.1706	15.3509	15.2537	14.9915	12.6245	19.1917	14.9972	19.2084	15.5224	22.0894	18.684	17.4127	26.714	24.002	21.5136	14.3124	19.438	11.2613	17.8861	9.51136	C.cajan_19231	F4I096	Mediator of RNA polymerase II transcription subunit 13 (Protein GRAND CENTRAL) (Protein MACCHI-BOU 2)	MED13 GCT MAB2 MED13_1 At1g55325 F7A10.14	Arabidopsis thaliana (Mouse-ear cress)	Alternative sequence (6); Chain (1); Compositional bias (2); Erroneous gene model prediction (1); Mutagenesis (1)		SUBCELLULAR LOCATION: Nucleus {ECO:0000305}.	multicellular organismal development; regulation of growth; regulation of transcription, DNA-templated; transcription, DNA-templated		nucleus	GO:0007275; GO:0005634; GO:0040008; GO:0006355; GO:0006351	DEVELOPMENTAL STAGE: Expressed in both the apical and basal cell at the one-cell embryo stage and in all cells of the embryo and suspensor through the globular stage. Decreases in the periphery of the hypocotyl and on the abaxial side of cotyledons from the heart stage to the torpedo stage, and by the bent cotyledon stage, restricted to the vascular tissue and the shoot and root apical meristems.…		TISSUE SPECIFICITY: Ubiquitous. Highest expression in the shoot apex. {ECO:0000269|PubMed:20023166}.		Mediator complex subunit 13 family
21	C.cajan_19233	1.01308	1.14005	1.83134	0	0	2.50406	0.597202	0.863361	0.521904	0	0	0	0	0.397135	0	0.17479	0.795087	0.66407	0	1.13243	0.126652	0	0.134376	0.539414	0	0.357864	0.271132	0	0.138564	0	C.cajan_19233	P43333	U2 small nuclear ribonucleoprotein A' (U2 snRNP A')	At1g09760 F21M12.14	Arabidopsis thaliana (Mouse-ear cress)	Chain (1); Domain (1); Repeat (4); Sequence conflict (3)		SUBCELLULAR LOCATION: Nucleus {ECO:0000305}.	mRNA splicing, via spliceosome; response to cold	RNA binding	Cajal body; chloroplast; cytoplasm; cytosol; nucleolus; nucleoplasm; nucleus; ribonucleoprotein complex	GO:0015030; GO:0003723; GO:0009507; GO:0005737; GO:0005829; GO:0000398; GO:0005730; GO:0005654; GO:0005634; GO:0009409; GO:0030529					U2 small nuclear ribonucleoprotein A family	IPR003603;
22	C.cajan_19246,C.cajan_19245	0.428793	0.119106	0.237326	0.333502	0	0.247332	0	0.17042	1.0411	0	0.383089	0.352714	0.0687619	0.105926	0.0418217	0.0729645	0.163643	0.159839	0.281008	0.41701	0.230888	0.167632	0.391785	0.110845	0.200785	0.200014	0.156733	0.345188	0.455389	1.07941	C.cajan_19246	K7K2U1	Uncharacterized protein (Fragment)		Glycine max (Soybean) (Glycine hispida)	Non-terminal residue (1)				nucleic acid binding		GO:0003676						IPR007021;IPR012337;
23	C.cajan_19251	0	0.647069	0.814122	0	1.26339	0	0	1.71985	0	0	0.538292	0.999558	0	0	1.41599	0	1.44853	2.09571	1.3711	0	0	0	0	0	0	0	0	0	0	0	C.cajan_19251	B7FIE1	Putative uncharacterized protein		Medicago truncatula (Barrel medic) (Medicago tribuloides)
24	C.cajan_19255	4.51547	3.95041	2.9866	8.68645	3.93755	3.59414	4.52445	4.96052	3.86703	8.07034	5.16598	5.40798	4.58133	7.98573	3.22131	4.0813	4.18989	9.4706	1.65993	6.43092	4.14478	6.85565	10.968	5.22653	7.70522	6.13413	5.11202	5.8676	4.48153	6.3959	C.cajan_19255	Q9LME6	Methyl-CpG-binding domain-containing protein 8 (AtMBD8) (MBD08) (Methyl-CpG-binding protein MBD8)	MBD8 At1g22310 T16E15.7	Arabidopsis thaliana (Mouse-ear cress)	Alternative sequence (1); Chain (1); Domain (1)		SUBCELLULAR LOCATION: Nucleus {ECO:0000269|PubMed:14605234}.	regulation of transcription, DNA-templated; transcription, DNA-templated	methyl-CpG binding	nucleus	GO:0008327; GO:0005634; GO:0006355; GO:0006351	DEVELOPMENTAL STAGE: Before pollination, expressed in stamens and carpels. After pollination, observed in the veins of petals, sepals, and filaments. Present in seeds at the embryo globular stage, both in the embryo and the endosperm. Later, at the embryo heart stage, not detected in the embryo, but strongly expressed in the maternal chalazal tissue and present in the endosperm. {ECO:0000269|PubM…		TISSUE SPECIFICITY: Expressed in shoot meristems, roots (vasculature and tips), hypocotyls (vasculature), cotyledons (vasculature and hydathodes), young leaves, buds, flowers and stems. Detected in stomata. {ECO:0000269|PubMed:12954765, ECO:0000269|PubMed:19374717}.	DOMAIN: The methyl-CpG-binding domain (MBD) functions both in binding to methylated DNA and in protein interactions. {ECO:0000250}.		IPR017956;IPR016177;IPR001739;
25	C.cajan_19257	256.109	76.2848	73.4191	124.973	97.5361	98.1143	73.2737	105.947	69.4447	72.9177	141.888	99.3443	141.35	384.229	193.887	127.774	108.994	73.5801	110.024	99.7231	118.946	126.224	140.302	90.593	178.331	141.388	81.1189	170.144	72.1168	245.502	C.cajan_19257	Q9SA00	5'-adenylylsulfate reductase-like 4 (Adenosine 5'-phosphosulfate reductase-like 4) (APR-like 4) (AtAPRL4)	APRL4 At1g34780 F11O6.7 F21H2.1	Arabidopsis thaliana (Mouse-ear cress)	Alternative sequence (1); Chain (1); Domain (1); Glycosylation (2); Signal peptide (1); Transmembrane (1)		SUBCELLULAR LOCATION: Membrane {ECO:0000305}; Single-pass membrane protein {ECO:0000305}.	cell redox homeostasis		integral component of membrane	GO:0045454; GO:0016021						IPR012336;IPR013766;
26	C.cajan_19263	12.1157	1.52744	44.2951	42.0538	19.415	18.084	52.8866	9.48656	7.9186	36.0245	31.7929	31.9848	41.9555	26.1524	30.4742	20.9978	2.3804	12.1874	1.74442	2.68915	10.5566	10.9594	16.3095	19.4479	4.92166	39.1515	73.5462	7.0718	7.8674	10.8796	C.cajan_19263	C6SVQ4	Uncharacterized protein		Glycine max (Soybean) (Glycine hispida)				peptidase activity; signal peptide processing	peptidase activity	integral component of membrane; signal peptidase complex	GO:0016021; GO:0008233; GO:0005787; GO:0006465						IPR009542;
27	C.cajan_19264	0.875898	0	1.03654	0.960825	0	1.05617	0	1.36595	1.42901	0	1.13151	0	0	1.10542	2.20207	0	0	0	0	0	0	0	0	0	0.811642	0.624546	1.11859	0	0	0	C.cajan_19264	P10978	Retrovirus-related Pol polyprotein from transposon TNT 1-94 [Includes: Protease (EC 3.4.23.-); Reverse transcriptase (EC 2.7.7.49); Endonuclease]		Nicotiana tabacum (Common tobacco)	Active site (1); Chain (1); Domain (1); Zinc finger (1)			aspartic-type endopeptidase activity; DNA integration; endonuclease activity; RNA-directed DNA polymerase activity	aspartic-type endopeptidase activity; endonuclease activity; nucleic acid binding; RNA-directed DNA polymerase activity; zinc ion binding		GO:0015074; GO:0003964; GO:0004190; GO:0004519; GO:0003676; GO:0008270						IPR025724;IPR001584;IPR018061;IPR012337;IPR013103;IPR001878;
28	C.cajan_19265	0	0	0	0	0	0	0	0	0	0	0	0	0	0	0	0	0	2.07237	0	0	0	0	0	0	0	0	0	0	0	0	C.cajan_19265	P10978	Retrovirus-related Pol polyprotein from transposon TNT 1-94 [Includes: Protease (EC 3.4.23.-); Reverse transcriptase (EC 2.7.7.49); Endonuclease]		Nicotiana tabacum (Common tobacco)	Active site (1); Chain (1); Domain (1); Zinc finger (1)			aspartic-type endopeptidase activity; DNA integration; endonuclease activity; RNA-directed DNA polymerase activity	aspartic-type endopeptidase activity; endonuclease activity; nucleic acid binding; RNA-directed DNA polymerase activity; zinc ion binding		GO:0015074; GO:0003964; GO:0004190; GO:0004519; GO:0003676; GO:0008270						IPR025724;IPR001584;IPR018061;IPR012337;IPR013103;IPR001878;
29	C.cajan_19266	0	0	0	0	7.61711	0	0	0	8.01914	0	3.22157	0	0	0	0	0	0	0	0	0	0	0	0	0	0	0	0	0	0	0	C.cajan_19266	P10978	Retrovirus-related Pol polyprotein from transposon TNT 1-94 [Includes: Protease (EC 3.4.23.-); Reverse transcriptase (EC 2.7.7.49); Endonuclease]		Nicotiana tabacum (Common tobacco)	Active site (1); Chain (1); Domain (1); Zinc finger (1)			aspartic-type endopeptidase activity; DNA integration; endonuclease activity; RNA-directed DNA polymerase activity	aspartic-type endopeptidase activity; endonuclease activity; nucleic acid binding; RNA-directed DNA polymerase activity; zinc ion binding		GO:0015074; GO:0003964; GO:0004190; GO:0004519; GO:0003676; GO:0008270						IPR025724;IPR001584;IPR018061;IPR012337;IPR013103;IPR001878;
30	C.cajan_19267	0.271625	0	0	0	1.39836	0	0	0	0	0	1.44164	0	0	0	0.413814	0	0	0	0	0	0	0	0	0	0	0.308	0.356994	0	0	0	C.cajan_19267	P10978	Retrovirus-related Pol polyprotein from transposon TNT 1-94 [Includes: Protease (EC 3.4.23.-); Reverse transcriptase (EC 2.7.7.49); Endonuclease]		Nicotiana tabacum (Common tobacco)	Active site (1); Chain (1); Domain (1); Zinc finger (1)			aspartic-type endopeptidase activity; DNA integration; endonuclease activity; RNA-directed DNA polymerase activity	aspartic-type endopeptidase activity; endonuclease activity; nucleic acid binding; RNA-directed DNA polymerase activity; zinc ion binding		GO:0015074; GO:0003964; GO:0004190; GO:0004519; GO:0003676; GO:0008270						IPR025724;IPR001584;IPR018061;IPR012337;IPR013103;IPR001878;
31	C.cajan_19278	14.7226	10.9696	10.5161	8.33605	66.3657	8.5202	11.2449	15.139	10.8612	41.7855	35.5239	20.0546	17.2681	13.4034	19.8181	11.2064	18.5289	13.3639	11.7157	17.4037	21.3205	23.9217	68.3911	14.6654	15.627	15.7437	11.992	18.8071	9.20672	12.3326	C.cajan_19278	Q8LBV4	Uncharacterized methyltransferase At1g78140, chloroplastic (EC 2.1.1.-)	At1g78140 T11I11.8	Arabidopsis thaliana (Mouse-ear cress)	Chain (1); Erroneous gene model prediction (1); Transit peptide (1)		SUBCELLULAR LOCATION: Plastid, chloroplast, plastoglobule {ECO:0000269|PubMed:16414959, ECO:0000269|PubMed:16461379}.	methyltransferase activity	methyltransferase activity	chloroplast; plastoglobule	GO:0009507; GO:0008168; GO:0010287					Methyltransferase superfamily	IPR013216;IPR029063;
32	C.cajan_19282	0.432261	0.126776	0.512613	0.042578	1.57011	0	0.604791	0.858427	0.130313	3.89038	4.78983	1.54741	0.706012	0.686376	0.638644	0.362182	0.95346	2.67636	0.500578	0.781419	0.868738	2.05763	4.08269	0.250166	0.430232	0.651114	0.7468	1.53376	0.568659	1.68112	C.cajan_19282	K7L5Y5	Uncharacterized protein		Glycine max (Soybean) (Glycine hispida)					metal ion binding		GO:0046872						IPR007087;IPR015880;
33	C.cajan_19283	11.5475	3.00685	3.91735	4.74715	5.49939	1.97481	5.238	5.4409	3.0696	9.2693	12.9414	3.58876	3.86162	1.5279	1.46722	4.10714	3.92172	3.7866	3.59601	5.92047	6.86959	5.70096	6.24744	1.70657	3.13156	3.05682	6.93181	6.1927	5.24386	14.4822	C.cajan_19283	O23278	Pentatricopeptide repeat-containing protein At4g14190, chloroplastic	At4g14190 dl3135c FCAALL.115	Arabidopsis thaliana (Mouse-ear cress)	Chain (1); Erroneous gene model prediction (2); Repeat (5); Sequence conflict (3); Transit peptide (1)		SUBCELLULAR LOCATION: Plastid, chloroplast {ECO:0000305}.			chloroplast	GO:0009507					PPR family, P subfamily	IPR002885;
34	C.cajan_19285	0	0	0	0	7.12908	0	0	0	0	3.51563	0.284761	0.19535	1.00072	12.7587	2.17355	0	0	0	0	0	0	0	0	0	0.545834	0.595211	0	0	0.0618536	0	C.cajan_19285	Q9SU30	F-box protein CPR30 (Protein CONSTITUTIVE EXPRESSER OF PR GENES 30)	CPR30 At4g12560 T1P17.150	Arabidopsis thaliana (Mouse-ear cress)	Chain (1); Domain (1); Erroneous gene model prediction (2); Sequence conflict (1)	PATHWAY: Protein modification; protein ubiquitination.	SUBCELLULAR LOCATION: Cytoplasm {ECO:0000269|PubMed:19682297}. Nucleus {ECO:0000269|PubMed:19682297}.	negative regulation of defense response; negative regulation of protein catabolic process; plant-type hypersensitive response; protein ubiquitination		cytoplasm; nucleus	GO:0005737; GO:0031348; GO:0042177; GO:0005634; GO:0009626; GO:0016567			TISSUE SPECIFICITY: Expressed in seedling, root, stem, leaves, inflorescence and silique, especially in veins and trichomes. {ECO:0000269|PubMed:19682297}.	DOMAIN: The F-box is necessary for the interaction with ASK proteins. {ECO:0000250}.		IPR006527;IPR017451;IPR001810;
35	C.cajan_19288	295.233	0.727736	7.75981	46.8401	0	0	0	0.0871636	0.408276	0	0	0	0	0	0.111824	0.64667	0	0.0663035	0	0	0	0	0	0	0	0	0	11.2873	0.0846789	31.7657	C.cajan_19288	Q8L5T9	Cysteine proteinase inhibitor 2 (AtCYS-2)	CYS2 At2g31980 F22D22.27	Arabidopsis thaliana (Mouse-ear cress)	Chain (1); Domain (1); Erroneous initiation (1); Glycosylation (1); Motif (1); Signal peptide (1); Site (1)		SUBCELLULAR LOCATION: Secreted {ECO:0000305}.	cysteine-type endopeptidase inhibitor activity; defense response	cysteine-type endopeptidase inhibitor activity	extracellular region	GO:0004869; GO:0006952; GO:0005576					Cystatin family, Phytocystatin subfamily	IPR027214;IPR000010;IPR020381;IPR018073;
36	C.cajan_19289	0.1375	14.5067	18.5495	2.38802	4.47203	9.62163	23.3047	6.18535	7.97906	12.151	0.237439	6.71843	1.95334	1.94851	1.43289	2.84687	3.45236	9.65149	0.992038	0.346989	0.337588	0.25689	0.0993079	1.23982	0.459813	1.68	11.762	0.610291	15.7336	0.351685	C.cajan_19289	Q8L7Y8	Kinesin-like protein KIN12B (Phragmoplast-associated kinesin-related protein 1-like protein) (AtPAKRP1L)	KIN12B PAKRP1L At3g23670 MDB19.16	Arabidopsis thaliana (Mouse-ear cress)	Chain (1); Coiled coil (3); Domain (1); Erroneous gene model prediction (1); Nucleotide binding (1); Region (4)		SUBCELLULAR LOCATION: Cytoplasm, cytoskeleton, phragmoplast {ECO:0000269|PubMed:15258761}. Note=Localized to the midline of the nascent phragmoplast (late anaphase) and remains associated with the expanding phragmoplast ring.	metabolic process; microgametogenesis; microtubule-based movement; phragmoplast assembly; phragmoplast microtubule organization; plus-end-directed microtubule motor activity	ATP binding; plus-end-directed microtubule motor activity	kinesin complex; microtubule; phragmoplast	GO:0005524; GO:0005871; GO:0008152; GO:0055046; GO:0005874; GO:0007018; GO:0009524; GO:0000914; GO:0080175; GO:0008574					TRAFAC class myosin-kinesin ATPase superfamily, Kinesin family, KLP2 subfamily	IPR027640;IPR010544;IPR019821;IPR001752;IPR027417;
37	C.cajan_19290	9.98372	8.57412	7.7607	8.25172	3.93784	10.6447	7.70626	9.46242	5.13504	4.8647	8.74271	7.96736	5.76968	7.50137	3.34135	9.59695	10.4032	11.8786	4.56459	6.20817	8.08276	5.53666	6.61627	5.64793	5.4096	5.56232	8.3286	10.704	10.1742	10.4258	C.cajan_19290	Q9Z321	DNA topoisomerase 3-beta-1 (EC 5.99.1.2) (DNA topoisomerase III beta-1)	Top3b Top3b1	Mus musculus (Mouse)	Active site (1); Chain (1); Domain (1)			chromosome segregation; DNA topoisomerase type I activity; DNA topological change	DNA binding; DNA topoisomerase type I activity; poly(A) RNA binding	condensed chromosome; nucleus	GO:0003677; GO:0003917; GO:0006265; GO:0007059; GO:0000793; GO:0005634; GO:0044822			TISSUE SPECIFICITY: Highly expressed in testis.		Type IA topoisomerase family	IPR000380;IPR003601;IPR023406;IPR013497;IPR013824;IPR013825;IPR023405;IPR003602;IPR006171;
38	C.cajan_19291	27.5085	25.3139	17.7779	16.7188	78.2247	22.2092	17.952	21.7542	19.4488	47.3194	56.278	78.8637	100.719	39.6611	29.8192	21.0504	17.825	39.8043	21.3053	25.5285	29.3668	31.2071	77.7396	12.4291	162.396	39.7919	15.022	29.9322	27.4647	27.8711	C.cajan_19291	P28553	Phytoene dehydrogenase, chloroplastic/chromoplastic (EC 1.3.99.-) (Phytoene desaturase)	PDS1	Glycine max (Soybean) (Glycine hispida)	Chain (1); Nucleotide binding (1); Transit peptide (1)	PATHWAY: Carotenoid biosynthesis; lycopene biosynthesis.	SUBCELLULAR LOCATION: Plastid, chloroplast. Plastid, chromoplast.	carotenoid biosynthetic process; oxidoreductase activity, acting on paired donors, with incorporation or reduction of molecular oxygen	oxidoreductase activity, acting on paired donors, with incorporation or reduction of molecular oxygen	chloroplast; chromoplast	GO:0016117; GO:0009507; GO:0009509; GO:0016705					Carotenoid/retinoid oxidoreductase family	IPR002937;IPR016040;IPR014102;
39	C.cajan_19292	2.97662	6.25925	6.64115	1.84327	187.761	5.10786	12.1707	2.63495	3.37342	106.255	80.9694	15.3113	14.7357	11.4489	18.2698	3.59347	2.58868	25.5554	34.8054	24.5245	60.3016	43.0749	123.991	2.03701	34.6407	30.1868	24.7168	13.4337	14.3842	5.91625	C.cajan_19292	P29344	30S ribosomal protein S1, chloroplastic (CS1)	RPS1	Spinacia oleracea (Spinach)	Chain (1); Domain (3); Mass spectrometry (2); Transit peptide (1)		SUBCELLULAR LOCATION: Plastid, chloroplast {ECO:0000269|Ref.4}.	translation	RNA binding; structural constituent of ribosome	chloroplast; ribosome	GO:0003723; GO:0009507; GO:0005840; GO:0003735; GO:0006412			TISSUE SPECIFICITY: Expressed in all plant tissues. {ECO:0000269|Ref.4}.		Ribosomal protein S1P family	IPR012340;IPR003029;IPR000110;IPR022967;
40	C.cajan_19293	0.622033	8.13395	1.2008	1.23943	1.74983	5.44534	3.40904	6.99805	10.4291	5.37388	3.24846	2.23028	3.10545	8.97193	5.72057	5.99243	4.63731	1.95496	0.862126	1.5679	1.60271	5.8123	10.1166	10.9261	2.52207	4.24485	4.48867	3.24695	3.29165	3.13752	C.cajan_19293	Q9STW5	MACPF domain-containing protein At4g24290	At4g24290 T22A6.120	Arabidopsis thaliana (Mouse-ear cress)	Alternative sequence (2); Chain (1); Domain (1); Sequence caution (1); Sequence conflict (1)			plant-type hypersensitive response		plasma membrane	GO:0009626; GO:0005886					Complement C6/C7/C8/C9 (TC 1.C.39) family	IPR020864;
41	C.cajan_19295	46.1644	33.792	24.9428	30.3163	92.4741	28.6406	27.0875	23.5284	22.2671	86.0966	106.94	51.9855	157.856	98.6583	73.5259	43.421	45.6715	56.8769	57.8708	37.4984	54.4037	57.1778	109.236	17.2051	172.808	67.7756	20.9269	46.677	39.6987	55.3411	C.cajan_19295	Q9SAC0	15-cis-zeta-carotene isomerase, chloroplastic (EC 5.2.1.12)	Z-ISO At1g10830 T16B5.3	Arabidopsis thaliana (Mouse-ear cress)	Alternative sequence (2); Chain (1); Sequence conflict (2); Transit peptide (1); Transmembrane (6)		SUBCELLULAR LOCATION: Plastid, chloroplast membrane {ECO:0000305}; Multi-pass membrane protein {ECO:0000305}.	9,15,9'-tri-cis-zeta-carotene isomerase activity; carotene biosynthetic process	9,15,9'-tri-cis-zeta-carotene isomerase activity	chloroplast; integral component of membrane	GO:0090471; GO:0016120; GO:0009507; GO:0016021		INDUCTION: Up-regulated by light. {ECO:0000269|PubMed:19224954, ECO:0000269|PubMed:20335404}.	TISSUE SPECIFICITY: Expressed in leaves and at lower levels in roots. {ECO:0000269|PubMed:20335404}.			IPR009915;
42	C.cajan_19297	77.5775	2.04613	1.43545	3.94589	1.51569	7.56819	0.441216	16.3993	13.6564	0	1.55666	2.1859	10.3965	9.91177	14.5251	1.68198	16.3757	0.786953	9.47518	13.9239	25.8486	18.0915	18.3988	3.35226	5.56719	48.3714	3.42099	21.5179	8.52162	16.1795	C.cajan_19297	K7MP74	Uncharacterized protein		Glycine max (Soybean) (Glycine hispida)
43	C.cajan_19299	15.5276	2.45586	0	0	5.08492	15.6749	0	53.1283	20.8428	0	60.4507	37.5446	277.422	243.917	293.334	26.7547	457.404	11.2067	65.3667	25.2693	100.372	67.1974	32.9626	3.81393	105.422	213.843	2.41341	31.2601	11.6832	48.8047	C.cajan_19299	C6T4R7	Putative uncharacterized protein		Glycine max (Soybean) (Glycine hispida)
44	C.cajan_19301	31.8816	10.1132	11.5454	4.82013	9.08467	25.8679	14.6823	22.8636	12.9265	12.9358	20.2889	12.7209	11.3213	10.429	8.13034	27.2091	14.6424	29.1814	15.4942	22.6826	25.7596	18.1858	19.0043	9.47572	9.24163	17.7533	23.6793	11.9007	20.4993	9.87964	C.cajan_19301	Q9FYG2	Calmodulin-binding transcription activator 4 (Ethylene-induced calmodulin-binding protein 4) (AtFIN21) (EICBP4) (Ethylene-induced calmodulin-binding protein d) (EICBP.d) (Signal-responsive protein 5)	CMTA4 SR5 At1g67310 F1N21.13	Arabidopsis thaliana (Mouse-ear cress)	Chain (1); DNA binding (1); Domain (3); Modified residue (2); Repeat (3)		SUBCELLULAR LOCATION: Nucleus {ECO:0000255|PROSITE-ProRule:PRU00767, ECO:0000269|PubMed:11925432, ECO:0000269|PubMed:12218065, ECO:0000269|PubMed:19245862}.	regulation of transcription, DNA-templated; response to stress; transcription, DNA-templated	DNA binding	cytosol; nucleus	GO:0003677; GO:0005829; GO:0005634; GO:0006355; GO:0006950; GO:0006351		INDUCTION: By temperature, UVB, salt, wounding, ethylene, methyl jasmonate, abscisic acid, H(2)O(2) and salicylic acid. {ECO:0000269|PubMed:12218065}.	TISSUE SPECIFICITY: Expressed in roots, stems, leaves, flowers and siliques. {ECO:0000269|PubMed:12218065}.		CAMTA family	IPR002110;IPR020683;IPR005559;IPR013783;IPR014756;IPR002909;IPR000048;IPR027417;
45	C.cajan_19302	18.4689	17.9707	6.28855	9.57765	29.2327	18.3816	5.01944	5.55155	15.7891	2.13032	17.3424	24.7869	60.438	89.3504	60.9244	17.0653	7.78163	7.56511	37.2177	18.8815	56.3378	72.8905	74.3325	5.62161	89.7841	64.9798	15.7658	27.367	5.80294	126.638	C.cajan_19302	C6SZ09	Uncharacterized protein		Glycine max (Soybean) (Glycine hispida)
46	C.cajan_19305	3.99029	5.21461	5.10993	1.49956	10.1666	6.99712	41.5914	7.79139	9.00068	6.20765	8.3406	34.9313	16.094	11.8371	18.4146	5.47792	2.90676	81.1138	12.7238	6.75394	10.3475	4.63442	2.8037	6.27735	5.0263	3.4707	33.5369	4.4659	57.7859	1.59225	C.cajan_19305	A2YGR5	Squamosa promoter-binding-like protein 12	SPL12 OsI_023508	Oryza sativa subsp. indica (Rice)	Chain (1); Metal binding (8); Motif (1); Zinc finger (1)		SUBCELLULAR LOCATION: Nucleus {ECO:0000305}.	regulation of transcription, DNA-templated; transcription, DNA-templated	DNA binding; metal ion binding	nucleus	GO:0003677; GO:0046872; GO:0005634; GO:0006355; GO:0006351		INDUCTION: Negatively regulated by microRNAs miR156b and miR156h. {ECO:0000305|PubMed:16861571}.	TISSUE SPECIFICITY: Expressed in young panicles. {ECO:0000269|PubMed:16861571}.	DOMAIN: The SBP-type zinc finger is required for the binding to DNA. {ECO:0000250}.		IPR004333;
47	C.cajan_19308	0.465505	0.944431	5.90282	0.345412	6.37185	0.37271	4.88736	1.67114	5.2196	3.83331	2.69079	4.30643	5.4177	0.62418	21.2167	1.6505	0.450204	1.83191	20.7743	7.66082	3.7517	4.28094	7.16908	41.8636	4.46954	7.62568	16.255	2.68187	1.96747	0.341055	C.cajan_19308	Q6NMK1	Glucuronoxylan 4-O-methyltransferase 1 (EC 2.1.1.112)	GXM1 At1g09610 F14J9.26 F14J9.29	Arabidopsis thaliana (Mouse-ear cress)	Chain (1); Erroneous gene model prediction (1); Transmembrane (1)		SUBCELLULAR LOCATION: Golgi apparatus membrane {ECO:0000269|PubMed:23045523}; Single-pass membrane protein {ECO:0000269|PubMed:23045523}.	glucuronoxylan 4-O-methyltransferase activity; xylan metabolic process	glucuronoxylan 4-O-methyltransferase activity	Golgi apparatus; integral component of membrane	GO:0005794; GO:0030775; GO:0016021; GO:0045491	DEVELOPMENTAL STAGE: Up-regulated during secondary cell wall deposition. {ECO:0000269|PubMed:21251108}.		TISSUE SPECIFICITY: Expressed in rosette leaves, stems, flowers and siliques. {ECO:0000269|PubMed:21288268, ECO:0000269|PubMed:23045523}.		Methyltransferase superfamily	IPR021148;IPR006514;
48	C.cajan_19310	8.41393	15.0431	12.1852	38.5798	16.7318	11.0407	20.7044	15.8269	14.0522	19.1291	10.1711	11.3847	7.51077	3.81907	6.82096	7.11599	18.779	10.6304	9.23133	10.0312	8.72002	11.5555	10.2365	21.6426	9.00258	8.86786	14.1956	15.0549	14.0784	18.4998	C.cajan_19310	Q9SA98	Alpha-ketoglutarate-dependent dioxygenase alkB (EC 1.14.11.-) (Alkylated DNA repair protein alkB homolog)	At1g11780 F25C20.6	Arabidopsis thaliana (Mouse-ear cress)	Binding site (1); Chain (1); Domain (1); Erroneous gene model prediction (1); Metal binding (3); Region (3)			DNA repair; oxidoreductase activity, acting on paired donors, with incorporation or reduction of molecular oxygen, 2-oxoglutarate as one donor, and incorporation of one atom each of oxygen into both donors	metal ion binding; oxidoreductase activity, acting on paired donors, with incorporation or reduction of molecular oxygen, 2-oxoglutarate as one donor, and incorporation of one atom each of oxygen into both donors		GO:0006281; GO:0046872; GO:0016706						IPR027450;IPR005123;
49	C.cajan_19311	29.3894	0	3.60137	0	66.764	1.07947	3.60802	8.96719	67.8602	2.80173	2.87352	0.935761	23.0536	0	24.6061	6.29146	0	0.732905	54.4145	71.1644	101.519	244.796	485.427	591.345	137.071	213.314	34.3566	159.317	3.74329	124.59	C.cajan_19311	C6T2D9	Uncharacterized protein		Glycine max (Soybean) (Glycine hispida)													IPR001305;
50	C.cajan_19313	2.30804	4.40339	10.8592	5.9177	25.7084	4.34616	12.1848	9.26701	6.49931	15.4112	18.6503	6.43077	6.41678	0.983307	3.9282	9.85181	4.03743	5.61755	22.8731	25.7981	24.3834	18.6538	25.2833	1.41076	2.46798	13.6477	27.6362	4.8859	7.6044	0.52923	C.cajan_19313	Q9FYF9	F-box protein At1g67340	At1g67340 F1N21.16	Arabidopsis thaliana (Mouse-ear cress)	Chain (1); Domain (1)	PATHWAY: Protein modification; protein ubiquitination.	SUBCELLULAR LOCATION: Nucleus {ECO:0000250}.	protein ubiquitination		nucleus	GO:0005634; GO:0016567				DOMAIN: The F-box is necessary for the interaction with ASK proteins. {ECO:0000250}.		IPR001810;IPR006597;IPR011990;IPR002893;
51	C.cajan_19318	2.41254	9.86137	15.8168	43.2359	8.32463	5.67535	30.6365	5.4156	5.55093	10.6443	0.387073	5.49977	12.1311	14.9173	1.55559	7.23351	16.9657	7.79478	2.21824	0	1.0203	1.15216	0.9206	1.37756	5.4149	3.20683	10.613	12.9145	13.4227	5.31098	C.cajan_19318	A0JPP1	Dr1-associated corepressor (Dr1-associated protein 1) (Negative cofactor 2-alpha) (NC2-alpha)	Drap1	Rattus norvegicus (Rat)	Chain (1); Compositional bias (2); Domain (1); Initiator methionine (1)		SUBCELLULAR LOCATION: Nucleus {ECO:0000250|UniProtKB:Q14919}.	negative regulation of transcription from RNA polymerase II promoter; transcription, DNA-templated; transcription corepressor activity	sequence-specific DNA binding; transcription corepressor activity	nucleus	GO:0000122; GO:0005634; GO:0043565; GO:0003714; GO:0006351					NC2 alpha/DRAP1 family	IPR003958;IPR009072;
52	C.cajan_19321	206.425	486.035	440.251	967.186	376.079	374.561	522.698	226.593	262.004	511.626	111.903	234.931	189.448	131.798	246.829	232.312	363.834	233.242	213.389	172.848	110.076	186.258	104.436	302.786	194.911	162.02	238.206	241.062	315.113	238.397	C.cajan_19321	P51413	60S ribosomal protein L17-2	RPL17B At1g67430 T1F15.11	Arabidopsis thaliana (Mouse-ear cress)	Chain (1); Sequence conflict (5)			translation	structural constituent of ribosome	cytosolic large ribosomal subunit; cytosolic ribosome; membrane; nucleolus; plasmodesma; vacuole	GO:0022625; GO:0022626; GO:0016020; GO:0005730; GO:0009506; GO:0003735; GO:0006412; GO:0005773					Ribosomal protein L22P family	IPR001063;IPR018260;IPR005721;
53	C.cajan_19322	98.8055	135.869	97.2571	203.105	78.5268	150.12	130.049	95.6133	106.228	153.493	48.9816	77.3174	91.1644	60.1297	85.0497	109.393	106.765	98.8708	130.561	109.557	46.495	44.2427	34.8501	96.9992	46.3771	31.2528	69.7869	63.7486	58.6607	118.561	C.cajan_19322	Q944J0	Probable signal peptidase complex subunit 1 (EC 3.4.-.-) (Microsomal signal peptidase 12 kDa subunit) (SPase 12 kDa subunit)	At2g22425 F14M13.3	Arabidopsis thaliana (Mouse-ear cress)	Chain (1); Topological domain (3); Transmembrane (2)		SUBCELLULAR LOCATION: Membrane {ECO:0000305}; Multi-pass membrane protein {ECO:0000305}. Microsome membrane {ECO:0000305}; Multi-pass membrane protein {ECO:0000305}. Endoplasmic reticulum membrane {ECO:0000305}; Multi-pass membrane protein {ECO:0000305}.	peptidase activity; signal peptide processing	peptidase activity	integral component of membrane; signal peptidase complex	GO:0016021; GO:0008233; GO:0005787; GO:0006465					SPCS1 family	IPR009542;
54	C.cajan_19324	48.2007	110.922	117.754	109.125	52.4445	83.5123	76.1158	81.515	201.439	111.461	61.5649	85.9643	40.9439	110.075	36.4641	96.8762	45.6481	69.8711	48.189	49.0865	33.2872	27.2638	18.5082	206.747	14.9045	70.4041	47.2479	22.735	31.5091	27.2903	C.cajan_19324	K7LS04	Uncharacterized protein		Glycine max (Soybean) (Glycine hispida)
55	C.cajan_19325	18.3299	42.8868	36.4697	61.2959	28.1059	25.0086	41.1242	23.4002	69.6589	27.9886	18.4926	31.1489	23.1641	41.2694	28.5626	42.942	25.5757	23.2621	25.6485	18.9174	27.443	27.5434	16.4879	188.126	16.0319	73.402	42.8519	25.8347	28.4473	15.0001	C.cajan_19325	Q9CAG8	F-box/kelch-repeat protein At1g67480	At1g67480 F12B7.3 T1F15.5	Arabidopsis thaliana (Mouse-ear cress)	Chain (1); Domain (1); Erroneous gene model prediction (1); Repeat (4)												IPR001810;IPR015916;IPR006652;
56	C.cajan_19326	22.0724	39.7955	30.2163	51.5726	15.4267	23.9075	42.7004	22.0378	12.626	29.1483	17.2612	24.1723	21.3832	21.7064	27.669	28.9431	41.1538	27.9196	21.0296	16.9796	15.9497	17.3046	8.33863	12.6023	9.10627	19.7366	22.9332	21.8422	28.2911	20.5937	C.cajan_19326	Q8BTS4	Nuclear pore complex protein Nup54 (54 kDa nucleoporin) (Nucleoporin Nup54)	Nup54	Mus musculus (Mouse)	Chain (1); Compositional bias (4); Region (1); Repeat (8)		SUBCELLULAR LOCATION: Nucleus, nuclear pore complex {ECO:0000250}. Nucleus membrane {ECO:0000250}; Peripheral membrane protein {ECO:0000250}; Cytoplasmic side {ECO:0000250}. Nucleus membrane {ECO:0000250}; Peripheral membrane protein {ECO:0000250}; Nucleoplasmic side {ECO:0000250}. Note=Biased towards cytoplasmic side. Central region of the nuclear pore complex, within the transporter (By similar…	mRNA transport; nucleocytoplasmic transporter activity; protein targeting	nucleocytoplasmic transporter activity	nuclear pore	GO:0051028; GO:0005643; GO:0005487; GO:0006605				DOMAIN: Contains FG repeats.	NUP54 family	IPR024864;IPR025712;
57	C.cajan_19327	12.2291	9.93602	11.107	15.3104	15.0091	6.30427	11.5619	2.24399	3.86203	12.726	6.79194	15.8913	24.2588	68.082	20.5827	2.90376	1.06947	7.78207	24.2375	33.3673	31.7331	16.5812	11.1807	11.0966	55.7487	9.32807	12.4024	9.42039	5.89834	18.2512	C.cajan_19327	O48700	U-box domain-containing protein 6 (EC 6.3.2.-) (Plant U-box protein 6)	PUB6 At1g24330 F3I6.27	Arabidopsis thaliana (Mouse-ear cress)	Chain (1); Domain (1); Erroneous gene model prediction (1); Repeat (5)	PATHWAY: Protein modification; protein ubiquitination.		ligase activity; ubiquitin-protein transferase activity	ligase activity; ubiquitin-protein transferase activity	chloroplast	GO:0009507; GO:0016874; GO:0004842						IPR011989;IPR016024;IPR000225;IPR003613;IPR013083;
58	C.cajan_19328	7.18786	2.11554	1.79796	0	3.37128	1.11929	0.425497	0	2.53925	6.62814	32.5436	2.71225	11.3112	11.22	4.23427	11.5368	0.759473	1.26172	12.8235	15.0627	7.90755	4.12054	9.43331	13.9863	20.2997	9.70353	0.529182	1.42737	0.694105	0	C.cajan_19328	Q8LBZ4	OTU domain-containing protein At3g57810	At3g57810 T10K17.20	Arabidopsis thaliana (Mouse-ear cress)	Alternative sequence (1); Chain (1); Domain (1); Erroneous gene model prediction (1); Frameshift (2)		SUBCELLULAR LOCATION: Cytoplasm {ECO:0000305}. Note=Prediction of a peroxisomal location. {ECO:0000269|PubMed:15333753}.			chloroplast	GO:0009507						IPR003323;
59	C.cajan_19329	0.0659681	1.41896	0	0.332357	0.179235	2.99801	0.250793	2.4814	5.07992	0	1.08448	6.98587	0.47943	0.369886	0.259399	4.89503	0.710503	0.64175	0.91177	0.311046	0.410284	0.831987	0.84114	0.73812	1.58807	0.428029	0.617236	0.156923	0.787551	0	C.cajan_19329	G5E8K5	Ankyrin-3 (ANK-3) (Ankyrin-G)	Ank3	Mus musculus (Mouse)	Alternative sequence (5); Chain (1); Cross-link (1); Domain (3); Erroneous initiation (2); Modified residue (3); Region (1); Repeat (23); Sequence conflict (5)		SUBCELLULAR LOCATION: Cytoplasm, cytoskeleton {ECO:0000250}. Cell projection, axon {ECO:0000250}. Cell membrane, sarcolemma. Cell junction, synapse, postsynaptic cell membrane. Lysosome. Note=In skeletal muscle, localized at costameres and neuromuscular junctions. In bone marrow-derived macrophages, isoforms 2 and 3 are associated with lysosomes.	axon guidance; axonogenesis; Golgi to plasma membrane protein transport; maintenance of protein location in plasma membrane; membrane assembly; mitotic cytokinesis; neuromuscular junction development; neuronal action potential; positive regulation of action potential; positive regulation of cell communication by electrical coupling; positive regulation of homotypic cell-cell adhesion; positive re…	structural constituent of cytoskeleton	axon; axon initial segment; basal plasma membrane; cytoskeleton; dendrite; intercalated disc; lateral plasma membrane; lysosome; membrane; neuromuscular junction; node of Ranvier; paranode region of axon; postsynaptic membrane; sarcolemma; sarcoplasmic reticulum; synapse; tight junction; Z disc	GO:0043001; GO:0030018; GO:0030424; GO:0007411; GO:0043194; GO:0007409; GO:0009925; GO:0005856; GO:0030425; GO:0014704; GO:0016328; GO:0005764; GO:0072660; GO:0016020; GO:0071709; GO:0000281; GO:0031594; GO:0007528; GO:0019228; GO:0033268; GO:0033270; GO:0045760; GO:0010650; GO:0034112; GO:0090314; GO:0045211; GO:0072659; GO:0072661; GO:0042383; GO:0016529; GO:0007165; GO:0005200; GO:0045202; GO:…	DEVELOPMENTAL STAGE: In an in vitro model of myogenesis, not detected in proliferating myoblasts. Hardly detectable during the first days of differentiation. Expression greatly increases in mature myotubes. {ECO:0000269|PubMed:21223964}.		TISSUE SPECIFICITY: Expressed in many epithelial tissues, muscles and axons. Expressed in kidney, brain, skin, lung, liver, intestine, pancreas, heart and testis (at protein level). In testis, expressed in Leydig cells, but very weakly or not at all in Sertoli cells or seminiferous tubules. Expressed in macrophages (at protein level). {ECO:0000269|PubMed:7615634, ECO:0000269|PubMed:9060470}.			IPR002110;IPR020683;IPR011029;IPR000488;IPR000906;
60	C.cajan_19330	5.80982	17.2793	8.78414	4.8136	7.02582	27.6055	9.94335	16.1646	32.0655	11.0749	7.87559	11.2808	9.47769	4.26026	6.95307	9.72505	10.5022	19.8093	5.10087	9.92428	6.91772	4.27918	5.6319	16.5104	5.15697	5.8751	11.0481	5.89745	15.4399	3.47451	C.cajan_19330	P07374	Urease (EC 3.5.1.5) (Urea amidohydrolase)		Canavalia ensiformis (Jack bean) (Dolichos ensiformis)	Active site (1); Beta strand (44); Binding site (1); Chain (1); Domain (1); Helix (33); Metal binding (7); Modified residue (1); Sequence conflict (8); Turn (13)	PATHWAY: Nitrogen metabolism; urea degradation; CO(2) and NH(3) from urea (urease route): step 1/1.		urea catabolic process; urease activity	nickel cation binding; urease activity		GO:0016151; GO:0043419; GO:0009039					Urease family	IPR006680;IPR011059;IPR008221;IPR011612;IPR017950;IPR005848;IPR017951;IPR002019;IPR002026;IPR029754;
61	C.cajan_19331	2.21005	9.86803	2.442	2.43136	4.1867	17.0239	1.23707	6.3186	4.32813	1.86439	1.51838	3.54018	3.62454	2.00011	1.90723	11.6401	3.00797	2.30398	3.9169	2.807	3.62645	2.51672	3.62031	6.28232	2.65813	6.81725	1.56803	1.95382	2.56654	1.92579	C.cajan_19331	K7MPA4	Uncharacterized protein		Glycine max (Soybean) (Glycine hispida)													IPR021924;
62	C.cajan_19338	4.08441	7.13773	4.92211	7.25206	4.72953	5.08333	4.57158	4.96065	5.36088	10.3222	5.58783	6.47478	6.60699	6.73665	6.11511	4.85941	4.0687	6.94708	2.74104	3.80372	3.98373	2.10353	3.25709	6.99413	7.53889	4.11712	4.7396	4.79445	4.73141	6.26352	C.cajan_19338	P42534	Putative polyketide hydroxylase (EC 1.14.13.-) (WhiE ORF VIII)	SCO5321 SC6G9.12c	Streptomyces coelicolor (strain ATCC BAA-471 / A3(2) / M145)	Chain (1); Nucleotide binding (2); Sequence conflict (3)			oxidoreductase activity	oxidoreductase activity		GO:0016491					PheA/TfdB FAD monooxygenase family	IPR002938;IPR003042;
63	C.cajan_19341	8.84319	8.57985	17.7712	18.4517	33.0523	7.21426	41.3947	23.7128	5.52105	46.1298	15.3086	18.7498	9.28852	14.4653	55.0691	13.9514	17.5389	23.3307	32.9373	13.9654	0	0	0.952762	2.12128	0.503156	0	2.01154	2.31989	10.8615	4.05322	C.cajan_19341	I1LNA9	Uncharacterized protein		Glycine max (Soybean) (Glycine hispida)
64	C.cajan_19342	15.3441	18.4203	29.6403	41.6277	27.9141	21.3895	39.2527	19.106	13.0995	42.9531	35.4736	19.2398	26.3519	21.9399	33.5185	25.1897	28.4828	19.7682	24.3365	20.5657	11.2487	17.392	19.0042	12.674	14.315	13.8955	28.7216	18.3853	19.4943	32.5902	C.cajan_19342	Q9CAF9	Protein Iojap-related, mitochondrial (Synonyms)	At1g67620 F12B7.17	Arabidopsis thaliana (Mouse-ear cress)	Chain (1); Sequence conflict (2); Transit peptide (1)		SUBCELLULAR LOCATION: Mitochondrion {ECO:0000269|PubMed:21908688}.			mitochondrion	GO:0005739					Iojap/RsfS family	IPR004394;IPR025656;
65	C.cajan_19343	28.6343	102.204	111.829	111.974	195.467	58.7566	154.667	43.8095	80.1703	150.81	66.9381	105.211	50.9829	41.8037	97.4367	80.3325	62.0049	96.4152	53.5956	80.7148	27.7518	38.334	26.2816	247.585	25.3662	64.7794	73.5834	24.0732	58.3523	6.56559	C.cajan_19343	P28643	3-oxoacyl-[acyl-carrier-protein] reductase, chloroplastic (EC 1.1.1.100) (3-ketoacyl-acyl carrier protein reductase)	CLKR27	Cuphea lanceolata (Cigar flower)	Active site (1); Binding site (1); Chain (1); Nucleotide binding (1); Transit peptide (1)	PATHWAY: Lipid metabolism; fatty acid biosynthesis.	SUBCELLULAR LOCATION: Plastid, chloroplast. Plastid. Note=And non-photosynthetic plastids.	3-oxoacyl-[acyl-carrier-protein] reductase (NADPH) activity; fatty acid biosynthetic process	3-oxoacyl-[acyl-carrier-protein] reductase (NADPH) activity; NAD binding	chloroplast	GO:0004316; GO:0051287; GO:0009507; GO:0006633					Short-chain dehydrogenases/reductases (SDR) family	IPR011284;IPR002198;IPR002347;IPR016040;IPR020904;
66	C.cajan_19352	12.4138	16.2664	8.23134	16.3824	9.56448	17.7489	6.31821	19.4977	17.1982	12.9151	16.4688	11.9338	18.4323	14.8526	12.5428	27.5917	32.356	8.68954	10.9617	18.8504	15.9344	22.7338	28.773	156.263	23.1287	28.6919	5.51044	27.4076	11.9953	34.4343	C.cajan_19352	Q9LU89	Serine/threonine protein phosphatase 2A 59 kDa regulatory subunit B' eta isoform (AtB' eta) (PP2A, B' subunit, eta isoform)	B'ETA At3g26020 MPE11.19	Arabidopsis thaliana (Mouse-ear cress)	Chain (1); Compositional bias (2)			protein phosphatase type 2A regulator activity; signal transduction	protein phosphatase type 2A regulator activity	protein phosphatase type 2A complex	GO:0000159; GO:0008601; GO:0007165					Phosphatase 2A regulatory subunit B56 family	IPR016024;IPR002554;
67	C.cajan_19353	73.5586	3.47499	39.7867	4.55951	571.569	11.134	39.3268	21.1698	2.06294	135.911	163.34	21.0079	23.5509	14.0432	20.2607	6.5784	14.569	35.5414	119.924	119.881	225.162	180.257	561.731	7.15148	205.584	141.192	94.8209	59.2437	26.5562	30.7108	C.cajan_19353	C6T081	Uncharacterized protein		Glycine max (Soybean) (Glycine hispida)
68	C.cajan_19354	0.163024	0.454911	0.373537	1.15159	345.191	34.3026	1.48867	10.7145	3.83235	13.5243	67.4203	2.56662	28.399	1.12794	1.72822	0.338849	0.665969	0.9014	73.4919	55.2253	158.247	200.029	1286.65	4.44091	98.5292	129.912	35.1651	11.8897	3.69306	16.907	C.cajan_19354	P09886	Small heat shock protein, chloroplastic	HSP21	Pisum sativum (Garden pea)	Chain (1); Transit peptide (1)		SUBCELLULAR LOCATION: Plastid, chloroplast.	response to stress		chloroplast	GO:0009507; GO:0006950					Small heat shock protein (HSP20) family	IPR002068;IPR008978;
69	C.cajan_19357	0.539365	2.8783	4.98864	2.80496	1.91036	3.25252	1.78482	4.46555	3.33537	3.91929	0.959428	2.90454	1.20072	0.467259	0.232305	5.50001	3.07506	3.44603	2.37641	0.820238	2.1249	0.656747	1.95349	2.64841	1.33644	1.90876	3.07244	6.60069	4.4556	11.2067	C.cajan_19357	K7LS20	Uncharacterized protein		Glycine max (Soybean) (Glycine hispida)
70	C.cajan_19359	27.5945	8.23187	3.8086	3.98948	7.57809	10.6014	5.89407	8.84266	10.0416	7.46783	20.3152	5.10661	6.82103	13.8937	5.89484	28.6191	9.12205	6.79239	19.22	17.3637	27.9944	18.0835	11.4186	23.9605	9.73789	10.8232	6.4067	7.41094	5.53129	3.43368	C.cajan_19359	C0LGI2	Probable LRR receptor-like serine/threonine-protein kinase At1g67720 (EC 2.7.11.1)	At1g67720 F12A21.30	Arabidopsis thaliana (Mouse-ear cress)	Active site (1); Binding site (1); Chain (1); Domain (1); Erroneous gene model prediction (1); Glycosylation (8); Nucleotide binding (1); Repeat (4); Signal peptide (1); Topological domain (2); Transmembrane (1)		SUBCELLULAR LOCATION: Membrane {ECO:0000305}; Single-pass type I membrane protein {ECO:0000305}.	protein serine/threonine kinase activity	ATP binding; protein serine/threonine kinase activity	integral component of membrane	GO:0005524; GO:0016021; GO:0004674					Protein kinase superfamily, Ser/Thr protein kinase family	IPR013320;IPR011009;IPR024788;IPR000719;IPR017441;IPR001245;IPR008271;
71	C.cajan_19360	34.5409	22.3426	8.94511	18.8592	16.6655	36.7044	18.6959	18.5521	24.0678	30.6496	23.3146	16.0973	36.3851	33.074	32.1812	12.3968	23.889	15.6442	21.3109	13.8913	20.7947	37.547	46.592	8.33995	60.0669	37.6105	16.2333	48.5385	15.9613	104.996	C.cajan_19360	Q5ZM74	RING finger protein 141	RNF141 RCJMB04_2p1	Gallus gallus (Chicken)	Chain (1); Zinc finger (1)			protein autoubiquitination; regulation of transcription, DNA-templated; ubiquitin-protein transferase activity	DNA binding; ubiquitin-protein transferase activity; zinc ion binding		GO:0003677; GO:0051865; GO:0006355; GO:0004842; GO:0008270						IPR001841;IPR013083;IPR017907;
72	C.cajan_19361	5.90098	9.63783	9.70009	7.62602	4.82245	10.0096	4.33233	8.8553	10.32	8.81346	11.6568	10.3854	4.62238	6.89658	3.47167	6.72149	4.10557	12.9359	3.95207	13.7351	7.73462	8.3584	12.8217	11.2278	7.08503	7.5446	5.56585	5.77504	8.69396	8.18515	C.cajan_19361	K7MPC2	Uncharacterized protein		Glycine max (Soybean) (Glycine hispida)
73	C.cajan_19362	0	0	0	0	0	0	0	0	0	0	0	10.4171	132.535	606.883	233.65	0	0	0	0	0	0	0	0	0	7.03566	9.07533	0	0	0	0	C.cajan_19362	Q8GYN5	RPM1-interacting protein 4	RIN4 At3g25070 MJL12_1	Arabidopsis thaliana (Mouse-ear cress)	Beta strand (1); Chain (1); Erroneous gene model prediction (1); Helix (1); Lipidation (3); Modified residue (3); Mutagenesis (5); Site (2)		SUBCELLULAR LOCATION: Endomembrane system {ECO:0000269|PubMed:11955429, ECO:0000269|PubMed:12581526}; Peripheral membrane protein {ECO:0000269|PubMed:11955429, ECO:0000269|PubMed:12581526}.	defense response signaling pathway, resistance gene-independent; defense response to bacterium, incompatible interaction; negative regulation of plant-type hypersensitive response; plant-type hypersensitive response; protein phosphorylation; response to molecule of bacterial origin		extrinsic component of plasma membrane; membrane; plasma membrane	GO:0010204; GO:0009816; GO:0019897; GO:0016020; GO:0034051; GO:0009626; GO:0005886; GO:0006468; GO:0002237					RIN4 family	IPR008700;
74	C.cajan_19363	9.16904	5.53311	5.83141	5.25339	5.94229	9.09756	6.28498	17.3174	5.00188	7.41401	10.9151	6.72652	2.51409	3.69891	3.05589	8.79848	12.3894	7.95712	7.86476	11.7363	12.269	12.7042	11.2928	10.7687	1.72518	5.66342	9.68497	6.24463	6.88914	7.22869	C.cajan_19363	Q8H1F2	Regulator of G-protein signaling 1 (AtRGS1)	RGS1 At3g26090 MPE11.27 MPE11.28	Arabidopsis thaliana (Mouse-ear cress)	Chain (1); Domain (1); Erroneous gene model prediction (2); Modified residue (1); Mutagenesis (4); Sequence conflict (1); Transmembrane (7)		SUBCELLULAR LOCATION: Cell membrane {ECO:0000305}; Multi-pass membrane protein {ECO:0000305}. Endosome membrane {ECO:0000305}; Multi-pass membrane protein {ECO:0000305}. Note=accumulates at the nascent cell plate during cytokinesis. {ECO:0000269|PubMed:14500984, ECO:0000269|PubMed:17951432, ECO:0000269|PubMed:22940907}.	G-protein coupled receptor activity; G-protein coupled receptor signaling pathway; GTPase activator activity; positive regulation of GTPase activity; regulation of cell proliferation; response to abscisic acid; response to glucose; response to water deprivation; sugar mediated signaling pathway; termination of G-protein coupled receptor signaling pathway	G-protein coupled receptor activity; GTPase activator activity	cytoplasm; endosome membrane; integral component of membrane; nucleus; plasma membrane	GO:0004930; GO:0007186; GO:0005096; GO:0005737; GO:0010008; GO:0016021; GO:0005634; GO:0005886; GO:0043547; GO:0042127; GO:0009737; GO:0009749; GO:0009414; GO:0010182; GO:0038032		INDUCTION: Up-regulated by ozone. {ECO:0000269|PubMed:21988569}.	TISSUE SPECIFICITY: Expressed in hypocotyls, cotyledons, guard cells and root and shoot apical meristems. {ECO:0000269|PubMed:14500984, ECO:0000269|PubMed:17951432, ECO:0000269|PubMed:18541915}.	DOMAIN: The C-terminal domain (249-459) is able to bind to and to accelerate the GTPase activity of GPA1.		IPR016137;IPR000342;
75	C.cajan_19364	21.214	14.1565	30.9402	13.6005	21.9341	17.4483	61.8191	16.6222	12.4697	77.4567	96.0717	52.3938	39.3528	31.2712	34.8362	18.8661	23.337	41.8322	17.4666	13.6908	20.4638	17.4366	15.8434	10.1666	19.8611	16.0069	69.3533	27.6301	25.3899	35.9383	C.cajan_19364	Q8L9C4	Very-long-chain 3-oxoacyl-CoA reductase 1 (EC 1.1.1.330) (Beta-ketoacyl reductase 1) (AtKCR1) (Protein GLOSSY 8) (gl8At)	KCR1 At-YBR159 GL8 At1g67730 F12A21.31	Arabidopsis thaliana (Mouse-ear cress)	Active site (1); Binding site (1); Chain (1); Erroneous initiation (1); Nucleotide binding (1); Sequence conflict (5); Transmembrane (1)	PATHWAY: Lipid metabolism; fatty acid biosynthesis.	SUBCELLULAR LOCATION: Endoplasmic reticulum membrane {ECO:0000269|PubMed:19439572}; Single-pass membrane protein {ECO:0000269|PubMed:19439572}.	acetoacetyl-CoA reductase activity; embryo development ending in seed dormancy; ketoreductase activity; very long-chain fatty acid biosynthetic process	acetoacetyl-CoA reductase activity; ketoreductase activity	endoplasmic reticulum; integral component of membrane; membrane	GO:0018454; GO:0009793; GO:0005783; GO:0016021; GO:0045703; GO:0016020; GO:0042761	DEVELOPMENTAL STAGE: Expressed in embryos of different stages and young developing seedlings, but absent from mature seeds. {ECO:0000269|PubMed:19439572}.		TISSUE SPECIFICITY: Expressed in green siliques, flowers, inflorescence stems, leaves and roots. {ECO:0000269|PubMed:19439572}.		Short-chain dehydrogenases/reductases (SDR) family	IPR002198;IPR002347;IPR016040;IPR020904;
76	C.cajan_19365	44.4916	58.6893	151.189	174.156	75.74	70.2586	193.521	179.124	64.1919	140.075	73.5451	78.7459	40.082	29.2498	51.2027	70.4881	376.426	66.7811	66.1293	30.2765	65.0144	57.6602	47.6247	43.553	18.3871	47.5672	245.688	57.42	70.5234	46.6097	C.cajan_19365	Q8L9C4	Very-long-chain 3-oxoacyl-CoA reductase 1 (EC 1.1.1.330) (Beta-ketoacyl reductase 1) (AtKCR1) (Protein GLOSSY 8) (gl8At)	KCR1 At-YBR159 GL8 At1g67730 F12A21.31	Arabidopsis thaliana (Mouse-ear cress)	Active site (1); Binding site (1); Chain (1); Erroneous initiation (1); Nucleotide binding (1); Sequence conflict (5); Transmembrane (1)	PATHWAY: Lipid metabolism; fatty acid biosynthesis.	SUBCELLULAR LOCATION: Endoplasmic reticulum membrane {ECO:0000269|PubMed:19439572}; Single-pass membrane protein {ECO:0000269|PubMed:19439572}.	acetoacetyl-CoA reductase activity; embryo development ending in seed dormancy; ketoreductase activity; very long-chain fatty acid biosynthetic process	acetoacetyl-CoA reductase activity; ketoreductase activity	endoplasmic reticulum; integral component of membrane; membrane	GO:0018454; GO:0009793; GO:0005783; GO:0016021; GO:0045703; GO:0016020; GO:0042761	DEVELOPMENTAL STAGE: Expressed in embryos of different stages and young developing seedlings, but absent from mature seeds. {ECO:0000269|PubMed:19439572}.		TISSUE SPECIFICITY: Expressed in green siliques, flowers, inflorescence stems, leaves and roots. {ECO:0000269|PubMed:19439572}.		Short-chain dehydrogenases/reductases (SDR) family	IPR002198;IPR002347;IPR016040;IPR020904;
77	C.cajan_19366	2.65804	4.05943	3.68515	6.65462	1.41776	3.65368	2.73926	3.3245	2.14738	2.60949	1.3418	2.87844	1.0447	1.42907	0.545083	2.48619	2.79446	3.44875	1.29382	2.43005	1.24343	1.28471	0.984497	1.35235	0.957011	0.872327	1.67299	3.21681	3.38359	3.88019	C.cajan_19366	I1MYL1	Uncharacterized protein		Glycine max (Soybean) (Glycine hispida)
78	C.cajan_19368	134.593	13.9196	159.103	3.11953	2095.36	10.8568	162.957	9.66637	10.1159	1139.61	748.603	52.3258	149.787	26.6428	74.1391	7.14274	5.20684	115.29	298.985	270.295	349.659	297.871	1187.12	1.9313	89.3119	296.798	395.467	98.5675	129.407	93.0625	C.cajan_19368	P80470	Photosystem II core complex proteins psbY, chloroplastic (L-arginine-metabolizing enzyme) (L-AME) [Cleaved into: Photosystem II protein psbY-1, chloroplastic (psbY-A1); Photosystem II protein psbY-2, chloroplastic (psbY-A2)]	PSBY	Spinacia oleracea (Spinach)	Chain (2); Propeptide (1); Topological domain (4); Transit peptide (1); Transmembrane (3)		SUBCELLULAR LOCATION: Plastid, chloroplast thylakoid membrane; Multi-pass membrane protein.	photosynthesis	manganese ion binding	chloroplast; integral component of membrane; photosystem II	GO:0009507; GO:0016021; GO:0030145; GO:0015979; GO:0009523	DEVELOPMENTAL STAGE: Developmentally regulated.	INDUCTION: Photocontrolled. Steady-state concentrations increase for the first 3 hours of illumination and then decline.	TISSUE SPECIFICITY: Leaves. Not present in stems and roots.		PsbY family	IPR009388;
79	C.cajan_19369	17.1763	13.5459	18.1564	23.7271	26.5704	9.49856	17.7984	11.4978	13.9034	39.7818	41.4827	34.6921	32.423	17.5568	12.1762	12.8021	9.63488	19.4643	24.2689	32.4462	22.5517	26.8119	44.2928	22.7794	40.1705	29.0078	14.9684	15.081	8.64909	14.721	C.cajan_19369	Q9FYL3	ALBINO3-like protein 1, chloroplastic (Arabidopsis thaliana envelope membrane integrase) (Protein ALBINA 4) (Ath4) (Protein ARTEMIS)	ALB3L1 ALB ALB4 ART1 At1g24490 F21J9.16 F21J9_170	Arabidopsis thaliana (Mouse-ear cress)	Chain (1); Coiled coil (1); Erroneous gene model prediction (1); Transit peptide (1); Transmembrane (4)		SUBCELLULAR LOCATION: Plastid, chloroplast thylakoid membrane {ECO:0000269|PubMed:16595657}; Multi-pass membrane protein {ECO:0000269|PubMed:16595657}.	chloroplast organization; protein insertion into membrane		chloroplast thylakoid membrane; integral component of membrane	GO:0009658; GO:0009535; GO:0016021; GO:0051205			TISSUE SPECIFICITY: Highly expressed in green tissues. {ECO:0000269|PubMed:16595657}.		OXA1/ALB3/YidC (TC 2.A.9.2) family	IPR028055;IPR001708;
80	C.cajan_19371	74.4089	45.0643	31.4834	15.2074	34.3765	64.7851	20.745	52.4194	55.1708	27.8205	41.9164	37.1471	52.9225	72.4684	103.598	45.9834	31.9803	57.1281	42.7964	38.5377	58.6767	171.513	119.708	38.9882	90.6943	69.7875	31.6714	121.773	51.6823	146.048	C.cajan_19371	Q9FN03	Ultraviolet-B receptor UVR8 (Protein UV-B RESISTANCE 8) (RCC1 domain-containing protein UVR8)	UVR8 At5g63860 MGI19.7	Arabidopsis thaliana (Mouse-ear cress)	Beta strand (35); Chain (1); Helix (7); Initiator methionine (1); Modified residue (1); Mutagenesis (25); Region (1); Repeat (7); Sequence conflict (1); Turn (2)		SUBCELLULAR LOCATION: Nucleus. Cytoplasm, cytosol. Note=UV-B promotes rapid accumulation of UVR8 in the nucleus.	entrainment of circadian clock; guanyl-nucleotide exchange factor activity; photoreceptor activity; positive regulation of GTPase activity; protein-chromophore linkage; response to UV; response to UV-B	chromatin binding; guanyl-nucleotide exchange factor activity; photoreceptor activity; protein homodimerization activity	chromatin; cytosol; nucleus	GO:0000785; GO:0003682; GO:0005829; GO:0009649; GO:0005085; GO:0005634; GO:0009881; GO:0043547; GO:0042803; GO:0018298; GO:0009411; GO:0010224						IPR009091;IPR000408;
81	C.cajan_19373	0	24.1826	35.4036	13.5275	37.9022	30.619	3.52912	0.497093	12.2765	12.6158	0.386348	15.3885	3.47171	5.2718	13.3161	4.14382	1.22167	18.6585	10.7395	0.440794	0.927093	1.52509	0.13179	0.27772	0.405705	0.755287	10.2096	3.49001	2.01889	3.54859	C.cajan_19373	Q9FXD8	Probable pectate lyase 5 (EC 4.2.2.2)	At1g67750 F12A21.12	Arabidopsis thaliana (Mouse-ear cress)	Active site (1); Chain (1); Erroneous gene model prediction (1); Glycosylation (1); Metal binding (3); Sequence conflict (3); Signal peptide (1)	PATHWAY: Glycan metabolism; pectin degradation; 2-dehydro-3-deoxy-D-gluconate from pectin: step 2/5.		pectate lyase activity; pectin catabolic process	metal ion binding; pectate lyase activity		GO:0046872; GO:0030570; GO:0045490					Polysaccharide lyase 1 family	IPR002022;IPR018082;IPR006626;IPR012334;IPR011050;
82	C.cajan_19375	0	0.110127	0	0.331049	0	0.317274	0	28.7736	1.22977	0	0	0.499433	0	0.305441	0.624401	1.32758	4.50809	0.437907	0	0	0	0.0468474	0	0.134652	0.253912	0	0	0.0686247	0.104402	0.138741	C.cajan_19375	Q9FXD8	Probable pectate lyase 5 (EC 4.2.2.2)	At1g67750 F12A21.12	Arabidopsis thaliana (Mouse-ear cress)	Active site (1); Chain (1); Erroneous gene model prediction (1); Glycosylation (1); Metal binding (3); Sequence conflict (3); Signal peptide (1)	PATHWAY: Glycan metabolism; pectin degradation; 2-dehydro-3-deoxy-D-gluconate from pectin: step 2/5.		pectate lyase activity; pectin catabolic process	metal ion binding; pectate lyase activity		GO:0046872; GO:0030570; GO:0045490					Polysaccharide lyase 1 family	IPR002022;IPR018082;IPR006626;IPR012334;IPR011050;
83	C.cajan_19377	12.5956	28.8347	36.3443	27.1191	43.4739	23.8687	50.2255	20.7978	21.5253	38.9479	19.9903	43.4925	15.3103	25.5592	25.4014	17.8744	17.0002	60.4741	28.1976	21.9312	29.7379	16.6783	9.20551	6.89454	9.98413	20.3423	41.4187	11.8024	37.2993	7.40342	C.cajan_19377	Q9SAF0	Oxysterol-binding protein-related protein 1D (OSBP-related protein 1D)	ORP1D At1g13170 F3F19.19	Arabidopsis thaliana (Mouse-ear cress)	Chain (1); Coiled coil (2); Domain (1)			lipid transport	lipid binding		GO:0008289; GO:0006869			TISSUE SPECIFICITY: Expressed in roots, leaves, stems and flowers. {ECO:0000269|PubMed:16897474}.		OSBP family	IPR000648;IPR001849;IPR011993;
84	C.cajan_19379	1.29	2.67577	2.31612	8.60559	2.55772	2.63729	2.22121	0.392762	0.907856	4.49996	1.71918	1.81405	0.485901	0.285523	0.411416	0.656633	1.18756	1.30735	0	1.00402	1.3181	3.96676	1.79889	0.526524	0.108971	0.588734	1.6567	1.35581	1.20599	0.747816	C.cajan_19379	Q9V2L2	Putative 1-aminocyclopropane-1-carboxylate deaminase (ACC deaminase) (EC 3.5.99.7)	PYRAB00630 PAB2303	Pyrococcus abyssi (strain GE5 / Orsay)	Chain (1); Modified residue (1)			1-aminocyclopropane-1-carboxylate deaminase activity	1-aminocyclopropane-1-carboxylate deaminase activity		GO:0008660					ACC deaminase/D-cysteine desulfhydrase family	IPR027278;IPR005966;IPR001926;
85	C.cajan_19380	0	2.75252	7.79923	5.9002	1.41137	0.967198	32.5713	4.30188	1.97216	0.56012	0	2.69258	2.2004	0.548687	0.593442	0.572371	2.57267	6.25704	1.52932	0.527582	0.654332	0.211107	0.0771118	0.113793	0.08969	1.09177	20.5313	1.40947	17.2548	0.261856	C.cajan_19380	O65001	Protein terminal ear1	TE1	Zea mays (Maize)	Chain (1); Domain (1)			multicellular organismal development	nucleotide binding; RNA binding		GO:0003723; GO:0007275; GO:0000166			TISSUE SPECIFICITY: Expressed below the shoot tip down the flanks of shoot apex in an alternating pattern. Not expressed in root tips, leaves or immature ears (female inflorescences). {ECO:0000269|PubMed:9603518}.			IPR012677;IPR007201;IPR000504;
86	C.cajan_19381	0	0.175841	0	0.377736	0	0.209739	0.153296	0.0247536	0.611554	0	0	0.0223051	0	0.0395755	0	6.04314	0	0.157431	0.113395	0	0.0257259	0	0	0.438005	0	0	0.255303	0.0195148	0.260662	0	C.cajan_19381	Q6YUU5	Putative multidrug resistance protein (P-glycoprotein)	Os02g0190300 LOC_Os02g09720 OSJNBb0031B09.19	Oryza sativa subsp. japonica (Rice)	Chain (1); Domain (4); Glycosylation (3); Nucleotide binding (2); Transmembrane (11)		SUBCELLULAR LOCATION: Membrane {ECO:0000255|PROSITE-ProRule:PRU00441}; Multi-pass membrane protein {ECO:0000255|PROSITE-ProRule:PRU00441}.	acropetal auxin transport; ATPase activity, coupled to transmembrane movement of substances; auxin efflux; auxin efflux transmembrane transporter activity; basipetal auxin transport; transmembrane transport	ATPase activity, coupled to transmembrane movement of substances; ATP binding; auxin efflux transmembrane transporter activity	integral component of membrane	GO:0005524; GO:0042626; GO:0010541; GO:0010315; GO:0010329; GO:0010540; GO:0016021; GO:0055085					ABC transporter superfamily, ABCB family, Multidrug resistance exporter (TC 3.A.1.201) subfamily	IPR003593;IPR011527;IPR003439;IPR017871;IPR001140;IPR027417;
87	C.cajan_19384	10.7311	9.15084	10.2995	10.9339	6.82323	7.83202	8.32285	9.12864	5.757	10.2385	8.41022	12.5108	9.60756	11.42	8.90783	6.32161	9.14415	12.5579	6.69504	8.51602	7.64197	8.8132	10.256	16.9344	9.5668	10.0604	8.21634	10.6898	13.1637	11.0289	C.cajan_19384	Q6DRB1	Nucleoporin GLE1 (GLE1-like protein)	gle1 gle1l	Danio rerio (Zebrafish) (Brachydanio rerio)	Chain (1); Coiled coil (3); Sequence caution (1); Sequence conflict (4)		SUBCELLULAR LOCATION: Cytoplasm {ECO:0000250}. Nucleus {ECO:0000250}. Nucleus, nuclear pore complex {ECO:0000250}.	poly(A)+ mRNA export from nucleus; protein transport		cytoplasm; nuclear pore	GO:0005737; GO:0005643; GO:0016973; GO:0015031					GLE1 family	IPR012476;
88	C.cajan_19386	2.75885	38.2648	3.14824	5.0246	2.07281	34.2256	3.44178	42.393	31.2049	8.27099	24.6907	6.25597	18.6372	23.3757	9.76278	81.1	41.7657	5.6934	17.6561	28.2879	27.7023	48.1454	63.8046	143.119	39.6362	49.0085	7.5892	11.0491	7.95996	6.1524	C.cajan_19386	Q9C5S1	Protein-tyrosine-phosphatase MKP1 (EC 3.1.3.48) (Mitogen-activated protein kinase phosphatase 1) (AtMKP1)	MKP1 At3g55270 T26I12.150	Arabidopsis thaliana (Mouse-ear cress)	Active site (1); Chain (1); Compositional bias (1); Domain (1); Erroneous gene model prediction (1); Modified residue (4); Mutagenesis (1); Region (1); Sequence conflict (1)		SUBCELLULAR LOCATION: Cytoplasm, cytosol {ECO:0000269|PubMed:19789277}.	defense response; inactivation of MAPK activity; MAP kinase tyrosine/serine/threonine phosphatase activity; protein dephosphorylation; protein tyrosine/serine/threonine phosphatase activity; protein tyrosine phosphatase activity; response to salt stress; response to UV-B; response to UV-C	MAP kinase tyrosine/serine/threonine phosphatase activity; protein tyrosine/serine/threonine phosphatase activity; protein tyrosine phosphatase activity	cytosol	GO:0017017; GO:0005829; GO:0006952; GO:0000188; GO:0006470; GO:0004725; GO:0008138; GO:0010224; GO:0010225; GO:0009651						IPR029006;IPR000340;IPR020422;IPR024950;IPR029021;IPR000387;IPR016130;
89	C.cajan_19388	50.6901	40.3234	39.9799	44.0333	53.8677	39.7468	41.5808	27.4594	33.9304	39.2719	24.1754	34.2059	32.0673	36.0335	31.3328	26.8597	33.7281	28.0391	25.3269	27.0692	33.3537	25.801	26.3285	37.9723	43.0549	35.5435	31.439	27.5375	29.6379	26.3313	C.cajan_19388	Q8W486	Uncharacterized protein At1g04910	At1g04910 F13M7.10	Arabidopsis thaliana (Mouse-ear cress)	Chain (1); Erroneous gene model prediction (1); Erroneous initiation (1); Transmembrane (1)		SUBCELLULAR LOCATION: Golgi apparatus membrane {ECO:0000269|PubMed:16618929}; Single-pass membrane protein {ECO:0000269|PubMed:16618929}.			endosome; Golgi apparatus; integral component of membrane; trans-Golgi network	GO:0005794; GO:0005768; GO:0016021; GO:0005802						IPR024709;IPR019378;
90	C.cajan_19389	16.4979	17.6589	11.484	4.78961	7.48193	12.9322	7.8369	16.3791	15.7283	9.79961	12.9406	11.7279	17.0363	24.5007	10.6063	14.3941	14.9264	29.1593	8.2202	7.67918	8.3546	5.4818	5.18654	8.45419	9.80853	11.8998	7.48638	11.7543	26.0763	8.38277	C.cajan_19389	Q9URZ0	Alpha-galactosidase mel1 (EC 3.2.1.22) (Alpha-D-galactoside galactohydrolase) (Melibiase)	mel1 SPAC869.07c	Schizosaccharomyces pombe (strain 972 / ATCC 24843) (Fission yeast)	Active site (2); Chain (1); Disulfide bond (2); Glycosylation (2); Signal peptide (1)		SUBCELLULAR LOCATION: Endoplasmic reticulum lumen. Secreted.	alpha-galactosidase activity; extracellular polysaccharide metabolic process; melibiose catabolic process; raffinose alpha-galactosidase activity	alpha-galactosidase activity; raffinose alpha-galactosidase activity	endoplasmic reticulum; extracellular region	GO:0004557; GO:0005783; GO:0046379; GO:0005576; GO:0005995; GO:0052692					Glycosyl hydrolase 27 family	IPR013785;IPR013780;IPR002241;IPR000111;IPR006215;IPR017853;
91	C.cajan_19390	4.02434	3.49411	3.13401	0.459364	1.2126	2.21931	0.706962	11.1433	3.63018	0	0.473458	2.08054	2.21375	2.538	1.08858	8.40268	84.8755	0.457759	0.711589	0.518411	0.695967	2.39491	2.34725	13.8532	2.3151	0.565044	1.38089	0.442766	1.70047	1.79573	C.cajan_19390	Q9FXE3	SufE-like protein 2, chloroplastic (Protein SULFUR E 2)	SUFE2 At1g67810 F12A21.6	Arabidopsis thaliana (Mouse-ear cress)	Active site (1); Chain (1)	PATHWAY: Cofactor biosynthesis; iron-sulfur cluster biosynthesis.	SUBCELLULAR LOCATION: Plastid, chloroplast {ECO:0000269|PubMed:17452319}.	enzyme activator activity; iron-sulfur cluster assembly; positive regulation of catalytic activity; positive regulation of sulfur metabolic process	enzyme activator activity	chloroplast	GO:0009507; GO:0008047; GO:0016226; GO:0043085; GO:0051176			TISSUE SPECIFICITY: Highly expressed in flowers and pollen, and at low levels in roots, leaves and stems. {ECO:0000269|PubMed:17452319}.		SufE family	IPR003808;
92	C.cajan_19391	17.698	11.9135	7.34647	19.2121	14.1778	17.0377	15.9098	19.5067	14.0569	9.18846	15.0951	64.009	85.9928	57.2331	49.3192	28.4707	21.3211	26.4074	27.4358	9.17428	36.3349	25.9285	39.6955	18.897	134.964	23.5966	14.7705	20.7945	41.2556	24.1747	C.cajan_19391	I1LNG4	Uncharacterized protein		Glycine max (Soybean) (Glycine hispida)													IPR007877;
93	C.cajan_19392	10.0252	5.73585	14.9136	68.2757	48.7149	11.9157	22.9574	194.133	35.9814	50.1962	35.76	15.0693	72.3488	30.7238	48.3337	46.5132	13.6473	1.80722	359.196	88.7592	409.64	275.887	784.732	44.0037	787.119	161.806	57.7937	335.943	17.1072	2245.03	C.cajan_19392	Q8LDB8	E3 ubiquitin-protein ligase At1g63170 (EC 6.3.2.-) (RING finger protein At1g63170)	At1g63170 F16M19.7	Arabidopsis thaliana (Mouse-ear cress)	Chain (1); Coiled coil (1); Compositional bias (2); Sequence conflict (2); Transmembrane (5); Zinc finger (1)	PATHWAY: Protein modification; protein ubiquitination.	SUBCELLULAR LOCATION: Membrane {ECO:0000305}; Multi-pass membrane protein {ECO:0000305}.	ligase activity; protein ubiquitination	ligase activity; zinc ion binding	integral component of membrane	GO:0016021; GO:0016874; GO:0016567; GO:0008270				DOMAIN: The RING-type zinc finger domain mediates binding to an E2 ubiquitin-conjugating enzyme. {ECO:0000250}.		IPR001841;IPR013083;
94	C.cajan_19396	0	0	0	0	0	0	0	0	0	0	0	0	0	0	0	0	0	1.69108	0	0	0	0	0	0	0	0	0	7.69956	0	0	C.cajan_19396	Q8RXX9	E3 ubiquitin-protein ligase ATL6 (EC 6.3.2.-) (RING-H2 finger protein ATL6)	ATL6 At3g05200 T12H1.17	Arabidopsis thaliana (Mouse-ear cress)	Chain (1); Erroneous initiation (1); Modified residue (1); Sequence conflict (4); Signal peptide (1); Transmembrane (1); Zinc finger (1)	PATHWAY: Protein modification; protein ubiquitination.	SUBCELLULAR LOCATION: Membrane {ECO:0000305}; Single-pass membrane protein {ECO:0000305}.	defense response, incompatible interaction; defense response to bacterium, incompatible interaction; ligase activity; protein ubiquitination; response to chitin; ubiquitin-protein transferase activity	ligase activity; ubiquitin-protein transferase activity; zinc ion binding	integral component of membrane; plasma membrane	GO:0009816; GO:0009814; GO:0016021; GO:0016874; GO:0005886; GO:0016567; GO:0010200; GO:0004842; GO:0008270		INDUCTION: Up-regulated by chitin or cellulases elicitors. {ECO:0000269|PubMed:10480382, ECO:0000269|PubMed:17722694}.		DOMAIN: The RING-type zinc finger domain mediates binding to an E2 ubiquitin-conjugating enzyme. {ECO:0000250}.	RING-type zinc finger family, ATL subfamily	IPR001841;IPR013083;
95	C.cajan_19397	0	1.54876	2.0028	0	3.1284	1.10088	7.09063	0.151345	0.658325	13.5075	7.00278	0.650969	0.265062	0	0	0.354293	0.280187	1.34038	20.4057	3.8906	5.94913	1.27382	0.157866	0.107216	0.0929269	0.212271	4.38733	0.338775	0	0	C.cajan_19397	O22227	Protein MIZU-KUSSEI 1	MIZ1 At2g41660 T32G6.18	Arabidopsis thaliana (Mouse-ear cress)	Chain (1); Compositional bias (2); Mutagenesis (1); Sequence conflict (1)		SUBCELLULAR LOCATION: Endoplasmic reticulum membrane {ECO:0000269|PubMed:22285304}. Note=Soluble protein associated with the ER.	chloroplast organization; hydrotropism		cortical endoplasmic reticulum; cytoplasm; endoplasmic reticulum; endoplasmic reticulum membrane; membrane	GO:0009658; GO:0032541; GO:0005737; GO:0005783; GO:0005789; GO:0010274; GO:0016020		INDUCTION: By light and abscisic acid (ABA) in roots. {ECO:0000269|PubMed:22321255}.	TISSUE SPECIFICITY: Expressed in root meristematic region, cortical cells, lateral root cap cells, columella cells of the root cap, mature region of the roots and leaf hydathodes. {ECO:0000269|PubMed:17360591, ECO:0000269|PubMed:22285304}.			IPR006460;
96	C.cajan_19400	0.167263	1.8284	1.38224	0.545292	2.9285	3.31257	2.20511	2.51935	4.62231	15.7507	7.71254	7.91336	11.9889	6.99302	26.9947	6.36576	5.68972	1.88918	11.1637	8.14333	6.75162	92.5828	46.4864	6.09424	6.06983	37.1232	5.25596	34.8863	4.78172	80.9892	C.cajan_19400	C6SZE9	Uncharacterized protein		Glycine max (Soybean) (Glycine hispida)
97	C.cajan_19408	744.9	631.751	1169.81	1048.55	873.939	814.619	2195.28	1451.93	567.421	1981.98	2560.1	1118.33	1290.19	904.858	1035.16	1405.44	1349.24	754.619	1614.08	1629.36	525.409	646.041	683.45	480.302	290.277	448.325	848.647	391.462	1280.58	966.159	C.cajan_19408	Q71H73	Histone H3.3		Vitis vinifera (Grape)	Chain (1); Initiator methionine (1); Modified residue (13)		SUBCELLULAR LOCATION: Nucleus {ECO:0000250}. Chromosome {ECO:0000250}.	glucose catabolic process; nucleosome assembly; protein targeting	DNA binding	nucleosome; nucleus	GO:0003677; GO:0006007; GO:0000786; GO:0006334; GO:0005634; GO:0006605					Histone H3 family	IPR009072;IPR007125;IPR000164;
98	C.cajan_19410	560.392	489.616	807.627	584.42	1168.29	1131.31	1931.49	1417.93	804.199	2158.36	1820.21	784.681	1018.06	703.291	861.225	1031.6	931.629	537.554	1254.26	1204.4	318.278	517.72	580.383	443.991	255.604	329.808	586.162	249.47	838.507	859.201	C.cajan_19410	Q71H73	Histone H3.3		Vitis vinifera (Grape)	Chain (1); Initiator methionine (1); Modified residue (13)		SUBCELLULAR LOCATION: Nucleus {ECO:0000250}. Chromosome {ECO:0000250}.	glucose catabolic process; nucleosome assembly; protein targeting	DNA binding	nucleosome; nucleus	GO:0003677; GO:0006007; GO:0000786; GO:0006334; GO:0005634; GO:0006605					Histone H3 family	IPR009072;IPR007125;IPR000164;
99	C.cajan_19412	0	0.054666	0	0.0633679	0	0.185455	0	0.129479	0.141482	0	0	3.44038	0.872957	19.0031	1.42625	0.100007	0	0	0	0	0	0	0.0263595	1.64755	0.146949	0.213282	0	0.175012	0	0	C.cajan_19412	F4I8B9	Putative WEB family protein At1g65010, chloroplastic	At1g65010 F13O11.30	Arabidopsis thaliana (Mouse-ear cress)	Chain (1); Coiled coil (2); Compositional bias (3); Erroneous gene model prediction (1); Modified residue (1); Transit peptide (1)		SUBCELLULAR LOCATION: Plastid, chloroplast {ECO:0000305}.			chloroplast; microtubule associated complex	GO:0009507; GO:0005875					WEB family	IPR008545;
100	C.cajan_19414	42.4029	29.7241	25.6631	22.6481	23.9453	55.1874	55.7621	43.5023	61.5863	38.7946	47.1673	53.4431	75.9589	130.236	91.6374	40.8605	59.9344	32.6387	150.483	145.58	48.9016	32.2853	13.011	498.234	34.9638	282.313	32.5	425.857	39.182	333.127	C.cajan_19414	Q9JJK2	LanC-like protein 2 (Testis-specific adriamycin sensitivity protein)	Lancl2 Tasp	Mus musculus (Mouse)	Chain (1); Initiator methionine (1); Lipidation (1); Modified residue (1); Region (1)		SUBCELLULAR LOCATION: Nucleus {ECO:0000250}. Cytoplasm {ECO:0000250}. Cell membrane {ECO:0000250}. Note=Localizes to the juxta-nuclear vesicles. Associates with the cortical actin cytoskeleton. Cholesterol depletion by methyl-beta-cyclodextrin causes partial dissociation from the cell membrane in vitro and an enhanced cell detachment from the matrix in vivo (By similarity). {ECO:0000250}.	catalytic activity; negative regulation of transcription, DNA-templated; positive regulation of abscisic acid-activated signaling pathway	catalytic activity; phosphatidylinositol-3-phosphate binding; phosphatidylinositol-4-phosphate binding; phosphatidylinositol-5-phosphate binding	cortical actin cytoskeleton; cytosol; nucleus; plasma membrane	GO:0003824; GO:0030864; GO:0005829; GO:0045892; GO:0005634; GO:0032266; GO:0070273; GO:0010314; GO:0005886; GO:0009789					LanC-like protein family	IPR012341;IPR007822;IPR020464;
101	C.cajan_19415	11.8153	12.4108	10.733	16.3313	7.74293	11.6851	14.5158	12.6358	8.14315	12.7769	14.0405	11.8735	4.18542	3.61848	6.26577	12.9498	11.6318	13.5812	8.85524	13.634	10.0865	7.95957	5.27471	6.80413	1.40591	6.87554	12.5368	7.68071	11.9517	7.31781	C.cajan_19415	Q5ZLV4	tRNA (cytosine(34)-C(5))-methyltransferase (EC 2.1.1.203) (NOL1/NOP2/Sun domain family member 2)	NSUN2 RCJMB04_4l11	Gallus gallus (Chicken)	Active site (1); Binding site (3); Chain (1); Region (1)		SUBCELLULAR LOCATION: Nucleus, nucleolus {ECO:0000250}. Cytoplasm {ECO:0000250}.	tRNA (cytosine-5-)-methyltransferase activity	tRNA (cytosine-5-)-methyltransferase activity; tRNA binding	cytoplasm; nucleus	GO:0005737; GO:0005634; GO:0016428; GO:0000049					Class I-like SAM-binding methyltransferase superfamily, RsmB/NOP family, TRM4 subfamily	IPR001678;IPR023267;IPR023270;IPR029063;
102	C.cajan_19417	115.195	179.789	250.821	324.472	156.745	254.651	215.897	137.595	187.486	134.781	167.384	82.8993	84.8964	78.8038	81.1097	263.096	284.715	126.864	154.017	182.896	12.6588	10.974	0	80.7841	14.1375	23.6749	16.5908	23.0508	41.3048	26.6243	C.cajan_19417	Q40520	Ras-related protein Rab11C	RAB11C	Nicotiana tabacum (Common tobacco)	Chain (1); Lipidation (2); Motif (1); Nucleotide binding (3)		SUBCELLULAR LOCATION: Cell membrane {ECO:0000305}; Lipid-anchor {ECO:0000305}; Cytoplasmic side {ECO:0000305}.	protein transport; small GTPase mediated signal transduction	GTP binding	plasma membrane	GO:0005525; GO:0005886; GO:0015031; GO:0007264					Small GTPase superfamily, Rab family	IPR027417;IPR005225;IPR001806;IPR003579;
103	C.cajan_19418	8.44179	2.44038	3.68291	3.68147	3.95722	6.59626	5.72091	11.1036	5.24962	4.12542	3.77549	4.52987	2.80331	3.22962	2.30431	4.73234	5.43023	5.79409	5.67351	7.14939	6.59456	4.10687	4.82637	7.63899	3.29204	2.83044	5.97234	5.48275	6.89323	5.63586	C.cajan_19418	O14327	Polyadenylate-binding protein 2 (PABP-2) (Poly(A)-binding protein 2) (Poly(A)-binding protein II) (PABII)	pab2 SPBC16E9.12c	Schizosaccharomyces pombe (strain 972 / ATCC 24843) (Fission yeast)	Chain (1); Domain (1)		SUBCELLULAR LOCATION: Nucleus {ECO:0000250}.	negative regulation of G2/M transition of mitotic cell cycle; nuclear-transcribed mRNA poly(A) tail shortening	nucleotide binding; poly(A) binding	cytoplasm; nuclear chromatin; nucleus; polysome	GO:0005737; GO:0010972; GO:0000790; GO:0000289; GO:0000166; GO:0005634; GO:0008143; GO:0005844						IPR012677;IPR000504;
104	C.cajan_19419	5.70123	2.2563	4.56088	5.21593	3.85428	4.45871	8.54987	3.95405	1.29739	14.3867	3.38627	10.1653	3.65998	0.693568	1.89716	3.05052	6.23482	4.09737	2.55897	2.99387	3.30766	0.671586	3.60657	5.0738	1.56755	1.95259	4.81765	1.05215	5.13094	2.9539	C.cajan_19419	Q9LFT5	EPIDERMAL PATTERNING FACTOR-like protein 1 (EPF-like protein 1) [Cleaved into: MEPFL1]	EPFL1 At5g10310 F18D22.80	Arabidopsis thaliana (Mouse-ear cress)	Chain (2); Disulfide bond (3); Signal peptide (1)		SUBCELLULAR LOCATION: Secreted {ECO:0000305}.	guard cell differentiation; stomatal complex development		extracellular region	GO:0005576; GO:0010052; GO:0010374					Plant cysteine rich small secretory peptide family, Epidermal patterning factor subfamily
105	C.cajan_19421	8.27957	12.5771	12.8292	2.64858	16.6876	19.3871	9.22643	19.6854	11.5116	26.025	24.9291	28.9054	22.138	14.2699	12.2278	18.1809	30.8884	25.6282	12.1424	10.6173	14.8134	8.33059	9.78748	15.2851	13.6624	11.9703	14.5733	4.71962	17.0393	3.45445	C.cajan_19421	C0LGT1	Probable LRR receptor-like serine/threonine-protein kinase At5g10290 (EC 2.7.11.1)	At5g10290 F18D22.60	Arabidopsis thaliana (Mouse-ear cress)	Active site (1); Binding site (1); Chain (1); Domain (1); Erroneous gene model prediction (1); Glycosylation (4); Modified residue (12); Nucleotide binding (1); Repeat (4); Sequence conflict (1); Signal peptide (1); Topological domain (2); Transmembrane (1)		SUBCELLULAR LOCATION: Cell membrane {ECO:0000250}; Single-pass type I membrane protein {ECO:0000250}.	protein serine/threonine kinase activity	ATP binding; protein serine/threonine kinase activity	integral component of membrane; plasma membrane	GO:0005524; GO:0016021; GO:0005886; GO:0004674					Protein kinase superfamily, Ser/Thr protein kinase family	IPR013320;IPR011009;IPR001611;IPR025875;IPR013210;IPR000719;IPR017441;IPR001245;IPR008271;
106	C.cajan_19424	33.5688	21.0304	18.156	30.6796	19.4296	19.6146	13.5349	14.634	20.0029	21.5283	22.8592	19.475	39.9397	109.368	39.9292	23.0507	22.0293	16.3851	31.7259	29.0065	22.989	29.3759	18.7293	45.4267	39.6803	26.0213	13.1446	31.3424	11.6489	55.7771	C.cajan_19424	Q8LAM0	Ubiquitin carboxyl-terminal hydrolase 4 (EC 3.4.19.12) (Deubiquitinating enzyme 4) (AtUBP4) (Ubiquitin thioesterase 4) (Ubiquitin-specific-processing protease 4)	UBP4 At2g22310 T26C19.3	Arabidopsis thaliana (Mouse-ear cress)	Active site (2); Chain (1); Domain (1); Initiator methionine (1); Lipidation (1); Motif (1); Mutagenesis (1); Sequence conflict (2)		SUBCELLULAR LOCATION: Nucleus {ECO:0000269|PubMed:9268021}.	cysteine-type peptidase activity; ubiquitin-dependent protein catabolic process; ubiquitinyl hydrolase activity	cysteine-type peptidase activity; ubiquitinyl hydrolase activity	nucleus	GO:0008234; GO:0005634; GO:0006511; GO:0036459			TISSUE SPECIFICITY: Constitutively and ubiquitously expressed. {ECO:0000269|PubMed:9268021}.		Peptidase C19 family	IPR018200;IPR001394;IPR028889;
107	C.cajan_19425	0.801366	65.841	90.173	35.4027	47.0074	54.4498	66.9768	71.2649	22.971	47.2071	7.38393	46.4883	8.14436	5.51942	6.37474	44.2129	174.787	29.6964	10.0203	3.02947	5.13039	2.11014	1.1688	5.35138	0.192637	3.55358	86.0278	5.29045	37.9683	5.78502	C.cajan_19425	C6TDK5	Uncharacterized protein		Glycine max (Soybean) (Glycine hispida)
108	C.cajan_19428	2.67426	20.1838	30.6389	17.6743	51.1941	16.2861	75.6214	53.6586	14.027	55.0937	29.9365	54.3322	26.3278	21.4046	34.2452	44.4702	60.9195	63.8017	32.6136	40.6013	27.6196	50.2111	17.9276	108.918	10.9596	28.1926	54.217	20.2981	78.7986	16.8701	C.cajan_19428	Q9LFU1	Asparagine synthetase [glutamine-hydrolyzing] 3 (EC 6.3.5.4) (Glutamine-dependent asparagine synthetase 3)	ASN3 At5g10240 F18D22.10 T31P16.230	Arabidopsis thaliana (Mouse-ear cress)	Active site (1); Binding site (3); Chain (1); Domain (2); Initiator methionine (1); Nucleotide binding (1); Region (2); Sequence conflict (3); Site (1)	PATHWAY: Amino-acid biosynthesis; L-asparagine biosynthesis.		asparagine biosynthetic process; asparagine synthase (glutamine-hydrolyzing) activity; aspartate-ammonia ligase activity; glutamine metabolic process; L-asparagine biosynthetic process	asparagine synthase (glutamine-hydrolyzing) activity; aspartate-ammonia ligase activity; ATP binding	cytosol	GO:0005524; GO:0070981; GO:0006529; GO:0004066; GO:0004071; GO:0005829; GO:0006541						IPR006426;IPR001962;IPR017932;IPR000583;IPR029055;IPR014729;
109	C.cajan_19438	0	0	0	0	0	0	0	0.0579082	0.0616396	0	0.0302041	23.5374	25.9191	313.319	36.7746	0	0	0.0455089	0	0	0	0	0	0	7.5978	8.28371	0	0	0.0662745	0	C.cajan_19438	Q9SIN1	Inactive TPR repeat-containing thioredoxin TTL3 (Tetratricopeptide repeat thioredoxin-like 3) (VH1-interacting TPR-containing protein)	TTL3 VIT At2g42580 F14N22.15	Arabidopsis thaliana (Mouse-ear cress)	Chain (1); Compositional bias (1); Domain (1); Modified residue (3); Repeat (7)			auxin-activated signaling pathway; brassinosteroid mediated signaling pathway; cell redox homeostasis; leaf vascular tissue pattern formation; response to osmotic stress			GO:0009734; GO:0009742; GO:0045454; GO:0010305; GO:0006970		INDUCTION: By salt treatment in cotyledons and cold stress in pollen. {ECO:0000269|PubMed:12805584, ECO:0000269|PubMed:22232384}.	TISSUE SPECIFICITY: Expressed in embryos and organ primordia in shoot and root. In primary and cauline leaves and petals, is expressed in hydathodes, guard cells, petiole cells and cells associated with differentiating vascular bundles. {ECO:0000269|PubMed:19000166, ECO:0000269|PubMed:22232384}.	DOMAIN: The thioredoxin domain is inactive. {ECO:0000269|PubMed:19000166}.		IPR012336;IPR013766;IPR013026;IPR011990;IPR001440;IPR019734;
110	C.cajan_19443	65.5353	109.386	149.849	84.1457	532.537	121.09	185.918	148.402	93.6234	168.995	534.011	205.223	200.089	947.037	414.228	214.288	139.03	461.869	307.298	167.849	972.238	881.732	2886.3	98.8993	428.805	400.858	454.458	365.356	1201.28	1048.92	C.cajan_19443	Q9SSV4	Inositol-3-phosphate synthase (MIP synthase) (EC 5.5.1.4) (Myo-inositol 1-phosphate synthase) (IPS) (MI-1-P synthase)	INPS1	Nicotiana paniculata	Chain (1)	PATHWAY: Polyol metabolism; myo-inositol biosynthesis; myo-inositol from D-glucose 6-phosphate: step 1/2.	SUBCELLULAR LOCATION: Cytoplasm {ECO:0000250}.	inositol-3-phosphate synthase activity; inositol biosynthetic process; phospholipid biosynthetic process	inositol-3-phosphate synthase activity	cytoplasm	GO:0005737; GO:0006021; GO:0004512; GO:0008654					Myo-inositol 1-phosphate synthase family	IPR002587;IPR013021;IPR016040;
111	C.cajan_19444	0	0.316899	0.323037	0.0698914	0	0	0	0.181114	0	0	0.699937	0.0797372	1.11433	4.89714	4.37783	0.5867	0.230298	0.279448	0.530397	0	0.595435	0.973671	3.88136	0.140948	1.3641	1.06268	0.304846	0.758689	1.84993	1.9187	C.cajan_19444	K7MPF3	Uncharacterized protein		Glycine max (Soybean) (Glycine hispida)													IPR006868;IPR006867;
112	C.cajan_19446	1.52259	0.142955	1.74001	0	10.6544	0.887221	25.3482	0.0614574	0.128315	57.6536	51.3945	13.3428	19.4319	53.6286	36.182	0.0938098	0.216776	52.9305	13.4348	39.395	19.5604	15.1864	18.5537	2.24489	22.0707	17.734	5.59348	9.4907	24.2223	0.315485	C.cajan_19446	Q8VZR7	Protein NRT1/ PTR FAMILY 5.1 (AtNPF5.1)	NPF5.1 At2g40460 T2P4.19	Arabidopsis thaliana (Mouse-ear cress)	Chain (1); Modified residue (1); Sequence conflict (1); Transmembrane (11)		SUBCELLULAR LOCATION: Membrane {ECO:0000250}; Multi-pass membrane protein {ECO:0000250}.	response to nematode; transporter activity	transporter activity	integral component of membrane	GO:0016021; GO:0009624; GO:0005215		INDUCTION: Down-regulated upon nematode infection. {ECO:0000269|PubMed:16478044}.	TISSUE SPECIFICITY: Expressed in flowers. Detected in stems, leaves and siliques. {ECO:0000269|PubMed:17481610}.		PTR2/POT transporter (TC 2.A.17) family	IPR016196;IPR000109;
113	C.cajan_19448	0	1.81994	2.01685	1.38764	1.04502	6.14498	5.45962	0.211625	2.54339	0	1.29363	2.03512	0.840421	1.94878	0.638206	5.58663	4.76495	1.31954	4.94196	0.852051	0	0	0	0	0	0	0	0.252039	1.74995	0.801848	C.cajan_19448	Q5W736	CBL-interacting protein kinase 18 (EC 2.7.11.1) (OsCIPK18)	CIPK18 Os05g0332300 LOC_Os05g26820 OJ1005_D04.11 OJ1675_H07.18	Oryza sativa subsp. japonica (Rice)	Active site (1); Binding site (1); Chain (1); Domain (2); Nucleotide binding (1); Region (2)			protein serine/threonine kinase activity; signal transduction	ATP binding; protein serine/threonine kinase activity		GO:0005524; GO:0004674; GO:0007165				DOMAIN: The activation loop within the kinase domain is the target of phosphorylation/activation by upstream protein kinases. The PPI motif mediates the interaction with the ABI (abscisic acid-insensitive) phosphatases (By similarity). {ECO:0000250}.	Protein kinase superfamily, CAMK Ser/Thr protein kinase family, SNF1 subfamily	IPR020636;IPR028375;IPR011009;IPR018451;IPR004041;IPR000719;IPR017441;IPR002290;IPR008271;
114	C.cajan_19452	0.0961234	0	0	0	0	0	0	0	0	0	0	0	0	0.0468879	0	0	0	0	0	0	0.013052	0	0.0161262	0	0.0322665	0.0579822	0.0169463	0	0	0.0549775	C.cajan_19452	Q9UR07	Transposon Tf2-11 polyprotein (Retrotransposable element Tf2 155 kDa protein)	Tf2-11 SPBC1289.17 SPBC8E4.11c	Schizosaccharomyces pombe (strain 972 / ATCC 24843) (Fission yeast)	Active site (1); Chain (1); Domain (3); Metal binding (5)			aspartic-type endopeptidase activity; DNA-directed DNA polymerase activity; DNA integration; DNA recombination; endonuclease activity; RNA-directed DNA polymerase activity	aspartic-type endopeptidase activity; DNA binding; DNA-directed DNA polymerase activity; endonuclease activity; metal ion binding; RNA binding; RNA-directed DNA polymerase activity	nucleus	GO:0003677; GO:0015074; GO:0006310; GO:0003887; GO:0003723; GO:0003964; GO:0004190; GO:0004519; GO:0046872; GO:0005634						IPR001969;IPR001584;IPR024648;IPR012337;IPR000477;
115	C.cajan_19453	0	3.2979	0.855872	8.43674	1.32589	0.877024	0.356455	2.40578	3.55193	3.8284	0	6.95322	0.263009	0.235824	0.200654	0.345948	0.809957	0.229406	0	0	0	0	0	0	0	0	1.07646	0.447189	0.911291	1.40688	C.cajan_19453	I1MYW7	Uncharacterized protein		Glycine max (Soybean) (Glycine hispida)
116	C.cajan_19454	2.41804	38.054	4.54478	2.36337	20.941	17.9927	6.88398	44.2284	27.0156	17.0633	8.86024	11.153	36.4067	23.3755	34.125	44.7138	44.2421	11.743	29.3952	26.691	6.30521	5.6006	3.7621	90.4232	69.7445	23.0303	6.89206	5.37836	9.90695	3.91815	C.cajan_19454	Q8VYW6	Gamma-glutamyltranspeptidase 1 (EC 2.3.2.2) (Gamma-glutamyltransferase 1) (Glutathione hydrolase 1) (EC 3.4.19.13)	GGT1 At4g39640 T19P19.30	Arabidopsis thaliana (Mouse-ear cress)	Active site (1); Binding site (5); Chain (1); Erroneous gene model prediction (2); Glycosylation (3); Region (2); Sequence conflict (1); Signal peptide (1)	PATHWAY: Sulfur metabolism; glutathione metabolism.	SUBCELLULAR LOCATION: Secreted, extracellular space, apoplast {ECO:0000269|PubMed:17316175}. Note=Associated with the plasma membrane and cell wall.	gamma-glutamyltransferase activity; glutathione catabolic process; glutathione gamma-glutamylcysteinyltransferase activity; glutathione hydrolase activity; response to oxidative stress	gamma-glutamyltransferase activity; glutathione gamma-glutamylcysteinyltransferase activity; glutathione hydrolase activity	apoplast; plant-type cell wall; plasmodesma	GO:0048046; GO:0003840; GO:0006751; GO:0016756; GO:0036374; GO:0009505; GO:0009506; GO:0006979		INDUCTION: By glutathione. {ECO:0000269|PubMed:20959624}.	TISSUE SPECIFICITY: Expressed in embryo, roots and leaves. In mature plants, expression is restricted to vascular tissues of roots, leaves, flowers and siliques. {ECO:0000269|PubMed:17316175, ECO:0000269|PubMed:17545509, ECO:0000269|PubMed:20959624}.		Gamma-glutamyltransferase family	IPR000101;IPR029055;
117	C.cajan_19456	64.3587	28.5712	27.7119	32.5647	25.7385	38.5006	29.2939	43.0207	31.7768	35.1511	32.369	47.3002	51.2628	151.446	85.9699	38.7535	43.1415	31.5481	44.0467	35.5462	40.0644	32.7961	30.4897	44.735	46.9343	38.9488	27.2952	49.5684	28.4956	75.1688	C.cajan_19456	P40318	ERAD-associated E3 ubiquitin-protein ligase DOA10 (EC 6.3.2.-)	SSM4 DOA10 YIL030C YI3299.01C YI9905.18C	Saccharomyces cerevisiae (strain ATCC 204508 / S288c) (Baker's yeast)	Beta strand (3); Chain (1); Compositional bias (4); Helix (1); Modified residue (1); Sequence conflict (4); Topological domain (15); Transmembrane (14); Zinc finger (1)	PATHWAY: Protein modification; protein ubiquitination.	SUBCELLULAR LOCATION: Endoplasmic reticulum membrane; Multi-pass membrane protein. Nucleus inner membrane; Multi-pass membrane protein.	ER-associated ubiquitin-dependent protein catabolic process; ligase activity; ubiquitin-protein transferase activity	ligase activity; ubiquitin-protein transferase activity; zinc ion binding	Doa10p ubiquitin ligase complex; integral component of endoplasmic reticulum membrane; nuclear envelope; nuclear inner membrane	GO:0000837; GO:0030433; GO:0030176; GO:0016874; GO:0005635; GO:0005637; GO:0004842; GO:0008270				DOMAIN: The RING-CH-type zinc finger domain is required for E3 ligase activity.	DOA10/MARCH6 family	IPR011016;IPR013083;
118	C.cajan_19457	33.8007	16.5453	58.3119	16.5015	18.1516	74.8846	6.37437	111.63	1032.93	30.1086	1.57848	15.9872	18.302	74.3909	111.717	28.5916	6.21132	0	526.328	102.647	184.113	90.1046	0.684785	364.52	7.32969	366.648	32.543	13.5552	5.49094	68.6467	C.cajan_19457	C6SZY7	Uncharacterized protein		Glycine max (Soybean) (Glycine hispida)
119	C.cajan_19462	48.9474	33.8128	55.6863	32.0396	3.04761	70.4282	14.2816	66.3512	46.8662	3.6315	24.7085	17.2992	19.1802	18.5171	25.5937	47.688	185.188	17.7066	51.0013	33.7909	32.6974	46.0615	54.8353	41.6085	15.8375	27.3202	18.709	29.482	25.2089	18.5635	C.cajan_19462	Q09851	NADPH-dependent 1-acyldihydroxyacetone phosphate reductase (ADR) (EC 1.1.1.101) (1-acyl DHAP reductase) (Acyl/alkyl DHAP reductase) (Acylglycerone-phosphate reductase)	ayr1 SPAC23D3.11	Schizosaccharomyces pombe (strain 972 / ATCC 24843) (Fission yeast)	Active site (1); Binding site (1); Chain (1); Nucleotide binding (1)		SUBCELLULAR LOCATION: Cytoplasm {ECO:0000269|PubMed:16823372}. Vacuole {ECO:0000269|PubMed:16823372}. Endoplasmic reticulum {ECO:0000269|PubMed:16823372}. Golgi apparatus {ECO:0000269|PubMed:16823372}.	acylglycerone-phosphate reductase activity; phosphatidic acid biosynthetic process	acylglycerone-phosphate reductase activity	cytoplasm; endoplasmic reticulum; fungal-type vacuole membrane; Golgi apparatus; mitochondrion	GO:0005794; GO:0000140; GO:0005737; GO:0005783; GO:0000329; GO:0005739; GO:0006654					Short-chain dehydrogenases/reductases (SDR) family	IPR002198;IPR002347;IPR016040;IPR020904;
120	C.cajan_19463	17.8193	22.3848	23.685	12.373	34.2221	15.233	23.6307	25.6457	30.7362	18.7681	37.837	43.193	36.3089	17.4742	45.6541	32.7183	35.2158	161.413	69.8527	50.379	52.9607	41.8879	36.7806	39.2856	22.9929	75.292	32.6318	41.3213	44.3472	19.7381	C.cajan_19463	Q09851	NADPH-dependent 1-acyldihydroxyacetone phosphate reductase (ADR) (EC 1.1.1.101) (1-acyl DHAP reductase) (Acyl/alkyl DHAP reductase) (Acylglycerone-phosphate reductase)	ayr1 SPAC23D3.11	Schizosaccharomyces pombe (strain 972 / ATCC 24843) (Fission yeast)	Active site (1); Binding site (1); Chain (1); Nucleotide binding (1)		SUBCELLULAR LOCATION: Cytoplasm {ECO:0000269|PubMed:16823372}. Vacuole {ECO:0000269|PubMed:16823372}. Endoplasmic reticulum {ECO:0000269|PubMed:16823372}. Golgi apparatus {ECO:0000269|PubMed:16823372}.	acylglycerone-phosphate reductase activity; phosphatidic acid biosynthetic process	acylglycerone-phosphate reductase activity	cytoplasm; endoplasmic reticulum; fungal-type vacuole membrane; Golgi apparatus; mitochondrion	GO:0005794; GO:0000140; GO:0005737; GO:0005783; GO:0000329; GO:0005739; GO:0006654					Short-chain dehydrogenases/reductases (SDR) family	IPR002198;IPR002347;IPR016040;IPR020904;
121	C.cajan_19468	30.0286	43.8713	40.1263	40.9338	24.4495	59.3887	12.0416	35.7225	43.957	24.9749	18.8786	31.3045	12.4042	31.2313	12.02	28.2921	35.4735	38.1791	12.2927	20.0748	14.9067	7.49866	8.32901	14.1598	10.3631	18.4508	16.4994	21.8168	20.6167	30.0697	C.cajan_19468	O22193	U-box domain-containing protein 4 (EC 6.3.2.-) (Plant U-box protein 4)	PUB4 At2g23140 T20D16.23	Arabidopsis thaliana (Mouse-ear cress)	Chain (1); Coiled coil (1); Compositional bias (1); Domain (1); Erroneous gene model prediction (2); Modified residue (1); Repeat (7)	PATHWAY: Protein modification; protein ubiquitination.		ligase activity; ubiquitin-protein transferase activity	ligase activity; ubiquitin-protein transferase activity		GO:0016874; GO:0004842						IPR011989;IPR016024;IPR000225;IPR003613;IPR013083;
122	C.cajan_19469	47.8432	8.5546	14.8895	15.8514	24.9614	10.1632	13.8796	12.1444	8.07006	18.1058	13.6461	12.0818	5.034	7.87839	10.6477	16.4367	10.0777	19.5852	23.7676	14.8988	24.4418	14.9557	15.4385	5.64675	6.9389	13.7337	11.2706	6.47019	6.98856	2.4958	C.cajan_19469	Q9LX20	Aspartic proteinase-like protein 1 (EC 3.4.23.-)	At5g10080 T31P16.70	Arabidopsis thaliana (Mouse-ear cress)	Active site (2); Chain (1); Compositional bias (3); Frameshift (1); Glycosylation (4); Lipidation (1); Propeptide (1); Signal peptide (1)		SUBCELLULAR LOCATION: Cell membrane; Lipid-anchor, GPI-anchor.	aspartic-type endopeptidase activity	aspartic-type endopeptidase activity	anchored component of membrane; anchored component of plasma membrane	GO:0031225; GO:0046658; GO:0004190					Peptidase A1 family	IPR001461;IPR001969;IPR021109;
123	C.cajan_19470	0.238134	0.190482	0	0	8.09976	0	1.81199	3.31306	0	0	2.3196	34.0996	4.65128	8.93139	0	0	3.17457	4.02882	45.844	13.5042	452.174	241.563	22.2794	0.193537	0	2.48535	4.48028	0.19433	68.9053	0	C.cajan_19470	Q9SZN7	Heavy metal-associated isoprenylated plant protein 26 (AtHIPP26) (Farnesylated protein 6) (AtFP6)	HIPP26 FP6 At4g38580 F20M13.140	Arabidopsis thaliana (Mouse-ear cress)	Chain (1); Domain (1); Lipidation (1); Metal binding (2); Modified residue (1); Mutagenesis (2); Propeptide (1); Sequence conflict (1)		SUBCELLULAR LOCATION: Nucleus membrane. Cell membrane. Note=PubMed:18974936 shows that isopernylation may be important for a speckle-like nuclear localization in a heterologous system, while PubMed:18823312 shows a plasma membrane localization.	heat acclimation; metal ion transport	metal ion binding	nucleus; plasma membrane; plasmodesma	GO:0010286; GO:0046872; GO:0030001; GO:0005634; GO:0005886; GO:0009506		INDUCTION: Up-regulated by cadmium and zinc, but not by lead or copper. Up-regulated by cold, drought and salt stress. Not induced by abscisic acid or by leaf senescence. {ECO:0000269|PubMed:18823312, ECO:0000269|PubMed:18974936}.	TISSUE SPECIFICITY: Expressed in roots, stems and flowers. Lower expression in siliques and leaves. Expressed in the vascular tissues. Detected in lateral roots, shoot apical meristem, petals of unopened flowers and weak expression in leaf vasculature. {ECO:0000269|PubMed:18823312, ECO:0000269|PubMed:18974936, ECO:0000269|PubMed:21072340}.			IPR006121;
124	C.cajan_19471	46.7356	37.1425	29.1754	70.8459	23.2877	34.1432	33.6601	35.2006	30.5629	22.5136	19.2466	23.9533	32.2926	30.0686	32.3675	32.4416	32.457	23.3367	20.4181	31.2659	32.248	42.0261	47.5495	51.1509	43.8833	38.1521	23.5656	40.9226	36.9106	45.0347	C.cajan_19471	Q8K2L8	Trafficking protein particle complex subunit 12 (Tetratricopeptide repeat protein 15) (TPR repeat protein 15)	Trappc12 Ttc15	Mus musculus (Mouse)	Chain (1); Erroneous initiation (1); Modified residue (5); Repeat (4); Sequence conflict (3)		SUBCELLULAR LOCATION: Endoplasmic reticulum-Golgi intermediate compartment {ECO:0000250}.	vesicle-mediated transport			GO:0016192						IPR013026;IPR011990;IPR019734;
125	C.cajan_19472	0.350122	7.3739	1.82671	1.81452	5.90609	2.58251	1.36145	3.26878	2.58298	2.91922	0.906156	1.28319	0.322954	0.11801	1.64598	2.40106	3.03809	0.911704	4.74335	0.0644489	1.44585	6.11935	0.29064	4.55803	0.167331	0.667075	1.08773	0.260425	0.658251	0.231641	C.cajan_19472	E9L7A5	Bifunctional aspartate aminotransferase and glutamate/aspartate-prephenate aminotransferase (PhPPA-AT) (EC 2.6.1.1) (EC 2.6.1.78) (EC 2.6.1.79)		Petunia hybrida (Petunia)	Binding site (4); Chain (1); Modified residue (1); Transit peptide (1)	PATHWAY: Amino-acid biosynthesis; L-phenylalanine biosynthesis; L-arogenate from prephenate (L-Asp route): step 1/1.; PATHWAY: Amino-acid biosynthesis; L-phenylalanine biosynthesis; L-arogenate from prephenate (L-Glu route): step 1/1.	SUBCELLULAR LOCATION: Plastid, chloroplast {ECO:0000305}.	aromatic amino acid family biosynthetic process, prephenate pathway; aspartate-prephenate aminotransferase activity; glutamate-prephenate aminotransferase activity; L-aspartate:2-oxoglutarate aminotransferase activity; L-phenylalanine:2-oxoglutarate aminotransferase activity; L-phenylalanine biosynthetic process	aspartate-prephenate aminotransferase activity; glutamate-prephenate aminotransferase activity; identical protein binding; L-aspartate:2-oxoglutarate aminotransferase activity; L-phenylalanine:2-oxoglutarate aminotransferase activity; pyridoxal phosphate binding	chloroplast	GO:0004069; GO:0009094; GO:0080130; GO:0009095; GO:0033853; GO:0009507; GO:0033854; GO:0042802; GO:0030170			TISSUE SPECIFICITY: Expressed in flowers, pistils, stamens, ovaries and at lower levels in leaves and sepals. {ECO:0000269|PubMed:21102469}.		Class-I pyridoxal-phosphate-dependent aminotransferase family	IPR004839;IPR004838;IPR015424;IPR015421;IPR015422;
126	C.cajan_19480	91.202	21.3513	46.9093	31.1053	81.4785	26.2824	63.1596	70.3688	47.1252	52.1252	46.42	20.678	104.746	39.4719	128.04	27.4695	27.118	27.463	148.684	123.239	95.2561	110.739	116.784	66.4322	98.3267	121.349	68.4118	145.237	37.7096	50.6806	C.cajan_19480	K7MPL7	Uncharacterized protein		Glycine max (Soybean) (Glycine hispida)													IPR000008;
127	C.cajan_19481	9.57621	1.47075	0.792327	0.16503	0.786651	2.95048	0.321939	0	0.464297	0	0	24.2542	73.0464	2.9985	0.648176	3.16696	0	2.2989	7.32002	5.43944	1.32945	0.28269	0.0800262	2.86144	0.811249	131.694	0	2.23311	12.0586	0	C.cajan_19481	Q9FF86	BAHD acyltransferase DCR (EC 2.3.1.-) (Protein DEFECTIVE IN CUTICULAR RIDGES) (Protein PERMEABLE LEAVES 3)	DCR PEL3 At5g23940 MRO11.2	Arabidopsis thaliana (Mouse-ear cress)	Active site (2); Chain (1); Compositional bias (1)		SUBCELLULAR LOCATION: Cytoplasm, cytosol {ECO:0000269|PubMed:19626137, ECO:0000269|PubMed:19828672}.	cutin biosynthetic process; epidermis morphogenesis; localization; transferase activity, transferring acyl groups other than amino-acyl groups; trichome morphogenesis	transferase activity, transferring acyl groups other than amino-acyl groups	cytoplasm	GO:0010143; GO:0005737; GO:0048730; GO:0051179; GO:0016747; GO:0010090	DEVELOPMENTAL STAGE: Expressed in all 3 inner integumenta layers and 2 outer integument layers in young seeds, but specifically restricted to the inner integumenta in mature seeds. {ECO:0000269|PubMed:19828672}.		TISSUE SPECIFICITY: Expressed in root caps and lateral root emerging sites, in trichomes, in epidermis in stems, sepals and anther filaments, and in polen grains and torpedo stage seeds. {ECO:0000269|PubMed:19828672}.		Plant acyltransferase family	IPR023213;IPR003480;
128	C.cajan_19488	0.723937	20.8185	6.94715	4.25442	8.4513	17.0253	20.8016	11.3434	11.3943	10.5148	1.68658	16.7914	25.4258	17.4901	19.3863	13.6127	3.51042	2.42231	5.8293	1.92236	4.14785	41.7193	1.24716	2.88566	99.9336	74.4025	12.0154	1.18515	1.8052	0.40957	C.cajan_19488	Q9FEL8	Auxin transporter-like protein 1 (AUX1-like protein 1) (MtLAX1)	LAX1	Medicago truncatula (Barrel medic) (Medicago tribuloides)	Chain (1); Glycosylation (1); Topological domain (12); Transmembrane (11)		SUBCELLULAR LOCATION: Cell membrane {ECO:0000250}; Multi-pass membrane protein {ECO:0000250}.	amino acid transport; auxin-activated signaling pathway; symporter activity	symporter activity	integral component of membrane; plasma membrane	GO:0006865; GO:0009734; GO:0016021; GO:0005886; GO:0015293	DEVELOPMENTAL STAGE: In primary roots, mostly localized in tips and to a lower extent in vasculature of older regions. In root tips, mostly expressed in the central tissues of the elongating zone (developing vasculature), in the starch-filled cells of the root cap and in some cortical cells. During lateral root development, striking expression in the proximal region of the primordium, close to th…	INDUCTION: Transient induction in roots by S.meliloti. {ECO:0000269|PubMed:11277424}.	TISSUE SPECIFICITY: Shoots and roots of nodulating plants. Higher levels in roots, flowers and stems, lower in nodules, leaves, petioles and shoot apices. {ECO:0000269|PubMed:11277424, ECO:0000269|PubMed:15375694}.		Amino acid/polyamine transporter 2 family, Amino acid/auxin permease (AAAP) (TC 2.A.18.1) subfamily	IPR013057;
129	C.cajan_19489	0.669571	4.85239	3.69694	6.75861	12.1588	3.57111	8.85527	1.49777	2.35855	9.08899	0.951302	10.0563	5.07311	19.0208	11.4535	1.17358	0.582285	6.79695	0.74766	0.190453	0.228448	0.343428	0.0894038	0.244444	0.382145	3.60318	4.47497	0.965807	6.58563	0.262436	C.cajan_19489	P32068	Anthranilate synthase alpha subunit 1, chloroplastic (EC 4.1.3.27) (Anthranilate synthase component 1-1) (Anthranilate synthase component I-1) (Protein A-METHYL TRYPTOPHAN RESISTANT 1) (Protein JASMONATE-INDUCED DEFECTIVE LATERAL ROOT 1) (Protein TRYPTOPHAN BIOSYNTHESIS 5) (Protein WEAK ETHYLENE INSENSITIVE 2)	ASA1 AMT1 JDL1 TRP5 WEI2 At5g05730 MJJ3.14	Arabidopsis thaliana (Mouse-ear cress)	Chain (1); Frameshift (1); Mutagenesis (1); Sequence conflict (2); Transit peptide (1)	PATHWAY: Amino-acid biosynthesis; L-tryptophan biosynthesis; L-tryptophan from chorismate: step 1/5.	SUBCELLULAR LOCATION: Plastid, chloroplast {ECO:0000305}.	anthranilate synthase activity; regulation of auxin biosynthetic process; tryptophan biosynthetic process	anthranilate synthase activity	chloroplast	GO:0004049; GO:0009507; GO:0010600; GO:0000162		INDUCTION: By ethylene, methyl jasmonate (MeJa), wounding and infection by a virulent strain of P.syringae pv maculicola. {ECO:0000269|PubMed:1392592, ECO:0000269|PubMed:15980261, ECO:0000269|PubMed:19435934}.	TISSUE SPECIFICITY: Expressed in the central cylinder of mature primary root zones, including pericycle and early lateral root primordia, and vasculature of cotyledons. {ECO:0000269|PubMed:18435826}.		Anthranilate synthase component I family	IPR005801;IPR019999;IPR006805;IPR005256;IPR015890;
130	C.cajan_19495	50.7024	41.5879	43.6772	45.7042	30.1513	38.516	27.8482	24	25.5837	30.2922	28.3301	37.5232	37.8205	34.6493	37.1899	34.2346	29.8127	33.4285	27.7407	24.2901	25.1381	27.9094	24.6734	15.2937	31.9947	30.2405	26.7654	35.1037	38.2545	43.3225	C.cajan_19495	Q9ZT48	Arginyl-tRNA--protein transferase 1 (Arginyltransferase 1) (R-transferase 1) (EC 2.3.2.8) (Arginine-tRNA--protein transferase 1)	ATE1 At5g05700 MJJ3.10	Arabidopsis thaliana (Mouse-ear cress)	Chain (1); Sequence conflict (1)			arginyltransferase activity; leaf senescence; protein arginylation; regulation of lipid catabolic process; regulation of seed germination; response to abscisic acid	arginyltransferase activity		GO:0004057; GO:0010150; GO:0016598; GO:0050994; GO:0010029; GO:0009737					R-transferase family	IPR016181;IPR017137;IPR007472;IPR007471;
131	C.cajan_19499	2.7012	17.6686	8.04622	17.0355	17.0579	2.15458	14.0364	2.86618	7.85472	33.2405	81.6261	23.4418	9.97913	3.22117	5.92204	5.73187	5.41989	9.58862	14.3355	16.3783	79.2028	55.205	44.3262	4.96457	2.78221	11.8391	12.4587	12.0521	6.91851	27.6408	C.cajan_19499	Q42569	Cytochrome P450 90A1 (EC 1.14.-.-)	CYP90A1 CPD CYP90 At5g05690 MJJ3.9	Arabidopsis thaliana (Mouse-ear cress)	Chain (1); Metal binding (1); Transmembrane (1)		SUBCELLULAR LOCATION: Membrane {ECO:0000305}; Single-pass membrane protein {ECO:0000305}.	anther wall tapetum cell differentiation; brassinosteroid biosynthetic process; brassinosteroid homeostasis; monooxygenase activity; oxidoreductase activity, acting on paired donors, with incorporation or reduction of molecular oxygen; pollen exine formation; positive regulation of flower development; response to UV-B	heme binding; iron ion binding; monooxygenase activity; oxidoreductase activity, acting on paired donors, with incorporation or reduction of molecular oxygen	integral component of membrane	GO:0048657; GO:0016132; GO:0010268; GO:0020037; GO:0016021; GO:0005506; GO:0004497; GO:0016705; GO:0010584; GO:0009911; GO:0010224					Cytochrome P450 family	IPR001128;IPR017972;IPR002401;
132	C.cajan_19502	4.72017	15.2112	9.00072	18.758	9.63417	7.28539	10.7024	6.47579	10.066	15.4333	5.54844	17.1943	24.1627	19.9807	17.2824	11.6782	10.903	11.0355	7.7072	10.8385	6.62968	9.92294	8.48043	32.7349	26.2226	14.9867	9.65409	6.99361	8.64968	5.85968	C.cajan_19502	O04212	Putative ABC1 protein At2g40090	At2g40090 T28M21.25	Arabidopsis thaliana (Mouse-ear cress)	Chain (1); Sequence conflict (1); Signal peptide (1)			transferase activity, transferring phosphorus-containing groups; transport; transporter activity	transferase activity, transferring phosphorus-containing groups; transporter activity		GO:0016772; GO:0006810; GO:0005215					Protein kinase superfamily, ADCK protein kinase family	IPR011009;IPR004147;
133	C.cajan_19506	12.5146	14.6089	50.0788	55.1306	42.99	8.14735	94.2927	12.7567	18.4423	76.2094	30.898	82.253	47.3224	27.8618	38.3928	12.5637	7.64415	29.608	35.0293	14.0723	31.1603	25.6658	26.1619	14.3739	40.1656	22.9742	63.6289	14.2988	29.1982	9.72607	C.cajan_19506	Q9SRM5	GDSL esterase/lipase CPRD49 (EC 3.1.1.-) (Extracellular lipase CPRD49)	CPRD49 At3g11210 F11B9.13 F9F8.1	Arabidopsis thaliana (Mouse-ear cress)	Active site (2); Chain (1); Glycosylation (3); Sequence conflict (1); Signal peptide (1)		SUBCELLULAR LOCATION: Secreted {ECO:0000305}.	hydrolase activity, acting on ester bonds; lipid catabolic process	hydrolase activity, acting on ester bonds	apoplast	GO:0048046; GO:0016788; GO:0016042			TISSUE SPECIFICITY: Specifically expressed in anthers (stages 8-12). {ECO:0000269|PubMed:16055634}.		'GDSL' lipolytic enzyme family	IPR001087;IPR013831;
134	C.cajan_19508	0.660977	9.77847	9.31564	11.7971	4.18418	5.84694	20.8296	3.75069	4.45673	6.14575	1.24604	4.35423	4.69981	5.66186	4.30889	2.81782	5.53691	3.86942	1.3665	2.06298	0.579991	1.14178	0.242142	7.00214	1.53926	1.35561	10.2778	1.08091	8.07409	0.743875	C.cajan_19508	Q0UPV4	DNA replication complex GINS protein PSF3	PSF3 SNOG_06210	Phaeosphaeria nodorum (strain SN15 / ATCC MYA-4574 / FGSC 10173) (Glume blotch fungus) (Septoria nodorum)	Chain (1)		SUBCELLULAR LOCATION: Nucleus {ECO:0000250}.	DNA replication		nucleus	GO:0006260; GO:0005634					GINS3/PSF3 family	IPR021151;IPR010492;
135	C.cajan_19509	7.68358	5.95919	0.675192	4.38104	1.46892	2.26644	5.68643	9.30251	24.862	86.0867	21.3107	6.96113	46.6397	22.5942	16.1281	5.01111	3.55923	6.87286	1.66228	1.20444	0.157973	1.47818	2.33551	2.29188	16.7765	3.86583	2.08114	11.7136	1.13873	14.0601	C.cajan_19509	O04211	Protein EARLY FLOWERING 4 (Protein ARRHYTHMIC 44)	ELF4 ARR08 ARR16 ARR19 ARR44 ARR80 At2g40080 T28M21.24	Arabidopsis thaliana (Mouse-ear cress)	Chain (1); Modified residue (1); Mutagenesis (10)		SUBCELLULAR LOCATION: Nucleus {ECO:0000269|PubMed:14605220, ECO:0000269|PubMed:22327739}. Note=Diffuse distribution. Targeted to nuclear bodies after interaction with ELF3 (PubMed:22327739). {ECO:0000269|PubMed:22327739}.	entrainment of circadian clock; flower development; photoperiodism; photoperiodism, flowering; positive regulation of circadian rhythm; red, far-red light phototransduction; red or far-red light signaling pathway; regulation of flower development; response to karrikin; response to red light; rhythmic process	protein homodimerization activity	nucleus	GO:0009649; GO:0009908; GO:0005634; GO:0009648; GO:0048573; GO:0042753; GO:0042803; GO:0010017; GO:0009585; GO:0009909; GO:0080167; GO:0010114; GO:0048511		INDUCTION: Follows a light-dependent circadian-regulated expression with a peak in the evening, about 12 hours after dawn. Induced in seedlings and roots by continuous far-red light (FRc) via the phyA signaling pathway and by continuous red light (Rc) via the phyB signaling pathway. This light-mediated induction is repressed by ELF3, CCA1 and LHY. {ECO:0000269|PubMed:14605220, ECO:0000269|PubMed:…			EARLY FLOWERING 4 family	IPR009741;
136	C.cajan_19514	6.15338	7.50926	4.65989	0.970611	16.1736	9.58929	5.29058	30.9008	49.1283	17.7997	17.6343	8.97936	17.7178	32.4405	22.457	20.0558	1.82622	12.9462	59.9967	123.489	93.0765	65.9289	97.9273	367.868	47.4674	131.151	11.7705	35.0321	10.5982	16.0034	C.cajan_19514	Q39033	Phosphoinositide phospholipase C 2 (EC 3.1.4.11) (Phosphoinositide phospholipase PLC2) (AtPLC2) (PI-PLC2)	PLC2 At3g08510 T8G24.4	Arabidopsis thaliana (Mouse-ear cress)	Active site (2); Chain (1); Compositional bias (1); Domain (4); Erroneous termination (1)		SUBCELLULAR LOCATION: Cell membrane {ECO:0000269|PubMed:11377433}; Peripheral membrane protein {ECO:0000269|PubMed:11377433}.	intracellular signal transduction; lipid catabolic process; phosphatidylinositol phospholipase C activity; signal transducer activity	calcium ion binding; phosphatidylinositol phospholipase C activity; signal transducer activity	plasma membrane	GO:0005509; GO:0035556; GO:0016042; GO:0004435; GO:0005886; GO:0004871		INDUCTION: Not induced by environmental stresses such as dehydration, salinity and low temperature.	TISSUE SPECIFICITY: Expressed in roots, shoots, leaves and flowers. {ECO:0000269|PubMed:9177324, ECO:0000269|Ref.10}.	DOMAIN: Amino acids 23-36 of the EF-hand-like domain are necessary catalysis but not for binding to lipid vesicles.		IPR000008;IPR011992;IPR001192;IPR017946;IPR015359;IPR000909;IPR001711;
137	C.cajan_19515	9.45264	7.22462	8.34108	11.7491	5.53622	6.78949	12.0596	12.3914	8.77532	7.03831	5.66189	8.45855	5.69506	6.96279	6.51236	7.79629	5.91574	10.3804	6.25274	10.366	7.27108	7.02885	8.09594	15.7705	6.291	7.11035	8.28671	6.89103	11.069	5.86155	C.cajan_19515	Q9FFK8	NF-X1-type zinc finger protein NFXL2 (AtNFXL2) (EC 6.3.2.-) (Protein EARLY BIRD)	NFXL2 EBI At5g05660 MJJ3.6	Arabidopsis thaliana (Mouse-ear cress)	Alternative sequence (3); Chain (1); Compositional bias (2); Erroneous gene model prediction (1); Erroneous initiation (1); Frameshift (1); Mutagenesis (1); Sequence conflict (4); Transmembrane (1); Zinc finger (12)	PATHWAY: Protein modification; protein ubiquitination.	SUBCELLULAR LOCATION: Nucleus {ECO:0000269|PubMed:22073231}. Membrane {ECO:0000305}; Single-pass membrane protein {ECO:0000305}.	ligase activity; protein ubiquitination; regulation of hydrogen peroxide metabolic process; response to salt stress; rhythmic process; sequence-specific DNA binding transcription factor activity	ligase activity; sequence-specific DNA binding transcription factor activity; zinc ion binding	integral component of membrane; nucleus	GO:0016021; GO:0016874; GO:0005634; GO:0016567; GO:0010310; GO:0009651; GO:0048511; GO:0003700; GO:0008270		INDUCTION: Circadian-regulation with a peak of expression at or before dawn. Not regulated by biotic and abiotic stresses, by light and nutrient conditions or upon treatment with elicitors, chemicals, abscisic acid or phytohormones. {ECO:0000269|PubMed:21300918, ECO:0000269|PubMed:22073231}.	TISSUE SPECIFICITY: Constitutively expressed in mesophyll and guard cells. {ECO:0000269|PubMed:22073231}.	DOMAIN: The RING-type zinc finger domain interacts with an ubiquitin-conjugating enzyme (E2) and facilitates ubiquitination. {ECO:0000250}.	NFX1 family	IPR019786;IPR000967;IPR001841;
138	C.cajan_19518	0.21408	0	0	0	0	0.306536	0	0	0.355371	0	0.371867	0	0	0	0	0.124911	0	0	0	0.315427	0.190407	0	0.30686	0.922037	0.03771	0.293504	0	0	0.110592	0	C.cajan_19518	P10978	Retrovirus-related Pol polyprotein from transposon TNT 1-94 [Includes: Protease (EC 3.4.23.-); Reverse transcriptase (EC 2.7.7.49); Endonuclease]		Nicotiana tabacum (Common tobacco)	Active site (1); Chain (1); Domain (1); Zinc finger (1)			aspartic-type endopeptidase activity; DNA integration; endonuclease activity; RNA-directed DNA polymerase activity	aspartic-type endopeptidase activity; endonuclease activity; nucleic acid binding; RNA-directed DNA polymerase activity; zinc ion binding		GO:0015074; GO:0003964; GO:0004190; GO:0004519; GO:0003676; GO:0008270						IPR025724;IPR001584;IPR018061;IPR012337;IPR013103;IPR001878;
139	C.cajan_19520	0	0	0	0	0	0	0	11.5693	0	0	0	0	0	0	0	0.516903	68.4713	0	0	0.106473	0	0.0316729	0	0.0275527	0	0.0299142	0	0	0	0	C.cajan_19520	Q9M331	Protein NRT1/ PTR FAMILY 5.7 (AtNPF5.7)	NPF5.7 At3g53960 F5K20.260	Arabidopsis thaliana (Mouse-ear cress)	Chain (1); Erroneous gene model prediction (1); Modified residue (1); Sequence caution (1); Transmembrane (12)		SUBCELLULAR LOCATION: Membrane {ECO:0000250}; Multi-pass membrane protein {ECO:0000250}.	oligopeptide transport; transporter activity	transporter activity	integral component of membrane; plasma membrane	GO:0016021; GO:0006857; GO:0005886; GO:0005215			TISSUE SPECIFICITY: Expressed in shoots, stems, leaves and flowers. {ECO:0000269|PubMed:17481610}.		PTR2/POT transporter (TC 2.A.17) family	IPR016196;IPR000109;IPR018456;
140	C.cajan_19522	2.57285	10.0689	4.46783	6.90083	9.15347	8.19908	5.27787	5.8074	6.58524	4.76858	5.43081	6.08156	4.04558	4.59536	4.5729	2.83563	8.62671	7.99135	9.49348	5.94869	6.31074	6.25807	5.85516	2.69804	2.30835	2.82746	5.29451	6.10058	7.43503	4.72739	C.cajan_19522	F4K2A1	Folylpolyglutamate synthase (EC 6.3.2.17) (DHFS-FPGS homolog B) (Folylpoly-gamma-glutamate synthetase) (FPGS) (Tetrahydrofolylpolyglutamate synthase) (Tetrahydrofolate synthase)	FPGS1 ATDFB DFB FPGS2 FPGSB At5g05980 K18J17.17	Arabidopsis thaliana (Mouse-ear cress)	Alternative sequence (1); Chain (1); Erroneous gene model prediction (1); Sequence conflict (1)	PATHWAY: Cofactor biosynthesis; tetrahydrofolylpolyglutamate biosynthesis. {ECO:0000250|UniProtKB:Q05932}.	SUBCELLULAR LOCATION: Plastid, chloroplast {ECO:0000269|PubMed:11752472}.	one-carbon metabolic process; root development; root hair elongation; root meristem growth; tetrahydrofolylpolyglutamate biosynthetic process; tetrahydrofolylpolyglutamate synthase activity	ATP binding; tetrahydrofolylpolyglutamate synthase activity	chloroplast; cytosol	GO:0005524; GO:0009507; GO:0005829; GO:0006730; GO:0048364; GO:0048767; GO:0010449; GO:0046901; GO:0004326			TISSUE SPECIFICITY: Expressed in both shoots and roots, but expression in roots is higher compared with shoots. Distinct expression in the quiescent center (QC) region of the root tip. Also expressed in vascular tissues of the cotyledons and hypocotyls, and the first true leaves of 7 days old seedlings. {ECO:0000269|PubMed:21233333}.		Folylpolyglutamate synthase family	IPR001645;IPR018109;IPR023600;IPR004101;IPR013221;
141	C.cajan_19534	0.812553	1.16397	2.05832	1.81102	4.63668	1.62103	3.61511	5.76592	3.28118	3.95485	10.1609	3.10138	1.79562	1.62749	0.55718	4.39993	3.93358	4.68636	10.2982	7.04225	6.81201	2.49022	4.48674	51.14	1.13118	3.26444	12.2613	6.50645	6.32759	4.60381	C.cajan_19534	O04195	Uncharacterized protein At2g39920	At2g39920 T28M21.8	Arabidopsis thaliana (Mouse-ear cress)	Chain (1); Transmembrane (1)		SUBCELLULAR LOCATION: Membrane {ECO:0000305}; Single-pass membrane protein {ECO:0000305}.	acid phosphatase activity; response to cadmium ion	acid phosphatase activity	integral component of membrane	GO:0003993; GO:0016021; GO:0046686					APS1/VSP family	IPR005519;IPR023214;
142	C.cajan_19538	35.5939	167.841	159.443	154.988	78.9153	208.657	154.081	47.8471	143.014	135.092	48.9729	79.8438	69.6418	67.8744	131.523	111.621	124.717	92.808	73.7844	45.0524	20.3982	16.5829	7.85239	90.1901	17.8357	30.1664	72.0138	40.4933	74.6432	37.5343	C.cajan_19538	P29675	Pollen-specific protein SF3	SF3	Helianthus annuus (Common sunflower)	Chain (1); Domain (2)				zinc ion binding		GO:0008270			TISSUE SPECIFICITY: Pollen.			IPR001781;
143	C.cajan_19539	12.0803	6.36348	5.33158	5.87108	6.13074	7.71984	10.3449	10.6318	6.73062	5.34232	5.61756	4.44998	8.16017	8.7055	10.2315	5.60305	10.3644	8.18943	5.43123	4.95165	5.00892	5.03662	8.30691	3.83268	7.02452	5.42202	5.49952	6.10549	7.10771	5.59296	C.cajan_19539	Q8GXP4	Uncharacterized protein At2g39910	At2g39910 T28M21.7	Arabidopsis thaliana (Mouse-ear cress)	Chain (1); Erroneous initiation (2); Sequence conflict (2)												IPR011989;IPR016024;IPR018870;
144	C.cajan_19541	20.7047	99.0689	34.6122	77.3389	46.1815	61.4838	55.857	105.866	129.968	175.73	35.9695	50.2371	37.9662	74.9288	54.1513	217.836	59.0529	40.0541	38.6729	38.6589	15.3374	29.9859	11.0029	447.064	27.2185	97.0969	14.4596	14.52	40.8899	5.9469	C.cajan_19541	Q5XF09	Probable sugar phosphate/phosphate translocator At3g11320	At3g11320 F11B9.28	Arabidopsis thaliana (Mouse-ear cress)	Chain (1); Domain (1); Erroneous gene model prediction (1); Transmembrane (10)		SUBCELLULAR LOCATION: Membrane {ECO:0000305}; Multi-pass membrane protein {ECO:0000305}.	carbohydrate transport		endoplasmic reticulum; Golgi apparatus; integral component of membrane	GO:0005794; GO:0008643; GO:0005783; GO:0016021					TPT transporter family, TPT (TC 2.A.7.9) subfamily	IPR000620;IPR004853;
145	C.cajan_19542	53.45	35.4423	41.5336	38.1608	67.4537	42.7837	33.1977	43.8586	74.5245	62.8585	137.695	76.4155	93.0324	146.577	97.6432	61.7767	67.4443	42.6753	59.5139	44.1525	30.4997	48.3883	65.2402	57.0521	34.4336	31.863	21.1763	22.5384	18.1777	30.1895	C.cajan_19542	Q4VBI2	Immediate early response 3-interacting protein 1	ier3ip1 zgc:112367	Danio rerio (Zebrafish) (Brachydanio rerio)	Chain (1); Transmembrane (2)		SUBCELLULAR LOCATION: Endoplasmic reticulum membrane {ECO:0000250}; Multi-pass membrane protein {ECO:0000250}.			endoplasmic reticulum; integral component of membrane	GO:0005783; GO:0016021					YOS1 family	IPR013880;
146	C.cajan_19544	0	0	0	0	0	0	0	0	0	0	0	0.611455	0.13019	2.12962	0.23951	0	0	0.317331	0	0	0	0	0	0	0	0.0375613	0	0	0.515831	0	C.cajan_19544	P10978	Retrovirus-related Pol polyprotein from transposon TNT 1-94 [Includes: Protease (EC 3.4.23.-); Reverse transcriptase (EC 2.7.7.49); Endonuclease]		Nicotiana tabacum (Common tobacco)	Active site (1); Chain (1); Domain (1); Zinc finger (1)			aspartic-type endopeptidase activity; DNA integration; endonuclease activity; RNA-directed DNA polymerase activity	aspartic-type endopeptidase activity; endonuclease activity; nucleic acid binding; RNA-directed DNA polymerase activity; zinc ion binding		GO:0015074; GO:0003964; GO:0004190; GO:0004519; GO:0003676; GO:0008270						IPR025724;IPR001584;IPR018061;IPR012337;IPR013103;IPR001878;
147	C.cajan_19553	0	0	0.299729	2.23776	0.367409	0	0	0.0941955	0	0	1.16646	3.86825	2.18997	0	0.407873	0	0.180306	5.11307	0.747695	2.55839	5.95814	10.8152	19.4749	0.28447	6.99754	3.4732	1.33898	10.1538	14.68	6.25218	C.cajan_19553	P81393	Myb-related protein 308	MYB308	Antirrhinum majus (Garden snapdragon)	Chain (1); DNA binding (2); Domain (2)		SUBCELLULAR LOCATION: Nucleus {ECO:0000250|UniProtKB:Q9FJA2, ECO:0000255|PROSITE-ProRule:PRU00625}.	regulation of transcription, DNA-templated; transcription, DNA-templated	chromatin binding; DNA binding	nucleus	GO:0003677; GO:0003682; GO:0005634; GO:0006355; GO:0006351	DEVELOPMENTAL STAGE: Expression in flowers increases as the flowers develop. {ECO:0000269|PubMed:1840903}.		TISSUE SPECIFICITY: Expressed in roots, stems, leaves, seed pods and flowers. {ECO:0000269|PubMed:1840903}.			IPR009057;IPR017930;IPR001005;
148	C.cajan_19557	0	1.45383	1.39462	0.350408	5.48231	0.491868	0	6.13507	6.90474	2.06661	1.44424	0.112293	0.432388	0.558786	4.59623	3.48229	11.3022	1.48609	19.0663	55.2587	4.28155	7.07147	4.15421	76.1538	0.104997	1.52146	0.998075	4.39119	3.37934	0.779569	C.cajan_19557	Q6NLC8	Uncharacterized protein At1g66480	At1g66480 F28G11.8	Arabidopsis thaliana (Mouse-ear cress)	Alternative sequence (2); Chain (1); Erroneous gene model prediction (1); Sequence conflict (1)					plasma membrane	GO:0005886						IPR025322;
149	C.cajan_19561	12.0957	4.05177	2.62909	1.36606	28.8407	2.26756	2.17443	0	6.69631	31.5759	6.68335	5.81895	13.5477	18.2756	12.4171	2.02718	0.321163	4.01961	10.8815	18.154	5.47248	3.80369	6.64592	1.46964	20.217	15.9573	0.357412	4.5758	0.883998	0.578138	C.cajan_19561	K7LRI9	Uncharacterized protein		Glycine max (Soybean) (Glycine hispida)
150	C.cajan_19570	28.4628	11.3182	11.1973	16.926	7.00966	9.8343	11.4958	12.889	8.04119	6.98285	13.0795	8.2782	14.4163	14.7134	10.2186	13.6473	14.1981	7.56497	7.477	14.243	16.7375	24.9875	27.9827	27.8501	21.9751	17.7491	10.9999	29.333	10.8389	37.4639	C.cajan_19570	Q9FVX2	Pentatricopeptide repeat-containing protein At1g77360, mitochondrial	At1g77360 F2P24.7	Arabidopsis thaliana (Mouse-ear cress)	Chain (1); Erroneous initiation (1); Repeat (10); Transit peptide (1)		SUBCELLULAR LOCATION: Mitochondrion {ECO:0000305}.			mitochondrion	GO:0005739					PPR family, P subfamily	IPR002885;IPR011990;
151	C.cajan_19572	1.92957	10.847	23.4396	13.2014	9.65206	11.6952	15.9561	10.0452	11.7558	12.2871	6.9119	15.7742	43.5089	113.883	45.9953	5.97807	13.7235	9.93081	16.4824	11.6755	10.2042	2.96965	4.07817	1.06145	49.9248	15.8741	12.5207	11.236	16.9388	28.3558	C.cajan_19572	Q9CAL8	Proline-rich receptor-like protein kinase PERK13 (EC 2.7.11.1) (Proline-rich extensin-like receptor kinase 13) (AtPERK13) (Protein ROOT HAIR SPECIFIC 10)	PERK13 RHS10 At1g70460 F24J13.3	Arabidopsis thaliana (Mouse-ear cress)	Active site (1); Binding site (1); Chain (1); Compositional bias (1); Domain (1); Frameshift (1); Glycosylation (1); Modified residue (1); Nucleotide binding (1); Sequence conflict (3); Topological domain (2); Transmembrane (1)		SUBCELLULAR LOCATION: Cell membrane {ECO:0000269|Ref.7}; Single-pass membrane protein {ECO:0000269|Ref.7}.	protein serine/threonine kinase activity	ATP binding; protein serine/threonine kinase activity	integral component of membrane; plasma membrane	GO:0005524; GO:0016021; GO:0005886; GO:0004674			TISSUE SPECIFICITY: Mostly expressed in roots, especially in root hairs. {ECO:0000269|PubMed:15653807, ECO:0000269|PubMed:19448035}.		Protein kinase superfamily, Ser/Thr protein kinase family	IPR011009;IPR000719;IPR017441;IPR001245;IPR008271;
152	C.cajan_19575	8.40711	9.86903	55.6351	14.2946	183.168	15.3022	52.2883	62.4541	125.131	93.4048	48.7313	20.0955	540.089	112.242	202.629	19.094	12.1811	20.2145	192.624	200.678	346.778	334.44	611.901	373.992	1754.13	564.568	232.212	99.6825	80.6055	58.3874	C.cajan_19575	Q9C8Y1	Probable calcium-binding protein CML23 (Calmodulin-like protein 23)	CML23 At1g66400 T27F4.15	Arabidopsis thaliana (Mouse-ear cress)	Calcium binding (4); Chain (1); Domain (4); Sequence conflict (1)			regulation of flower development; regulation of nitric oxide metabolic process	calcium ion binding		GO:0005509; GO:0009909; GO:0080164						IPR011992;IPR018247;IPR002048;
153	C.cajan_19579	0.0326741	0.0291041	0.0568224	0.0188977	0	0	0	0	0	0	0	0	0	0	0	0	0	0	0	0	0	0	0	0	0	0	0	0.0642772	0	0.177017	C.cajan_19579	P10978	Retrovirus-related Pol polyprotein from transposon TNT 1-94 [Includes: Protease (EC 3.4.23.-); Reverse transcriptase (EC 2.7.7.49); Endonuclease]		Nicotiana tabacum (Common tobacco)	Active site (1); Chain (1); Domain (1); Zinc finger (1)			aspartic-type endopeptidase activity; DNA integration; endonuclease activity; RNA-directed DNA polymerase activity	aspartic-type endopeptidase activity; endonuclease activity; nucleic acid binding; RNA-directed DNA polymerase activity; zinc ion binding		GO:0015074; GO:0003964; GO:0004190; GO:0004519; GO:0003676; GO:0008270						IPR025724;IPR001584;IPR018061;IPR012337;IPR013103;IPR001878;
154	C.cajan_19580	100.154	59.9471	20.9784	12.645	51.4208	71.8917	13.1038	76.8375	100.884	23.2859	86.2113	19.8921	32.7799	29.4193	45.7291	183.579	88.2216	49.8021	176.923	161.662	122.969	163.759	243.515	220.618	49.9269	221.281	59.371	207.171	103.129	203.959	C.cajan_19580	Q8LFN9	Probable ADP-ribosylation factor GTPase-activating protein AGD13 (ARF GAP AGD13) (Protein ARF-GAP DOMAIN 13) (AtAGD13)	AGD13 At4g05330 C6L9.10	Arabidopsis thaliana (Mouse-ear cress)	Chain (1); Domain (2); Erroneous gene model prediction (1); Zinc finger (1)			ARF GTPase activator activity; pollen development; regulation of ARF GTPase activity	ARF GTPase activator activity; zinc ion binding		GO:0008060; GO:0009555; GO:0032312; GO:0008270						IPR001164;IPR000008;
155	C.cajan_19581	20.5891	11.5292	22.8039	22.1837	95.0488	15.1648	23.4469	12.5514	8.84082	23.4965	29.3422	27.3054	10.8123	13.4379	20.6261	15.8161	14.9073	17.7813	95.7252	77.8107	101.445	67.7844	95.4482	39.695	29.3796	47.5966	81.3624	94.3874	38.0672	213.224	C.cajan_19581	P80387	5'-AMP-activated protein kinase subunit beta-1 (AMPK subunit beta-1) (AMPKb) (5'-AMP-activated protein kinase 40 kDa subunit) (Fragment)	PRKAB1	Sus scrofa (Pig)	Chain (1); Modified residue (5); Non-terminal residue (2); Region (1); Sequence conflict (1)			fatty acid biosynthetic process; positive regulation of gene expression; protein kinase activity	protein kinase activity	nucleus	GO:0006633; GO:0005634; GO:0010628; GO:0004672				DOMAIN: The glycogen-binding domain may target AMPK to glycogen so that other factors like glycogen-bound debranching enzyme or protein phosphatases can directly affect AMPK activity. {ECO:0000250}.	5'-AMP-activated protein kinase beta subunit family	IPR014756;
156	C.cajan_19582	3.78396	60.3941	14.7319	12.479	27.91	106.698	8.35539	18.4501	74.8356	5.79034	1.48998	4.49703	6.95654	8.25728	6.9987	33.2582	38.0398	5.15023	35.7186	16.8183	7.19386	5.76623	0.715677	43.4567	1.75161	11.9545	8.19789	7.55629	6.60459	1.32544	C.cajan_19582	Q56XJ7	Uncharacterized protein At4g22758	At4g22758 T12H17.150	Arabidopsis thaliana (Mouse-ear cress)	Chain (1); Compositional bias (1); Erroneous gene model prediction (2)
157	C.cajan_19584	137.579	204.76	441.53	96.5352	649.887	190.439	298.238	481.623	163.266	201.932	155.035	116.646	128.778	93.9345	352.247	234.753	164.693	113.969	603.432	374.343	0	0	0	0	0	0	0	0	41.0603	0	C.cajan_19584	Q6EI06	DELLA protein GAIP (CmGAIP) (GAIP) (Gibberellic acid-insensitive phloem protein)	GAIP	Cucurbita maxima (Pumpkin) (Winter squash)	Chain (1); Motif (3)		SUBCELLULAR LOCATION: Nucleus {ECO:0000250}.	gibberellic acid mediated signaling pathway; regulation of transcription, DNA-templated; transcription, DNA-templated		nucleus	GO:0009740; GO:0005634; GO:0006355; GO:0006351				DOMAIN: The DELLA motif is required for its GA-induced degradation. {ECO:0000250}.	GRAS family, DELLA subfamily	IPR021914;IPR005202;
158	C.cajan_19585	17.2237	27.6233	26.2912	8.9396	350.439	8.02737	36.5015	36.0288	20.6635	223.918	86.8455	54.1489	64.4737	24.8566	46.8782	19.6006	47.91	55.1377	92.6829	80.0806	94.0608	88.6754	169.591	34.4866	179.464	62.761	43.9985	157.379	43.6234	259.596	C.cajan_19585	Q8LE52	Glutathione S-transferase DHAR3, chloroplastic (EC 2.5.1.18) (Chloride intracellular channel homolog 3) (CLIC homolog 3) (Glutathione-dependent dehydroascorbate reductase 3) (AtDHAR3) (ChlDHAR) (GSH-dependent dehydroascorbate reductase 3)	DHAR3 At5g16710 F5E19.50	Arabidopsis thaliana (Mouse-ear cress)	Active site (1); Chain (1); Disulfide bond (1); Domain (2); Erroneous gene model prediction (1); Modified residue (1); Motif (1); Region (4); Sequence conflict (3); Transit peptide (1)		SUBCELLULAR LOCATION: Plastid, chloroplast stroma {ECO:0000269|PubMed:12938931, ECO:0000269|PubMed:15028209, ECO:0000269|PubMed:16207701, ECO:0000269|PubMed:18431481, ECO:0000269|PubMed:19174456}.	glutathione dehydrogenase (ascorbate) activity; glutathione transferase activity; oxidation-reduction process; protein glutathionylation; response to cytokinin; response to toxic substance	glutathione dehydrogenase (ascorbate) activity; glutathione transferase activity	chloroplast; chloroplast envelope; chloroplast stroma	GO:0009507; GO:0009941; GO:0009570; GO:0045174; GO:0004364; GO:0055114; GO:0010731; GO:0009735; GO:0009636					GST superfamily, DHAR family	IPR010987;IPR004045;IPR012336;
159	C.cajan_19586	1.6391	9.17991	22.9086	10.094	9.32299	25.9386	33.9502	15.7864	17.771	24.3211	7.46073	16.2591	7.99971	7.00803	7.46486	7.09121	15.7357	6.81316	6.94197	8.11419	9.80205	7.79299	9.93351	6.32226	7.35796	12.4111	48.7724	15.7307	31.9793	29.2223	C.cajan_19586	Q00423	HMG-Y-related protein A (Protein SB16A)		Glycine max (Soybean) (Glycine hispida)	Chain (1); DNA binding (4); Domain (1)		SUBCELLULAR LOCATION: Nucleus {ECO:0000255|PROSITE-ProRule:PRU00837}.	nucleosome assembly; regulation of transcription, DNA-templated	DNA binding	nucleosome; nucleus	GO:0003677; GO:0000786; GO:0006334; GO:0005634; GO:0006355					HMGA family	IPR020478;IPR017956;IPR005818;IPR000116;IPR011991;
160	C.cajan_19587	61.9565	69.2386	73.6528	80.5297	72.0607	63.6052	98.5997	75.6694	68.9734	58.6115	49.8779	46.0223	66.4708	68.7985	79.1472	58.0353	70.3903	55.2175	65.8423	79.482	70.2155	72.1872	66.288	141.735	91.8952	58.1066	76.9813	79.6335	75.907	91.4834	C.cajan_19587	B5FXN8	THO complex subunit 4 (Tho4) (Aly/REF export factor)	ALYREF THOC4	Taeniopygia guttata (Zebra finch) (Poephila guttata)	Chain (1); Compositional bias (1); Domain (1); Sequence conflict (5)		SUBCELLULAR LOCATION: Nucleus {ECO:0000250}. Nucleus speckle {ECO:0000250}. Cytoplasm {ECO:0000250}. Note=Travels to the cytoplasm as part of the exon junction complex (EJC) bound to mRNA. {ECO:0000250}.	mRNA processing; mRNA transport; RNA splicing	nucleotide binding; RNA binding	cytoplasm; nucleus	GO:0003723; GO:0008380; GO:0005737; GO:0006397; GO:0051028; GO:0000166; GO:0005634					ALYREF family	IPR012677;IPR000504;
161	C.cajan_19593	0	2.29944	3.97643	3.53181	5.0497	2.83228	4.74167	1.48415	6.29009	2.09695	0.152187	1.77893	3.10426	1.67188	2.74737	4.49678	1.64879	2.30968	3.80534	4.44179	0.426479	0	0.270541	2.30102	1.02271	0.616105	1.2438	3.01625	7.04223	3.10422	C.cajan_19593	Q0WPN8	Cysteine-rich repeat secretory protein 60 (Plasmodesmata-located protein 7) (PDLP7)	CRRSP60 At5g37660 K12B20.12	Arabidopsis thaliana (Mouse-ear cress)	Alternative sequence (2); Chain (1); Disulfide bond (6); Domain (2); Erroneous gene model prediction (1); Region (1); Signal peptide (1); Topological domain (2); Transmembrane (1)		SUBCELLULAR LOCATION: Membrane {ECO:0000250}; Single-pass type I membrane protein {ECO:0000250}. Cell junction, plasmodesma {ECO:0000269|PubMed:20886105}. Note=Co-localizes with the Grapevine fanleaf virus (GFLV) 2B-MP at the base of tubules within modified plasmodesmata.	transport; viral process		integral component of membrane; plasmodesma	GO:0016021; GO:0009506; GO:0006810; GO:0016032			TISSUE SPECIFICITY: Highly expressed in lateral root and elongation zone. {ECO:0000269|PubMed:19704520}.		Cysteine-rich repeat secretory protein family, Plasmodesmata-located proteins (PDLD) subfamily	IPR002902;
162	C.cajan_19601	940.945	1253.46	658.661	601.404	481.009	1719.19	863.113	655.342	1675.58	576.711	521.214	437.231	585.937	563.286	1103.62	895.903	1603.14	425.684	557.053	361.928	301.035	510.528	687.231	493.738	710.431	443.625	588.154	277.302	466.091	14.4937	C.cajan_19601	P32289	Glutamine synthetase nodule isozyme (GS) (EC 6.3.1.2) (Glutamate--ammonia ligase)		Vigna aconitifolia (Moth bean) (Phaseolus aconitifolius)	Chain (1)		SUBCELLULAR LOCATION: Cytoplasm.	glutamate-ammonia ligase activity; glutamine biosynthetic process; nitrogen fixation	ATP binding; glutamate-ammonia ligase activity	cytoplasm	GO:0005524; GO:0005737; GO:0004356; GO:0006542; GO:0009399					Glutamine synthetase family	IPR008147;IPR014746;IPR008146;IPR027303;IPR027302;
163	C.cajan_19602	17.7167	6.67318	5.89071	3.53666	4.69047	5.31043	5.09367	10.3936	7.25231	11.6783	5.50647	10.6372	9.63617	9.4209	5.53357	3.53303	10.0789	8.90051	6.31235	4.62114	4.41046	3.3474	4.84169	5.38159	14.0252	4.0887	4.82223	5.89504	9.50757	4.56321	C.cajan_19602	Q9NSK0	Kinesin light chain 4 (KLC 4) (Kinesin-like protein 8)	KLC4 KNSL8	Homo sapiens (Human)	Alternative sequence (6); Chain (1); Coiled coil (1); Erroneous translation (1); Initiator methionine (1); Modified residue (4); Natural variant (1); Repeat (7); Sequence conflict (4)		SUBCELLULAR LOCATION: Cytoplasm, cytoskeleton {ECO:0000305}.	microtubule motor activity	microtubule motor activity	cytoplasm; kinesin complex; microtubule	GO:0005737; GO:0005871; GO:0005874; GO:0003777					Kinesin light chain family	IPR002151;IPR015792;IPR015390;IPR013026;IPR011990;IPR013105;IPR019734;
164	C.cajan_19603	0	0.312992	1.58406	0	17.7559	0	0.336225	0	0	13.1432	3.56816	5.79571	7.48924	6.43124	2.2701	0	0	0	0.638074	0	1.75924	0.82504	2.18378	0.787128	0.838982	2.79866	1.49226	0.208934	0	0	C.cajan_19603	K7MPT7	Uncharacterized protein		Glycine max (Soybean) (Glycine hispida)
165	C.cajan_19605	15.9491	22.9086	9.27123	34.1717	83.0078	5.61507	33.6837	80.1738	55.8139	21.0453	20.0037	19.9339	36.16	86.3893	103.653	69.7421	32.4748	25.7764	68.3244	70.5011	10.0177	8.89351	5.58176	37.9169	24.2239	19.3577	1.91973	1.09882	73.6297	0.77002	C.cajan_19605	Q9LZL3	Aspartic proteinase PCS1 (EC 3.4.23.-) (Aspartic protease 38) (AtASP38) (Protein EMBRYO DEFECTIVE 24) (Protein PROMOTION OF CELL SURVIVAL 1)	PCS1 EMB24 At5g02190 T7H20.240	Arabidopsis thaliana (Mouse-ear cress)	Active site (2); Chain (1); Compositional bias (1); Glycosylation (8); Propeptide (1); Signal peptide (1)		SUBCELLULAR LOCATION: Endoplasmic reticulum.	aspartic-type endopeptidase activity; peptidase activity; programmed cell death	aspartic-type endopeptidase activity; peptidase activity	endoplasmic reticulum	GO:0004190; GO:0005783; GO:0008233; GO:0012501			TISSUE SPECIFICITY: Expressed specifically in developing gametophytes and developing seeds. {ECO:0000269|PubMed:15723040}.		Peptidase A1 family	IPR001461;IPR001969;IPR021109;
166	C.cajan_19606	0.424077	6.20251	2.56783	1.01915	0.582986	3.27592	1.76345	4.05691	12.5687	18.6033	17.1755	2.03687	0.593398	0.375236	0.692619	2.78218	6.59311	1.04629	0.179724	0.201861	0.262256	0.444419	3.07834	3.18885	0	1.34825	1.08286	2.12194	6.03588	2.07056	C.cajan_19606	Q9ZPS3	Glutamate decarboxylase 4 (GAD 4) (EC 4.1.1.15)	GAD4 At2g02010 F14H20.8	Arabidopsis thaliana (Mouse-ear cress)	Chain (1); Modified residue (2)			glutamate decarboxylase activity; glutamate metabolic process	glutamate decarboxylase activity; pyridoxal phosphate binding	cytosol; nucleus	GO:0005829; GO:0004351; GO:0006536; GO:0005634; GO:0030170		INDUCTION: Up-regulated by salt treatment and hypoxia. {ECO:0000269|PubMed:18077464, ECO:0000269|PubMed:20122158}.	TISSUE SPECIFICITY: Expressed in flowers and shoots. Detected at low levels in siliques, stems, leaves and roots. {ECO:0000269|PubMed:18077464}.		Group II decarboxylase family	IPR010107;IPR002129;IPR015424;IPR015421;
167	C.cajan_19608	122.278	31.1607	33.8368	23.3418	12.9381	34.4372	2.27845	21.843	31.1104	13.0991	43.0543	6.53868	13.6531	13.3962	12.7722	39.0337	33.2835	13.8277	12.8579	11.85	13.1892	11.3211	13.2084	18.2269	11.9227	16.1569	8.50605	51.0802	23.4588	152.761	C.cajan_19608	Q9CXS4	Centromere protein V (CENP-V) (Proline-rich protein 6)	Cenpv Prr6	Mus musculus (Mouse)	Alternative sequence (1); Chain (1); Compositional bias (1); Sequence conflict (2)		SUBCELLULAR LOCATION: Chromosome, centromere, kinetochore {ECO:0000250}. Nucleus {ECO:0000250}. Cytoplasm, cytoskeleton, spindle {ECO:0000250}. Note=Enriched at the nuclear periphery and around the nucleolus. In mitotic cells, localizes to kinetochores from prometaphase to metaphase. At anaphase onset, transfers to the spindle midzone and then to the mid-body in telophase and cytokinesis (By simi…	ameboidal cell migration; carbon-sulfur lyase activity; centromere complex assembly; mitotic nuclear division; pericentric heterochromatin assembly; positive regulation of cytokinesis; regulation of chromosome organization	carbon-sulfur lyase activity	cytoplasm; kinetochore; nucleus; spindle midzone	GO:0001667; GO:0016846; GO:0034508; GO:0005737; GO:0000776; GO:0007067; GO:0005634; GO:0031508; GO:0032467; GO:0033044; GO:0051233					Gfa family	IPR006913;IPR011057;
168	C.cajan_19616	0	0	0	0	0	0	0	0	0	0	0	0.971624	2.91174	6.59077	1.36457	0.0996047	0	0	0	0	0	0.35181	0.0740487	0	3.45329	0	0	0	0.228879	0	C.cajan_19616	Q9FJK3	Agamous-like MADS-box protein AGL80	AGL80 FEM111 At5g48670 K15N18.16	Arabidopsis thaliana (Mouse-ear cress)	Chain (1); Coiled coil (1); Compositional bias (3); Domain (1)		SUBCELLULAR LOCATION: Nucleus {ECO:0000255|PROSITE-ProRule:PRU00251, ECO:0000269|PubMed:16798889}.	sequence-specific DNA binding transcription factor activity; transcription, DNA-templated	DNA binding; sequence-specific DNA binding transcription factor activity	nucleus; polar nucleus	GO:0003677; GO:0005634; GO:0043078; GO:0003700; GO:0006351			TISSUE SPECIFICITY: Expressed in the central cell of the female gametophyte and in early endosperm. Also detected in ovaries, young siliques, roots, leaves, stems, young flowers and anthers. {ECO:0000269|PubMed:16798889}.			IPR002100;
169	C.cajan_19621	0.579316	16.0292	5.05363	2.08924	1.47523	6.02096	3.99109	5.37317	15.6947	26.7667	29.0225	4.45816	2.53138	0.578505	1.96081	6.5876	17.2884	2.32322	0.206777	0.614088	0	0	0.0595117	0.0836111	0	0.0271437	0.0965037	0.0479031	5.23862	1.13279	C.cajan_19621	Q9ZPS3	Glutamate decarboxylase 4 (GAD 4) (EC 4.1.1.15)	GAD4 At2g02010 F14H20.8	Arabidopsis thaliana (Mouse-ear cress)	Chain (1); Modified residue (2)			glutamate decarboxylase activity; glutamate metabolic process	glutamate decarboxylase activity; pyridoxal phosphate binding	cytosol; nucleus	GO:0005829; GO:0004351; GO:0006536; GO:0005634; GO:0030170		INDUCTION: Up-regulated by salt treatment and hypoxia. {ECO:0000269|PubMed:18077464, ECO:0000269|PubMed:20122158}.	TISSUE SPECIFICITY: Expressed in flowers and shoots. Detected at low levels in siliques, stems, leaves and roots. {ECO:0000269|PubMed:18077464}.		Group II decarboxylase family	IPR010107;IPR002129;IPR015424;IPR015421;
170	C.cajan_19625	0.975242	15.6544	6.09715	2.71174	1.36064	8.23887	2.83422	7.2518	24.7248	35.7333	35.3516	4.30137	1.80374	1.06319	1.82122	7.07966	16.4646	3.18503	0.227827	0.453797	0.160278	0.507102	3.61649	2.01298	0	1.18123	1.38624	1.81535	8.79768	2.50839	C.cajan_19625	Q9ZPS3	Glutamate decarboxylase 4 (GAD 4) (EC 4.1.1.15)	GAD4 At2g02010 F14H20.8	Arabidopsis thaliana (Mouse-ear cress)	Chain (1); Modified residue (2)			glutamate decarboxylase activity; glutamate metabolic process	glutamate decarboxylase activity; pyridoxal phosphate binding	cytosol; nucleus	GO:0005829; GO:0004351; GO:0006536; GO:0005634; GO:0030170		INDUCTION: Up-regulated by salt treatment and hypoxia. {ECO:0000269|PubMed:18077464, ECO:0000269|PubMed:20122158}.	TISSUE SPECIFICITY: Expressed in flowers and shoots. Detected at low levels in siliques, stems, leaves and roots. {ECO:0000269|PubMed:18077464}.		Group II decarboxylase family	IPR010107;IPR002129;IPR015424;IPR015421;
171	C.cajan_19627	0.100011	0.212314	0	0.168362	0.130245	0	0	0.177508	0.668572	7.32206	1.49573	0.661167	0	0.205663	0.393946	0.412844	0.263584	0.526619	0	0	0.0569215	0	0	0	0	0	0.848053	0	0.752307	0	C.cajan_19627	Q07346	Glutamate decarboxylase (GAD) (EC 4.1.1.15)	GAD	Petunia hybrida (Petunia)	Chain (1); Helix (1); Modified residue (1); Region (1)			glutamate decarboxylase activity; glutamate metabolic process	glutamate decarboxylase activity; pyridoxal phosphate binding		GO:0004351; GO:0006536; GO:0030170					Group II decarboxylase family	IPR010107;IPR002129;IPR015424;IPR015421;
172	C.cajan_19629	2.38191	30.1498	14.9415	3.38031	12.8234	20.6629	13.7283	25.0966	23.6062	3.41966	9.1177	2.95327	6.70086	12.6832	8.86668	25.8996	31.9001	6.73245	28.6255	38.3244	15.5433	20.0035	0.48381	7.59051	3.5108	11.6035	9.80636	5.72473	3.62739	1.74045	C.cajan_19629	Q6NLW5	Protein XRI1 (Protein X-RAY INDUCED 1)	XRI1 At5g48720 K24G6.5	Arabidopsis thaliana (Mouse-ear cress)	Alternative sequence (1); Chain (1); Erroneous gene model prediction (1)		SUBCELLULAR LOCATION: Nucleus {ECO:0000269|PubMed:19187040}.	DNA repair; female meiotic division; male meiosis; pollen development; response to X-ray		nucleus	GO:0006281; GO:0007143; GO:0007140; GO:0005634; GO:0009555; GO:0010165		INDUCTION: By X-rays and bleomycin treatment. {ECO:0000269|PubMed:15506937, ECO:0000269|PubMed:19187040}.
173	C.cajan_19630	30.485	31.7366	28.5813	49.5537	26.324	17.72	27.4489	20.5815	20.2931	31.8431	29.05	23.2754	27.617	29.4826	24.7076	26.8019	30.1282	30.1772	21.3202	23.1486	33.4421	34.7227	37.7446	37.4261	40.8473	37.6833	24.6932	37.026	32.8461	40.9546	C.cajan_19630	Q54T05	Serine/threonine-protein kinase rio2 (EC 2.7.11.1)	rio2 DDB_G0282099	Dictyostelium discoideum (Slime mold)	Active site (1); Binding site (1); Chain (1); Compositional bias (3); Domain (1)		SUBCELLULAR LOCATION: Cytoplasm {ECO:0000250}. Nucleus {ECO:0000250}.	protein kinase activity; protein phosphorylation; protein serine/threonine kinase activity; ribosome biogenesis	ATP binding; protein kinase activity; protein serine/threonine kinase activity	cytoplasm; nucleus	GO:0005524; GO:0005737; GO:0005634; GO:0004672; GO:0006468; GO:0004674; GO:0042254					Protein kinase superfamily, RIO-type Ser/Thr kinase family	IPR011009;IPR018934;IPR015285;IPR018935;IPR011991;
174	C.cajan_19638	3.58398	6.16142	7.37212	8.82848	5.5933	7.08931	15.5814	9.40168	3.96837	6.74771	4.72134	10.5049	7.48837	6.67626	3.78206	7.12719	8.68127	6.26773	8.49291	4.73527	9.05082	13.3711	9.51081	3.12046	6.04767	5.10602	14.7493	7.74736	13.8745	5.1359	C.cajan_19638	Q8F7K3	Ribosome maturation factor RimP	rimP LA_0941	Leptospira interrogans serogroup Icterohaemorrhagiae serovar Lai (strain 56601)	Chain (1); Erroneous initiation (1)		SUBCELLULAR LOCATION: Cytoplasm {ECO:0000255|HAMAP-Rule:MF_01077}.	ribosome biogenesis		cytoplasm	GO:0005737; GO:0042254					RimP family	IPR003728;IPR028989;
175	C.cajan_19639	5.7865	0	1.29948	1.45299	0	2.9797	0	2.52326	0	0	1.95986	1.85747	0	1.59007	0	0	0	0	0	4.72683	0	0	0	0	0	0	0	0	0	0	C.cajan_19639	Q69F85	Gag-pol polyprotein	BA23	Phaseolus vulgaris (Kidney bean) (French bean)				DNA integration; RNA-DNA hybrid ribonuclease activity	nucleic acid binding; RNA-DNA hybrid ribonuclease activity		GO:0015074; GO:0004523; GO:0003676						IPR001584;IPR005162;IPR012337;IPR002156;IPR000477;
176	C.cajan_19642	0.724724	2.29146	1.24776	1.60521	0	0	0.883768	0.734072	0	0	0.815819	0.141969	0	0.313501	0.462879	1.05304	1.46779	0.578518	4.29781	0	0.345276	0.741407	0	0.195296	0.601204	0.273165	0.456909	0.380761	0.347243	0.778109	Not available
177	C.cajan_19643	40.2985	3.75074	21.6058	9.78418	8.23366	1.60573	18.3143	4.12422	1.17657	11.6636	9.42072	14.0641	14.792	19.0952	15.861	2.54887	1.61296	8.09171	8.26272	5.76326	8.29591	7.9066	7.33952	0.890463	15.8776	13.8549	12.9072	8.28782	2.77225	5.80431	C.cajan_19643	Q93WJ9	Transcription repressor KAN1 (Protein KANADI 1)	KAN1 KAN At5g16560 MQK4.31	Arabidopsis thaliana (Mouse-ear cress)	Chain (1); DNA binding (1); Domain (1); Erroneous gene model prediction (1)		SUBCELLULAR LOCATION: Nucleus.	abaxial cell fate specification; adaxial/abaxial axis specification; carpel development; organ morphogenesis; ovule development; polarity specification of adaxial/abaxial axis; radial pattern formation; sequence-specific DNA binding transcription factor activity; transcription, DNA-templated; xylem and phloem pattern formation	chromatin binding; DNA binding; sequence-specific DNA binding transcription factor activity	nucleus	GO:0003677; GO:0010158; GO:0009943; GO:0048440; GO:0003682; GO:0005634; GO:0009887; GO:0048481; GO:0009944; GO:0009956; GO:0003700; GO:0006351; GO:0010051	DEVELOPMENTAL STAGE: In globular embryos, expressed in the peripheral cells in a basal region above the hypophysis. In heart-stage embryos, expressed in the periphery of the presumptive hypocotyl and on the abaxial side of cotyledon primordia. During vegetative growth, expressed the abaxial side of very young leaf primordia. Expressed on the abaxial side of carpel primordia and then in a localize…	INDUCTION: Repressed by AS2 in adaxial tissue. {ECO:0000269|PubMed:18849474}.	TISSUE SPECIFICITY: Expressed in developing phloem and lateral root. {ECO:0000269|PubMed:11525739, ECO:0000269|PubMed:14561401, ECO:0000269|PubMed:15286295}.			IPR009057;IPR006447;IPR001005;
178	C.cajan_19645	104.609	45.5682	49.5211	34.3245	92.0387	119.792	69.527	88.3966	101.396	52.2639	71.4294	62.5063	71.9301	110.548	122.427	175.189	89.0566	69.8699	380.055	258.747	0	0	0.69285	0	0	0	0	0	3.49396	44.9977	C.cajan_19645	G7K3E8	Transmembrane protein, putative (Uncharacterized protein)	MTR_5g091900	Medicago truncatula (Barrel medic) (Medicago tribuloides)						integral component of membrane	GO:0016021						IPR016196;
179	C.cajan_19647	0.974045	0.578507	2.90875	0.62401	88.0599	0.746428	7.37209	0.107006	0	47.896	34.5167	7.02418	10.476	3.02022	5.51843	0	0	8.15288	7.62707	14.5953	9.01319	10.3058	39.6425	0.155259	7.63868	6.68026	7.50037	1.70887	5.19377	2.1867	C.cajan_19647	Q9SZ83	Uncharacterized oxidoreductase At4g09670 (EC 1.-.-.-)	At4g09670 F17A8.20	Arabidopsis thaliana (Mouse-ear cress)	Beta strand (15); Chain (1); Helix (15); Initiator methionine (1); Modified residue (1); Sequence conflict (1); Turn (6)			oxidoreductase activity	oxidoreductase activity	cytosol	GO:0005829; GO:0016491					Gfo/Idh/MocA family	IPR016040;IPR000683;IPR004104;
180	C.cajan_19650	2.08329	8.96472	11.8682	2.54834	14.8763	5.44799	9.96885	9.9858	7.23153	22.7341	17.5926	12.2842	3.17811	2.77153	3.6021	8.89155	10.5284	7.95941	5.13899	3.45169	6.83296	2.80599	5.45757	1.1298	0.836337	3.20827	6.44795	1.33351	8.42025	0.508424	C.cajan_19650	P43298	Probable receptor protein kinase TMK1 (EC 2.7.11.1)	TMK1 At1g66150 F15E12.4	Arabidopsis thaliana (Mouse-ear cress)	Active site (1); Binding site (1); Chain (1); Domain (1); Glycosylation (9); Nucleotide binding (1); Repeat (8); Sequence conflict (3); Signal peptide (1); Topological domain (2); Transmembrane (1)		SUBCELLULAR LOCATION: Membrane; Single-pass type I membrane protein.	signal transduction; transmembrane receptor protein serine/threonine kinase activity; transmembrane receptor protein serine/threonine kinase signaling pathway	ATP binding; transmembrane receptor protein serine/threonine kinase activity	extracellular region; integral component of membrane; plasma membrane	GO:0005524; GO:0005576; GO:0016021; GO:0005886; GO:0007165; GO:0004675; GO:0007178			TISSUE SPECIFICITY: Found in most tissues.		Protein kinase superfamily, Ser/Thr protein kinase family	IPR013320;IPR011009;IPR001611;IPR003591;IPR013210;IPR000719;IPR017441;IPR008271;
181	C.cajan_19651	2.6346	40.1105	3.23241	1.51316	57.2573	18.2377	0.479757	152.333	354.926	7.3347	0.944393	3.79595	36.2545	90.9925	85.0004	1571.14	150.135	0.924874	8.19382	9.17095	10.8142	40.3037	13.4159	964.783	718.136	154.658	6.40411	75.3677	51.962	15.7407	C.cajan_19651	Q5PNY6	U-box domain-containing protein 21 (EC 6.3.2.-) (Plant U-box protein 21)	PUB21 At5g37490 MPA22.3	Arabidopsis thaliana (Mouse-ear cress)	Chain (1); Compositional bias (1); Domain (1); Erroneous gene model prediction (1); Repeat (4)	PATHWAY: Protein modification; protein ubiquitination.		ligase activity; response to chitin; ubiquitin-protein transferase activity	ligase activity; ubiquitin-protein transferase activity		GO:0016874; GO:0010200; GO:0004842						IPR011989;IPR016024;IPR003613;IPR013083;
182	C.cajan_19658	0.733959	1.51284	1.59028	0.425026	3.85023	4.82314	2.02388	0.427192	5.60065	1.62016	1.93926	1.9878	2.10853	4.21294	12.9672	1.8534	0.383318	1.86122	4.27822	3.0093	3.1542	4.00012	2.82461	1.18036	0.639466	1.90703	1.2598	4.829	0.457252	5.97948	C.cajan_19658	Q9LKG7	UTP--glucose-1-phosphate uridylyltransferase (EC 2.7.7.9) (UDP-glucose pyrophosphorylase) (UDPGP) (UGPase)	UGP	Astragalus penduliflorus (Mountain lentil)	Chain (1)		SUBCELLULAR LOCATION: Cytoplasm {ECO:0000250}.	UDP-glucose metabolic process; UTP:glucose-1-phosphate uridylyltransferase activity	UTP:glucose-1-phosphate uridylyltransferase activity	cytoplasm	GO:0006011; GO:0003983; GO:0005737					UDPGP type 1 family	IPR029044;IPR016267;IPR002618;
183	C.cajan_19659	10.6221	18.2827	25.8697	40.5953	16.7916	24.1297	41.2116	31.9163	15.3452	28.925	20.6307	17.7127	17.6116	9.99647	9.16573	22.682	19.0295	21.573	21.9585	36.268	35.0133	40.1805	42.7969	24.8329	20.935	20.9953	39.6517	27.3891	34.1139	29.5668	C.cajan_19659	O82491	FACT complex subunit SPT16 (Facilitates chromatin transcription complex subunit SPT16)	SPT16 At4g10710 T12H20.3	Arabidopsis thaliana (Mouse-ear cress)	Chain (1); Coiled coil (3); Compositional bias (2)		SUBCELLULAR LOCATION: Nucleus {ECO:0000269|PubMed:15546350}. Chromosome {ECO:0000269|PubMed:15546350}. Note=Colocalizes with RNA polymerase II on chromatin. Recruited to actively transcribed loci.	DNA repair; DNA replication; regulation of transcription, DNA-templated; transcription, DNA-templated; vegetative to reproductive phase transition of meristem		FACT complex; nuclear euchromatin; nucleolus; nucleus	GO:0006281; GO:0006260; GO:0035101; GO:0005719; GO:0005730; GO:0005634; GO:0006355; GO:0006351; GO:0010228			TISSUE SPECIFICITY: Widely expressed. Present in embryos, shoots and roots, whereas it is not present in terminally differentiated cells such as mature trichoblasts or cells of the root cap (at protein level). {ECO:0000269|PubMed:15546350}.		Peptidase M24 family, SPT16 subfamily	IPR029149;IPR013719;IPR029148;IPR013953;IPR000994;
184	C.cajan_19660	23.1317	17.3927	18.5863	21.3724	11.0288	14.3644	17.2756	17.7342	12.7443	21.9554	18.0554	16.5121	22.6818	14.7337	14.0323	15.7572	12.7973	20.6432	16.5043	24.3995	23.8528	24.7915	23.911	28.6757	24.2804	18.0526	15.7186	21.3919	18.0591	22.0547	C.cajan_19660	O82491	FACT complex subunit SPT16 (Facilitates chromatin transcription complex subunit SPT16)	SPT16 At4g10710 T12H20.3	Arabidopsis thaliana (Mouse-ear cress)	Chain (1); Coiled coil (3); Compositional bias (2)		SUBCELLULAR LOCATION: Nucleus {ECO:0000269|PubMed:15546350}. Chromosome {ECO:0000269|PubMed:15546350}. Note=Colocalizes with RNA polymerase II on chromatin. Recruited to actively transcribed loci.	DNA repair; DNA replication; regulation of transcription, DNA-templated; transcription, DNA-templated; vegetative to reproductive phase transition of meristem		FACT complex; nuclear euchromatin; nucleolus; nucleus	GO:0006281; GO:0006260; GO:0035101; GO:0005719; GO:0005730; GO:0005634; GO:0006355; GO:0006351; GO:0010228			TISSUE SPECIFICITY: Widely expressed. Present in embryos, shoots and roots, whereas it is not present in terminally differentiated cells such as mature trichoblasts or cells of the root cap (at protein level). {ECO:0000269|PubMed:15546350}.		Peptidase M24 family, SPT16 subfamily	IPR029149;IPR013719;IPR029148;IPR013953;IPR000994;
185	C.cajan_19661	2.25955	2.02962	0.159753	2.40295	0.474834	3.63674	0.680747	36.501	6.39836	0.500447	4.06901	0.306044	0.670893	0.359081	2.26167	12.468	23.6189	1.09158	7.82852	3.15268	5.57901	11.1891	5.67802	33.769	0.833593	3.31258	4.19874	5.33387	0.43616	5.12709	C.cajan_19661	I1MZI8	Uncharacterized protein		Glycine max (Soybean) (Glycine hispida)													IPR011043;
186	C.cajan_19666	0.122816	0.615266	35.6743	7.07713	19.3434	0.327718	40.1012	0	9.94654	14.2464	1.30037	3.25762	0.368862	0.158563	0.315827	0.729724	0.29738	9.30042	18.7906	3.45665	4.04055	7.81033	2.29393	11.5622	0	0.881434	19.449	0.394988	0.396398	0	C.cajan_19666	Q9C8D4	Butyrate--CoA ligase AAE11, peroxisomal (EC 6.2.1.2) (Acyl-activating enzyme 11) (Butyryl-CoA synthetase)	AAE11 At1g66120 F15E12.22	Arabidopsis thaliana (Mouse-ear cress)	Chain (1); Motif (1); Sequence conflict (5)		SUBCELLULAR LOCATION: Peroxisome {ECO:0000305}.	butyrate-CoA ligase activity; butyrate metabolic process	butyrate-CoA ligase activity	peroxisome	GO:0019605; GO:0047760; GO:0005777			TISSUE SPECIFICITY: Expressed in flowers. {ECO:0000269|PubMed:12805634}.		ATP-dependent AMP-binding enzyme family	IPR025110;IPR000873;
187	C.cajan_19669	3.73091	3.48597	15.4417	4.59477	3.52458	0.481002	15.8637	0.170503	2.41754	12.5895	1.18871	6.08758	2.5585	0.905102	0.945765	0.320763	0	4.13719	0	0.649199	0.179599	0	0	4.37104	0	1.51545	14.5358	1.79744	3.65496	2.55635	C.cajan_19669	Q6XAT2	LRR receptor-like serine/threonine-protein kinase ERL2 (EC 2.7.11.1) (Protein ERECTA-like kinase 2)	ERL2 At5g07180 T28J14.120	Arabidopsis thaliana (Mouse-ear cress)	Active site (1); Binding site (1); Chain (1); Domain (1); Erroneous gene model prediction (1); Glycosylation (14); Modified residue (3); Nucleotide binding (1); Repeat (20); Signal peptide (1); Topological domain (2); Transmembrane (1)		SUBCELLULAR LOCATION: Membrane {ECO:0000305}; Single-pass type I membrane protein {ECO:0000305}.	embryo sac development; ovule development; protein serine/threonine kinase activity; stomatal complex morphogenesis	ATP binding; protein serine/threonine kinase activity	integral component of membrane	GO:0005524; GO:0009553; GO:0016021; GO:0048481; GO:0004674; GO:0010103	DEVELOPMENTAL STAGE: At the vegetative stage, strongly expressed in the shoot meristem, leaf primordia and juvenile leaves. At the reproductive stage, localized in the young developing flowers. {ECO:0000269|PubMed:14985254}.		TISSUE SPECIFICITY: Mostly expressed in developing organs, including bud clusters, flowers, siliques and young rosettes. Also detected in mature aboveground organs, such as leaves, stems and pedicels, but barely in roots. {ECO:0000269|PubMed:14985254}.		Protein kinase superfamily, Ser/Thr protein kinase family	IPR011009;IPR001611;IPR025875;IPR013210;IPR000719;IPR017441;IPR008271;
188	C.cajan_19671	8.99452	1.12649	76.0287	44.1374	56.7481	0	157.739	0	0	155.064	8.62081	57.459	18.3192	4.8637	15.3429	0	0	25.1369	11.4251	0.21928	7.0454	0.212668	1.5961	0	1.35325	12.8535	161.952	17.174	42.0756	17.4829	C.cajan_19671	C6TCJ2	CASP-like protein 2A2 (GmCASPL2A2)		Glycine max (Soybean) (Glycine hispida)	Chain (1); Topological domain (5); Transmembrane (4)		SUBCELLULAR LOCATION: Cell membrane {ECO:0000250}; Multi-pass membrane protein {ECO:0000250}.			integral component of membrane; plasma membrane	GO:0016021; GO:0005886					Casparian strip membrane proteins (CASP) family	IPR006702;IPR006459;
189	C.cajan_19672	0.187939	1.36637	2.78708	0.328458	1.85288	1.03739	8.94793	1.7625	2.24694	4.28945	0.780795	2.51343	1.16723	0.96707	0.495472	0.957016	0.427325	8.26831	0.44341	0.965894	0.332314	0.21059	0.0696992	0.560923	0.365767	0.506906	5.28972	0.151655	10.7926	0.195578	C.cajan_19672	Q9FT92	Uncharacterized protein At5g08430	At5g08430 F8L15_160	Arabidopsis thaliana (Mouse-ear cress)	Beta strand (7); Chain (1); Domain (3); Erroneous gene model prediction (1); Helix (6); Turn (1)			DNA-templated transcription, initiation; histone modification	DNA binding	nucleus	GO:0003677; GO:0006352; GO:0016570; GO:0005634						IPR003169;IPR004343;IPR018144;IPR003121;
190	C.cajan_19674	3.16358	2.5389	2.01123	2.23123	1.96509	1.85188	1.78211	2.22115	2.19412	2.49577	3.11161	2.82518	2.25941	2.38407	1.5737	2.48114	2.3058	3.97602	1.45455	2.58583	3.24059	3.64805	4.525	3.47012	2.54524	2.30353	3.06987	2.41862	4.24705	2.99876	C.cajan_19674	B6SFA4	Probable helicase MAGATAMA 3 (EC 3.6.4.-) (SEN1-like protein)	MAA3 At4g15570 dl3825w	Arabidopsis thaliana (Mouse-ear cress)	Chain (1); Compositional bias (2); Domain (1); Erroneous gene model prediction (2); Nucleotide binding (1)		SUBCELLULAR LOCATION: Nucleus {ECO:0000305}.	embryo sac development; helicase activity; pollen-pistil interaction; pollen tube guidance	ATP binding; helicase activity	nucleus	GO:0005524; GO:0009553; GO:0004386; GO:0005634; GO:0010183; GO:0009875			TISSUE SPECIFICITY: Expressed in flowers, siliques, leaves, roots and shoot apex. {ECO:0000269|PubMed:18772186}.			IPR014001;IPR027417;IPR026852;
191	C.cajan_19676	0.676698	0.781791	0.617645	1.17703	2.26639	1.8288	2.95838	0.895016	3.01631	6.45489	9.47204	3.44367	3.91228	2.15476	4.91492	9.50527	3.22884	5.56443	13.1324	36.5055	17.1254	21.2085	3.98836	84.3863	9.95175	9.56468	3.6071	8.16735	1.59078	6.84314	C.cajan_19676	B6SFA4	Probable helicase MAGATAMA 3 (EC 3.6.4.-) (SEN1-like protein)	MAA3 At4g15570 dl3825w	Arabidopsis thaliana (Mouse-ear cress)	Chain (1); Compositional bias (2); Domain (1); Erroneous gene model prediction (2); Nucleotide binding (1)		SUBCELLULAR LOCATION: Nucleus {ECO:0000305}.	embryo sac development; helicase activity; pollen-pistil interaction; pollen tube guidance	ATP binding; helicase activity	nucleus	GO:0005524; GO:0009553; GO:0004386; GO:0005634; GO:0010183; GO:0009875			TISSUE SPECIFICITY: Expressed in flowers, siliques, leaves, roots and shoot apex. {ECO:0000269|PubMed:18772186}.			IPR014001;IPR027417;IPR026852;
192	C.cajan_19679	243.438	109.592	153.301	45.6322	183.345	87.3164	62.8473	55.8616	94.2879	110.613	97.7936	61.7939	80.8696	79.3056	103.235	95.4361	32.9393	108.789	173.833	121.125	183.138	95.909	103.27	83.7939	82.0517	109.906	75.4729	547.317	119.208	1189.72	C.cajan_19679	Q9M8R4	Protein DJ-1 homolog D (AtDJ1D) (Lactoylglutathione lyase DJ1D) (EC 4.4.1.5)	DJ1D At3g02720 F13E7.34	Arabidopsis thaliana (Mouse-ear cress)	Active site (4); Beta strand (20); Chain (1); Domain (2); Helix (21); Modified residue (2); Mutagenesis (8); Turn (2)			glyoxalase III activity; hydrolase activity, acting on glycosyl bonds; lactate biosynthetic process; lactoylglutathione lyase activity; response to stress	glyoxalase III activity; hydrolase activity, acting on glycosyl bonds; lactoylglutathione lyase activity		GO:0019172; GO:0016798; GO:0019249; GO:0004462; GO:0006950					Peptidase C56 family	IPR029062;IPR006286;IPR002818;
193	C.cajan_19686	4.83957	16.8291	63.223	28.3071	9.99176	9.89741	56.6074	3.6403	14.7564	15.6314	8.15032	44.9208	26.5953	17.3595	28.9915	16.4773	3.47122	33.8909	11.2526	11.8204	6.95643	3.81474	1.56373	8.92013	4.02301	15.6949	25.9872	2.5926	10.9974	2.34135	C.cajan_19686	Q9FGV1	Auxin response factor 8 (Protein FRUIT WITHOUT FERTILIZATION)	ARF8 FWF At5g37020 K15O15.5	Arabidopsis thaliana (Mouse-ear cress)	Alternative sequence (1); Chain (1); Compositional bias (1); DNA binding (1); Domain (1); Erroneous gene model prediction (1)		SUBCELLULAR LOCATION: Nucleus.	auxin-activated signaling pathway; flower development; response to auxin; sequence-specific DNA binding transcription factor activity; transcription, DNA-templated	DNA binding; sequence-specific DNA binding transcription factor activity	nucleus	GO:0003677; GO:0009734; GO:0009908; GO:0005634; GO:0009733; GO:0003700; GO:0006351	DEVELOPMENTAL STAGE: Expressed in sepals at stages 11, 12 and 13 of flower development. Highly expressed in petals at stages 9-10, decreases at stage 11 and disappears after flower stage 12. In anthers, expressed at stage 11 in the tapetum, disappears early in stage 12 when the tapetum degrades and reappears throughout the anther late in stage 12 to persist at least until stage 13. In stamen fila…	INDUCTION: Repressed by miR167. {ECO:0000269|PubMed:17021043}.	TISSUE SPECIFICITY: Expressed in the whole plant. {ECO:0000269|PubMed:10476078}.	DOMAIN: Interactions between auxin response factors (ARFs) and Aux/IAA proteins occur through their C-terminal dimerization domains III and IV.	ARF family	IPR003311;IPR011525;IPR010525;IPR003340;IPR015300;
194	C.cajan_19694	0.0510806	0	0	0.0420921	0	0.0984597	0	0.0310964	0.194017	0	0.192007	0	0.0529478	0.0497223	0	0	0	0.0479003	0	0.111296	0.0323485	0.0325255	0	0	0	0.0306919	0	0	0	0	C.cajan_19694	P04323	Retrovirus-related Pol polyprotein from transposon 17.6 [Includes: Protease (EC 3.4.23.-); Reverse transcriptase (EC 2.7.7.49); Endonuclease]	pol	Drosophila melanogaster (Fruit fly)	Active site (1); Chain (1); Domain (2)			aspartic-type endopeptidase activity; DNA integration; endonuclease activity; RNA-directed DNA polymerase activity	aspartic-type endopeptidase activity; endonuclease activity; nucleic acid binding; RNA-directed DNA polymerase activity		GO:0015074; GO:0003964; GO:0004190; GO:0004519; GO:0003676						IPR001584;IPR018061;IPR021109;IPR012337;IPR000477;
195	C.cajan_19709	0	0.312625	0.101616	0	0	1.40337	0	0.389691	0.271862	0	0	0	0	0	0	0	0	0	0	0.124671	0	0.0684028	0	0.100456	0.0857326	0.0660957	0	0	0	0	C.cajan_19709	P04323	Retrovirus-related Pol polyprotein from transposon 17.6 [Includes: Protease (EC 3.4.23.-); Reverse transcriptase (EC 2.7.7.49); Endonuclease]	pol	Drosophila melanogaster (Fruit fly)	Active site (1); Chain (1); Domain (2)			aspartic-type endopeptidase activity; DNA integration; endonuclease activity; RNA-directed DNA polymerase activity	aspartic-type endopeptidase activity; endonuclease activity; nucleic acid binding; RNA-directed DNA polymerase activity		GO:0015074; GO:0003964; GO:0004190; GO:0004519; GO:0003676						IPR001584;IPR018061;IPR021109;IPR012337;IPR000477;
196	C.cajan_19711	0	0	0	0	0	0.249089	0	0.711617	0.747458	0	0	0.0450292	0	0	0	1.26656	0.412889	0	0	0.248823	0	0	0	0.399324	0	0	0	0	0.0144847	0	C.cajan_19711	P04323	Retrovirus-related Pol polyprotein from transposon 17.6 [Includes: Protease (EC 3.4.23.-); Reverse transcriptase (EC 2.7.7.49); Endonuclease]	pol	Drosophila melanogaster (Fruit fly)	Active site (1); Chain (1); Domain (2)			aspartic-type endopeptidase activity; DNA integration; endonuclease activity; RNA-directed DNA polymerase activity	aspartic-type endopeptidase activity; endonuclease activity; nucleic acid binding; RNA-directed DNA polymerase activity		GO:0015074; GO:0003964; GO:0004190; GO:0004519; GO:0003676						IPR001584;IPR018061;IPR021109;IPR012337;IPR000477;
197	C.cajan_19715	2.64953	2.56338	3.51308	2.18868	5.14912	5.51319	4.23133	2.76249	2.4092	1.02989	2.31718	3.81807	4.31988	3.29603	2.54861	2.79035	2.78102	5.21434	4.23998	4.17156	4.08394	4.46783	6.39139	5.72129	11.4223	4.0079	5.78829	4.05249	5.55722	4.99222	C.cajan_19715	K7LHU1	Uncharacterized protein		Glycine max (Soybean) (Glycine hispida)				regulation of transcription, DNA-templated	DNA binding		GO:0003677; GO:0006355						IPR020478;IPR017956;IPR015943;IPR001680;IPR017986;
198	C.cajan_19719	0	18.1262	0	0.398516	0	1.83232	0	1.33821	27.5674	0	0	0	0	0.46125	0	0.278636	0.408563	0	0	0	0	0	0	2.89308	0	0.212659	0	7.12553	0	0.288132	C.cajan_19719	P25317	Probable glutathione S-transferase parA (EC 2.5.1.18) (Auxin-regulated protein parA) (STR246C protein)	PARA PAR	Nicotiana tabacum (Common tobacco)	Binding site (3); Chain (1); Domain (2); Region (1)			auxin-activated signaling pathway; glutathione transferase activity	glutathione transferase activity		GO:0009734; GO:0004364		INDUCTION: By auxin.			GST superfamily, HSP26 family	IPR010987;IPR004045;IPR004046;IPR012336;
199	C.cajan_19720	18.6056	18.3274	20.5418	19.7782	28.7916	13.9562	27.3694	17.6699	11.5939	25.8226	27.1389	17.1328	12.364	10.1232	9.3752	13.8746	15.1356	26.74	11.6789	15.2177	15.9323	13.2348	24.4306	8.33493	13.9162	12.1414	22.6257	13.6763	28.8786	11.3596	C.cajan_19720	Q6BY27	ATP-dependent RNA helicase DBP2 (EC 3.6.4.13)	DBP2 DEHA2A12958g	Debaryomyces hansenii (strain ATCC 36239 / CBS 767 / JCM 1990 / NBRC 0083 / IGC 2968) (Yeast) (Torulaspora hansenii)	Chain (1); Domain (2); Motif (2); Nucleotide binding (1); Region (1)		SUBCELLULAR LOCATION: Cytoplasm {ECO:0000250}. Nucleus {ECO:0000250}.	ATP-dependent helicase activity; nuclear-transcribed mRNA catabolic process, nonsense-mediated decay; rRNA processing	ATP binding; ATP-dependent helicase activity; RNA binding	cytoplasm; nucleus	GO:0005524; GO:0008026; GO:0003723; GO:0005737; GO:0000184; GO:0005634; GO:0006364				DOMAIN: The Q motif is unique to and characteristic of the DEAD box family of RNA helicases and controls ATP binding and hydrolysis.	DEAD box helicase family, DDX5/DBP2 subfamily	IPR011545;IPR014001;IPR001650;IPR027417;IPR000629;IPR014014;
200	C.cajan_19723	42.056	53.9556	38.4095	46.8345	32.0302	45.0208	36.5103	42.1545	38.3983	39.3451	29.6938	36.9273	28.3851	27.8552	21.8387	31.1966	35.7981	55.1998	23.4137	33.5102	21.2586	20.3813	17.1319	27.7568	21.1865	20.3966	21.5668	23.4637	45.8162	34.692	C.cajan_19723	P93736	Valine--tRNA ligase (EC 6.1.1.9) (Valyl-tRNA synthetase) (ValRS)	VALRS At1g14610 T5E21.11	Arabidopsis thaliana (Mouse-ear cress)	Binding site (1); Chain (1); Erroneous gene model prediction (1); Frameshift (1); Motif (2); Sequence conflict (6)			aminoacyl-tRNA editing activity; embryo development ending in seed dormancy; valine-tRNA ligase activity; valyl-tRNA aminoacylation	aminoacyl-tRNA editing activity; ATP binding; valine-tRNA ligase activity	chloroplast; cytosol; mitochondrion	GO:0005524; GO:0002161; GO:0009507; GO:0005829; GO:0009793; GO:0005739; GO:0004832; GO:0006438					Class-I aminoacyl-tRNA synthetase family	IPR001412;IPR002300;IPR014729;IPR009080;IPR013155;IPR009008;IPR002303;
201	C.cajan_19728	42.9846	46.5601	7.2088	2.49985	4.84831	41.7083	6.47315	11.562	40.2034	17.6828	60.729	13.4936	47.6178	39.8044	16.2078	51.4388	14.6891	18.6878	4.15526	8.03297	5.33318	8.66406	10.8554	28.5228	9.60635	9.22059	6.15291	5.3931	5.01574	1.54448	C.cajan_19728	C0LGD7	Probable LRR receptor-like serine/threonine-protein kinase At1g06840 (EC 2.7.11.1)	At1g06840 F4H5.8	Arabidopsis thaliana (Mouse-ear cress)	Active site (1); Alternative sequence (2); Binding site (1); Chain (1); Domain (1); Erroneous gene model prediction (1); Glycosylation (18); Nucleotide binding (1); Repeat (14); Signal peptide (1); Topological domain (2); Transmembrane (1)		SUBCELLULAR LOCATION: Cell membrane {ECO:0000269|PubMed:16618929}; Single-pass type I membrane protein {ECO:0000269|PubMed:16618929}.	protein serine/threonine kinase activity	ATP binding; protein serine/threonine kinase activity	integral component of membrane; plasma membrane	GO:0005524; GO:0016021; GO:0005886; GO:0004674					Protein kinase superfamily, Ser/Thr protein kinase family	IPR013320;IPR011009;IPR001611;IPR013210;IPR000719;IPR017441;IPR001245;IPR008271;
202	C.cajan_19729	3.33172	17.347	0.415086	9.33593	2.30292	8.58933	0	0.242747	5.07178	2.88054	0.427959	0.537305	35.1601	2.59645	2.13342	2.35905	4.41471	0	1.26543	2.90901	0.600736	2.19981	2.97438	31.3554	9.51582	2.47899	0.968511	16.7966	1.04939	13.963	C.cajan_19729	Q9SPB3	60S ribosomal protein L10 (QM protein homolog)	RPL10	Vitis riparia (Frost grape) (Vitis vulpina)	Chain (1)			translation	structural constituent of ribosome	ribosome	GO:0005840; GO:0003735; GO:0006412					Ribosomal protein L10e family	IPR001197;IPR016180;IPR018255;
203	C.cajan_19734	65.1383	44.0123	67.0066	56.822	61.0365	71.0794	50.1428	33.6527	44.7321	59.7165	66.5627	49.0926	64.2462	59.4564	60.8141	53.9604	49.145	33.5287	83.5164	46.1464	55.9079	57.8199	28.3505	54.5291	52.3633	47.2243	112.943	54.5963	49.3776	113.989	C.cajan_19734	Q54UU1	Trafficking protein particle complex subunit 4	trappc4 DDB_G0280827	Dictyostelium discoideum (Slime mold)	Chain (1)		SUBCELLULAR LOCATION: Golgi apparatus, cis-Golgi network {ECO:0000250}. Endoplasmic reticulum {ECO:0000250}.	ER to Golgi vesicle-mediated transport		cis-Golgi network; endoplasmic reticulum; Golgi apparatus	GO:0006888; GO:0005794; GO:0005801; GO:0005783					TRAPP small subunits family, TRAPPC4 subfamily	IPR011012;IPR007233;
204	C.cajan_19735	0.126917	24.2679	145.255	64.3615	225.616	30.6672	347.497	4.24516	38.0097	345.95	39.1609	588.09	1060.16	2027.51	573.996	1.09546	9.06083	30.0859	52.7944	1.98768	20.8808	17.026	1.23815	0.531798	672.282	182.065	559.685	1.72968	1.92946	2.1922	C.cajan_19735	O22874	Expansin-A8 (AtEXPA8) (Alpha-expansin-8) (At-EXP8) (AtEx8) (Ath-ExpAlpha-1.11)	EXPA8 EXP8 At2g40610 T2P4.4	Arabidopsis thaliana (Mouse-ear cress)	Chain (1); Disulfide bond (3); Domain (2); Signal peptide (1)		SUBCELLULAR LOCATION: Secreted, cell wall. Membrane; Peripheral membrane protein.	plant-type cell wall organization; syncytium formation		cell wall; extracellular region; membrane	GO:0005618; GO:0005576; GO:0016020; GO:0009664; GO:0006949					Expansin family, Expansin A subfamily	IPR014733;IPR007118;IPR002963;IPR007112;IPR007117;IPR009009;
205	C.cajan_19736	23.5666	6.03333	2.12938	7.80138	1.70745	3.23116	1.44153	8.00664	6.47241	3.70161	34.3646	35.8782	52.2938	38.7324	10.0065	4.23681	5.41941	6.20708	34.6227	32.8345	33.3622	40.9577	71.1913	4.68322	76.4535	30.6098	10.6397	48.2601	2.06975	85.5699	C.cajan_19736	Q9LVL5	Probable serine/threonine-protein kinase WNK4 (AtWNK4) (EC 2.7.11.1) (Protein kinase with no lysine 4)	WNK4 At5g58350 MCK7.22	Arabidopsis thaliana (Mouse-ear cress)	Active site (1); Binding site (1); Chain (1); Compositional bias (1); Domain (1); Modified residue (1); Nucleotide binding (1)			protein autophosphorylation; protein kinase activity; protein phosphorylation; protein serine/threonine kinase activity	ATP binding; protein kinase activity; protein serine/threonine kinase activity	cytoplasm; nucleus	GO:0005524; GO:0005737; GO:0005634; GO:0046777; GO:0004672; GO:0006468; GO:0004674		INDUCTION: Expressed with a circadian rhythm showing a peak before dawn. {ECO:0000269|PubMed:12506983}.			Protein kinase superfamily, Ser/Thr protein kinase family, WNK subfamily	IPR011009;IPR000719;IPR008271;
206	C.cajan_19738	0	0	1.94084	0	0	0	0.640437	0	0	0	53.3049	6.02784	5.41712	24.6895	7.88347	2.76885	0.447087	0	13.3992	0	3.35926	0	0	0.348174	0	0.894829	1.61981	0	0	0	C.cajan_19738	I1JHL3	Uncharacterized protein		Glycine max (Soybean) (Glycine hispida)
207	C.cajan_19739	0	0	14.1403	0.638273	0.517926	0	17.9363	0	0	0	0.69924	0.419383	0	0	0.2939	0	0	0	0	0	0.212518	0	0	0	0.258838	0.195252	13.0304	0	0	0	C.cajan_19739	Q1PEY6	EPIDERMAL PATTERNING FACTOR-like protein 6 (EPF-like protein 6) [Cleaved into: CHALLAH]	EPFL6 CHAL At2g30370 T9D9.18	Arabidopsis thaliana (Mouse-ear cress)	Alternative sequence (1); Chain (2); Disulfide bond (3); Mutagenesis (1); Signal peptide (1)		SUBCELLULAR LOCATION: Secreted {ECO:0000305}.	guard cell differentiation; stomatal complex development		extracellular region	GO:0005576; GO:0010052; GO:0010374			TISSUE SPECIFICITY: Expressed in the internal layers of the root, hypocotyl and stems, and in the midrib of developing rosette leaves. Detected in a ring of cells surrounding the vascular elements. Expressed in developing stems soon after bolting, in inflorescence stems, near the root apex and in the chalazal region of ovules. Not found in cotyledons or in stomatal precursors or stomata. {ECO:000…		Plant cysteine rich small secretory peptide family, Epidermal patterning factor subfamily
208	C.cajan_19740	0.552954	1.57369	1.08161	0	0.83155	1.18483	4.93273	0.52806	0.770384	1.56524	0.176139	1.89283	0.664589	0	0.681455	0.948886	2.25261	1.95561	0.185421	0	0.467302	0.0676916	0.0704748	0.441687	0.206244	0.354357	3.56698	0.515655	12.2234	0.0981838	C.cajan_19740	K7MQ94	Uncharacterized protein		Glycine max (Soybean) (Glycine hispida)
209	C.cajan_19742	10.3547	6.90089	4.27582	9.2694	6.61973	0	21.851	11.0822	0	0	16.6443	8.89741	15.6941	5.13673	4.40105	7.52576	2.94769	2.49278	0	0	0	0	0	0	0	0	0	0	0	0	C.cajan_19742	Q93ZS9	Zinc finger CCCH domain-containing protein 47 (AtC3H47) (AtSZF1)	At3g55980 F27K19.160	Arabidopsis thaliana (Mouse-ear cress)	Chain (1); Erroneous gene model prediction (1); Erroneous initiation (1); Repeat (2); Zinc finger (2)		SUBCELLULAR LOCATION: Nucleus {ECO:0000269|PubMed:17609218}.	regulation of transcription, DNA-templated; response to chitin; response to stress; sequence-specific DNA binding transcription factor activity	DNA binding; metal ion binding; sequence-specific DNA binding transcription factor activity	nucleus	GO:0003677; GO:0046872; GO:0005634; GO:0006355; GO:0010200; GO:0006950; GO:0003700		INDUCTION: By salt stress. {ECO:0000269|PubMed:17609218}.	TISSUE SPECIFICITY: Expressed in roots and anthers. {ECO:0000269|PubMed:17609218}.			IPR002110;IPR020683;IPR000571;
210	C.cajan_19746	0.974558	1.39522	1.34373	0.758225	1.09325	2.65405	3.17281	0.918603	1.26287	7.55603	0.492693	0.988308	7.97783	11.3069	7.93512	0.430557	0.750954	0.391387	0.0853488	0	0	0	0	0.0517201	22.5655	5.51562	4.83619	0.617216	0.900644	1.82058	C.cajan_19746	Q9LY50	Putative serine/threonine-protein kinase-like protein CCR3 (EC 2.7.11.1) (Protein CRINKLY 4 RELATED 3) (AtCRR3)	CCR3 CRR3 At3g55950 F27K19.130	Arabidopsis thaliana (Mouse-ear cress)	Active site (1); Binding site (1); Chain (1); Compositional bias (1); Domain (1); Glycosylation (10); Nucleotide binding (1); Signal peptide (1); Topological domain (2); Transmembrane (1)		SUBCELLULAR LOCATION: Membrane {ECO:0000305}; Single-pass type I membrane protein {ECO:0000305}.	protein serine/threonine kinase activity	ATP binding; protein homodimerization activity; protein serine/threonine kinase activity	integral component of membrane	GO:0005524; GO:0016021; GO:0042803; GO:0004674			TISSUE SPECIFICITY: Expressed in roots, leaves, shoot apical meristems (SAM), and floral buds. {ECO:0000269|PubMed:15549374}.		Protein kinase superfamily, Ser/Thr protein kinase family	IPR013320;IPR011009;IPR000719;IPR017441;IPR009091;IPR008271;
211	C.cajan_19750	231.043	480.07	447.027	441.291	333.16	338.668	474.204	221.597	341.931	292.807	203.951	367.778	248.108	218.127	437.741	283.181	336.454	483.321	383.711	295.456	221.713	205.585	77.7871	165.418	61.4112	218.746	246.857	318.695	474.809	418.289	C.cajan_19750	Q9SP02	Peptidyl-prolyl cis-trans isomerase CYP20-1 (PPIase CYP20-1) (EC 5.2.1.8) (Cyclophilin of 20 kDa 1) (Rotamase CYP20-1) (Rotamase cyclophilin-7)	CYP20-1 ROC7 At5g58710 MZN1.15	Arabidopsis thaliana (Mouse-ear cress)	Chain (1); Domain (1); Mutagenesis (1); Signal peptide (1)		SUBCELLULAR LOCATION: Endoplasmic reticulum {ECO:0000250}. Secreted {ECO:0000250}.	peptidyl-prolyl cis-trans isomerase activity; protein folding; root development	peptide binding; peptidyl-prolyl cis-trans isomerase activity	chloroplast; endoplasmic reticulum; extracellular region; plasmodesma	GO:0009507; GO:0005783; GO:0005576; GO:0042277; GO:0003755; GO:0009506; GO:0006457; GO:0048364			TISSUE SPECIFICITY: Ubiquitous, mostly in aerial organs. Higher levels in leaf and buds, and lower levels in seedlings. {ECO:0000269|PubMed:10628867, ECO:0000269|PubMed:15047905}.		Cyclophilin-type PPIase family	IPR029000;IPR024936;IPR020892;IPR002130;
212	C.cajan_19753	0	0.102813	0	0.0348706	20.784	0.568956	5.33106	16.6989	1.78123	30.799	8.84109	3.63512	0	0.0720419	0	7.11498	1.94024	5.16616	11.9777	2.86989	16.8469	2.89649	2.05187	0.636325	0	0.446892	4.2541	0.302972	0.0488913	0	C.cajan_19753	Q39253	Vacuolar cation/proton exchanger 1 (Ca(2+)/H(+) antiporter CAX1) (Ca(2+)/H(+) exchanger 1) (Protein CATION EXCHANGER 1) (Protein RARE COLD INDUCIBLE 4)	CAX1 RCI4 At2g38170 F16M14.10	Arabidopsis thaliana (Mouse-ear cress)	Alternative sequence (1); Chain (1); Glycosylation (1); Initiator methionine (1); Modified residue (1); Mutagenesis (20); Region (5); Sequence conflict (2); Topological domain (12); Transmembrane (11)		SUBCELLULAR LOCATION: Vacuole membrane {ECO:0000305|PubMed:12566577}; Multi-pass membrane protein {ECO:0000305|PubMed:12566577}. Note=Tonoplast.	calcium:proton antiporter activity; calcium ion transmembrane transport; calcium ion transmembrane transporter activity; calcium ion transport; cellular manganese ion homeostasis; cellular zinc ion homeostasis; cold acclimation; phosphate ion homeostasis; response to salt stress	calcium:proton antiporter activity; calcium ion transmembrane transporter activity	integral component of membrane; membrane; plant-type vacuole membrane; vacuole	GO:0070588; GO:0015085; GO:0006816; GO:0015369; GO:0030026; GO:0006882; GO:0009631; GO:0016021; GO:0016020; GO:0055062; GO:0009705; GO:0009651; GO:0005773		INDUCTION: By cold in leaves. Highly induced by Ca(2+) and at low levels by Na(+) and Ni(2+). {ECO:0000269|PubMed:10559438, ECO:0000269|PubMed:14630965}.	TISSUE SPECIFICITY: Expressed at low levels in leaves, stems and flowers. {ECO:0000269|PubMed:14630965}.		Sodium/potassium/calcium exchanger family, Cation/proton exchanger (CAX) (TC 2.A.19.2) subfamily	IPR004713;IPR004798;IPR004837;
213	C.cajan_19754	0.235428	12.139	13.9078	31.4656	2.71309	13.2721	6.65321	1.27198	6.85969	0.915826	0.381019	1.4124	0.721516	0.695843	0.723453	1.43286	0.559641	0.737102	1.1642	0.325731	0.0470271	0	0	0.200243	0	0.0888501	3.70655	1.49333	1.57899	4.52195	C.cajan_19754	Q6PQJ9	3-oxo-Delta(4,5)-steroid 5-beta-reductase (EC 1.3.1.3) (Delta(4)-3-oxosteroid 5-beta-reductase) (Delta-4,5-steroid 5-beta-reductase) (At5beta-StR) (Progesterone 5-beta-reductase) (5beta-POR)		Digitalis lanata (Grecian foxglove)	Active site (2); Beta strand (10); Binding site (4); Chain (1); Helix (17); Mutagenesis (1); Nucleotide binding (4); Turn (3)			delta4-3-oxosteroid 5beta-reductase activity	coenzyme binding; delta4-3-oxosteroid 5beta-reductase activity; nucleotide binding		GO:0050662; GO:0047787; GO:0000166					Short-chain dehydrogenases/reductases (SDR) family	IPR001509;IPR016040;
214	C.cajan_19756	0	0	0	0	0	0	0	0	0	0	0	0	0	3.13248	0	0	0	0	0	0	0	0	0	0	0	0	0	0	0	0	C.cajan_19756	B9NHE0	Deleted.
215	C.cajan_19758	53.9645	7.54427	14.9247	27.0372	16.9003	219.301	7.68968	19.1072	15.0513	20.3926	33.9006	6.39367	12.9929	20.289	17.6164	9.10811	12.0149	14.0131	18.044	31.1628	9.44848	11.9943	3.28143	4.10813	0.581039	20.7718	13.3376	24.157	7.45844	16.1504	C.cajan_19758	Q5ZM74	RING finger protein 141	RNF141 RCJMB04_2p1	Gallus gallus (Chicken)	Chain (1); Zinc finger (1)			protein autoubiquitination; regulation of transcription, DNA-templated; ubiquitin-protein transferase activity	DNA binding; ubiquitin-protein transferase activity; zinc ion binding		GO:0003677; GO:0051865; GO:0006355; GO:0004842; GO:0008270						IPR001841;IPR013083;IPR017907;
216	C.cajan_19760	0	0	8.60635	0	4.22808	0	0	0	0	128.542	137.361	0	0	0	0	0	0	21.3001	0	3.34409	0	0	0	0	0	0	0	0	5.13981	0	C.cajan_19760	Q9FVN0	Ammonium transporter 1 member 3 (LeAMT1;3)	AMT1-3	Solanum lycopersicum (Tomato) (Lycopersicon esculentum)	Chain (1); Transmembrane (10)		SUBCELLULAR LOCATION: Membrane {ECO:0000305}; Multi-pass membrane protein {ECO:0000305}.	ammonium transmembrane transporter activity; ammonium transport	ammonium transmembrane transporter activity	integral component of membrane	GO:0008519; GO:0015696; GO:0016021		INDUCTION: Highest expression in darkness. {ECO:0000269|PubMed:10743657}.	TISSUE SPECIFICITY: Leaves.		Ammonia transporter channel (TC 1.A.11.2) family	IPR029020;IPR001905;IPR018047;IPR024041;
217	C.cajan_19773	2.82864	0.0713855	0.193978	0.38398	0.287439	0.206991	0	0.437316	0	0	0.4682	0.115346	0	0.103915	0.65025	1.482	0.258943	0.0491616	1.0609	1.26861	0	0	0	0.0292792	0.0254709	0.0401596	0	44.4004	0	38.8524	C.cajan_19773	I1K457	Uncharacterized protein		Glycine max (Soybean) (Glycine hispida)						integral component of membrane	GO:0016021						IPR002781;
218	C.cajan_19774	1.72552	3.11976	3.18999	17.7548	0	1.10436	0	0	0.475355	0	0	0.960382	0.384733	0	0	0.167532	0.120582	0.144366	0	0	0	0	0	0	0	0	0	4.7815	0	7.08851	C.cajan_19774	Q4KLT0	Probable E3 ubiquitin-protein ligase RNF217 (EC 6.3.2.-) (RING finger protein 217)	rnf217	Xenopus laevis (African clawed frog)	Chain (1); Transmembrane (1); Zinc finger (3)	PATHWAY: Protein modification; protein ubiquitination.	SUBCELLULAR LOCATION: Membrane {ECO:0000305}; Single-pass membrane protein {ECO:0000305}.	ligase activity; protein ubiquitination	ligase activity; zinc ion binding	integral component of membrane	GO:0016021; GO:0016874; GO:0016567; GO:0008270					RBR family, RNF217 subfamily	IPR002867;IPR001841;
219	C.cajan_19775	23.7399	6.15376	6.4511	8.12821	10.1324	4.73608	9.29271	6.83844	7.04087	6.21194	5.3831	4.30541	6.62825	2.13456	3.75729	5.56839	7.22009	4.31861	10.9007	8.10736	14.3074	12.186	9.86949	6.62584	8.79791	9.32334	12.7389	11.5512	11.1361	8.515	C.cajan_19775	Q9SS80	UPF0503 protein At3g09070, chloroplastic	At3g09070 MZB10.10	Arabidopsis thaliana (Mouse-ear cress)	Chain (1); Coiled coil (1); Compositional bias (5); Transit peptide (1)		SUBCELLULAR LOCATION: Plastid, chloroplast {ECO:0000305}.	cotyledon vascular tissue pattern formation; phloem development; phloem transport; root system development		apical plasma membrane; chloroplast; plasma membrane	GO:0016324; GO:0009507; GO:0010588; GO:0010088; GO:0010233; GO:0005886; GO:0022622					UPF0503 family	IPR008004;
220	C.cajan_19778	0.274447	0.076625	0.285208	0	0	0.227755	0	0	0	0	0.0728738	0.310371	0.115595	0.108658	0	0	0	0	0.320507	0.238719	0	0	0	0	0	0	0.0755682	0	0.300953	0.223931	C.cajan_19778	K7MNX2	Uncharacterized protein		Glycine max (Soybean) (Glycine hispida)													IPR024752;
221	C.cajan_19781	1.2965	4.36446	1.18206	1.37695	36.1216	9.2382	2.08061	12.1021	7.36873	7.56344	3.47909	4.62754	0.434555	1.66795	4.21376	1.82543	1.32204	1.16618	10.0927	0.192142	8.31426	0.692957	0.778478	0.383398	0.247731	0.873029	1.56425	0.653052	0.536164	0.920701	C.cajan_19781	O80434	Laccase-4 (EC 1.10.3.2) (Benzenediol:oxygen oxidoreductase 4) (Diphenol oxidase 4) (Protein IRREGULAR XYLEM 12) (Urishiol oxidase 4)	IRX12 LAC4 At2g38080 F16M14.1	Arabidopsis thaliana (Mouse-ear cress)	Chain (1); Domain (3); Glycosylation (14); Metal binding (11); Signal peptide (1)		SUBCELLULAR LOCATION: Secreted, extracellular space, apoplast {ECO:0000305}.	hydroquinone:oxygen oxidoreductase activity; lignin biosynthetic process; lignin catabolic process; oxidoreductase activity; secondary cell wall biogenesis	copper ion binding; hydroquinone:oxygen oxidoreductase activity; oxidoreductase activity	apoplast	GO:0048046; GO:0005507; GO:0052716; GO:0009809; GO:0046274; GO:0016491; GO:0009834	DEVELOPMENTAL STAGE: Transcript levels diminished during rosette leaves development. {ECO:0000269|PubMed:15940465}.		TISSUE SPECIFICITY: Ubiquitous, with higher levels in the inflorescence stem. {ECO:0000269|PubMed:15940465, ECO:0000269|PubMed:16804053}.		Multicopper oxidase family	IPR001117;IPR011706;IPR011707;IPR002355;IPR008972;IPR017761;
222	C.cajan_19783	95.9228	20.3285	46.6888	49.9459	38.1168	7.2362	22.3065	3.72878	7.65957	38.8295	22.0696	17.8124	9.95147	9.35887	42.3982	10.692	5.10652	17.0295	34.1583	25.0332	21.9533	17.564	16.552	2.04922	10.1093	8.37633	12.8263	7.48708	4.42439	2.72553	C.cajan_19783	Q8S9H7	Transcription factor DIVARICATA	DIVARICATA	Antirrhinum majus (Garden snapdragon)	Chain (1); DNA binding (1); Domain (2)		SUBCELLULAR LOCATION: Nucleus {ECO:0000255|PROSITE-ProRule:PRU00624, ECO:0000255|PROSITE-ProRule:PRU00625}.	determination of dorsal/ventral asymmetry; flower development; regulation of transcription, DNA-templated; transcription, DNA-templated	chromatin binding; DNA binding	nucleus	GO:0003677; GO:0003682; GO:0048262; GO:0009908; GO:0005634; GO:0006355; GO:0006351	DEVELOPMENTAL STAGE: Detected in the apical inflorescence meristem, in bract primordia arising in its periphery and in floral meristems produced in the axils of bracts (stages 0-3). From stage 3 to stage 8, detected in all floral organs irrespective of their dorsoventral positions. From stage 9, barely detectable in bracts, sepals, and stamens. In the corolla, however, expression was maintained a…					IPR009057;IPR017930;IPR006447;IPR001005;IPR017884;
223	C.cajan_19797	2.85148	3.51782	11.0162	3.10213	3.27306	1.88221	6.93163	1.86674	4.04877	1.79995	1.20234	16.2875	45.3759	232.047	103.969	2.27363	2.13847	3.1843	1.4379	1.96116	3.03994	3.3127	1.73719	62.7423	25.0241	29.3663	10.5955	6.21194	3.56997	1.67615	C.cajan_19797	O22932	CBL-interacting serine/threonine-protein kinase 11 (EC 2.7.11.1) (SNF1-related kinase 3.22) (SOS2-like protein kinase PKS5) (SOS3-interacting protein 4)	CIPK11 PKS5 SIP4 SnRK3.22 At2g30360 T9D9.17	Arabidopsis thaliana (Mouse-ear cress)	Active site (1); Binding site (1); Chain (1); Domain (2); Frameshift (1); Modified residue (2); Nucleotide binding (1); Region (2)			protein kinase activity; protein phosphorylation; protein serine/threonine kinase activity; response to pH; signal transduction	ATP binding; protein kinase activity; protein serine/threonine kinase activity		GO:0005524; GO:0004672; GO:0006468; GO:0004674; GO:0009268; GO:0007165	DEVELOPMENTAL STAGE: Expressed in hypocotyls and roots upon germination. As seedlings mature, detected in the vascular tissue of both the stem and leaf. {ECO:0000269|PubMed:17483306}.	INDUCTION: Up-regulated by salt, drought, abscisic acid and glucose, but not by cold. {ECO:0000269|PubMed:11402167, ECO:0000269|PubMed:17483306}.	TISSUE SPECIFICITY: Expressed in roots and stems, but barely detectable in flowers and siliques. {ECO:0000269|PubMed:11402167, ECO:0000269|PubMed:17483306}.	DOMAIN: The activation loop within the kinase domain is the target of phosphorylation/activation by upstream protein kinases. The PPI motif mediates the interaction with the ABI (abscisic acid-insensitive) phosphatases (By similarity). {ECO:0000250}.	Protein kinase superfamily, CAMK Ser/Thr protein kinase family, SNF1 subfamily	IPR020636;IPR011009;IPR018451;IPR004041;IPR000719;IPR017441;IPR002290;IPR008271;
224	C.cajan_19799	10.4492	17.4082	13.0455	19.3043	7.87207	9.15672	13.0653	9.95641	7.92206	7.30436	5.23352	11.6965	9.02648	6.72918	6.44236	7.32558	9.28889	10.1122	3.6189	4.92234	5.46012	7.43823	6.93436	9.04191	7.21702	8.04999	9.65689	15.2059	12.8287	14.7941	C.cajan_19799	Q1GJX8	Probable GTP-binding protein EngB	engB TM1040_0305	Ruegeria sp. (strain TM1040) (Silicibacter sp.)	Chain (1); Domain (1); Metal binding (2); Nucleotide binding (5)			barrier septum assembly; GTPase activity	GTPase activity; GTP binding; magnesium ion binding		GO:0005525; GO:0003924; GO:0000917; GO:0000287					TRAFAC class TrmE-Era-EngA-EngB-Septin-like GTPase superfamily, EngB GTPase family	IPR019987;IPR006073;IPR027417;IPR005225;
225	C.cajan_19800	62.8558	155.111	157.466	85.0587	266.05	347.488	157.942	159.007	175.523	257.991	149.539	138.356	253.234	237.033	272.525	148.188	204.488	110.734	239.245	232.563	122.726	177.823	161.862	111.311	240.121	127.472	118.522	99.9639	62.0166	124.334	C.cajan_19800	C6T071	Uncharacterized protein		Glycine max (Soybean) (Glycine hispida)
226	C.cajan_19801	6.71823	12.9989	13.05	6.628	9.38462	18.6948	15.8928	19.3175	12.9066	18.7629	11.0767	10.7	6.16592	6.38374	4.32854	5.53109	6.36499	12.379	12.6592	4.02092	7.61357	5.94623	3.67538	13.8369	2.80896	7.56065	11.9192	10.1937	13.2887	7.69175	C.cajan_19801	Q8BX32	Structure-specific endonuclease subunit SLX1 (EC 3.1.-.-) (GIY-YIG domain-containing protein 1)	Slx1b Giyd1 Giyd2 Slx1	Mus musculus (Mouse)	Alternative sequence (2); Chain (1); Domain (1); Zinc finger (1)		SUBCELLULAR LOCATION: Nucleus {ECO:0000255|HAMAP-Rule:MF_03100}.	5'-flap endonuclease activity; crossover junction endodeoxyribonuclease activity; DNA recombination; DNA repair	5'-flap endonuclease activity; crossover junction endodeoxyribonuclease activity; metal ion binding	Slx1-Slx4 complex	GO:0017108; GO:0006310; GO:0006281; GO:0033557; GO:0008821; GO:0046872					SLX1 family	IPR000305;IPR027520;
227	C.cajan_19803	63.0241	11.3212	26.2884	74.7703	20.7844	13.9551	10.5567	13.5724	6.14507	9.5053	31.5402	18.1157	18.6471	16.8997	2.24609	14.8541	16.1597	17.5522	34.8015	23.2213	0	0.0947702	1.03504	0.201573	0	0	0	0	10.8813	41.3264	C.cajan_19803	Q9C562	CBL-interacting serine/threonine-protein kinase 10 (EC 2.7.11.1) (SNF1-related kinase 3.8) (SOS2-like protein kinase PKS2) (SOS3-interacting protein 1)	CIPK10 PKS2 SIP1 SnRK3.8 At5g58380 MCK7.25	Arabidopsis thaliana (Mouse-ear cress)	Active site (1); Binding site (1); Chain (1); Domain (2); Erroneous gene model prediction (1); Modified residue (3); Nucleotide binding (1); Region (2)			protein serine/threonine kinase activity; signal transduction	ATP binding; protein serine/threonine kinase activity		GO:0005524; GO:0004674; GO:0007165		INDUCTION: By salt stress. {ECO:0000269|PubMed:11402167}.	TISSUE SPECIFICITY: Mostly expressed in roots. {ECO:0000269|PubMed:11402167}.	DOMAIN: The activation loop within the kinase domain is the target of phosphorylation/activation by upstream protein kinases. The PPI motif mediates the interaction with the ABI (abscisic acid-insensitive) phosphatases (By similarity). {ECO:0000250}.	Protein kinase superfamily, CAMK Ser/Thr protein kinase family, SNF1 subfamily	IPR020636;IPR028375;IPR011009;IPR018451;IPR004041;IPR000719;IPR017441;IPR002290;IPR008271;
228	C.cajan_19805	2.09371	1.75166	0.300862	1.69929	2.80055	3.13596	0.496195	2.88885	0.945823	1.83148	4.37604	2.94161	4.59398	1.69801	2.87186	0.28589	2.50752	1.92807	1.46746	3.75793	2.92283	1.85521	3.58364	3.49344	1.72003	0.869042	1.29876	1.11174	1.1828	1.22741	C.cajan_19805	Q54UU1	Trafficking protein particle complex subunit 4	trappc4 DDB_G0280827	Dictyostelium discoideum (Slime mold)	Chain (1)		SUBCELLULAR LOCATION: Golgi apparatus, cis-Golgi network {ECO:0000250}. Endoplasmic reticulum {ECO:0000250}.	ER to Golgi vesicle-mediated transport		cis-Golgi network; endoplasmic reticulum; Golgi apparatus	GO:0006888; GO:0005794; GO:0005801; GO:0005783					TRAPP small subunits family, TRAPPC4 subfamily	IPR011012;IPR007233;
229	C.cajan_19807	71.233	22.3141	19.0368	22.4965	16.4518	36.9864	13.2119	31.4544	21.7865	14.5267	23.7795	13.9815	23.0252	32.3837	23.7671	30.6611	17.6731	12.4081	14.95	26.5559	16.6502	21.1273	19.0517	24.117	21.7193	17.7466	10.9816	18.0969	12.1606	35.7706	C.cajan_19807	O22193	U-box domain-containing protein 4 (EC 6.3.2.-) (Plant U-box protein 4)	PUB4 At2g23140 T20D16.23	Arabidopsis thaliana (Mouse-ear cress)	Chain (1); Coiled coil (1); Compositional bias (1); Domain (1); Erroneous gene model prediction (2); Modified residue (1); Repeat (7)	PATHWAY: Protein modification; protein ubiquitination.		ligase activity; ubiquitin-protein transferase activity	ligase activity; ubiquitin-protein transferase activity		GO:0016874; GO:0004842						IPR011989;IPR016024;IPR000225;IPR003613;IPR013083;
230	C.cajan_19809	0	65.1974	0.196344	0	0	190.29	0	7.74839	41.7159	1.14101	0	0	0	0	0	3.62661	9.23165	0	0	0	0	0	0	0.217043	0	0	0	0	0	0	C.cajan_19809	P22195	Cationic peroxidase 1 (EC 1.11.1.7) (PNPC1)	PNC1	Arachis hypogaea (Peanut)	Active site (1); Beta strand (8); Chain (1); Disulfide bond (4); Glycosylation (2); Helix (15); Metal binding (11); Modified residue (1); Signal peptide (1); Site (1); Turn (5)		SUBCELLULAR LOCATION: Secreted {ECO:0000255|PROSITE-ProRule:PRU00297}.	hydrogen peroxide catabolic process; peroxidase activity	heme binding; metal ion binding; peroxidase activity	extracellular region	GO:0005576; GO:0020037; GO:0042744; GO:0046872; GO:0004601					Peroxidase family, Classical plant (class III) peroxidase subfamily	IPR010255;IPR002016;IPR000823;IPR019794;IPR019793;
231	C.cajan_19810	0	0.292352	0	0	0	0	0	0.741655	0.110694	0	0	0.120822	0	0	0	1.31018	2.04028	0	0	0	0	0	0	2.39962	0	0	0	0	0	0	C.cajan_19810	A7NY33	Peroxidase 4 (EC 1.11.1.7)	GSVIVT00023967001 LOC100257005	Vitis vinifera (Grape)	Active site (1); Binding site (1); Chain (1); Disulfide bond (4); Glycosylation (1); Metal binding (10); Modified residue (1); Sequence conflict (2); Signal peptide (1); Site (1)		SUBCELLULAR LOCATION: Secreted {ECO:0000250|UniProtKB:P84516, ECO:0000255|PROSITE-ProRule:PRU00297}.	hydrogen peroxide catabolic process; peroxidase activity	heme binding; metal ion binding; peroxidase activity	extracellular region	GO:0005576; GO:0020037; GO:0042744; GO:0046872; GO:0004601					Peroxidase family, Classical plant (class III) peroxidase subfamily	IPR010255;IPR002016;IPR000823;IPR019794;IPR019793;
232	C.cajan_19811	0	2.58552	0	0	0	0	0	1.11998	0	0	1.11109	0	0	1.77854	1.42659	0	0	0.834892	0	0	0	0	0	0	0	0	0	0	0	0	C.cajan_19811	Q2TBL9	Trafficking protein particle complex subunit 4	TRAPPC4	Bos taurus (Bovine)	Chain (1)		SUBCELLULAR LOCATION: Golgi apparatus, cis-Golgi network {ECO:0000250}. Endoplasmic reticulum {ECO:0000250}.	dendrite development; ER to Golgi vesicle-mediated transport		cis-Golgi network; dendrite; endoplasmic reticulum; Golgi stack; synaptic vesicle; TRAPP complex	GO:0006888; GO:0005795; GO:0030008; GO:0005801; GO:0030425; GO:0016358; GO:0005783; GO:0008021					TRAPP small subunits family, TRAPPC4 subfamily	IPR011012;IPR007233;
233	C.cajan_19812	0	0	0.215919	0	0.168596	0	0	0	0	0	0.157988	0.611588	0.509783	0	0.191105	0.017546	0	2.55941	0	0	0.431534	0.078522	0.124991	0	0.0478095	2.01373	0.0423276	0.68824	0	0	C.cajan_19812	I1MZT7	Uncharacterized protein		Glycine max (Soybean) (Glycine hispida)													IPR016196;IPR010658;
234	C.cajan_19821	18.4729	32.8974	44.8011	21.5727	81.5403	20.313	71.6847	24.8194	38.6918	72.8601	99.4178	34.3539	31.0154	17.8827	36.923	29.684	23.6201	23.4311	52.0431	45.6588	59.5466	71.5386	93.1741	63.2121	18.1848	37.7872	97.546	12.2389	21.3736	11.3096	C.cajan_19821	Q96S44	TP53-regulating kinase (EC 2.7.11.1) (Atypical serine/threonine protein kinase TP53RK) (EKC/KEOPS complex subunit TP53RK) (EC 3.6.-.-) (Nori-2) (p53-related protein kinase)	TP53RK C20orf64 PRPK	Homo sapiens (Human)	Active site (1); Binding site (1); Chain (1); Domain (1); Modified residue (2); Motif (1); Natural variant (4); Nucleotide binding (1); Sequence conflict (2)		SUBCELLULAR LOCATION: Nucleus {ECO:0000269|PubMed:22912744}.	hydrolase activity; lipopolysaccharide biosynthetic process; protein phosphorylation; protein serine/threonine kinase activity; tRNA processing	ATP binding; hydrolase activity; p53 binding; protein serine/threonine kinase activity	membrane; nucleus	GO:0005524; GO:0016787; GO:0009103; GO:0016020; GO:0005634; GO:0002039; GO:0006468; GO:0004674; GO:0008033			TISSUE SPECIFICITY: Highly expressed in testis. Weakly expressed in heart kidney and spleen.		Protein kinase superfamily, BUD32 family	IPR022495;IPR011009;IPR010440;IPR000719;IPR008266;
235	C.cajan_19822	1.86086	0.655473	1.48225	0.193248	3.41367	0.357135	0.519791	0.548276	0.585665	2.05424	0.25106	0.347395	0	0.336123	1.32678	6.91409	0.713869	0.136503	7.19161	1.28684	1.73421	0.108172	0.0378504	0.417109	0.444355	1.21646	0.434596	0.282634	1.22825	0	C.cajan_19822	Q8LL69	3'-N-debenzoyl-2'-deoxytaxol N-benzoyltransferase (DBTNBT) (EC 2.3.1.-)	TAX10	Taxus canadensis (Canadian yew)	Active site (2); Chain (1)	PATHWAY: Alkaloid biosynthesis; taxol biosynthesis.		paclitaxel biosynthetic process; transferase activity, transferring acyl groups other than amino-acyl groups	transferase activity, transferring acyl groups other than amino-acyl groups		GO:0042617; GO:0016747					Plant acyltransferase family	IPR023213;IPR003480;
236	C.cajan_19824	0	0	0	0	0	0	0	0	0	0	0	45.0066	0	11.4893	1.11417	0.100078	0	0.106446	0	0	0	0	0	0	0.265909	0.139233	0	0	0	0	C.cajan_19824	G7JKY3	Uncharacterized protein	MTR_4g055190	Medicago truncatula (Barrel medic) (Medicago tribuloides)
237	C.cajan_19826	0	0	0	0	0	0	0	0	2.82952	0	0	0	0	0	0	1.75463	0.290265	0	0	0	0	0	0	0	0	0	0	0	0	0	C.cajan_19826	P20144	Wound-induced protein 1	WUN1	Solanum tuberosum (Potato)	Chain (1)							DEVELOPMENTAL STAGE: WUN1 expression may be correlated with cell death as old and dying tissues contain high levels of WUN1 mRNA in the absence of any wounding.	INDUCTION: Mechanical wounding induces a rapid increase of this protein. In leaves, this increase is inhibited by the addition of osmotically active agents.	TISSUE SPECIFICITY: Ubiquitous.			IPR009798;IPR016533;
238	C.cajan_19828	3.00298	15.7505	1.09525	1.97218	0.143147	13.5657	1.0644	12.395	21.0228	4.64611	26.705	1.40623	0.621592	0.0976258	0.16101	52.7538	19.122	0.884349	0.495298	1.3814	0.979912	12.1153	29.7547	60.5951	0.037968	2.82505	0.504669	2.24835	0.0524842	0.235217	C.cajan_19828	Q8S8P5	Probable WRKY transcription factor 33 (WRKY DNA-binding protein 33)	WRKY33 At2g38470 T19C21.4	Arabidopsis thaliana (Mouse-ear cress)	Chain (1); Compositional bias (2); DNA binding (2); Erroneous initiation (1)		SUBCELLULAR LOCATION: Nucleus {ECO:0000305}.	camalexin biosynthetic process; cellular heat acclimation; cellular response to heat; defense response to bacterium; defense response to fungus; positive regulation of autophagy; response to chitin; response to cold; response to heat; response to osmotic stress; response to salt stress; response to water deprivation; sequence-specific DNA binding transcription factor activity; transcription, DNA-…	sequence-specific DNA binding; sequence-specific DNA binding transcription factor activity	nucleus	GO:0010120; GO:0070370; GO:0034605; GO:0042742; GO:0050832; GO:0005634; GO:0010508; GO:0010200; GO:0009409; GO:0009408; GO:0006970; GO:0009651; GO:0009414; GO:0043565; GO:0003700; GO:0006351					WRKY group I family	IPR003657;
239	C.cajan_19829	1.10905	0.666707	0.301107	0.851394	0.186586	0.197398	0.456418	0.916136	0.867705	0	0.84211	0.671466	0.581126	0.280047	0.1132	0.947537	1.11036	0.397307	0.270549	0.147983	0.459853	0.445663	0.474988	1.29841	0.742782	0.115779	0.737962	0.43755	1.01354	0.506227	C.cajan_19829	K7LR12	Uncharacterized protein		Glycine max (Soybean) (Glycine hispida)													IPR006342;IPR029063;
240	C.cajan_19831	1.55222	0.753656	0.872086	0.455187	1.73137	1.43393	0.327688	0.569643	1.33044	0.524374	1.93289	7.91365	2.60886	23.1527	2.35707	0.451876	0.529396	1.36317	0.394013	0.612013	1.63724	0.96054	1.16945	0.974686	6.54433	1.61518	1.9724	0.586127	1.20278	0.397917	C.cajan_19831	Q9SIT5	Cation/H(+) antiporter 15 (Protein CATION/H+ EXCHANGER 15) (AtCHX15)	CHX15 At2g13620 T10F5.16	Arabidopsis thaliana (Mouse-ear cress)	Chain (1); Transmembrane (13)		SUBCELLULAR LOCATION: Membrane {ECO:0000250}; Multi-pass membrane protein {ECO:0000250}.	potassium ion transport; regulation of pH; solute:proton antiporter activity	solute:proton antiporter activity	integral component of membrane	GO:0016021; GO:0006813; GO:0006885; GO:0015299			TISSUE SPECIFICITY: Specifically expressed in pollen. {ECO:0000269|PubMed:15347787}.		Monovalent cation:proton antiporter 2 (CPA2) transporter (TC 2.A.37) family, CHX (TC 2.A.37.4) subfamily	IPR006153;
241	C.cajan_19833	0.0626225	0	0	0	0	0	0	0	0.0702436	0	0.159599	0.0710713	0	0	0	0	0.0667976	0	0.0897059	0	0	0	0	0	0	0	0	0	0	0.0659759	C.cajan_19833	P04146	Copia protein (Gag-int-pol protein) [Cleaved into: Copia VLP protein; Copia protease (EC 3.4.23.-)]	GIP COPIA	Drosophila melanogaster (Fruit fly)	Active site (1); Alternative sequence (1); Chain (2); Domain (1); Erroneous initiation (1); Mutagenesis (1); Natural variant (2); Sequence conflict (3); Zinc finger (1)			aspartic-type endopeptidase activity; DNA integration	aspartic-type endopeptidase activity; ATP binding; nucleic acid binding; zinc ion binding		GO:0005524; GO:0015074; GO:0004190; GO:0003676; GO:0008270						IPR025724;IPR001584;IPR012337;IPR013103;IPR001878;
242	C.cajan_19836	11.788	14.1682	13.4615	11.1205	8.15606	16.0242	13.3251	17.4659	11.5281	15.2356	16.1846	11.5315	8.02773	8.42197	5.50263	18.8618	13.8936	18.1563	6.66931	13.6245	13.3497	10.8245	14.0528	16.7506	6.98241	10.3907	15.2533	8.97825	16.8891	7.59547	C.cajan_19836	Q8BWZ3	N-alpha-acetyltransferase 25, NatB auxiliary subunit (Mitochondrial distribution and morphology protein 20) (N-terminal acetyltransferase B complex subunit MDM20) (NatB complex subunit MDM20) (N-terminal acetyltransferase B complex subunit NAA25)	Naa25 Mdm20	Mus musculus (Mouse)	Alternative sequence (1); Chain (1); Compositional bias (1); Repeat (4); Sequence conflict (2)		SUBCELLULAR LOCATION: Cytoplasm {ECO:0000250}.			cytoplasm	GO:0005737					MDM20/NAA25 family	IPR019183;IPR013026;IPR011990;
243	C.cajan_19838	0.303238	0.289554	74.6929	0	15.4232	0.107124	49.8676	0.130931	0	19.2006	0	6.47799	7.55591	0	0.9788	0.024814	0	9.30007	0.777214	0	0.0318339	0	0	0.0465274	0.0398971	1.19824	35.3743	0.305931	0.739577	0.528664	C.cajan_19838	Q56YT0	Laccase-3 (EC 1.10.3.2) (Benzenediol:oxygen oxidoreductase 3) (Diphenol oxidase 3) (Urishiol oxidase 3)	LAC3 At2g30210 T9D9.2	Arabidopsis thaliana (Mouse-ear cress)	Chain (1); Domain (3); Glycosylation (7); Metal binding (11); Signal peptide (1)		SUBCELLULAR LOCATION: Secreted, extracellular space, apoplast {ECO:0000305}.	hydroquinone:oxygen oxidoreductase activity; lignin catabolic process	copper ion binding; hydroquinone:oxygen oxidoreductase activity	apoplast	GO:0048046; GO:0005507; GO:0052716; GO:0046274			TISSUE SPECIFICITY: Mostly expressed in roots and siliques. {ECO:0000269|PubMed:15940465, ECO:0000269|PubMed:16804053}.		Multicopper oxidase family	IPR001117;IPR011706;IPR011707;IPR002355;IPR008972;IPR017761;
244	C.cajan_19845	22.0704	2.6871	10.1487	8.63488	21.2361	3.20494	4.50856	10.3309	10.6809	13.9907	8.64492	3.9381	15.6967	5.21026	12.5316	2.39634	9.22599	5.96306	19.578	15.5989	19.7318	18.7731	14.9868	54.6536	13.8702	14.1743	20.426	24.7444	9.51483	27.9477	C.cajan_19845	I1LLS6	Uncharacterized protein		Glycine max (Soybean) (Glycine hispida)
245	C.cajan_19850	0.0793891	0	0	0	0	0	0.230561	0.277868	0.189604	0	0.100485	0	0	0	0	0.0718325	0	0	0	0	0	0.0902837	0	0	0	0.0850474	0.0996287	0	0.0973534	0.577516	C.cajan_19850	K7KKB1	Uncharacterized protein		Glycine max (Soybean) (Glycine hispida)
246	C.cajan_19853	0.387172	0.251519	0.331877	3.09872	0.496884	0	0.566553	5.40622	0	0	1.22832	0.222346	1.63609	0	0	0.365238	5.34602	2.02843	0	0.409163	2.18874	0.864381	2.26793	0.960972	0.266824	0.409811	1.68579	8.11383	3.87672	15.2938	C.cajan_19853	K7MQD7	Uncharacterized protein		Glycine max (Soybean) (Glycine hispida)
247	C.cajan_19854	0.0705151	0.202346	0.37745	0.237043	0	1.23691	0	2.12802	0.560687	0	0.444457	1.08961	0.147416	0	0	0.126206	0.503346	0.795312	0.204448	0.151727	0.885893	0.26914	1.03229	0.634876	0	0.253043	1.05679	0.648429	0.599326	1.0445	C.cajan_19854	P10978	Retrovirus-related Pol polyprotein from transposon TNT 1-94 [Includes: Protease (EC 3.4.23.-); Reverse transcriptase (EC 2.7.7.49); Endonuclease]		Nicotiana tabacum (Common tobacco)	Active site (1); Chain (1); Domain (1); Zinc finger (1)			aspartic-type endopeptidase activity; DNA integration; endonuclease activity; RNA-directed DNA polymerase activity	aspartic-type endopeptidase activity; endonuclease activity; nucleic acid binding; RNA-directed DNA polymerase activity; zinc ion binding		GO:0015074; GO:0003964; GO:0004190; GO:0004519; GO:0003676; GO:0008270						IPR025724;IPR001584;IPR018061;IPR012337;IPR013103;IPR001878;
248	C.cajan_19855	0.518901	0	0	0	0	2.13976	0	6.24643	0	0	2.63068	3.97661	1.10298	0	0	0	4.70852	1.4458	0	0	1.11873	2.30313	1.80729	0.808113	0	0.514711	3.73239	0.8261	1.22024	0	C.cajan_19855	P04146	Copia protein (Gag-int-pol protein) [Cleaved into: Copia VLP protein; Copia protease (EC 3.4.23.-)]	GIP COPIA	Drosophila melanogaster (Fruit fly)	Active site (1); Alternative sequence (1); Chain (2); Domain (1); Erroneous initiation (1); Mutagenesis (1); Natural variant (2); Sequence conflict (3); Zinc finger (1)			aspartic-type endopeptidase activity; DNA integration	aspartic-type endopeptidase activity; ATP binding; nucleic acid binding; zinc ion binding		GO:0005524; GO:0015074; GO:0004190; GO:0003676; GO:0008270						IPR025724;IPR001584;IPR012337;IPR013103;IPR001878;
249	C.cajan_19856	3.73228	0	3.35858	3.35037	0	11.582	0	2.13989	8.38811	0	10.2423	6.66771	0	0	0	1.81956	10.3067	5.51068	5.23336	0	2.32849	0	2.44702	0	0	2.08979	0	3.78469	4.84956	8.91447	C.cajan_19856	K7MQD5	Uncharacterized protein		Glycine max (Soybean) (Glycine hispida)
250	C.cajan_19859	34.6285	36.1461	29.2115	57.4857	13.5651	14.1974	51.4933	25.171	16.1025	19.2631	18.0679	18.9431	18.7016	8.62022	15.5137	23.0444	31.9812	17.5467	24.522	21.8686	18.1327	22.3151	13.9645	19.1098	15.2173	15.0295	33.0303	23.4657	29.8135	17.6436	C.cajan_19859	Q9DE27	RuvB-like 2 (EC 3.6.4.12) (Reptin)	ruvbl2	Xenopus laevis (African clawed frog)	Chain (1); Nucleotide binding (1)		SUBCELLULAR LOCATION: Nucleus {ECO:0000250}.	ATP-dependent 5'-3' DNA helicase activity; DNA recombination; DNA repair; regulation of transcription, DNA-templated; transcription, DNA-templated	ATP binding; ATP-dependent 5'-3' DNA helicase activity	MLL1 complex; Swr1 complex	GO:0005524; GO:0043141; GO:0006310; GO:0006281; GO:0071339; GO:0000812; GO:0006355; GO:0006351	DEVELOPMENTAL STAGE: Expression decreases until onset of zygotic transcription before increasing again at later stages. Is expressed in neural crest cells, in particular in a subpopulation that give raise to the adrenal medulla.				RuvB family	IPR003593;IPR027417;IPR027238;IPR010339;
251	C.cajan_19865	10.8427	8.49739	6.90459	10.2632	6.78394	8.80713	5.63185	7.92923	6.93192	3.73354	5.45888	5.4182	6.96631	10.3028	5.59917	6.79042	8.44261	7.27597	5.43814	11.2366	7.91056	8.63233	11.3383	15.667	9.09384	7.50887	5.28775	15.084	7.4215	12.0626	C.cajan_19865	Q9DBR3	Armadillo repeat-containing protein 8	Armc8	Mus musculus (Mouse)	Alternative sequence (3); Chain (1); Initiator methionine (1); Modified residue (1); Repeat (14)												IPR011989;IPR016024;IPR000225;IPR000357;
252	C.cajan_19867	43.1897	31.2545	42.2319	79.395	29.4011	33.2453	43.5679	33.1348	23.9225	52.0145	50.4127	35.3126	65.4994	40.6707	48.1275	44.633	39.5086	19.2415	41.0336	38.1417	60.9325	78.8916	83.6584	79.9658	100.495	56.4847	65.3743	70.337	43.0514	129.728	C.cajan_19867	Q60HC3	Heterogeneous nuclear ribonucleoprotein F (hnRNP F) [Cleaved into: Heterogeneous nuclear ribonucleoprotein F, N-terminally processed]	HNRNPF HNRPF QflA-17741 QtsA-10715	Macaca fascicularis (Crab-eating macaque) (Cynomolgus monkey)	Chain (2); Cross-link (1); Domain (3); Initiator methionine (1); Modified residue (6); Region (3); Sequence conflict (2); Site (12)		SUBCELLULAR LOCATION: Nucleus, nucleoplasm {ECO:0000250}.	mRNA processing; regulation of RNA splicing; RNA splicing	nucleotide binding; single-stranded RNA binding	spliceosomal complex	GO:0008380; GO:0006397; GO:0000166; GO:0043484; GO:0003727; GO:0005681				DOMAIN: The N-terminal RRM domains are responsible for recognizing the G-tract of BCL-X RNA. {ECO:0000250}.		IPR012677;IPR000504;IPR012996;
253	C.cajan_19869	0.597517	33.3056	35.5181	131.561	10.4896	11.6935	13.7399	36.5028	16.0777	0	4.32864	5.66554	17.9293	20.7823	28.0623	29.4043	21.3805	4.64925	11.9685	7.25546	7.15617	9.67655	1.52753	9.79411	8.63071	12.4763	13.5128	5.74121	9.80873	6.70629	C.cajan_19869	C6TGL1	Uncharacterized protein		Glycine max (Soybean) (Glycine hispida)
254	C.cajan_19873	8.22947	7.88543	5.16015	2.89649	12.5219	8.97795	8.90874	31.5145	12.2651	9.66316	21.9699	7.97742	5.21613	7.12006	4.85506	21.0826	20.4203	13.4379	21.9723	17.8195	33.2212	24.8629	45.5035	34.8131	9.20157	13.547	15.9567	29.1924	13.2457	26.3427	C.cajan_19873	Q9LXV5	Nuclear transcription factor Y subunit A-1 (AtNF-YA-1) (Protein EMBRYO DEFECTIVE 2220) (Transcriptional activator HAP2A)	NFYA1 EMB2220 HAP2A At5g12840 T24H18_10	Arabidopsis thaliana (Mouse-ear cress)	Alternative sequence (1); Chain (1); DNA binding (1); Motif (1)		SUBCELLULAR LOCATION: Nucleus {ECO:0000305}.	embryo development ending in seed dormancy; microgametogenesis; regulation of timing of transition from vegetative to reproductive phase; regulation of transcription, DNA-templated; seed development; sequence-specific DNA binding transcription factor activity; somatic embryogenesis; transcription, DNA-templated	DNA binding; sequence-specific DNA binding transcription factor activity	CCAAT-binding factor complex	GO:0016602; GO:0003677; GO:0009793; GO:0055046; GO:0048510; GO:0006355; GO:0048316; GO:0003700; GO:0010262; GO:0006351			TISSUE SPECIFICITY: Ubiquitous. {ECO:0000269|PubMed:11250072, ECO:0000269|PubMed:9662544}.		NFYA/HAP2 subunit family	IPR018362;IPR001289;
255	C.cajan_19875	15.9261	0.237099	4.92655	0.600984	64.0293	0	17.0222	0.76183	0	147.274	426.022	16.7127	9.97759	0.996609	1.3721	0.800017	0.357251	24.8141	32.0148	42.7642	13.4596	10.9437	32.0259	0	0	12.8041	9.94301	3.13279	8.64028	0.639039	C.cajan_19875	I1KYS7	Uncharacterized protein		Glycine max (Soybean) (Glycine hispida)				maltose metabolic process; starch biosynthetic process		chloroplast thylakoid membrane	GO:0009535; GO:0000023; GO:0019252
256	C.cajan_19876	14.3362	18.5551	20.725	34.4483	20.6482	12.7445	29.4115	11.248	19.7216	27.7451	9.13676	13.315	9.10183	8.08073	17.4674	15.8971	14.0303	15.9078	17.3079	11.7549	15.9187	12.0858	7.52061	16.03	4.33959	10.2323	16.6057	16.5635	19.9	25.1329	C.cajan_19876	Q29RH4	THO complex subunit 3 (Tho3)	THOC3	Bos taurus (Bovine)	Chain (1); Initiator methionine (1); Modified residue (1); Repeat (6)		SUBCELLULAR LOCATION: Nucleus {ECO:0000305}. Nucleus speckle {ECO:0000305}.	mRNA processing; mRNA transport; RNA splicing	RNA binding	THO complex part of transcription export complex	GO:0003723; GO:0008380; GO:0000445; GO:0006397; GO:0051028						IPR020472;IPR011659;IPR015943;IPR001680;IPR017986;
257	C.cajan_19883	18.038	29.0812	15.0957	14.0427	15.8788	30.7965	14.4524	30.3163	28.1162	25.8315	29.1873	26.8233	24.9356	31.5742	19.8426	23.954	27.406	47.514	15.4723	24.1706	18.4748	16.8576	27.872	24.5449	27.0336	33.1649	15.855	28.9006	28.5755	26.0099	C.cajan_19883	F4JC97	Proteasome activator subunit 4 (Proteasome activator PA200)	PA200 At3g13330 MDC11.16	Arabidopsis thaliana (Mouse-ear cress)	Chain (1); Erroneous gene model prediction (2); Region (1); Repeat (6)			DNA repair		proteasome complex	GO:0006281; GO:0000502		INDUCTION: Upon MG132 treatment. {ECO:0000269|PubMed:20516081}.		DOMAIN: The bromodomain-like (BRDL) region specifically recognizes and binds acetylated histones. {ECO:0000250}.	BLM10 family	IPR011989;IPR016024;IPR021843;
258	C.cajan_19885	0	0	0	0	0	0	0	0	0	0	0	1.30843	0.796928	12.8843	2.51002	0	0	0	0	0	0	0	0	0	0	0.142462	0	0	0	0	C.cajan_19885	Q9LVU8	Protein RKD4 (AtRKD4) (RWP-RK domain-containing protein 4)	RKD4 At5g53040 MNB8.10	Arabidopsis thaliana (Mouse-ear cress)	Chain (1); Coiled coil (1); Compositional bias (1); Domain (1)		SUBCELLULAR LOCATION: Nucleus {ECO:0000255|PROSITE-ProRule:PRU00852}.	embryo development ending in seed dormancy; sequence-specific DNA binding transcription factor activity; transcription, DNA-templated	DNA binding; sequence-specific DNA binding transcription factor activity	nucleus	GO:0003677; GO:0009793; GO:0005634; GO:0003700; GO:0006351						IPR003035;
259	C.cajan_19892	0	0	4.71116	0	3.35585	0	0.904626	0	1.32099	0	1.8347	0	5.98299	0	3.08657	0	0.857367	0.312852	10.3685	5.00949	7.96528	3.85658	6.0205	61.476	5.35385	13.6806	9.36758	12.605	3.56949	5.08795	C.cajan_19892	Q9FYB5	Chaperone protein dnaJ 11, chloroplastic (AtDjC11) (AtJ11)	ATJ11 C11 J11 At4g36040 T19K4.170	Arabidopsis thaliana (Mouse-ear cress)	Chain (1); Domain (1); Sequence conflict (1); Transit peptide (1)		SUBCELLULAR LOCATION: Plastid, chloroplast stroma {ECO:0000269|PubMed:11516154}. Note=Probably also in other plastids.			chloroplast; nucleus; plastid	GO:0009507; GO:0005634; GO:0009536			TISSUE SPECIFICITY: Expressed in roots, stems, leaves, flowers and developing siliques. {ECO:0000269|PubMed:11516154}.		DnaJ family, C/III subfamily	IPR001623;
260	C.cajan_19894	37.0036	74.0303	56.757	88.824	53.7366	63.2316	52.3893	41.2	61.0295	48.693	47.5462	68.0442	84.3257	68.1596	83.3133	52.426	61.615	55.7064	38.925	35.3382	34.6225	40.2838	36.2977	64.2712	66.0193	53.4078	45.7588	55.1778	65.3201	57.1351	C.cajan_19894	A1CDT9	DNA damage-inducible protein 1	ddi1 ACLA_007750	Aspergillus clavatus (strain ATCC 1007 / CBS 513.65 / DSM 816 / NCTC 3887 / NRRL 1)	Chain (1); Domain (2)		SUBCELLULAR LOCATION: Cytoplasm {ECO:0000250}.	aspartic-type endopeptidase activity; protein transport	aspartic-type endopeptidase activity	cytoplasm	GO:0004190; GO:0005737; GO:0015031					DDI1 family	IPR019103;IPR021109;IPR009060;IPR015940;IPR000449;IPR000626;IPR029071;
261	C.cajan_19906	0	0.84071	0.517935	0	0	1.14256	0.449069	0	0.374193	0	0	0	0	0	0	0	0.0814887	0	0	0	0	0	0	0	0	0	0.794775	0	0	0	C.cajan_19906	K7K1E6	Uncharacterized protein		Glycine max (Soybean) (Glycine hispida)
262	C.cajan_19908	5.91887	11.6213	4.35184	6.38598	0.445136	19.8218	5.35872	15.3331	10.4053	0.840867	4.75052	2.91925	2.99196	0.848507	2.53793	87.1144	22.2629	4.68434	9.14475	6.53474	4.609	4.54277	4.57953	65.1262	0.877959	3.41685	3.22195	3.62179	3.65695	14.03	C.cajan_19908	Q40392	TMV resistance protein N	N	Nicotiana glutinosa (Tobacco)	Alternative sequence (2); Chain (1); Domain (2); Mutagenesis (24); Nucleotide binding (1); Repeat (6)		SUBCELLULAR LOCATION: Cytoplasm {ECO:0000305}.	plant-type hypersensitive response; signal transduction	ADP binding; ATP binding	cytoplasm	GO:0043531; GO:0005524; GO:0005737; GO:0009626; GO:0007165	DEVELOPMENTAL STAGE: Isoform 1 is more prevalent before and for 3 hours after tobacco mosaic virus (TMV) infection, while isoform 2 is more prevalent 4 to 8 hours after TMV infection. {ECO:0000269|PubMed:10660679}.				Disease resistance NB-LRR family	IPR001611;IPR025875;IPR003591;IPR002182;IPR027417;IPR000157;
263	C.cajan_19910	214.886	88.5585	77.2833	190.35	56.2885	83.6319	119.538	100.478	65.8329	78.1523	62.1578	65.5172	81.8121	70.2945	79.822	91.199	82.3949	71.8018	74.4462	72.1988	92.3051	102.214	80.6738	83.3794	104.233	80.713	102.515	135.397	102.925	160.649	C.cajan_19910	Q9ZPH2	Monothiol glutaredoxin-S17 (AtGrxS17)	GRXS17 At4g04950 T1J1.6	Arabidopsis thaliana (Mouse-ear cress)	Binding site (3); Chain (1); Domain (4); Metal binding (1); Region (1)		SUBCELLULAR LOCATION: Cytoplasm {ECO:0000250}.	auxin polar transport; cell redox homeostasis; protein disulfide oxidoreductase activity; reactive oxygen species metabolic process; regulation of cell cycle; response to heat	2 iron, 2 sulfur cluster binding; electron carrier activity; metal ion binding; protein disulfide oxidoreductase activity	cytosol	GO:0051537; GO:0009926; GO:0045454; GO:0005829; GO:0009055; GO:0046872; GO:0015035; GO:0072593; GO:0051726; GO:0009408					Glutaredoxin family, CGFS subfamily	IPR002109;IPR004480;IPR012336;IPR013766;
264	C.cajan_19917	0.208545	0.137279	0.602013	0.377992	0.608528	0.294926	0.097553	0	0.699383	0	0.049097	0.464607	0	1.02019	0.368414	0.289137	0.115026	0.213085	0.166236	0.231507	0.0840611	0.03213	0.0771574	0	0.0803291	0.410507	0.140946	0.306108	0.255009	0.399061	C.cajan_19917	A2Q1A3	RNA-directed DNA polymerase (Reverse transcriptase)	MtrDRAFT_AC148396g34v2	Medicago truncatula (Barrel medic) (Medicago tribuloides)				RNA-directed DNA polymerase activity	RNA-directed DNA polymerase activity		GO:0003964						IPR000477;
265	C.cajan_19918	6.3954	6.57892	9.71236	8.04941	3.59581	3.41578	7.46997	4.55182	7.9246	5.85153	3.22106	2.76865	4.79893	1.46377	5.44015	2.00906	7.39298	3.00575	5.96001	6.01422	1.78905	3.60068	3.2297	5.224	4.15344	3.82045	4.03635	4.94593	13.686	7.48909	C.cajan_19918	O04331	Prohibitin-3, mitochondrial (Atphb3) (Protein ENHANCED ETHYLENE RESPONSE 3)	PHB3 EER3 At5g40770 K1B16.2	Arabidopsis thaliana (Mouse-ear cress)	Chain (1); Initiator methionine (1); Modified residue (1); Mutagenesis (2); Topological domain (2); Transmembrane (1)		SUBCELLULAR LOCATION: Mitochondrion inner membrane; Single-pass type II membrane protein. Nucleus. Cytoplasm.	cell division; cell growth; lateral root development; mitochondrion organization; response to auxin; response to ethylene; response to nitric oxide; response to salt stress		integral component of membrane; membrane; mitochondrial respiratory chain complex I; mitochondrion; nucleolus; plasma membrane; vacuolar membrane; vacuole	GO:0051301; GO:0016049; GO:0016021; GO:0048527; GO:0016020; GO:0005747; GO:0005739; GO:0007005; GO:0005730; GO:0005886; GO:0009733; GO:0009723; GO:0071731; GO:0009651; GO:0005774; GO:0005773			TISSUE SPECIFICITY: Mostly expressed in proliferative tissues, including vasculature, shoot and root apical tissues. Expressed in roots, stems, leaves, flowers and pollen (at protein level). {ECO:0000269|PubMed:16247729, ECO:0000269|PubMed:17525078, ECO:0000269|PubMed:17883375, ECO:0000269|PubMed:9132067}.		Prohibitin family	IPR001107;IPR000163;
266	C.cajan_19920	0.0374169	1.81177	2.16605	0.407565	0.699832	0	2.6503	0.171	0.699364	3.83055	0.207301	1.16383	1.13547	0.737608	0.503465	0.244706	0.446989	1.48241	0	0	0	0.0898067	0	0.0656017	0.054845	0.258159	2.34104	0.20257	1.55429	0.266791	C.cajan_19920	K7L2P9	Uncharacterized protein		Glycine max (Soybean) (Glycine hispida)
267	C.cajan_19924	0	1.38908	0	0	14.568	0	11.3302	32.5176	10.3699	24.9276	217.159	6.20324	1.7841	0	0	5.68032	2.82283	8.86916	13.7784	0	18.148	11.578	4.22092	0.841379	0	4.12299	9.1704	3.18794	0	0	C.cajan_19924	B9RW00	CASP-like protein 1C1 (RcCASPL1C1)	RCOM_1174750	Ricinus communis (Castor bean)	Chain (1); Topological domain (5); Transmembrane (4)		SUBCELLULAR LOCATION: Cell membrane {ECO:0000250}; Multi-pass membrane protein {ECO:0000250}.			integral component of membrane; plasma membrane	GO:0016021; GO:0005886					Casparian strip membrane proteins (CASP) family	IPR006702;IPR006459;
268	C.cajan_19925	11.9695	5.28162	3.57573	12.8607	1.43544	2.90319	5.35149	4.01698	3.39162	4.08379	8.12319	3.84341	9.66611	5.72801	6.32093	3.29783	3.84	3.10136	2.82402	2.63126	2.4679	3.92663	4.22201	3.53541	8.56327	4.54879	2.34275	7.40209	4.16218	8.77217	C.cajan_19925	P93011	Pentatricopeptide repeat-containing protein At2g33760	PCMP-H6 At2g33760 T1B8.7	Arabidopsis thaliana (Mouse-ear cress)	Chain (1); Compositional bias (1); Region (3); Repeat (9)											PPR family, PCMP-H subfamily	IPR002885;IPR011990;
269	C.cajan_19929	0.349085	0.908989	0.910314	0.772001	17.7835	0.622606	4.57574	1.01402	3.60897	16.6281	0.641092	7.73003	2.09848	0.371675	1.20828	0.882718	0.432638	8.12588	1.10431	0.370869	0.947158	0.590662	0.966643	0.570263	0.646804	4.29065	6.48757	1.29736	1.24455	0.53779	C.cajan_19929	O24371	Linoleate 13S-lipoxygenase 3-1, chloroplastic (EC 1.13.11.12)	LOX3.1 LOX-H3	Solanum tuberosum (Potato)	Chain (1); Domain (2); Metal binding (5); Transit peptide (1)	PATHWAY: Lipid metabolism; oxylipin biosynthesis. {ECO:0000255|PROSITE-ProRule:PRU00726}.	SUBCELLULAR LOCATION: Plastid, chloroplast stroma. Plastid, chloroplast thylakoid.	linoleate 13S-lipoxygenase activity; oxylipin biosynthetic process	iron ion binding; linoleate 13S-lipoxygenase activity	chloroplast; thylakoid	GO:0009507; GO:0005506; GO:0016165; GO:0031408; GO:0009579		INDUCTION: Up-regulated localy and systemically 30 minutes after wounding. Up-regulated by jasmonate and abscisic acid treatment. Not induced by pathogen infection. {ECO:0000269|PubMed:11080289, ECO:0000269|PubMed:17210991, ECO:0000269|PubMed:8702864}.	TISSUE SPECIFICITY: Expressed in roots and leaves. Detected in tubers and flower buds. {ECO:0000269|PubMed:8702864}.		Lipoxygenase family	IPR008976;IPR000907;IPR013819;IPR020834;IPR020833;IPR001246;IPR027433;IPR001024;
270	C.cajan_19937	10.6238	4.15837	8.50392	5.31684	5.80073	3.13252	6.90437	2.78562	4.1075	4.29296	11.0702	3.98658	4.93604	4.70848	1.15295	11.3939	1.44188	1.17613	15.4025	21.0001	24.3487	23.3206	14.9559	6.32071	6.33259	8.42696	12.3733	3.26166	1.82883	2.84221	C.cajan_19937	Q9FZA4	Dof zinc finger protein DOF1.4 (AtDOF1.4)	DOF1.4 At1g28310 F3H9.4	Arabidopsis thaliana (Mouse-ear cress)	Chain (1); Compositional bias (3); Frameshift (1); Sequence conflict (3); Zinc finger (1)		SUBCELLULAR LOCATION: Nucleus {ECO:0000305}.	regulation of transcription, DNA-templated; transcription, DNA-templated	DNA binding; metal ion binding	nucleus	GO:0003677; GO:0046872; GO:0005634; GO:0006355; GO:0006351						IPR003851;
271	C.cajan_19938	4.58909	2.2807	3.8174	2.25677	3.47578	1.13592	3.11616	0.486292	1.5334	1.63048	3.62884	1.11957	3.01616	1.65785	0.794427	4.58226	0.79956	0.55177	11.5323	11.4662	0	0	0	0	0	0	0	0	1.13508	2.83742	C.cajan_19938	I1M087	Uncharacterized protein		Glycine max (Soybean) (Glycine hispida)				regulation of transcription, DNA-templated	DNA binding		GO:0003677; GO:0006355						IPR003851;
272	C.cajan_19943	17.1843	34.1646	40.4522	83.8611	28.0267	26.8044	46.8895	21.1301	17.814	54.2286	30.4868	36.3247	40.6699	34.1776	25.0335	19.2142	38.8499	23.3591	25.0215	31.6169	15.943	25.5873	13.7175	36.0055	15.5323	19.4202	51.7393	18.96	32.0161	29.7221	C.cajan_19943	Q92346	Uncharacterized protein C6G9.01c	SPAC6G9.01c	Schizosaccharomyces pombe (strain 972 / ATCC 24843) (Fission yeast)	Chain (1)					cytosol; nucleus	GO:0005829; GO:0005634						IPR013885;
273	C.cajan_19948	35.6786	23.8118	72.6062	26.9321	904.219	23.3547	148.267	44.062	17.1116	448.294	158.667	38.8489	44.6419	9.64328	24.714	13.3345	21.2871	51.3562	49.8847	65.0199	55.2066	49.5494	183.944	7.22045	41.5187	57.7321	126.135	32.9896	54.1351	6.61489	C.cajan_19948	P93014	30S ribosomal protein S5, chloroplastic	rps5 At2g33800 T1B8.10	Arabidopsis thaliana (Mouse-ear cress)	Chain (1); Domain (1); Transit peptide (1)		SUBCELLULAR LOCATION: Plastid, chloroplast.	response to cadmium ion; response to cold; translation	rRNA binding; structural constituent of ribosome	chloroplast; chloroplast stroma; chloroplast thylakoid; chloroplast thylakoid membrane; membrane; nucleus; small ribosomal subunit; thylakoid	GO:0009507; GO:0009570; GO:0009534; GO:0009535; GO:0016020; GO:0005634; GO:0019843; GO:0046686; GO:0009409; GO:0015935; GO:0003735; GO:0009579; GO:0006412					Ribosomal protein S5P family	IPR014720;IPR000851;IPR005712;IPR005324;IPR020568;IPR014721;IPR013810;IPR018192;
274	C.cajan_19952	0	0.090587	0	0	0	0	0	0.149371	0	0	0	0.323158	0	0	0	0.0647581	0	0.709744	0	0	0	0	0	0	0	0	0	0	5.68242	0	C.cajan_19952	Q9M2U1	Dof zinc finger protein DOF3.6 (AtDOF3.6) (OBF-binding protein 3)	DOF3.6 OBP3 At3g55370 T22E16.30	Arabidopsis thaliana (Mouse-ear cress)	Chain (1); Erroneous gene model prediction (1); Erroneous initiation (1); Zinc finger (1)		SUBCELLULAR LOCATION: Nucleus {ECO:0000305}.	regulation of transcription, DNA-templated; transcription, DNA-templated	DNA binding; metal ion binding	nucleus	GO:0003677; GO:0046872; GO:0005634; GO:0006355; GO:0006351		INDUCTION: By auxin and salicylic acid (SA). Repressed by jasmonic acid (JA). {ECO:0000269|PubMed:10758484, ECO:0000269|PubMed:12887587}.	TISSUE SPECIFICITY: Predominantly expressed in roots. {ECO:0000269|PubMed:10758484}.			IPR003851;
275	C.cajan_19954	0	0	0	0	0	0	0	0	0	0	0.719694	301.991	316.021	2454.8	760.421	0	0.625889	1.08008	0	0	0	0	0.293302	0	76.6945	78.4586	0	0	0	0	C.cajan_19954	Q6NME6	Protein RALF-like 19	RALFL19 At2g33775 T1B8	Arabidopsis thaliana (Mouse-ear cress)	Chain (1); Disulfide bond (2); Propeptide (1); Sequence conflict (1); Signal peptide (1); Site (1)		SUBCELLULAR LOCATION: Secreted {ECO:0000250}.	calcium-mediated signaling; cell-cell signaling; signal transducer activity	hormone activity; signal transducer activity	apoplast	GO:0048046; GO:0019722; GO:0007267; GO:0005179; GO:0004871					Plant rapid alkalinization factor (RALF) family	IPR008801;
276	C.cajan_19955	0	0	0.577146	0	0	0	0	0.550689	0.852528	0	0	0	0	0	0	0.153426	0.719435	0	0.952811	0.675997	0	0.269105	0	9.84313	0	0.129127	0.166008	0	0.764828	0	C.cajan_19955	Q9SGP6	Glutaredoxin-C9 (AtGrxC9) (Protein ROXY 19)	GRXC9 GRX480 ROXY19 At1g28480 F3M18.8	Arabidopsis thaliana (Mouse-ear cress)	Chain (1); Disulfide bond (1); Domain (1); Motif (1)		SUBCELLULAR LOCATION: Cytoplasm {ECO:0000250}. Nucleus {ECO:0000250}.	cell redox homeostasis; jasmonic acid mediated signaling pathway; protein disulfide oxidoreductase activity; response to salicylic acid; salicylic acid mediated signaling pathway	electron carrier activity; protein disulfide oxidoreductase activity	cytoplasm; nucleus	GO:0045454; GO:0005737; GO:0009055; GO:0009867; GO:0005634; GO:0015035; GO:0009751; GO:0009863		INDUCTION: Up-regulated by salicylic acid (SA). {ECO:0000269|PubMed:17397508}.			Glutaredoxin family, CC-type subfamily	IPR011905;IPR002109;IPR012336;
277	C.cajan_19958	32.9481	26.157	25.8898	28.1438	14.5508	24.5026	24.6338	27.2466	21.0009	26.9294	26.0938	23.9082	21.8795	32.5189	18.6047	24.9949	23.6593	30.393	15.6007	26.854	25.621	28.1916	40.4147	34.8915	31.1243	28.4246	19.5415	27.9472	27.8397	29.0827	C.cajan_19958	P32456	Interferon-induced guanylate-binding protein 2 (GTP-binding protein 2) (GBP-2) (HuGBP-2) (Guanine nucleotide-binding protein 2)	GBP2	Homo sapiens (Human)	Chain (1); Domain (1); Lipidation (1); Modified residue (1); Natural variant (3); Nucleotide binding (3); Propeptide (1); Region (1); Sequence conflict (1)		SUBCELLULAR LOCATION: Cytoplasm. Nucleus. Golgi apparatus membrane; Lipid-anchor.	cytokine-mediated signaling pathway; GTPase activity; immune response; interferon-gamma-mediated signaling pathway; type I interferon signaling pathway	GTPase activity; GTP binding	cytosol; Golgi apparatus; membrane; nucleus	GO:0005525; GO:0003924; GO:0005794; GO:0019221; GO:0005829; GO:0006955; GO:0060333; GO:0016020; GO:0005634; GO:0060337		INDUCTION: By IFNG/IFN-gamma during macrophage activation, and by TNF-alpha and IL-1beta. {ECO:0000269|PubMed:17266443}.			TRAFAC class dynamin-like GTPase superfamily, GB1/RHD3-type GTPase family, GB1 subfamily	IPR003191;IPR015894;IPR027417;
278	C.cajan_19963	10.6445	6.33989	10.2263	4.59425	4.06335	8.98054	3.6151	10.8017	7.84077	3.54476	9.80225	8.07081	5.56783	8.31303	3.67364	7.32337	6.33624	9.91048	10.1192	11.668	20.4633	12.8382	21.437	21.9364	11.874	9.95642	6.45109	10.9364	8.23612	21.7303	C.cajan_19963	Q54LB8	Putative vacuolar protein sorting-associated protein 13A	vps13A DDB_G0286725	Dictyostelium discoideum (Slime mold)	Chain (1); Compositional bias (7)		SUBCELLULAR LOCATION: Golgi apparatus, trans-Golgi network {ECO:0000305}.	protein transport		Golgi apparatus	GO:0005794; GO:0015031		INDUCTION: Down-regulated by phagocytic stimuli. {ECO:0000269|PubMed:18559084}.			VPS13 family	IPR015412;IPR026847;IPR026854;IPR009543;
279	C.cajan_19970	1.61313	2.78393	6.97942	2.30345	17.4115	4.2542	5.92257	3.82326	5.28328	6.19359	0	3.82225	1.64443	0	0	3.23491	1.14937	6.18622	3.45004	0.529329	0.730641	0	0	1.126	0	0.675357	6.50952	0.394567	8.95631	0.816866	C.cajan_19970	I1JEX1	Uncharacterized protein		Glycine max (Soybean) (Glycine hispida)
280	C.cajan_19971	14.054	18.3839	15.4395	24.9985	48.8532	30.3752	12.0077	50.8866	21.9593	14.3462	19.2633	9.07004	11.9871	8.63859	10.9084	12.9404	69.2286	15.607	37.1141	38.2401	28.4877	24.6291	36.4249	17.7404	10.8935	21.2798	9.76859	33.0414	16.4554	27.2955	C.cajan_19971	Q9C566	Peptidyl-prolyl cis-trans isomerase CYP40 (PPIase CYP40) (EC 5.2.1.8) (Cyclophilin of 40 kDa) (Cyclophilin-40) (Protein SQUINT) (Rotamase CYP40)	CYP40 SQN At2g15790 F19G14.21	Arabidopsis thaliana (Mouse-ear cress)	Chain (1); Domain (1); Repeat (2)		SUBCELLULAR LOCATION: Cytoplasm {ECO:0000305}.	floral meristem determinacy; peptidyl-prolyl cis-trans isomerase activity; protein folding; vegetative phase change	peptide binding; peptidyl-prolyl cis-trans isomerase activity	cytoplasm; cytosol	GO:0005737; GO:0005829; GO:0010582; GO:0042277; GO:0003755; GO:0006457; GO:0010050			TISSUE SPECIFICITY: Expressed at low levels in seedlings, leaves and flowers. {ECO:0000269|PubMed:11264535}.		Cyclophilin-type PPIase family	IPR029000;IPR020892;IPR002130;IPR013026;IPR011990;IPR013105;IPR019734;
281	C.cajan_19974	0	0	0	0	0	0	0	0	0	0	0	0	0	0	0.417679	0.244287	0	0	0	0.568398	0	0.754091	0	8.4919	0.185403	0	0	0	0	0	C.cajan_19974	K7K845	Uncharacterized protein		Glycine max (Soybean) (Glycine hispida)					copper ion binding; electron carrier activity		GO:0005507; GO:0009055						IPR008972;IPR003245;
282	C.cajan_19978	16.9775	19.5428	14.6438	12.7311	22.4192	18.7007	30.7484	16.9622	23.0474	17.9782	20.6742	16.6217	24.4478	9.23912	20.6078	20.6423	20.2756	14.2661	27.6839	29.5646	38.6976	32.8931	30.3842	21.2683	102.04	38.5672	27.3361	12.2551	33.9058	6.89964	C.cajan_19978	P53681	CDPK-related protein kinase (EC 2.7.11.1) (PK421)	CRK	Daucus carota (Wild carrot)	Active site (1); Binding site (1); Chain (1); Domain (5); Nucleotide binding (1); Region (1); Repeat (3)			protein serine/threonine kinase activity	ATP binding; calcium ion binding; protein serine/threonine kinase activity		GO:0005524; GO:0005509; GO:0004674				DOMAIN: All EF-hand domains seem to be non-functional.	Protein kinase superfamily, CAMK Ser/Thr protein kinase family, CaMK subfamily	IPR011992;IPR011009;IPR000719;IPR017441;IPR002290;IPR008271;
283	C.cajan_19985	6.18169	16.5163	19.9687	4.71813	26.0668	4.33529	23.519	17.7829	22.8962	15.0629	4.71582	67.8472	22.0133	150.297	49.1634	18.2802	24.123	4.38196	28.4075	25.8284	13.3492	10.9136	23.4808	12.9008	6.98536	13.3093	24.2007	2.35435	4.14425	0.206009	C.cajan_19985	Q9SMM9	Probable carboxylesterase 13 (AtCXE13) (EC 3.1.1.1)	CXE13 At3g48700 T8P19.210	Arabidopsis thaliana (Mouse-ear cress)	Active site (3); Chain (1); Motif (1)			carboxylic ester hydrolase activity	carboxylic ester hydrolase activity	cytosol	GO:0052689; GO:0005829			TISSUE SPECIFICITY: Expressed in flowers. {ECO:0000269|PubMed:14738307}.		'GDXG' lipolytic enzyme family	IPR029058;IPR013094;IPR002168;
284	C.cajan_19986	8.88995	47.8948	48.0401	6.1714	87.0616	17.8801	160.127	43.022	41.388	62.407	231.758	65.2649	50.5284	15.2338	58.2398	51.273	66.6757	90.9394	141.019	132.926	163.922	291.174	587.184	19.823	28.1318	142.783	230.874	93.5026	40.7954	8.11281	C.cajan_19986	Q9ZQ91	Probable carboxylesterase 7 (AtCXE7) (EC 3.1.1.1)	CXE7 At2g03550 T4M8.1	Arabidopsis thaliana (Mouse-ear cress)	Active site (3); Chain (1); Motif (1)			carboxylic ester hydrolase activity	carboxylic ester hydrolase activity		GO:0052689			TISSUE SPECIFICITY: Expressed in leaves, stems, flowers and siliques. {ECO:0000269|PubMed:14738307}.		'GDXG' lipolytic enzyme family	IPR029058;IPR013094;
285	C.cajan_19987	4.676	10.959	13.8628	0.887553	67.7577	1.50293	35.2957	25.1286	13.3546	43.146	82.5735	12.9082	10.975	39.1773	24.5105	8.3608	14.355	49.5412	61.9192	75.6396	36.8752	25.3044	63.0536	25.3245	3.74788	39.0596	67.2594	26.2184	16.1923	2.32271	C.cajan_19987	Q9ZQ91	Probable carboxylesterase 7 (AtCXE7) (EC 3.1.1.1)	CXE7 At2g03550 T4M8.1	Arabidopsis thaliana (Mouse-ear cress)	Active site (3); Chain (1); Motif (1)			carboxylic ester hydrolase activity	carboxylic ester hydrolase activity		GO:0052689			TISSUE SPECIFICITY: Expressed in leaves, stems, flowers and siliques. {ECO:0000269|PubMed:14738307}.		'GDXG' lipolytic enzyme family	IPR029058;IPR013094;
286	C.cajan_19988	4.04882	7.24871	4.52646	0	90.6953	0.517989	12.1222	9.03895	10.098	27.0934	94.8153	7.80909	27.9485	11.3716	23.4499	5.71464	3.54851	10.6704	21.5022	29.4543	56.7517	98.0914	236.49	11.056	38.6164	48.9784	24.7574	66.1143	6.81058	13.6165	C.cajan_19988	Q9ZQ91	Probable carboxylesterase 7 (AtCXE7) (EC 3.1.1.1)	CXE7 At2g03550 T4M8.1	Arabidopsis thaliana (Mouse-ear cress)	Active site (3); Chain (1); Motif (1)			carboxylic ester hydrolase activity	carboxylic ester hydrolase activity		GO:0052689			TISSUE SPECIFICITY: Expressed in leaves, stems, flowers and siliques. {ECO:0000269|PubMed:14738307}.		'GDXG' lipolytic enzyme family	IPR029058;IPR013094;
287	C.cajan_19989	7.05675	17.544	19.8988	6.88818	18.0409	5.95924	60.7538	12.4228	19.1966	32.3284	10.5257	26.2036	20.4532	31.7254	1.69765	7.85098	14.8588	1.12578	4.75035	3.59338	3.51703	2.24371	7.30924	2.42502	4.03507	0.903547	41.8788	1.94257	0.299668	0	C.cajan_19989	Q94CL9	Cyclin-dependent kinase inhibitor 7 (Inhibitor/interactor of CDK protein 5) (KIP-related protein 7)	KRP7 ICK5 At1g49620 F14J22.14	Arabidopsis thaliana (Mouse-ear cress)	Chain (1); Sequence conflict (1)		SUBCELLULAR LOCATION: Nucleus, nucleoplasm {ECO:0000269|PubMed:17253089, ECO:0000269|PubMed:18948957}. Note=Homogeneously distributed. Accumulates strongly in vegetative cell nuclei immediately after asymmetric division and disappears later.	cell cycle arrest; cyclin-dependent protein serine/threonine kinase inhibitor activity; negative regulation of cyclin-dependent protein serine/threonine kinase activity	cyclin-dependent protein serine/threonine kinase inhibitor activity	male germ cell nucleus	GO:0007050; GO:0004861; GO:0001673; GO:0045736	DEVELOPMENTAL STAGE: Present in uninucleate microspore and bicellular pollen. {ECO:0000269|PubMed:18948957}.		TISSUE SPECIFICITY: Expressed in flowers, in developing pollen, and at lower levels in roots and leaves. {ECO:0000269|PubMed:11449057, ECO:0000269|PubMed:18948957}.		CDI family, ICK/KRP subfamily	IPR003175;IPR016701;
288	C.cajan_19990	55.2532	17.7166	9.05355	9.09269	24.92	20.2738	9.14449	22.7629	16.987	16.1129	35.6991	31.4164	113.469	74.671	20.7557	22.8362	30.0005	13.8887	11.7401	20.1861	23.8899	30.5731	36.3447	21.677	87.6863	45.3729	13.2978	27.9895	12.997	43.0455	C.cajan_19990	I1JEV4	Uncharacterized protein		Glycine max (Soybean) (Glycine hispida)													IPR029058;IPR008547;
289	C.cajan_19993	35.7343	20.123	17.9679	27.191	16.4358	37.3053	14.1511	25.1125	21.0963	15.1111	20.4727	19.3993	20.7635	49.4578	33.4016	21.7702	18.4072	23.0308	17.0083	27.8112	26.3515	41.7317	56.6226	48.092	38.0358	32.7302	15.224	30.83	19.7	39.556	C.cajan_19993	P0CM30	Autophagy-related protein 2	ATG2 CNB00700	Cryptococcus neoformans var. neoformans serotype D (strain JEC21 / ATCC MYA-565) (Filobasidiella neoformans)	Chain (1)		SUBCELLULAR LOCATION: Prevacuolar compartment {ECO:0000250}.	autophagy; protein transport			GO:0006914; GO:0015031					ATG2 family	IPR026849;IPR015412;IPR026854;
290	C.cajan_19999	14.8648	28.6713	23.0012	50.7908	17.8637	11.5256	46.2644	18.4434	15.0602	41.0278	20.3909	23.1308	16.9201	11.9421	13.4702	15.0458	20.5856	22.1035	23.7635	22.01	22.3307	24.0493	29.9785	14.5679	20.1585	18.1178	23.9535	22.1387	30.3219	23.0437	C.cajan_19999	Q9ZQE5	Pentatricopeptide repeat-containing protein At2g15690	PCMP-H66 At2g15690 F9O13.24	Arabidopsis thaliana (Mouse-ear cress)	Chain (1); Compositional bias (1); Region (1); Repeat (5)											PPR family, PCMP-H subfamily	IPR002885;
291	C.cajan_20003	27.2316	14.1853	5.44866	15.906	15.3305	10.469	13.3727	63.8016	85.9926	12.53	10.4415	9.32374	24.0779	54.5969	33.7981	244.164	57.7529	9.56597	16.1931	33.4556	11.9664	14.6824	20.7489	598.552	91.4874	174.761	14.0737	59.7785	17.1035	60.0257	C.cajan_20003	P40781	Protein CYPRO4	CYPRO4	Cynara cardunculus (Cardoon)	Chain (1)											VID27 family	IPR011044;IPR013863;IPR015943;
292	C.cajan_20015	112.666	58.9668	65.3329	54.7712	28.9531	38.581	23.1643	15.9467	25.7392	11.8427	20.114	27.2543	21.1324	31.7051	19.1712	58.4225	22.0468	26.8593	63.9082	64.2617	66.822	57.9626	36.2604	10.22	16.8515	42.8763	21.8481	30.6882	21.7994	16.0743	C.cajan_20015	I1NDD7	Uncharacterized protein		Glycine max (Soybean) (Glycine hispida)				catalytic activity	catalytic activity		GO:0003824						IPR009003;
293	C.cajan_20024	62.5767	43.2761	30.6904	23.7111	45.1934	79.2538	37.0219	51.8932	57.1012	39.6219	83.7406	30.8074	55.9064	67.904	60.1985	57.7008	48.2512	30.6266	85.5638	64.0859	92.5658	163.87	181.248	79.1546	71.826	69.7365	49.9397	72.8707	35.2851	103.835	C.cajan_20024	Q71N54	Lecithin-cholesterol acyltransferase-like 4 (EC 2.3.1.-)	LCAT4 At4g19860 T16H5.220	Arabidopsis thaliana (Mouse-ear cress)	Active site (3); Chain (1); Erroneous gene model prediction (2); Initiator methionine (1); Modified residue (1)			O-acyltransferase activity; phospholipase activity; phospholipid catabolic process	O-acyltransferase activity; phospholipase activity	cytosol	GO:0008374; GO:0005829; GO:0004620; GO:0009395					AB hydrolase superfamily, Lipase family	IPR029058;IPR003386;
294	C.cajan_20028	0	0	0	0	0	0	0	0	0	0	0	457.48	0	0	0	0	0	0	0	0	0	0	0	0	0	0	0	0	0	0	C.cajan_20028	Q9SJB4	GDSL esterase/lipase At2g04570 (EC 3.1.1.-) (Extracellular lipase At2g04570)	At2g04570 T1O3.2	Arabidopsis thaliana (Mouse-ear cress)	Active site (3); Chain (1); Glycosylation (3); Sequence conflict (4); Signal peptide (1)		SUBCELLULAR LOCATION: Secreted {ECO:0000305}.	hydrolase activity, acting on ester bonds; lipid catabolic process	hydrolase activity, acting on ester bonds	extracellular region	GO:0005576; GO:0016788; GO:0016042					'GDSL' lipolytic enzyme family	IPR001087;IPR013831;
295	C.cajan_20029	0.0644324	6.93928	0	0	2.19839	4.6706	1.7454	7.43787	8.94907	8.63476	20.2403	2.15067	0.136939	0.253338	0.206496	24.5121	5.04929	1.65863	7.97904	8.0215	4.40757	3.80773	4.09048	6.68782	0.0438437	0.855294	1.2772	1.00715	0.403612	0.115327	C.cajan_20029	Q9S735	Probable inorganic phosphate transporter 1-9 (AtPht1;9) (H(+)/Pi cotransporter)	PHT1-9 At1g76430 F14G6.3 F15M4.7	Arabidopsis thaliana (Mouse-ear cress)	Chain (1); Topological domain (13); Transmembrane (12)		SUBCELLULAR LOCATION: Membrane {ECO:0000250}; Multi-pass membrane protein {ECO:0000250}.	arsenate ion transmembrane transport; phosphate ion transmembrane transport; phosphate ion transmembrane transporter activity; phosphate ion transmembrane-transporting ATPase activity; phosphate ion transport; symporter activity	phosphate ion transmembrane transporter activity; phosphate ion transmembrane-transporting ATPase activity; symporter activity	integral component of membrane; plasma membrane	GO:1901684; GO:0016021; GO:0035435; GO:0015114; GO:0015415; GO:0006817; GO:0005886; GO:0015293		INDUCTION: Slightly induced in roots during phosphate starvation. {ECO:0000269|PubMed:12164813, ECO:0000269|PubMed:15604713}.			Major facilitator superfamily, phosphate:H(+) symporter (TC 2.A.1.9) family	IPR020846;IPR016196;IPR005828;IPR005829;
296	C.cajan_20044	0	0.162006	0	0	0.654665	1.35642	1.95939	0.33052	1.19987	0	2.38022	0.0853282	0	0.0766141	0	0.481395	0.0398907	0	1.69333	2.50801	0.849402	1.57585	1.23398	0.0700356	0	0.759758	7.28282	0.311016	0	0	C.cajan_20044	Q9SD53	UPF0481 protein At3g47200	At3g47200 F13I12.250	Arabidopsis thaliana (Mouse-ear cress)	Chain (1); Compositional bias (3); Sequence conflict (1); Transmembrane (2)		SUBCELLULAR LOCATION: Cell membrane {ECO:0000269|PubMed:16618929}; Multi-pass membrane protein {ECO:0000269|PubMed:16618929}.			integral component of membrane; plasma membrane	GO:0016021; GO:0005886					UPF0481 family	IPR004158;
297	C.cajan_20051	2.3304	20.1477	4.82069	1.56204	26.9471	35.7296	15.7528	22.0194	18.007	57.0129	37.1127	19.3313	16.2785	8.16938	22.5254	5.6813	11.5945	27.3122	11.8956	3.06016	6.5967	4.47511	2.7457	2.35124	5.29335	16.2423	10.6332	2.47117	28.9404	1.73666	C.cajan_20051	Q9FZE0	Beta-glucosidase 40 (AtBGLU40) (EC 3.2.1.21)	BGLU40 At1g26560 T1K7.7	Arabidopsis thaliana (Mouse-ear cress)	Active site (2); Binding site (5); Chain (1); Disulfide bond (1); Erroneous initiation (1); Glycosylation (4); Region (1); Signal peptide (1)			beta-glucosidase activity; carbohydrate metabolic process	beta-glucosidase activity	apoplast; chloroplast	GO:0048046; GO:0008422; GO:0005975; GO:0009507					Glycosyl hydrolase 1 family	IPR001360;IPR018120;IPR013781;IPR017853;
298	C.cajan_20058	0.0662308	1.29988	1.02781	0.173563	12.2013	1.90951	2.45972	2.26025	6.96859	8.00665	2.39894	58.5126	3.09677	11.5325	18.7826	11.0643	5.1001	18.547	8.37966	9.8582	2.1019	2.89273	0.187116	8.04168	0.591399	8.22243	2.47175	3.64216	1.426	1.1888	C.cajan_20058	Q96558	UDP-glucose 6-dehydrogenase 1 (UDP-Glc dehydrogenase 1) (UDP-GlcDH 1) (UDPGDH 1) (EC 1.1.1.22) (Gm-UGD1)	UGD1	Glycine max (Soybean) (Glycine hispida)	Active site (1); Binding site (5); Chain (1); Modified residue (1); Nucleotide binding (4); Region (4)	PATHWAY: Nucleotide-sugar biosynthesis; UDP-alpha-D-glucuronate biosynthesis; UDP-alpha-D-glucuronate from UDP-alpha-D-glucose: step 1/1.		UDP-glucose 6-dehydrogenase activity; UDP-glucuronate biosynthetic process	NAD binding; UDP-glucose 6-dehydrogenase activity		GO:0051287; GO:0003979; GO:0006065					UDP-glucose/GDP-mannose dehydrogenase family	IPR008927;IPR016040;IPR017476;IPR014027;IPR014026;IPR001732;IPR028356;
299	C.cajan_20062	26.6822	22.0951	21.4434	22.8304	18.7786	19.5261	19.495	21.0941	21.4643	26.5213	35.4051	14.431	23.9864	26.9711	20.3633	24.0153	23.3903	12.8575	20.0371	20.7462	21.9773	36.2096	36.5365	90.2556	28.444	27.5118	21.492	19.6244	17.9938	35.8722	C.cajan_20062	C6TD13	Putative uncharacterized protein		Glycine max (Soybean) (Glycine hispida)					chromatin binding; DNA binding		GO:0003677; GO:0003682						IPR009057;IPR001005;
300	C.cajan_20065	0	1.41411	0.654159	0.162796	1.76924	0.300475	1.1302	2.20786	0.578654	1.73455	0.242308	2.47287	0	0.142253	0.447246	0.655512	0.81653	0.97563	1.0505	0.102432	0.337625	0.0304833	0.104155	0	0	0.203491	1.07847	0.645965	1.23169	0.600565	C.cajan_20065	Q9M202	Zinc finger protein ZAT9	ZAT9 At3g60580 T8B10.240	Arabidopsis thaliana (Mouse-ear cress)	Chain (1); Sequence conflict (2); Zinc finger (3)		SUBCELLULAR LOCATION: Nucleus {ECO:0000305}.	regulation of transcription, DNA-templated; sequence-specific DNA binding transcription factor activity; transcription, DNA-templated	metal ion binding; sequence-specific DNA binding transcription factor activity; transcription regulatory region DNA binding	nucleus	GO:0046872; GO:0005634; GO:0006355; GO:0003700; GO:0044212; GO:0006351						IPR007087;IPR015880;
301	C.cajan_20069,C.cajan_20068	8.51714	4.86424	4.09699	4.04004	2.21364	3.77841	2.46863	4.4878	4.10821	2.69129	12.1996	7.79056	5.40677	4.59391	2.96125	4.89328	3.40433	9.74764	4.1941	6.60914	5.67248	4.73798	5.72223	2.69382	4.41546	3.43405	2.2803	4.07003	3.99087	8.66268	C.cajan_20069	P10978	Retrovirus-related Pol polyprotein from transposon TNT 1-94 [Includes: Protease (EC 3.4.23.-); Reverse transcriptase (EC 2.7.7.49); Endonuclease]		Nicotiana tabacum (Common tobacco)	Active site (1); Chain (1); Domain (1); Zinc finger (1)			aspartic-type endopeptidase activity; DNA integration; endonuclease activity; RNA-directed DNA polymerase activity	aspartic-type endopeptidase activity; endonuclease activity; nucleic acid binding; RNA-directed DNA polymerase activity; zinc ion binding		GO:0015074; GO:0003964; GO:0004190; GO:0004519; GO:0003676; GO:0008270						IPR025724;IPR001584;IPR018061;IPR012337;IPR013103;IPR001878;
302	C.cajan_20073	2.13828	0	1.18019	1.34075	18.7395	0	3.84896	1.43877	0	26.927	3.04571	1.71152	0	0	5.00698	0	12.8752	7.30665	1.84784	1.53262	1.68604	0.833066	0	0	0	0.782813	1.89645	3.26058	17.0245	3.56152	C.cajan_20073	Q9FZE4	CLAVATA3/ESR (CLE)-related protein 9 [Cleaved into: CLE9p]	CLE9 At1g26600 T1K7.3	Arabidopsis thaliana (Mouse-ear cress)	Chain (1); Erroneous initiation (1); Glycosylation (2); Modified residue (2); Peptide (1); Sequence conflict (1); Signal peptide (1)		SUBCELLULAR LOCATION: Secreted, extracellular space {ECO:0000269|PubMed:12602871}.	cell-cell signaling involved in cell fate commitment; multicellular organismal development		extracellular region	GO:0045168; GO:0005576; GO:0007275			TISSUE SPECIFICITY: Mostly expressed in leaves, flowers, stems and apex, and, to a lower extent, in seedlings, roots, siliques and pollen. {ECO:0000269|PubMed:12602871}.		CLV3/ESR signal peptide family
303	C.cajan_20082	0.133777	0.142586	0.232497	0.0569306	0.0439733	0	0.193055	0.0952259	0.242483	0.195166	0.124893	0.128278	0.0679486	0.221214	0	0.0150811	0.0517295	0.293432	0	0.103722	0	0	0	0	0	0	0	0	0.434644	0	C.cajan_20082	P10978	Retrovirus-related Pol polyprotein from transposon TNT 1-94 [Includes: Protease (EC 3.4.23.-); Reverse transcriptase (EC 2.7.7.49); Endonuclease]		Nicotiana tabacum (Common tobacco)	Active site (1); Chain (1); Domain (1); Zinc finger (1)			aspartic-type endopeptidase activity; DNA integration; endonuclease activity; RNA-directed DNA polymerase activity	aspartic-type endopeptidase activity; endonuclease activity; nucleic acid binding; RNA-directed DNA polymerase activity; zinc ion binding		GO:0015074; GO:0003964; GO:0004190; GO:0004519; GO:0003676; GO:0008270						IPR025724;IPR001584;IPR018061;IPR012337;IPR013103;IPR001878;
304	C.cajan_20085	95.9376	27.7236	27.336	35.4342	20.6903	60.4443	23.6788	44.9679	34.8209	18.535	16.7227	31.4	24.4993	55.2134	28.524	39.1518	27.1091	33.0275	26.9473	34.0206	33.1348	32.0254	21.628	63.3805	45.0334	37.1501	31.4688	45.0822	31.5498	72.255	C.cajan_20085	A7T167	Protein GDAP2 homolog	gdap2 v1g195342	Nematostella vectensis (Starlet sea anemone)	Chain (1); Domain (2)											GDAP2 family	IPR001251;IPR002589;
305	C.cajan_20092	0	0.352187	0	0	0.463503	0.344378	0.245572	0.097704	0.208848	0	0	0.185265	0.528022	0.163394	0.26436	0.841334	0.0881547	0.0792191	1.44418	0.544128	1.17981	0	0	0.289382	0.120066	0.743676	0	0	0.107566	0	C.cajan_20092	Q3E8W4	Receptor-like protein kinase ANXUR2 (EC 2.7.11.1)	ANX2 At5g28680 F4I4.60	Arabidopsis thaliana (Mouse-ear cress)	Active site (1); Binding site (1); Chain (1); Compositional bias (2); Domain (1); Glycosylation (4); Nucleotide binding (1); Signal peptide (1); Topological domain (2); Transmembrane (1)		SUBCELLULAR LOCATION: Cell membrane {ECO:0000269|PubMed:19646876}; Single-pass type I membrane protein {ECO:0000269|PubMed:19646876}.	pollen tube growth; protein serine/threonine kinase activity; single fertilization	ATP binding; protein serine/threonine kinase activity	apical plasma membrane; integral component of membrane; pollen tube tip	GO:0005524; GO:0016324; GO:0016021; GO:0009860; GO:0090404; GO:0004674; GO:0007338			TISSUE SPECIFICITY: Expressed in pollen, but not in pistils or seedlings. {ECO:0000269|PubMed:19646876}.		Protein kinase superfamily, Ser/Thr protein kinase family	IPR013320;IPR011009;IPR024788;IPR000719;IPR017441;IPR001245;IPR008271;
306	C.cajan_20093	0.957738	0.352187	0.297186	0	0.695256	0.688763	0.491148	0.586245	0.208848	0	1.79717	1.48215	0.880041	0.163391	0.396543	0.764848	0.969747	1.10918	2.16628	1.63239	0	0	0	0	0	0	0	0	0.537852	0.303754	C.cajan_20093	Q3E8W4	Receptor-like protein kinase ANXUR2 (EC 2.7.11.1)	ANX2 At5g28680 F4I4.60	Arabidopsis thaliana (Mouse-ear cress)	Active site (1); Binding site (1); Chain (1); Compositional bias (2); Domain (1); Glycosylation (4); Nucleotide binding (1); Signal peptide (1); Topological domain (2); Transmembrane (1)		SUBCELLULAR LOCATION: Cell membrane {ECO:0000269|PubMed:19646876}; Single-pass type I membrane protein {ECO:0000269|PubMed:19646876}.	pollen tube growth; protein serine/threonine kinase activity; single fertilization	ATP binding; protein serine/threonine kinase activity	apical plasma membrane; integral component of membrane; pollen tube tip	GO:0005524; GO:0016324; GO:0016021; GO:0009860; GO:0090404; GO:0004674; GO:0007338			TISSUE SPECIFICITY: Expressed in pollen, but not in pistils or seedlings. {ECO:0000269|PubMed:19646876}.		Protein kinase superfamily, Ser/Thr protein kinase family	IPR013320;IPR011009;IPR024788;IPR000719;IPR017441;IPR001245;IPR008271;
307	C.cajan_20094	0.172933	12.8775	5.9337	8.16109	7.99526	17.8595	1.54142	16.5896	29.8098	4.17593	3.13075	1.95732	2.70909	7.55735	11.9315	42.4635	17.8994	5.90884	14.0343	9.89041	6.78717	2.22019	0.0928972	57.8696	1.00696	13.2453	0.740687	1.56705	4.40051	0.941056	C.cajan_20094	Q9FID9	Probable receptor-like protein kinase At5g38990 (EC 2.7.11.-)	At5g38990 K15E6.170	Arabidopsis thaliana (Mouse-ear cress)	Active site (1); Binding site (1); Chain (1); Domain (1); Glycosylation (8); Nucleotide binding (1); Sequence conflict (2); Signal peptide (1); Topological domain (2); Transmembrane (1)		SUBCELLULAR LOCATION: Membrane {ECO:0000305}; Single-pass type I membrane protein {ECO:0000305}.	protein serine/threonine kinase activity	ATP binding; protein serine/threonine kinase activity	integral component of membrane	GO:0005524; GO:0016021; GO:0004674					Protein kinase superfamily, Ser/Thr protein kinase family	IPR013320;IPR011009;IPR024788;IPR000719;IPR017441;IPR001245;IPR008271;
308	C.cajan_20095	51.9729	296.947	39.0517	12.628	83.1249	325.572	54.4966	119.755	483.994	81.5477	231.399	126.873	171.4	150.688	176.166	353.941	159.61	110.067	324.551	155.313	170.356	182.619	153.243	394.401	137.387	109.448	69.7405	81.8037	56.1567	100.364	C.cajan_20095	P39598	Uncharacterized protein YwbO	ywbO BSU38250 ipa-30d	Bacillus subtilis (strain 168)	Chain (1)			protein disulfide oxidoreductase activity	protein disulfide oxidoreductase activity		GO:0015035						IPR001853;IPR012336;
309	C.cajan_20097	9.13419	27.2654	22.0072	38.4357	15.2306	20.0128	29.1569	25.4009	21.2968	20.355	14.9304	19.7055	14.7154	15.8316	12.1973	23.079	18.8829	28.3441	11.8954	16.533	15.6848	14.8361	17.0808	19.0188	12.5389	12.4945	20.1799	14.7873	24.2925	17.0779	C.cajan_20097	K7L8R6	Uncharacterized protein		Glycine max (Soybean) (Glycine hispida)				spindle assembly			GO:0051225						IPR029131;
310	C.cajan_20098	0.807132	2.72506	12.9958	6.4886	139.322	3.98064	9.86368	7.30622	3.49331	168.495	8.95255	223.765	52.6178	326.816	14.2263	2.74807	41.8903	95.9381	2.09361	0	0.286352	0.156065	0.512388	0.257465	1.82752	1.02458	4.7705	78.3567	56.3441	9.85784	C.cajan_20098	Q7M1X5	Major pollen allergen Lol p 11 (Allergen Lol p XI) (allergen Lol p 11)		Lolium perenne (Perennial ryegrass)	Chain (1); Disulfide bond (3); Glycosylation (1)		SUBCELLULAR LOCATION: Secreted.			extracellular space	GO:0005615					Ole e I family	IPR006040;IPR006041;
311	C.cajan_20102	3.49268	2.31171	2.08284	3.31704	6.59229	0.744608	5.02816	2.12762	1.77416	10.3812	9.5645	1.98237	2.86512	1.18916	1.04896	1.89778	3.56362	2.18302	2.59185	4.33674	1.81846	1.7492	3.41424	0.863939	2.96332	0.626649	2.44076	1.3355	3.03754	1.67531	C.cajan_20102	Q9STF3	Pentatricopeptide repeat-containing protein At3g46790, chloroplastic (Protein CHLORORESPIRATORY REDUCTION 2)	CRR2 PCMP-H54 At3g46790 T6H20.180	Arabidopsis thaliana (Mouse-ear cress)	Chain (1); Region (3); Repeat (12); Transit peptide (1)		SUBCELLULAR LOCATION: Plastid, chloroplast {ECO:0000305}.	chloroplast RNA processing; polycistronic mRNA processing		chloroplast	GO:0009507; GO:0031425; GO:0031426					PPR family, PCMP-H subfamily	IPR002885;IPR011990;
312	C.cajan_20103	8.79065	20.3534	15.0851	36.7796	6.90348	9.41397	21.5476	13.4728	13.0272	8.12014	5.6479	9.21727	8.13781	3.24801	4.64275	13.309	17.9396	8.40318	7.49097	13.1675	6.77419	7.59591	5.6522	60.5229	12.2524	9.58259	10.6917	8.13077	11.0362	7.39155	C.cajan_20103	Q9M3B4	Protein ROOT INITIATION DEFECTIVE 3 (Root initiation defective 3 protein) (WD-40 repeat-containing protein RID3)	RID3 At3g49180 F2K15.40	Arabidopsis thaliana (Mouse-ear cress)	Chain (1); Coiled coil (1); Mutagenesis (1); Repeat (6); Sequence conflict (1)			negative regulation of shoot apical meristem development		Cul4-RING E3 ubiquitin ligase complex	GO:0080008; GO:1902184						IPR020472;IPR015943;IPR001680;IPR019775;IPR017986;
313	C.cajan_20104	78.4844	23.5836	29.1473	25.7997	8.19837	47.0536	6.74453	35.9618	32.9317	10.5589	25.5883	17.1225	11.6842	19.4681	6.98908	25.5519	12.5848	37.2103	11.1331	34.9493	28.5767	23.2418	33.9979	23.8104	25.585	28.9768	12.9201	18.872	22.7757	34.3376	C.cajan_20104	Q9SRU2	Auxin transport protein BIG (Protein ATTENUATED SHADE AVOIDANCE 1) (Protein CORYMBOSA1) (Protein DARK OVER-EXPRESSION OF CAB 1) (Protein LOW PHOSPHATE-RESISTANT ROOT 1) (Protein TRANSPORT INHIBITOR RESPONSE 3) (Protein UMBRELLA 1)	BIG ASA1 CRM1 DOC1 GA6 LPR1 TIR3 UMB1 At3g02260 F14P3.9	Arabidopsis thaliana (Mouse-ear cress)	Chain (1); Coiled coil (2); Compositional bias (1); Erroneous gene model prediction (2); Initiator methionine (1); Modified residue (1); Mutagenesis (1); Transmembrane (3); Zinc finger (3)		SUBCELLULAR LOCATION: Membrane {ECO:0000305}; Multi-pass membrane protein {ECO:0000305}.	auxin-activated signaling pathway; auxin polar transport; inflorescence morphogenesis; lateral root formation; photomorphogenesis; response to auxin; response to fungus; root development; ubiquitin-protein transferase activity; unidimensional cell growth	ubiquitin-protein transferase activity; zinc ion binding	cytosol; integral component of membrane; membrane; plasmodesma	GO:0009926; GO:0009734; GO:0005829; GO:0048281; GO:0016021; GO:0010311; GO:0016020; GO:0009640; GO:0009506; GO:0009733; GO:0009620; GO:0048364; GO:0004842; GO:0009826; GO:0008270			TISSUE SPECIFICITY: Constitutively expressed in roots, rosette leaves, inflorescence stems, and flowers. Present in inflorescence meristems, floral meristems and vascular tissues. {ECO:0000269|PubMed:11485992, ECO:0000269|PubMed:17652113}.		UBR4 family	IPR011989;IPR016024;IPR025704;IPR017986;IPR003126;IPR000433;
314	C.cajan_20105	0.588991	2.10225	0.696003	2.98644	1.5961	1.44843	0.0777952	0.0312008	1.26695	0.492353	0.509338	0.334339	0.259831	0.0981654	0.392999	0.0515813	0.0784727	0.556124	0.0723145	0	0.0646361	0	0.0346071	0	0	0.172131	0.21133	0.632319	0.223937	0.405831	C.cajan_20105	Q8W486	Uncharacterized protein At1g04910	At1g04910 F13M7.10	Arabidopsis thaliana (Mouse-ear cress)	Chain (1); Erroneous gene model prediction (1); Erroneous initiation (1); Transmembrane (1)		SUBCELLULAR LOCATION: Golgi apparatus membrane {ECO:0000269|PubMed:16618929}; Single-pass membrane protein {ECO:0000269|PubMed:16618929}.			endosome; Golgi apparatus; integral component of membrane; trans-Golgi network	GO:0005794; GO:0005768; GO:0016021; GO:0005802						IPR024709;IPR019378;
315	C.cajan_20106	46.2609	18.1461	13.8028	18.4303	19.3432	15.9407	18.3368	12.9151	11.7732	16.2476	14.2858	18.2299	32.7071	19.2698	24.421	13.9868	14.5999	17.5499	11.1945	11.5377	17.3685	17.899	15.7168	12.7593	41.0487	18.9342	12.393	18.2732	18.9774	15.5661	C.cajan_20106	Q9CAA4	Transcription factor BIM2 (BES1-interacting Myc-like protein 2) (Basic helix-loop-helix protein 102) (AtbHLH102) (bHLH 102) (Transcription factor EN 125) (bHLH transcription factor bHLH102)	BIM2 BHLH102 EN125 At1g69010 T6L1.19	Arabidopsis thaliana (Mouse-ear cress)	Chain (1); Domain (1); Sequence conflict (3)		SUBCELLULAR LOCATION: Nucleus {ECO:0000305}.	sequence-specific DNA binding transcription factor activity; transcription, DNA-templated	DNA binding; sequence-specific DNA binding transcription factor activity	nucleus	GO:0003677; GO:0005634; GO:0003700; GO:0006351		INDUCTION: Repressed by heat treatment. {ECO:0000269|PubMed:12679534}.	TISSUE SPECIFICITY: Expressed constitutively in roots, leaves, stems, and flowers. {ECO:0000269|PubMed:12679534}.			IPR011598;
316	C.cajan_20108	174.149	18.9588	34.7294	32.7082	20.8926	45.9518	21.8078	92.1779	27.4608	33.0667	83.2931	35.8102	39.6892	59.4426	25.696	49.1874	20.7607	28.4148	67.2061	75.9788	139.815	137.046	122.301	75.2772	45.3918	40.8942	40.1652	104.558	33.8529	377.801	C.cajan_20108	Q9SI52	Phosphatidylinositol 4-kinase gamma 7 (AtPI4Kgamma7) (PI-4Kgamma7) (PI4K gamma 7) (EC 2.7.1.67) (Ubiquitin-like domain kinase gamma 7) (UbDK gamma 7)	PI4KG7 PI4KGAMMA7 UBDKGAMMA7 At2g03890 T18C20.9	Arabidopsis thaliana (Mouse-ear cress)	Chain (1); Compositional bias (1); Domain (2); Modified residue (1)			1-phosphatidylinositol 4-kinase activity; phosphatidylinositol phosphorylation; protein autophosphorylation	1-phosphatidylinositol 4-kinase activity		GO:0004430; GO:0046854; GO:0046777					PI3/PI4-kinase family, Type II PI4K subfamily	IPR000403;IPR029071;
317	C.cajan_20112	0.0841822	10.4229	5.07891	8.73102	0.666658	9.64848	9.93715	3.86442	9.0679	0.882977	0	1.55842	0.453105	0.160566	0.826361	4.98822	3.04149	0.97206	1.84269	0.683638	0.385847	0.0465837	0.0492806	4.12821	0.170125	0.747329	9.96674	0.29123	0.454763	0.148304	C.cajan_20112	Q7ZVZ7	Alpha/beta hydrolase domain-containing protein 17C (EC 3.-.-.-)	abhd17c zgc:55468	Danio rerio (Zebrafish) (Brachydanio rerio)	Active site (3); Chain (1)			hydrolase activity	hydrolase activity		GO:0016787					AB hydrolase superfamily, ABHD17 family	IPR029058;IPR029059;
318	C.cajan_20115	5.81406	6.65677	4.98446	10.7586	1.35221	3.94395	5.81511	7.85845	3.9445	5.46406	5.55653	5.46449	2.80554	3.87155	1.27661	4.54681	4.05974	7.51043	1.7549	4.37057	4.80472	4.88053	4.85289	4.62008	4.61583	3.35539	4.34889	5.32371	8.7305	7.4125	C.cajan_20115	Q8VWF8	DNA-directed RNA polymerase 2, chloroplastic/mitochondrial (EC 2.7.7.6) (NsRpoT-B) (T7 bacteriophage-type single subunit RNA polymerase 2)	RPOT2 RPOT-B	Nicotiana sylvestris (Wood tobacco) (South American tobacco)	Active site (3); Alternative sequence (1); Chain (1); Sequence conflict (6); Transit peptide (1)		SUBCELLULAR LOCATION: Plastid, chloroplast. Mitochondrion.	DNA-directed RNA polymerase activity; transcription, DNA-templated	DNA binding; DNA-directed RNA polymerase activity	chloroplast; mitochondrion; plastid	GO:0003677; GO:0003899; GO:0009507; GO:0005739; GO:0009536; GO:0006351			TISSUE SPECIFICITY: The highest levels of expression are detected in the mature leaves. The level of expression is lowest in the cotyledons. {ECO:0000269|PubMed:11741306}.		Phage and mitochondrial RNA polymerase family	IPR024075;IPR002092;IPR029262;
319	C.cajan_20117	5.08415	0	0	2.98027	0	5.7189	0	5.57717	0	0	2.28002	0	10.8847	3.34167	0	6.36721	0	1.63731	0	14.8606	1.57999	1.67012	0.557082	0	3.55628	0	0	0	0	7.68036	Not available
320	C.cajan_20118	13.4231	20.4872	22.5456	15.2247	42.7847	12.166	27.2835	16.4975	11.7676	44.9054	30.0153	25.5109	21.3216	10.9608	15.798	14.5416	20.0453	27.4386	10.1177	17.3789	20.9091	20.1056	34.8458	4.53651	21.7326	18.3229	17.9741	13.4871	19.9986	12.7044	C.cajan_20118	Q9SIC9	Pentatricopeptide repeat-containing protein At2g31400, chloroplastic	At2g31400 T28P16.11	Arabidopsis thaliana (Mouse-ear cress)	Chain (1); Compositional bias (1); Domain (1); Repeat (11); Transit peptide (1)		SUBCELLULAR LOCATION: Plastid, chloroplast {ECO:0000305}.	chloroplast-nucleus signaling pathway; mitochondria-nucleus signaling pathway	DNA binding	chloroplast	GO:0003677; GO:0009507; GO:0010019; GO:0031930					PPR family, P subfamily	IPR002885;IPR002625;IPR011990;
321	C.cajan_20120	0	0	0	0	0	0.250065	0	0	0	0	0	0	0	1.61349	1.43144	0	0	0.0584725	0	0	0	0.0806383	0.0424035	0.224819	0.980804	0	0	0	0.0876929	0.124498	C.cajan_20120	P0C897	Putative UPF0481 protein At3g02645	At3g02645 F16B3.28	Arabidopsis thaliana (Mouse-ear cress)	Chain (1); Compositional bias (1); Erroneous gene model prediction (1); Glycosylation (2); Transmembrane (1)		SUBCELLULAR LOCATION: Membrane {ECO:0000305}; Single-pass membrane protein {ECO:0000305}.			integral component of membrane	GO:0016021					UPF0481 family	IPR004158;
322	C.cajan_20122	5.99908	4.42316	2.73688	11.3335	3.378	7.00394	5.47941	7.61489	3.99874	3.26286	5.58469	4.11056	4.98238	5.50781	3.85469	4.6337	5.01845	4.81553	6.45169	10.4892	11.2772	13.4907	14.915	11.7722	10.3009	8.60128	5.54351	12.1176	4.02125	18.2411	C.cajan_20122	Q8L7E5	WPP domain-interacting tail-anchored protein 1	WIT1 At5g11390 F2I11.280	Arabidopsis thaliana (Mouse-ear cress)	Chain (1); Coiled coil (4); Erroneous gene model prediction (1); Sequence conflict (2); Transmembrane (1)		SUBCELLULAR LOCATION: Nucleus envelope. Nucleus membrane; Single-pass membrane protein. Note=During cytokinesis, aggregates around nuclear pores at the cell plate.			integral component of membrane; nuclear envelope	GO:0016021; GO:0005635			TISSUE SPECIFICITY: Ubiquitous. {ECO:0000269|PubMed:18591351}.
323	C.cajan_20124	0	5.12849	0.194994	0.799774	4.20755	57.8176	4.19744	20.2474	16.2346	0	0	4.23799	41.1275	30.1959	11.1332	16.793	21.457	0.419614	29.1786	30.8384	1.27014	3.08834	0.613209	9.88803	144.084	23.3232	2.81245	0.892989	1.66455	0	C.cajan_20124	P24068	Ocs element-binding factor 1 (OCSBF-1)	OBF1	Zea mays (Maize)	Chain (1); Domain (1); Region (2)		SUBCELLULAR LOCATION: Nucleus.	sequence-specific DNA binding transcription factor activity; transcription, DNA-templated	sequence-specific DNA binding; sequence-specific DNA binding transcription factor activity	nucleus	GO:0005634; GO:0043565; GO:0003700; GO:0006351			TISSUE SPECIFICITY: Roots and shoots of young plants, and basal portion of leaves.		BZIP family	IPR004827;
324	C.cajan_20125	308.95	414.282	477.523	239.377	181.491	362.042	159.505	172.918	405.638	335.034	172.71	270.145	417.326	509.925	286.079	384.254	311.684	275.534	190.335	176.541	170.265	195.917	83.2832	302.785	390.253	211.653	111.537	101.456	181.62	47.9303	C.cajan_20125	Q9FWA3	6-phosphogluconate dehydrogenase, decarboxylating 3 (EC 1.1.1.44)	At3g02360 F11A12.5	Arabidopsis thaliana (Mouse-ear cress)	Active site (2); Binding site (7); Chain (1); Nucleotide binding (3); Region (2)	PATHWAY: Carbohydrate degradation; pentose phosphate pathway; D-ribulose 5-phosphate from D-glucose 6-phosphate (oxidative stage): step 3/3.	SUBCELLULAR LOCATION: Cytoplasm {ECO:0000250}.	D-gluconate metabolic process; pentose-phosphate shunt; phosphogluconate dehydrogenase (decarboxylating) activity; response to salt stress	NADP binding; phosphogluconate dehydrogenase (decarboxylating) activity	chloroplast stroma; cytosol; peroxisome	GO:0019521; GO:0050661; GO:0009570; GO:0005829; GO:0006098; GO:0005777; GO:0004616; GO:0009651					6-phosphogluconate dehydrogenase family	IPR008927;IPR006114;IPR006113;IPR006115;IPR013328;IPR012284;IPR016040;
325	C.cajan_20126	252.569	403.082	436.675	199.196	291.999	250.446	198.558	121.097	344.804	236.12	169.695	262.297	449.859	477.276	705.146	337.19	304.871	236.456	396.525	167.849	196.527	230.857	93.2689	330.907	468.015	263.642	169.468	138.988	254.597	88.3661	C.cajan_20126	Q94KU1	6-phosphogluconate dehydrogenase, decarboxylating 1 (EC 1.1.1.44)	pgdC	Spinacia oleracea (Spinach)	Active site (2); Binding site (7); Chain (1); Nucleotide binding (3); Region (2)	PATHWAY: Carbohydrate degradation; pentose phosphate pathway; D-ribulose 5-phosphate from D-glucose 6-phosphate (oxidative stage): step 3/3.	SUBCELLULAR LOCATION: Cytoplasm {ECO:0000250}.	D-gluconate metabolic process; pentose-phosphate shunt; phosphogluconate dehydrogenase (decarboxylating) activity	NADP binding; phosphogluconate dehydrogenase (decarboxylating) activity	cytoplasm	GO:0019521; GO:0050661; GO:0005737; GO:0006098; GO:0004616					6-phosphogluconate dehydrogenase family	IPR008927;IPR006114;IPR006113;IPR006115;IPR013328;IPR012284;IPR016040;
326	C.cajan_20129	0	0	0	0	0	0	0	0	0	0	0	0	0	0	0	0	0	8.64347	0	0	0	0	0	0	0	0	0	0	0	0	C.cajan_20129	P82630	Putative defensin-like protein 244 (Putative S locus cysteine-rich-like protein 11) (Protein SCRL11) (SCR-like protein 11)	SCRL11 At4g15733 FCAALL	Arabidopsis thaliana (Mouse-ear cress)	Chain (1); Disulfide bond (4); Signal peptide (1)		SUBCELLULAR LOCATION: Secreted {ECO:0000250}.	defense response to fungus; killing of cells of other organism; signal transduction		extracellular region	GO:0050832; GO:0005576; GO:0031640; GO:0007165					DEFL family	IPR010682;
327	C.cajan_20134	0.251329	0.57532	0	1.09246	0	0.39504	0.318538	0	0.715946	0	0	116.189	0.206132	1.76182	0.767102	0	0.206747	0.372316	0	0	0.0582939	0	0	0.423842	0.222082	0.220821	0.130229	0.610526	0.918161	0.358558	C.cajan_20134	Q9SCU0	Short-chain dehydrogenase reductase 2a (AtSDR2a) (EC 1.1.1.-)	SDR2a SDR2 At3g51680 T18N14.60	Arabidopsis thaliana (Mouse-ear cress)	Active site (1); Binding site (1); Chain (1); Nucleotide binding (1)			oxidoreductase activity	oxidoreductase activity		GO:0016491					Short-chain dehydrogenases/reductases (SDR) family	IPR002198;IPR002347;IPR016040;
328	C.cajan_20136	0.231137	0.326492	0.834835	0	0	0	0	0	0	0	0.465408	0.132314	0.507553	1.63727	1.14127	0.109064	0.124929	0.226161	0.339337	0.264051	0.296228	7.24639	20.0554	1.72023	1.6261	3.62292	0.162334	0.251202	0	0	C.cajan_20136	P0C2F6	Putative ribonuclease H protein At1g65750 (EC 3.1.26.4)	At1g65750 F1E22.12	Arabidopsis thaliana (Mouse-ear cress)	Chain (1); Domain (1); Erroneous gene model prediction (1); Metal binding (4)			RNA-DNA hybrid ribonuclease activity	metal ion binding; nucleic acid binding; RNA-DNA hybrid ribonuclease activity		GO:0004523; GO:0046872; GO:0003676						IPR012337;IPR002156;IPR026960;
329	C.cajan_20141	3.57393	1.33239	1.76462	1.34082	1.98136	3.64622	2.91807	3.90074	1.49626	1.71468	4.53203	1.69077	1.93416	1.53984	0.417106	2.38322	1.69301	2.79915	1.88597	5.05015	4.14171	3.94741	5.23317	4.08159	1.83809	4.19524	4.18688	1.85404	3.15211	3.0772	C.cajan_20141	Q2T9S3	DNA-directed RNA polymerase III subunit RPC6 (RNA polymerase III subunit C6) (DNA-directed RNA polymerase III subunit F)	POLR3F	Bos taurus (Bovine)	Chain (1); Initiator methionine (1); Modified residue (1)		SUBCELLULAR LOCATION: Nucleus {ECO:0000250}.	defense response to virus; DNA-directed RNA polymerase activity; innate immune response; positive regulation of innate immune response; positive regulation of interferon-beta production; transcription, DNA-templated	DNA binding; DNA-directed RNA polymerase activity	nucleus	GO:0003677; GO:0003899; GO:0051607; GO:0045087; GO:0005634; GO:0045089; GO:0032728; GO:0006351					Eukaryotic RPC34/RPC39 RNA polymerase subunit family	IPR007832;IPR016049;
330	C.cajan_20142	25.1872	22.0941	20.0967	15.985	18.3076	14.0173	16.2196	11.208	18.6563	16.4409	21.4259	19.7644	26.6709	23.855	19.1326	17.1131	17.3439	17.7832	18.0173	17.2481	20.1902	16.3612	16.1434	16.853	26.0793	23.0212	12.2628	25.2609	17.9746	25.1187	C.cajan_20142	O27628	2,3-bisphosphoglycerate-independent phosphoglycerate mutase 1 (BPG-independent PGAM 1) (Phosphoglyceromutase 1) (aPGAM 1) (EC 5.4.2.12)	apgM1 MTH_1591	Methanothermobacter thermautotrophicus (strain ATCC 29096 / DSM 1053 / JCM 10044 / NBRC 100330 / Delta H) (Methanobacterium thermoautotrophicum)	Chain (1)	PATHWAY: Carbohydrate degradation; glycolysis; pyruvate from D-glyceraldehyde 3-phosphate: step 3/5.		glycolytic process; phosphoglycerate mutase activity	metal ion binding; phosphoglycerate mutase activity		GO:0006096; GO:0046872; GO:0004619					BPG-independent phosphoglycerate mutase family, A-PGAM subfamily	IPR017849;IPR017850;IPR023665;IPR004456;IPR006124;
331	C.cajan_20143	6.67906	7.70585	9.02709	9.72199	5.05409	8.49555	11.5679	7.98987	5.55616	8.02956	5.6888	13.705	10.9642	9.70947	6.00486	6.40274	8.71855	10.1686	6.38404	9.92798	8.64215	10.3103	12.4889	17.7417	9.91051	6.92643	8.56617	10.3015	9.12157	14.4861	C.cajan_20143	Q8LGU6	Cell division cycle protein 27 homolog B (CDC27 homolog B) (Protein HOBBIT)	CDC27B HBT At2g20000 T2G17.20	Arabidopsis thaliana (Mouse-ear cress)	Chain (1); Erroneous gene model prediction (1); Repeat (8); Sequence caution (2)	PATHWAY: Protein modification; protein ubiquitination.	SUBCELLULAR LOCATION: Nucleus {ECO:0000269|PubMed:17944809}.	cell differentiation; gamete generation; mitotic nuclear division; protein ubiquitination; regulation of cell division; regulation of mitotic cell cycle; regulation of unidimensional cell growth; response to auxin; root cap development; root development; root meristem specification		anaphase-promoting complex; cell plate; nucleus; spindle	GO:0005680; GO:0030154; GO:0009504; GO:0007276; GO:0007067; GO:0005634; GO:0016567; GO:0051302; GO:0007346; GO:0051510; GO:0009733; GO:0048829; GO:0048364; GO:0010071; GO:0005819			TISSUE SPECIFICITY: Specifically expressed in dividing and elongating cells. {ECO:0000269|PubMed:17944809}.		APC3/CDC27 family	IPR013026;IPR001440;IPR013105;IPR019734;
332	C.cajan_20144	5.84107	8.45486	8.47512	12.8121	7.4976	4.62268	10.9831	6.1224	4.36323	7.9707	6.88218	5.35919	5.83146	5.2963	6.88516	7.0652	7.39933	5.98682	6.76045	7.27526	6.36426	8.32002	6.49874	8.32764	8.32304	7.46569	9.09267	7.63943	7.86936	9.94996	C.cajan_20144	Q84TD8	Protein FLX-like 2 (AtFLXL2)	FLXL2 FLL2 At1g67170 F5A8.8	Arabidopsis thaliana (Mouse-ear cress)	Chain (1); Coiled coil (1); Compositional bias (1); Erroneous initiation (1)			cell differentiation; flower development			GO:0030154; GO:0009908					FLX family
333	C.cajan_20146	10.9965	81.2752	39.8626	48.3575	37.2474	44.7609	14.5181	51.8691	75.8557	61.3711	92.5166	10.2194	26.7747	38.0942	135.239	49.7258	89.3111	10.6805	45.6672	28.7532	29.0207	20.9614	13.066	2.1155	4.98149	47.6864	14.6076	19.9646	8.52326	14.1779	C.cajan_20146	I1N4W1	Uncharacterized protein		Glycine max (Soybean) (Glycine hispida)													IPR026057;IPR025846;
334	C.cajan_20148	0.604055	0.515405	0.375062	0.367744	0	0.211741	0.33646	0.333299	0.333497	0	0.310889	0.408831	0.721659	0.231083	0.333678	0.271248	0.152886	0.673074	0.261395	0.47479	0.932983	0.647722	0.858152	1.12124	0.860139	0.681424	0.711812	0.877338	0.434755	0.125221	C.cajan_20148	K7KX06	Uncharacterized protein		Glycine max (Soybean) (Glycine hispida)
335	C.cajan_20150	92.1066	147.48	83.0612	158.704	100.218	102.787	67.8233	55.5924	89.0701	81.2053	83.3724	81.0872	79.1091	107.923	90.2626	103.631	126.543	57.8682	62.5874	67.0709	57.0601	68.8159	76.0621	92.6665	71.0809	80.41	52.1606	75.1271	67.2593	72.6018	C.cajan_20150	Q42954	Pyruvate kinase, cytosolic isozyme (PK) (EC 2.7.1.40)		Nicotiana tabacum (Common tobacco)	Binding site (4); Chain (1); Metal binding (6); Site (1)	PATHWAY: Carbohydrate degradation; glycolysis; pyruvate from D-glyceraldehyde 3-phosphate: step 5/5.	SUBCELLULAR LOCATION: Cytoplasm.	glycolytic process; pyruvate kinase activity	ATP binding; magnesium ion binding; potassium ion binding; pyruvate kinase activity	cytoplasm	GO:0005524; GO:0005737; GO:0006096; GO:0000287; GO:0030955; GO:0004743					Pyruvate kinase family	IPR001697;IPR015813;IPR011037;IPR015794;IPR018209;IPR015793;IPR015795;IPR015806;
336	C.cajan_20153	0	1.51465	0.266013	0.709566	1.5947	0	0	0.371913	8.55223	0	0	0.472707	14.2023	1.98217	12.3332	11.1319	1.34561	0	0.435789	0	0.317625	16.8233	29.3926	23.3948	6.85424	10.4472	0.718401	7.56111	5.51311	3.3563	C.cajan_20153	Q8RYK0	Probable calcium-binding protein CML31 (Calmodulin-like protein 31)	CML31 Os01g0955100 LOC_Os01g72530 B1139B11.15	Oryza sativa subsp. japonica (Rice)	Calcium binding (3); Chain (1); Domain (4)				calcium ion binding		GO:0005509						IPR011992;IPR018247;IPR002048;
337	C.cajan_20157	54.6258	38.2469	51.4503	51.4464	53.4415	44.1076	46.7765	49.0188	46.8682	42.8977	30.3657	41.8023	32.3479	49.1848	45.9547	34.2256	52.1269	37.5629	40.123	31.2145	30.7523	33.0832	22.778	35.4677	35.4035	31.1739	39.3804	58.4998	39.2283	102.837	C.cajan_20157	I1NDH5	Uncharacterized protein		Glycine max (Soybean) (Glycine hispida)
338	C.cajan_20158	169.023	165.921	151.173	95.6959	168.459	126.164	108.188	112.419	126.303	105.35	113.351	122.928	155.077	136.843	224.699	130.221	185.51	117.978	114.919	106.097	112.162	108.996	89.7263	118.993	132.205	117.61	99.3306	123.081	88.3532	155.82	C.cajan_20158	Q9SKZ1	Transcription factor Pur-alpha 1 (Purine-rich single-stranded DNA-binding protein alpha 1)	PURA1 At2g32080 F22D22.17	Arabidopsis thaliana (Mouse-ear cress)	Alternative sequence (1); Chain (1); Compositional bias (1); Modified residue (2)		SUBCELLULAR LOCATION: Nucleus {ECO:0000269|PubMed:19245862}.	regulation of transcription, DNA-templated; response to cadmium ion; transcription, DNA-templated	DNA binding	cytoplasm; nucleus	GO:0003677; GO:0005737; GO:0005634; GO:0006355; GO:0046686; GO:0006351					PUR DNA-binding protein family	IPR006628;
339	C.cajan_20163	0	0	0	0	0	0	0	0	0	0	0	0	0	0	0	0	0	0	0	0	0	0	0	0	80.563	2.33918	0	0	0	0	C.cajan_20163	P29162	L-ascorbate oxidase homolog (EC 1.10.3.-) (Pollen-specific protein NTP303)		Nicotiana tabacum (Common tobacco)	Chain (1); Disulfide bond (1); Domain (3); Glycosylation (6); Signal peptide (1)		SUBCELLULAR LOCATION: Secreted, extracellular space {ECO:0000305}.	oxidoreductase activity	copper ion binding; oxidoreductase activity	extracellular region	GO:0005507; GO:0005576; GO:0016491	DEVELOPMENTAL STAGE: Appears after the first haploid mitosis and are expressed during microgametogenesis, germination and tube growth. {ECO:0000269|PubMed:1600146}.	INDUCTION: Expression regulated by the haploid gametophyte itself. {ECO:0000269|PubMed:1600146}.	TISSUE SPECIFICITY: Pollen. {ECO:0000269|PubMed:1600146}.		Multicopper oxidase family	IPR001117;IPR011706;IPR011707;IPR008972;
340	C.cajan_20169	0	0	0	0	0	0	0	0	0	0	0.0789555	377.178	87.6692	934.819	301.964	0.125339	0.109248	0.228501	0	0.0655805	0	0	0.0887885	0	42.8622	58.5029	0	0.18794	0.323669	0	C.cajan_20169	Q00624	L-ascorbate oxidase homolog (EC 1.10.3.-)	Bp10	Brassica napus (Rape)	Chain (1); Disulfide bond (1); Domain (3); Glycosylation (6); Signal peptide (1)		SUBCELLULAR LOCATION: Secreted {ECO:0000305}.	oxidoreductase activity	copper ion binding; oxidoreductase activity	extracellular region	GO:0005507; GO:0005576; GO:0016491			TISSUE SPECIFICITY: Maximal expression in early binucleate microspores; declines considerably in mature trinucleate pollen. {ECO:0000269|PubMed:1303799}.		Multicopper oxidase family	IPR001117;IPR011706;IPR011707;IPR008972;
341	C.cajan_20184	33.9809	94.5741	48.6271	226.527	37.6978	77.9444	53.3039	36.1081	60.7463	46.3353	13.2176	40.6647	32.1543	25.1919	33.1278	36.7737	47.5963	38.0742	28.0687	27.7939	19.0817	22.2962	15.075	54.101	35.027	22.8459	27.7104	38.1294	41.0107	39.4557	C.cajan_20184	O94260	Putative G3BP-like protein	nxt3 SPBP8B7.11	Schizosaccharomyces pombe (strain 972 / ATCC 24843) (Fission yeast)	Chain (1); Domain (2); Modified residue (1)			mRNA transport; protein deubiquitination; regulation of ER to Golgi vesicle-mediated transport	nucleotide binding; RNA binding	cytoplasm; cytosol	GO:0003723; GO:0005737; GO:0005829; GO:0051028; GO:0000166; GO:0016579; GO:0060628						IPR002075;IPR018222;IPR012677;IPR000504;
342	C.cajan_20187	0.109266	0.0738107	0	0	0	0.183191	0	0.17641	0	0	0.137716	0.184714	0	0	0	0	0.0581642	0.073955	0	0.115999	0	0	0	0	0	0	0	0	0.0939876	0	C.cajan_20187	P04323	Retrovirus-related Pol polyprotein from transposon 17.6 [Includes: Protease (EC 3.4.23.-); Reverse transcriptase (EC 2.7.7.49); Endonuclease]	pol	Drosophila melanogaster (Fruit fly)	Active site (1); Chain (1); Domain (2)			aspartic-type endopeptidase activity; DNA integration; endonuclease activity; RNA-directed DNA polymerase activity	aspartic-type endopeptidase activity; endonuclease activity; nucleic acid binding; RNA-directed DNA polymerase activity		GO:0015074; GO:0003964; GO:0004190; GO:0004519; GO:0003676						IPR001584;IPR018061;IPR021109;IPR012337;IPR000477;
343	C.cajan_20189	0	0	0	0	0	0	0	0	0	0	0	0	0	0	0	0	0	0	0	0	0	0	0	0	192.139	107.602	0	0	0	0	C.cajan_20189	P29162	L-ascorbate oxidase homolog (EC 1.10.3.-) (Pollen-specific protein NTP303)		Nicotiana tabacum (Common tobacco)	Chain (1); Disulfide bond (1); Domain (3); Glycosylation (6); Signal peptide (1)		SUBCELLULAR LOCATION: Secreted, extracellular space {ECO:0000305}.	oxidoreductase activity	copper ion binding; oxidoreductase activity	extracellular region	GO:0005507; GO:0005576; GO:0016491	DEVELOPMENTAL STAGE: Appears after the first haploid mitosis and are expressed during microgametogenesis, germination and tube growth. {ECO:0000269|PubMed:1600146}.	INDUCTION: Expression regulated by the haploid gametophyte itself. {ECO:0000269|PubMed:1600146}.	TISSUE SPECIFICITY: Pollen. {ECO:0000269|PubMed:1600146}.		Multicopper oxidase family	IPR001117;IPR011706;IPR011707;IPR008972;
344	C.cajan_20191	0	0	0	0	0	0	0	0	0	0	0.185207	326.419	240.06	3163.55	1112.63	0.191073	0	1.56663	0	0	0	0	0.160409	0	66.8152	82.07	0	0.254525	0.97454	0	C.cajan_20191	Q00624	L-ascorbate oxidase homolog (EC 1.10.3.-)	Bp10	Brassica napus (Rape)	Chain (1); Disulfide bond (1); Domain (3); Glycosylation (6); Signal peptide (1)		SUBCELLULAR LOCATION: Secreted {ECO:0000305}.	oxidoreductase activity	copper ion binding; oxidoreductase activity	extracellular region	GO:0005507; GO:0005576; GO:0016491			TISSUE SPECIFICITY: Maximal expression in early binucleate microspores; declines considerably in mature trinucleate pollen. {ECO:0000269|PubMed:1303799}.		Multicopper oxidase family	IPR001117;IPR011706;IPR011707;IPR008972;
345	C.cajan_20193	9.48388	5.54169	4.76211	7.48429	44.8705	8.10848	3.32134	7.77646	4.86964	29.1611	27.2176	10.4078	8.12661	5.85731	9.11402	8.24178	11.8432	13.1967	8.82534	14.3366	12.4388	16.066	25.7454	14.8322	6.74201	10.6707	7.25853	17.7816	11.3796	16.1727	C.cajan_20193	B6HZX5	2-hydroxy-6-oxononadienedioate/2-hydroxy-6-oxononatrienedioate hydrolase (EC 3.7.1.14) (2-hydroxy-6-ketonona-2,4-diene-1,9-dioic acid 5,6-hydrolase) (2-hydroxy-6-oxonona-2,4,7-triene-1,9-dioic acid 5,6-hydrolase) (2-hydroxy-6-oxonona-2,4-diene-1,9-dioic acid 5,6-hydrolase)	mhpC ECSE_0374	Escherichia coli (strain SE11)	Active site (1); Chain (1); Erroneous initiation (1); Site (2)	PATHWAY: Aromatic compound metabolism; 3-phenylpropanoate degradation.		2-hydroxy-6-oxonona-2,4,7-trienedioate hydrolase activity; 2-hydroxy-6-oxonona-2,4-dienedioate hydrolase activity; 3-phenylpropionate catabolic process	2-hydroxy-6-oxonona-2,4,7-trienedioate hydrolase activity; 2-hydroxy-6-oxonona-2,4-dienedioate hydrolase activity	cytoplasm	GO:0052823; GO:0018771; GO:0019380; GO:0005737					MhpC alpha/beta hydrolase family	IPR029058;IPR000073;IPR000639;IPR023791;
346	C.cajan_20199	0.13693	0	0	0	0	0	0.384656	0	0	0	0	0.151496	0	0.263042	0	0	0.147647	0.248796	0	0	0	0	0	0	0	0	0	0	0	0	C.cajan_20199	Q7LHG5	Transposon Ty3-I Gag-Pol polyprotein (Gag3-Pol3) (Transposon Ty3-2 TYA-TYB polyprotein) [Cleaved into: Capsid protein (CA) (p24); Spacer peptide p3; Nucleocapsid protein p11 (NC); Ty3 protease (PR) (EC 3.4.23.-) (p16); Spacer peptide J; Reverse transcriptase/ribonuclease H (RT) (RT-RH) (EC 2.7.7.49) (EC 2.7.7.7) (EC 3.1.26.4) (p55); Integrase p52 (IN); Integrase p49 (IN)]	TY3B-I YILWTy3-1 POL YIL082W-A	Saccharomyces cerevisiae (strain ATCC 204508 / S288c) (Baker's yeast)	Active site (1); Chain (7); Domain (3); Erroneous gene model prediction (3); Metal binding (5); Peptide (2); Region (1); Sequence conflict (1); Site (7); Zinc finger (1)		SUBCELLULAR LOCATION: Cytoplasm. Nucleus {ECO:0000250}.	aspartic-type endopeptidase activity; DNA-dependent DNA replication; DNA-directed DNA polymerase activity; DNA integration; DNA recombination; peptidase activity; ribonuclease activity; RNA-dependent DNA replication; RNA-directed DNA polymerase activity; RNA-DNA hybrid ribonuclease activity; RNA phosphodiester bond hydrolysis; transposition, RNA-mediated; viral release from host cell	aspartic-type endopeptidase activity; ATP binding; DNA binding; DNA-directed DNA polymerase activity; peptidase activity; ribonuclease activity; RNA binding; RNA-directed DNA polymerase activity; RNA-DNA hybrid ribonuclease activity; zinc ion binding	cytoplasm; nucleus; retrotransposon nucleocapsid	GO:0005524; GO:0003677; GO:0015074; GO:0006310; GO:0006261; GO:0003887; GO:0003723; GO:0090501; GO:0004523; GO:0006278; GO:0003964; GO:0004190; GO:0005737; GO:0005634; GO:0008233; GO:0000943; GO:0004540; GO:0032197; GO:0019076; GO:0008270				DOMAIN: Integrase core domain contains the D-x(n)-D-x(35)-E motif, named for the phylogenetically conserved glutamic acid and aspartic acid residues and the invariant 35 amino acid spacing between the second and third acidic residues. Each acidic residue of the D,D(35)E motif is independently essential for the 3'-processing and strand transfer activities of purified integrase protein (By similari…		IPR001584;IPR024650;IPR021109;IPR005162;IPR012337;IPR000477;IPR001878;
347	C.cajan_20201	0	0	0	0	0	0	0	0	0	0	0	0	0	0	0	0	0	0	0	0	0	0	0	0	0	0	0.163334	0	29.2937	3.07768	C.cajan_20201	P27323	Heat shock protein 90-1 (AtHSP90.1) (Heat shock protein 81-1) (HSP81-1) (Heat shock protein 83)	HSP90-1 HSP81-1 HSP83 At5g52640 F6N7.13	Arabidopsis thaliana (Mouse-ear cress)	Binding site (7); Chain (1); Compositional bias (1); Erroneous initiation (6); Modified residue (1); Motif (1); Nucleotide binding (2); Sequence conflict (9)		SUBCELLULAR LOCATION: Cytoplasm {ECO:0000305}.	defense response to bacterium, incompatible interaction; protein folding	ATP binding	cytoplasm	GO:0005524; GO:0005737; GO:0009816; GO:0006457		INDUCTION: By heat shock and infection by avirulent and virulent bacterial pathogens (P.syringae). {ECO:0000269|PubMed:14504384}.	TISSUE SPECIFICITY: Expressed constitutively in roots only. After heat treatment, expressed in most tissues. Levels also increase after heavy metal treatment.	DOMAIN: The TPR repeat-binding motif mediates interaction with TPR repeat-containing proteins. {ECO:0000250}.	Heat shock protein 90 family	IPR003594;IPR019805;IPR001404;IPR020575;IPR020568;
348	C.cajan_20204	7.8704	5.88836	3.58982	11.3212	4.64333	2.73252	6.78167	8.35772	6.94692	9.80453	6.72705	4.95829	11.4958	8.85606	7.94678	10.9772	11.3623	4.00754	3.19088	12.5505	15.1407	60.6395	27.9502	53.2821	17.4419	36.5822	6.23581	17.6761	8.21692	8.73493	C.cajan_20204	Q9SIL5	Pentatricopeptide repeat-containing protein At2g20540	PCMP-E78 At2g20540 T13C7.13	Arabidopsis thaliana (Mouse-ear cress)	Chain (1); Region (2); Repeat (11)			mitochondrial mRNA modification		mitochondrion	GO:0080156; GO:0005739					PPR family, PCMP-E subfamily	IPR002885;IPR011990;
349	C.cajan_20206	1.47596	2.13472	0.648915	1.58961	2.95755	3.15237	3.87573	7.28313	4.93148	5.76516	9.17262	7.78137	11.6269	9.72664	10.8457	15.3118	5.85068	6.29058	5.48789	16.2129	4.55464	5.5478	6.0278	37.6695	13.75	20.0964	2.62666	5.38239	7.0799	1.73116	C.cajan_20206	K7MUS9	Uncharacterized protein		Glycine max (Soybean) (Glycine hispida)				translation	structural constituent of ribosome	ribosome	GO:0005840; GO:0003735; GO:0006412						IPR012870;IPR008195;
350	C.cajan_20207	269.724	777.511	962.529	1291.24	495.052	589.029	847.862	318.895	538.905	634.171	292.103	438.813	404.839	255.878	382.253	365.986	604.207	333.267	374.58	315.168	150.61	246.804	103.21	305.36	201.085	186.104	609.107	211.517	395.376	284.601	C.cajan_20207	P40590	60S ribosomal protein L34	RPL34	Pisum sativum (Garden pea)	Chain (1)			translation	structural constituent of ribosome	ribosome	GO:0005840; GO:0003735; GO:0006412					Ribosomal protein L34e family	IPR008195;IPR018065;
351	C.cajan_20209	0.414534	2.35221	47.651	9.66229	54.5388	3.01809	0	0.433639	0.805802	59.9432	9.3127	2.80973	0.156471	0	0	0.781019	0.442691	1.56105	3.67777	0	12.5897	1.00563	0	1.26155	0	0	3.58797	0	0	0	C.cajan_20209	Q9CA64	Transcription factor PRE3 (Basic helix-loop-helix protein 135) (AtbHLH135) (bHLH 135) (Protein ACTIVATION-TAGGED BRI1 SUPPRESSOR 1) (ATBS1) (Protein PACLOBUTRAZOL RESISTANCE 3) (Protein TARGET OF MOOPTEROS 7) (Transcription factor EN 67) (bHLH transcription factor bHLH135)	PRE3 BHLH135 BS1 EN67 TMO7 At1g74500 F1M20.18	Arabidopsis thaliana (Mouse-ear cress)	Chain (1); Domain (1)		SUBCELLULAR LOCATION: Nucleus. Cytoplasm.	brassinosteroid mediated signaling pathway; embryonic root morphogenesis; gibberellic acid mediated signaling pathway; regulation of growth; sequence-specific DNA binding transcription factor activity; transcription, DNA-templated	sequence-specific DNA binding transcription factor activity	cytoplasm; nucleus	GO:0009742; GO:0005737; GO:0010086; GO:0009740; GO:0005634; GO:0040008; GO:0003700; GO:0006351	DEVELOPMENTAL STAGE: At the globular stage, expressed in cells adjacent to the hypophysis and at later embryonic stages, restricted to the future root stem cells. {ECO:0000269|PubMed:20220754}.	INDUCTION: Not induced by exogenous gibberellin. {ECO:0000269|PubMed:16527868}.	TISSUE SPECIFICITY: Expressed in root and shoot meristems, and young siliques. Low levels detected in all aerial tissues. {ECO:0000269|PubMed:16527868, ECO:0000269|PubMed:20023194, ECO:0000269|PubMed:22339648}.			IPR011598;
352	C.cajan_20210	28.1212	52.8781	26.4448	16.7134	60.7507	53.9911	30.051	20.3926	41.4932	34.9835	60.5694	47.6883	46.1605	24.8824	46.7661	34.1575	33.9545	34.7105	43.2224	28.999	34.8999	29.6675	16.153	53.9553	57.7533	40.1493	50.2582	46.8983	30.7292	50.6163	C.cajan_20210	P87216	Protein vip1	vip1 SPAC10F6.06	Schizosaccharomyces pombe (strain 972 / ATCC 24843) (Fission yeast)	Chain (1); Domain (1); Modified residue (5)				nucleotide binding; RNA binding	cytosol	GO:0003723; GO:0005829; GO:0000166						IPR012677;IPR000504;
353	C.cajan_20216	16.8966	7.60218	16.5372	7.9486	0.240669	1.87104	0.138517	0.385872	8.62104	0	0.11762	0.305525	0	0	0	0.2381	1.0312	1.38126	0	0	0	0	0	0.287987	0	0.0857262	0.343236	0.177328	1.04313	0.70446	C.cajan_20216	Q00466	Homeobox-leucine zipper protein HAT7 (HD-ZIP protein ATHB-3) (Homeodomain transcription factor ATHB-3) (Homeodomain-leucine zipper protein HAT7) (HD-ZIP protein 7)	HAT7 ATHB-3 At5g15150 F8M21_40	Arabidopsis thaliana (Mouse-ear cress)	Alternative sequence (3); Chain (1); DNA binding (1); Erroneous gene model prediction (1); Erroneous initiation (1); Region (1); Sequence conflict (4)		SUBCELLULAR LOCATION: Nucleus.	sequence-specific DNA binding transcription factor activity; transcription, DNA-templated	DNA binding; sequence-specific DNA binding; sequence-specific DNA binding transcription factor activity	nucleus	GO:0003677; GO:0005634; GO:0043565; GO:0003700; GO:0006351			TISSUE SPECIFICITY: Expressed predominantly in flowers, and in the cortex of the root and the stem. {ECO:0000269|PubMed:16055682}.		HD-ZIP homeobox family, Class I subfamily	IPR017970;IPR001356;IPR009057;IPR000047;IPR003106;
354	C.cajan_20220	0	0	0	0	0	0	0	0	0	0	0	0	0	0	0	11.8826	0	0	0	0	0	0	0	0	0	0	0	0	0	0	C.cajan_20220	O81832	G-type lectin S-receptor-like serine/threonine-protein kinase At4g27290 (EC 2.7.11.1)	At4g27290 M4I22.100	Arabidopsis thaliana (Mouse-ear cress)	Active site (1); Binding site (1); Chain (1); Disulfide bond (4); Domain (4); Erroneous gene model prediction (2); Glycosylation (4); Modified residue (3); Nucleotide binding (1); Region (1); Signal peptide (1)			protein serine/threonine kinase activity; recognition of pollen	ATP binding; calmodulin binding; carbohydrate binding; protein serine/threonine kinase activity		GO:0005524; GO:0005516; GO:0030246; GO:0004674; GO:0048544					Protein kinase superfamily, Ser/Thr protein kinase family	IPR001480;IPR013320;IPR000742;IPR011009;IPR013227;IPR003609;IPR000719;IPR000858;IPR001245;IPR008271;IPR024171;
355	C.cajan_20225	13.0245	4.37091	1.92693	29.578	1.39914	41.9778	0.303326	36.9362	8.60237	0	7.2881	4.49941	9.39852	7.91812	61.8701	30.6311	25.0234	5.04384	21.5023	37.2489	65.6679	155.495	79.4742	18.5555	5.51716	50.6251	8.97215	29.901	13.4247	13.1516	C.cajan_20225	O49255	NAC transcription factor 29 (AtNAC029) (Protein NAC-LIKE, ACTIVATED BY AP3/PI) (AtNAP)	NAC029 ANAC029 NAC29 NAP At1g69490 F10D13.14	Arabidopsis thaliana (Mouse-ear cress)	Chain (1); DNA binding (1); Domain (1); Sequence conflict (3)		SUBCELLULAR LOCATION: Nucleus {ECO:0000255|PROSITE-ProRule:PRU00353, ECO:0000269|PubMed:16640597}.	flower development; leaf senescence; multidimensional cell growth; sequence-specific DNA binding transcription factor activity; transcription, DNA-templated	DNA binding; sequence-specific DNA binding transcription factor activity	nucleus	GO:0003677; GO:0009908; GO:0010150; GO:0009825; GO:0005634; GO:0003700; GO:0006351	DEVELOPMENTAL STAGE: Expressed at the base of the inflorescence meristem and at late stages of development in petals and stamens. Up-regulated during leaf senescence. {ECO:0000269|PubMed:16640597, ECO:0000269|PubMed:9489703}.	INDUCTION: Induced by the heterodimer APETALA3 (AP3)/PISTILLATA (PI). {ECO:0000269|PubMed:9489703}.	TISSUE SPECIFICITY: Expressed in senescing leaves, petals and sepals. {ECO:0000269|PubMed:16640597}.	DOMAIN: The NAC domain includes a DNA-binding domain and a dimerization domain.		IPR003441;
356	C.cajan_20238	0.82174	77.9559	94.2386	141.965	141.043	39.0025	373.58	6.80948	26.7936	129.267	15.4816	151.964	41.9271	2.97747	19.2701	7.42299	4.48989	127.417	53.9082	24.5296	24.3123	12.6085	0.931066	0.776848	0.380782	9.42941	248.183	4.50842	29.8451	1.46352	C.cajan_20238	Q9LDR9	Expansin-A10 (AtEXPA10) (Alpha-expansin-10) (At-EXP10) (AtEx10) (Ath-ExpAlpha-1.1)	EXPA10 EXP10 At1g26770 T24P13.15 T24P13_14	Arabidopsis thaliana (Mouse-ear cress)	Chain (1); Domain (2); Signal peptide (1)		SUBCELLULAR LOCATION: Secreted, cell wall. Membrane; Peripheral membrane protein.	plant-type cell wall organization		cell wall; extracellular region; membrane	GO:0005618; GO:0005576; GO:0016020; GO:0009664	DEVELOPMENTAL STAGE: Expression is first seen at the base of the emerging first two true leaves but not of the cotyledons. As leaf development progresses expression begins in the base of the petiole and gradually extends toward the whole midrib and later it is restricted to the vasculature of the petiole and leaf blade and disappears as the leaf matures.		TISSUE SPECIFICITY: Most highly expressed in the young leaf petiole and midrib, in trichomes and at the base of the pedicel.		Expansin family, Expansin A subfamily	IPR014733;IPR007118;IPR002963;IPR007112;IPR007117;IPR009009;
357	C.cajan_20240	0	0.665068	2.99015	0.892603	0.824502	0	10.3506	0.0630937	0	0	0.252706	4.52788	0.21039	0.149154	0.0802156	0.0470428	1.80584	1.87501	4.6007	1.87604	6.30341	2.2121	0.192775	0.0437187	0	0.200951	5.23642	0.182435	9.74553	0.188606	C.cajan_20240	Q9FDW1	Transcription factor MYB44 (Myb-related protein 44) (AtMYB44) (Myb-related protein R1) (AtMYBR1)	MYB44 MYBR1 At5g67300 K8K14.2	Arabidopsis thaliana (Mouse-ear cress)	Chain (1); DNA binding (2); Domain (2); Sequence conflict (3)		SUBCELLULAR LOCATION: Nucleus {ECO:0000255|PROSITE-ProRule:PRU00625, ECO:0000269|PubMed:18162593}.	abscisic acid-activated signaling pathway; defense response to bacterium; defense response to fungus; regulation of jasmonic acid mediated signaling pathway; regulation of salicylic acid mediated signaling pathway; response to abscisic acid; response to auxin; response to cadmium ion; response to chitin; response to ethylene; response to gibberellin; response to jasmonic acid; response to salicyl…	chromatin binding; DNA binding; sequence-specific DNA binding transcription factor activity	nucleus	GO:0003677; GO:0009738; GO:0003682; GO:0042742; GO:0050832; GO:0005634; GO:2000022; GO:2000031; GO:0009737; GO:0009733; GO:0046686; GO:0010200; GO:0009723; GO:0009739; GO:0009753; GO:0009751; GO:0009651; GO:0009414; GO:0003700; GO:0006351	DEVELOPMENTAL STAGE: Expressed during very late stages of embryogenesis. Later, its expression follows a development dependent gradient in successive leaves. {ECO:0000269|PubMed:9678577}.	INDUCTION: By drought, cold, high salinity, cadmium (CdCl(2)), salicylic acid (SA), jasmonate (JA), ethylene, gibberellic acid (GA), and ABA. {ECO:0000269|PubMed:16463103, ECO:0000269|PubMed:18162593}.	TISSUE SPECIFICITY: Expressed in roots, stems, leaves, inflorescence, and flowers (including stamen, floral nectar, carpel, petal and sepal), mostly in vasculatures and stomata. {ECO:0000269|PubMed:18162593, ECO:0000269|PubMed:9678577}.			IPR009057;IPR017930;IPR001005;
358	C.cajan_20245	3.43109	1.95442	1.40763	1.33165	0.817069	0.531223	1.69275	2.99382	4.61628	0	4.06751	6.62094	4.2545	5.37975	0.263059	3.81695	1.33835	4.10294	1.42244	2.63408	1.65706	0.997284	1.20576	16.392	1.85183	1.26338	1.87741	2.93036	1.95638	1.12175	C.cajan_20245	Q9SIL5	Pentatricopeptide repeat-containing protein At2g20540	PCMP-E78 At2g20540 T13C7.13	Arabidopsis thaliana (Mouse-ear cress)	Chain (1); Region (2); Repeat (11)			mitochondrial mRNA modification		mitochondrion	GO:0080156; GO:0005739					PPR family, PCMP-E subfamily	IPR002885;IPR011990;
359	C.cajan_20256	6.97827	6.46023	9.57256	3.95477	13.131	6.89105	12.5699	4.55373	10.2562	24.7142	6.42747	11.2393	3.51484	7.82871	4.99289	13.0749	1.85128	8.62888	13.0515	10.3547	11.0194	6.53393	2.97225	7.04612	2.71903	5.78652	17.4802	3.98812	4.52335	3.67797	C.cajan_20256	P52551	Myb-related protein B (B-Myb) (Myb-like protein 2) (Myb-related protein 1) (XMYB1)	mybl2 bmyb myb1	Xenopus laevis (African clawed frog)	Chain (1); DNA binding (3); Domain (3)		SUBCELLULAR LOCATION: Nucleus.	cell cycle; sequence-specific DNA binding transcription factor activity; transcription, DNA-templated	chromatin binding; DNA binding; sequence-specific DNA binding transcription factor activity	nucleus	GO:0003677; GO:0007049; GO:0003682; GO:0005634; GO:0003700; GO:0006351	DEVELOPMENTAL STAGE: Present throughout oogenesis and early Xenopus embryogenesis; in adult tissue it is primarily detected in blood.					IPR015395;IPR009057;IPR017930;IPR028311;IPR001005;
360	C.cajan_20257	30.43	13.3758	7.64653	17.8941	35.719	32.1597	8.59584	45.0244	37.0781	32.068	30.9068	13.3277	16.2254	20.4809	18.8771	53.9757	31.7757	21.785	19.3988	35.438	34.9132	44.4851	49.0517	142.219	10.6483	56.7105	11.5758	38.113	28.1106	29.8632	C.cajan_20257	O49840	Protein kinase 2B, chloroplastic (EC 2.7.11.1)	APK2B At2g02800 T20F6.6	Arabidopsis thaliana (Mouse-ear cress)	Active site (1); Binding site (1); Chain (1); Domain (1); Modified residue (1); Nucleotide binding (1); Sequence conflict (1); Transit peptide (1)		SUBCELLULAR LOCATION: Plastid, chloroplast {ECO:0000305}.	protein serine/threonine kinase activity	ATP binding; protein serine/threonine kinase activity	cytoplasm; nucleus; plasma membrane; plastid	GO:0005524; GO:0005737; GO:0005634; GO:0005886; GO:0009536; GO:0004674			TISSUE SPECIFICITY: Strongly expressed in leaves, moderately in flowers, and barely in roots. {ECO:0000269|PubMed:9150601}.		Protein kinase superfamily, Ser/Thr protein kinase family	IPR011009;IPR000719;IPR017441;IPR001245;IPR008271;
361	C.cajan_20269	23.4578	20.689	22.2319	25.4642	22.0076	21.1005	26.4828	16.2477	20.109	18.0324	12.6426	18.6815	14.1782	16.8898	21.7461	18.9836	20.5875	22.5564	19.1307	18.8762	17.7214	16.9229	14.399	15.5282	19.5666	16.571	20.5917	16.0564	23.5338	18.3317	C.cajan_20269	A4R1J7	Protein transport protein SEC23	SEC23 MGG_06910	Magnaporthe oryzae (strain 70-15 / ATCC MYA-4617 / FGSC 8958) (Rice blast fungus) (Pyricularia oryzae)	Chain (1); Metal binding (4)		SUBCELLULAR LOCATION: Cytoplasm {ECO:0000250}. Cytoplasmic vesicle, COPII-coated vesicle membrane {ECO:0000250}; Peripheral membrane protein {ECO:0000250}; Cytoplasmic side {ECO:0000250}. Endoplasmic reticulum membrane {ECO:0000250}; Peripheral membrane protein {ECO:0000250}; Cytoplasmic side {ECO:0000250}. Golgi apparatus membrane {ECO:0000250}; Peripheral membrane protein {ECO:0000250}; Cytopla…	ER to Golgi vesicle-mediated transport; intracellular protein transport; mycelium development	zinc ion binding	COPII vesicle coat; endoplasmic reticulum; Golgi apparatus	GO:0030127; GO:0006888; GO:0005794; GO:0005783; GO:0006886; GO:0043581; GO:0008270					SEC23/SEC24 family, SEC23 subfamily	IPR029006;IPR007123;IPR006900;IPR006896;IPR012990;IPR002035;IPR006895;
362	C.cajan_20274	0	0	0	0.0872832	0	0.0872234	0	0	0.113106	0	0	0.0561831	0	0	0	0.0460308	0	0	0	0	0	0	0	0.0428508	0	0	0	0	0	0.307395	C.cajan_20274	P04323	Retrovirus-related Pol polyprotein from transposon 17.6 [Includes: Protease (EC 3.4.23.-); Reverse transcriptase (EC 2.7.7.49); Endonuclease]	pol	Drosophila melanogaster (Fruit fly)	Active site (1); Chain (1); Domain (2)			aspartic-type endopeptidase activity; DNA integration; endonuclease activity; RNA-directed DNA polymerase activity	aspartic-type endopeptidase activity; endonuclease activity; nucleic acid binding; RNA-directed DNA polymerase activity		GO:0015074; GO:0003964; GO:0004190; GO:0004519; GO:0003676						IPR001584;IPR018061;IPR021109;IPR012337;IPR000477;
363	C.cajan_20290	0.192897	0	0	0	0	1.50393	0	0	1.70126	0	0	0.133263	0	0	0	0	0	0.0585113	0	0.132583	0	0	0	0	0	0	0	0	0.0895803	0	C.cajan_20290	K7KWY5	Uncharacterized protein		Glycine max (Soybean) (Glycine hispida)					nucleic acid binding		GO:0003676						IPR008906;IPR012337;
364	C.cajan_20293	54.7917	46.0831	37.2913	54.0596	48.0008	61.6619	44.4259	122.3	64.8497	51.2447	41.7786	35.0184	34.3795	65.971	29.0238	148.369	81.2511	30.2722	31.1785	59.9582	59.9039	91.1783	97.5328	256.153	90.6077	127.278	26.3052	80.6038	45.9099	58.1827	C.cajan_20293	K7K2M6	Uncharacterized protein		Glycine max (Soybean) (Glycine hispida)					chromatin binding		GO:0003682						IPR008395;IPR001025;IPR014002;
365	C.cajan_20294	8.58693	10.7914	17.9457	2.76478	65.9605	29.7775	26.7429	3.26416	30.6144	66.4429	54.9745	17.9262	12.4889	9.29509	54.7377	24.8826	6.85123	18.3151	59.7156	14.5959	18.4381	20.1361	8.26757	3.18695	8.24203	12.8145	52.7883	22.3701	12.1811	32.8801	C.cajan_20294	I1J6L3	Uncharacterized protein		Glycine max (Soybean) (Glycine hispida)				metal ion transport	metal ion binding		GO:0046872; GO:0030001						IPR006121;
366	C.cajan_20295	0	6.78598	1.30438	4.47905	0	10.4797	0	0	10.7046	8.39905	2.5174	1.46747	0	2.57412	4.14184	1.20116	0	1.83693	9.9493	2.92232	2.05554	0.690419	0	1.11882	0	0.61632	0.861946	0.975441	0	0	C.cajan_20295	K7K2M7	Uncharacterized protein		Glycine max (Soybean) (Glycine hispida)				metal ion transport	metal ion binding		GO:0046872; GO:0030001						IPR006121;
367	C.cajan_20299	0.661499	0.157295	0	0	0.488752	1.74621	0.863313	1.2029	6.66129	0	0.376584	0.267224	0	0.34009	0	3.39631	2.56905	0	0.643786	2.37496	0	0.225128	0.0804752	46.8533	0	0.210515	1.69407	0	0	0	C.cajan_20299	Q9LY00	Probable WRKY transcription factor 70 (WRKY DNA-binding protein 70)	WRKY70 At3g56400 T5P19.50	Arabidopsis thaliana (Mouse-ear cress)	Chain (1); DNA binding (1); Sequence conflict (2)		SUBCELLULAR LOCATION: Nucleus {ECO:0000305}.	defense response to bacterium; defense response to fungus; induced systemic resistance, jasmonic acid mediated signaling pathway; negative regulation of leaf senescence; negative regulation of transcription, DNA-templated; regulation of defense response; response to chitin; response to jasmonic acid; response to salicylic acid; sequence-specific DNA binding transcription factor activity; systemic…	sequence-specific DNA binding; sequence-specific DNA binding transcription factor activity	nucleus	GO:0042742; GO:0050832; GO:0009864; GO:1900056; GO:0045892; GO:0005634; GO:0031347; GO:0010200; GO:0009753; GO:0009751; GO:0043565; GO:0003700; GO:0009862; GO:0006351					WRKY group III family	IPR003657;
368	C.cajan_20303	3.27779	1.77775	4.8179	2.19792	1.75079	5.65585	1.75891	8.0041	4.10298	4.54109	6.18124	3.81634	4.51979	8.93436	2.61645	2.90164	4.5485	4.95508	1.40338	7.26945	0	0	0	0	0	0	0	0	3.47107	1.30154	C.cajan_20303	P10978	Retrovirus-related Pol polyprotein from transposon TNT 1-94 [Includes: Protease (EC 3.4.23.-); Reverse transcriptase (EC 2.7.7.49); Endonuclease]		Nicotiana tabacum (Common tobacco)	Active site (1); Chain (1); Domain (1); Zinc finger (1)			aspartic-type endopeptidase activity; DNA integration; endonuclease activity; RNA-directed DNA polymerase activity	aspartic-type endopeptidase activity; endonuclease activity; nucleic acid binding; RNA-directed DNA polymerase activity; zinc ion binding		GO:0015074; GO:0003964; GO:0004190; GO:0004519; GO:0003676; GO:0008270						IPR025724;IPR001584;IPR018061;IPR012337;IPR013103;IPR001878;
369	C.cajan_20304	4.15484	1.73668	4.34152	2.60361	1.75102	7.70039	1.87974	4.42513	7.47673	4.17946	3.82775	3.08802	7.1118	9.63297	4.38342	2.52612	5.18127	2.29714	3.64701	5.8915	0	0	0	0	0	0	0	0	4.36188	2.00315	C.cajan_20304	P04146	Copia protein (Gag-int-pol protein) [Cleaved into: Copia VLP protein; Copia protease (EC 3.4.23.-)]	GIP COPIA	Drosophila melanogaster (Fruit fly)	Active site (1); Alternative sequence (1); Chain (2); Domain (1); Erroneous initiation (1); Mutagenesis (1); Natural variant (2); Sequence conflict (3); Zinc finger (1)			aspartic-type endopeptidase activity; DNA integration	aspartic-type endopeptidase activity; ATP binding; nucleic acid binding; zinc ion binding		GO:0005524; GO:0015074; GO:0004190; GO:0003676; GO:0008270						IPR025724;IPR001584;IPR012337;IPR013103;IPR001878;
370	C.cajan_20311	69.0258	51.4631	38.0941	54.0255	34.7324	54.3978	61.1059	36.409	33.0599	31.779	30.3661	45.4165	102.619	64.1301	121.736	55.7197	50.0307	36.4464	106.13	53.2496	32.5004	28.2793	19.6406	18.2533	71.0496	33.9193	38.7559	74.0435	29.9635	98.8596	C.cajan_20311	Q96K49	Transmembrane protein 87B	TMEM87B	Homo sapiens (Human)	Alternative sequence (1); Chain (1); Glycosylation (3); Modified residue (4); Signal peptide (1); Transmembrane (6)		SUBCELLULAR LOCATION: Membrane {ECO:0000305}; Multi-pass membrane protein {ECO:0000305}.			integral component of membrane	GO:0016021					LU7TM family, TMEM87 subfamily	IPR009637;
371	C.cajan_20312	0	0	0	0	4.27028	2.38534	0	0	0	0	0	3.40166	3.07268	0	0	0	0	0	6.18799	0	6.49511	3.28591	0	0	0.97527	5.87769	0	0	0	0	C.cajan_20312	K7L1C4	Uncharacterized protein		Glycine max (Soybean) (Glycine hispida)
372	C.cajan_20313	22.0928	7.56084	13.8466	14.6258	15.889	4.00455	23.7233	8.68929	4.1048	68.3549	62.7407	12.6714	21.5087	6.94336	4.42216	5.41605	6.42421	8.71383	9.60667	17.298	15.4349	12.6618	15.8151	3.0737	16.741	6.05717	13.0179	11.8094	9.11599	19.7481	C.cajan_20313	Q689D6	Protein ROOT PRIMORDIUM DEFECTIVE 1	RPD1 At4g33495 F17M5	Arabidopsis thaliana (Mouse-ear cress)	Chain (1); Erroneous initiation (1); Mutagenesis (2); Sequence conflict (1)			lateral root morphogenesis; negative regulation of cell proliferation			GO:0010102; GO:0008285			TISSUE SPECIFICITY: Expressed in roots, hypocotyls, cotyledons and shoot apex. {ECO:0000269|PubMed:16407439}.			IPR021099;
373	C.cajan_20314	0	0.201853	0.666626	0.201985	0.332495	0	0.0609152	0.0983417	0.322715	0.238545	0.195577	20.6909	0.24548	3.50394	0.325532	0.250188	0.0415263	0.18881	0.336862	0.0503382	0.115063	0.0498339	0.0423612	0.108855	0.0306379	0.141828	0.106611	0.381446	0.554669	0.692323	C.cajan_20314	P93026	Vacuolar-sorting receptor 1 (AtVSR1) (BP80-like protein b) (AtBP80b) (Epidermal growth factor receptor-like protein 1) (AtELP) (AtELP1) (Spot 3 protein)	VSR1 BP80B ELP ELP1 At3g52850 F8J2.20	Arabidopsis thaliana (Mouse-ear cress)	Chain (1); Disulfide bond (7); Domain (4); Glycosylation (3); Motif (1); Sequence conflict (2); Signal peptide (1); Topological domain (2); Transmembrane (1)		SUBCELLULAR LOCATION: Membrane; Single-pass type I membrane protein. Golgi apparatus membrane; Single-pass type I membrane protein. Cytoplasmic vesicle, clathrin-coated vesicle membrane; Single-pass type I membrane protein. Prevacuolar compartment membrane; Single-pass type I membrane protein. Note=Associated to the Golgi apparatus, mostly on the trans-side, to clathrin-coated vesicles (CCVs) and…	Golgi to vacuole transport; protein targeting to vacuole; vacuolar transport	amino-terminal vacuolar sorting propeptide binding; calcium ion binding	cytoplasmic vesicle; endoplasmic reticulum; Golgi apparatus; integral component of membrane; plasma membrane	GO:0005794; GO:0006896; GO:0009940; GO:0005509; GO:0031410; GO:0005783; GO:0016021; GO:0005886; GO:0006623; GO:0007034		INDUCTION: Slightly induced by water deficit. {ECO:0000269|PubMed:10561538}.	TISSUE SPECIFICITY: Mostly expressed in roots and dividing cells (at protein level). Also expressed in seeds, seedlings, leaves, stems, flowers, siliques and pollen. {ECO:0000269|PubMed:10561538, ECO:0000269|PubMed:12493849, ECO:0000269|PubMed:9159954}.	DOMAIN: The tyrosine-based internalization signal may be involved in trafficking at the trans Golgi network (TGN).	VSR (BP-80) family	IPR001881;IPR018097;IPR003137;
374	C.cajan_20326	263.132	76.0947	53.1816	8.97073	13.5203	91.1542	0	78.7032	78.6752	1.94727	9.30175	11.8418	22.8336	31.4758	13.1578	80.4038	53.0255	13.7571	14.8658	25.8128	23.1184	43.6533	37.1058	60.2565	14.31	35.2992	2.26266	69.0594	5.85542	104.067	C.cajan_20326	Q9C7D2	Serine carboxypeptidase-like 15 (EC 3.4.16.-)	SCPL15 At3g12240 F28J15.111 F28J15.13	Arabidopsis thaliana (Mouse-ear cress)	Active site (3); Chain (1); Disulfide bond (3); Erroneous gene model prediction (1); Glycosylation (4); Signal peptide (1)		SUBCELLULAR LOCATION: Secreted {ECO:0000305}.	serine-type carboxypeptidase activity	serine-type carboxypeptidase activity	extracellular region	GO:0005576; GO:0004185			TISSUE SPECIFICITY: Expressed in seedlings and roots. {ECO:0000269|PubMed:15908604}.		Peptidase S10 family	IPR029058;IPR001563;
375	C.cajan_20333	42.1629	26.6983	25.4722	13.3986	35.1723	29.4945	22.9052	23.8868	33.2611	25.0422	28.6222	28.9134	50.0987	51.7681	54.9615	18.2115	20.6546	33.3297	21.0981	21.0343	20.8006	23.7784	26.2195	12.7494	53.3748	36.5798	18.9885	26.7993	21.9905	22.3132	C.cajan_20333	Q9SAV3	2-oxoisovalerate dehydrogenase subunit beta 1, mitochondrial (EC 1.2.4.4) (Branched-chain alpha-keto acid dehydrogenase E1 component beta chain) (BCKDE1B) (BCKDH E1-beta)	BCDH BETA1 At1g55510 T5A14.9	Arabidopsis thaliana (Mouse-ear cress)	Chain (1); Sequence conflict (1); Transit peptide (1)		SUBCELLULAR LOCATION: Mitochondrion matrix {ECO:0000250}.	3-methyl-2-oxobutanoate dehydrogenase (2-methylpropanoyl-transferring) activity	3-methyl-2-oxobutanoate dehydrogenase (2-methylpropanoyl-transferring) activity	mitochondrion	GO:0003863; GO:0005739						IPR029061;IPR009014;IPR005475;IPR005476;
376	C.cajan_20350	3.46384	5.33776	2.57484	0.656051	32.677	8.38866	1.49198	28.9644	44.4063	8.0194	12.2268	4.32504	27.3702	34.9952	20.6682	114.046	10.1094	2.90674	21.258	16.9784	18.1564	14.9151	10.3749	185.489	81.833	175.214	5.51804	37.8281	12.1461	52.622	C.cajan_20350	O80662	Glutathione S-transferase TCHQD (EC 2.5.1.18) (Protein tetrachlorohydroquinone dehalogenase-homolog)	TCHQD At1g77290 T14N5.14	Arabidopsis thaliana (Mouse-ear cress)	Chain (1); Domain (2); Region (4)		SUBCELLULAR LOCATION: Cell membrane {ECO:0000269|PubMed:19174456}.	glutathione transferase activity; response to toxic substance	glutathione transferase activity	plasma membrane	GO:0004364; GO:0005886; GO:0009636					GST superfamily	IPR010987;IPR004045;IPR012336;
377	C.cajan_20353	4.75902	5.56467	6.1106	9.44058	4.84759	5.27181	11.8256	10.6361	5.39016	5.86554	6.66729	7.97754	4.46724	9.47331	6.37657	8.58025	7.81839	8.63048	7.15985	7.75319	8.52029	9.33395	13.8962	17.371	4.86349	6.22647	8.62969	8.47612	10.1881	5.70921	C.cajan_20353	K7M702	Uncharacterized protein		Glycine max (Soybean) (Glycine hispida)													IPR014840;IPR026949;
378	C.cajan_20354	19.9148	8.98962	16.7425	8.67071	31.146	8.17497	12.8051	22.2108	31.531	45.8569	54.35	11.1157	6.14778	10.4807	33.9871	30.4056	12.5677	8.62048	55.2765	47.2241	130.961	90.7676	138.428	20.7945	5.46643	34.1884	34.939	8.87244	1.40188	0.371126	C.cajan_20354	O48780	3-ketoacyl-CoA synthase 11 (KCS-11) (EC 2.3.1.119) (EC 2.3.1.199) (Very long-chain fatty acid condensing enzyme 11) (VLCFA condensing enzyme 11)	KCS11 At2g26640 F18A8.1	Arabidopsis thaliana (Mouse-ear cress)	Active site (5); Chain (1); Domain (1); Transmembrane (2)	PATHWAY: Lipid metabolism; fatty acid biosynthesis.	SUBCELLULAR LOCATION: Membrane {ECO:0000305}; Multi-pass membrane protein {ECO:0000305}.	fatty acid biosynthetic process; icosanoyl-CoA synthase activity; response to cold; response to light stimulus	icosanoyl-CoA synthase activity	integral component of membrane	GO:0006633; GO:0033807; GO:0016021; GO:0009409; GO:0009416		INDUCTION: Repressed by herbicides such as flufenacet and benfuresate. {ECO:0000269|PubMed:12916765}.	TISSUE SPECIFICITY: Only expressed in guard cells.		Chalcone/stilbene synthases family	IPR012392;IPR013747;IPR013601;IPR016039;IPR016038;
379	C.cajan_20356	189.567	56.7549	73.1353	17.5217	102.197	64.7041	64.252	86.7622	34.554	50.7016	173.866	22.2445	54.689	48.4913	51.842	26.0869	135.293	33.201	128.743	107.075	159.936	124.075	116.214	3.29058	100.18	40.1521	79.2508	39.9739	19.8283	19.8816	C.cajan_20356	I1JB50	Uncharacterized protein		Glycine max (Soybean) (Glycine hispida)													IPR006502;
380	C.cajan_20359	0	0	0	0	0	0	0	0	0	0	4.91	0.265873	0.178623	0	0	0	0	0.231038	0.334126	0.643618	0.291749	0.940207	0.33928	0	0.0462316	0.237182	0.0813652	0.118986	0.0409309	0	C.cajan_20359	Q7Z6J9	tRNA-splicing endonuclease subunit Sen54 (SEN54 homolog) (HsSEN54) (tRNA-intron endonuclease Sen54)	TSEN54 SEN54	Homo sapiens (Human)	Alternative sequence (2); Chain (1); Erroneous initiation (1); Modified residue (3); Natural variant (8)		SUBCELLULAR LOCATION: Nucleus {ECO:0000305}. Nucleus, nucleolus {ECO:0000305}. Note=May be transiently localized in the nucleolus. {ECO:0000305}.	mRNA processing; tRNA splicing, via endonucleolytic cleavage and ligation		nucleus	GO:0006397; GO:0005634; GO:0006388					SEN54 family	IPR024337;IPR024336;
381	C.cajan_20360	0.150385	0.203514	0.804573	0	0	0	0	0.17061	0.695799	0	0.59157	0.657924	1.59756	0.293226	0.470077	0.26491	0.450419	0.420613	0.899233	0.667317	0	0	0	0	0	0	0	0	0.399921	0.584561	C.cajan_20360	A5ATT8	Putative uncharacterized protein	VITISV_016612	Vitis vinifera (Grape)	Sequence uncertainty (1)				nucleic acid binding		GO:0003676						IPR025724;IPR012337;
382	C.cajan_20361	0.0409304	0.0838887	0.106409	0.0338032	0.0597541	0.265258	0.0594718	0	0.0518928	0.592753	0.127329	0.10918	0.0418131	0.15755	0.0629008	0.0884787	0.061159	0.282074	0	0	0	0.0271178	0	0	0	0	0	0	0.153177	0	C.cajan_20361	P10978	Retrovirus-related Pol polyprotein from transposon TNT 1-94 [Includes: Protease (EC 3.4.23.-); Reverse transcriptase (EC 2.7.7.49); Endonuclease]		Nicotiana tabacum (Common tobacco)	Active site (1); Chain (1); Domain (1); Zinc finger (1)			aspartic-type endopeptidase activity; DNA integration; endonuclease activity; RNA-directed DNA polymerase activity	aspartic-type endopeptidase activity; endonuclease activity; nucleic acid binding; RNA-directed DNA polymerase activity; zinc ion binding		GO:0015074; GO:0003964; GO:0004190; GO:0004519; GO:0003676; GO:0008270						IPR025724;IPR001584;IPR018061;IPR012337;IPR013103;IPR001878;
383	C.cajan_20362	79.0713	29.6587	30.0993	37.3538	42.0309	15.8087	26.4394	61.9811	15.433	37.559	92.0673	32.8095	12.5209	4.43185	18.2508	91.5216	24.3476	73.1602	62.2306	79.1472	72.046	51.6251	26.8577	18.4808	4.04901	42.4358	30.9267	86.7424	44.1954	39.4702	C.cajan_20362	I1JB51	Uncharacterized protein (Fragment)		Glycine max (Soybean) (Glycine hispida)	Non-terminal residue (1)					chloroplast stroma	GO:0009570
384	C.cajan_20363	3.2281	1.36848	19.1413	1.46951	464.81	0	20.8809	0	0	264.799	126.84	14.8964	30.3781	8.93146	30.4474	1.13688	0	22.3584	31.7456	49.3282	150.958	265.076	423.272	1.32872	189.083	299.355	67.8167	102.888	34.2063	108.139	C.cajan_20363	P23525	2-methyl-6-phytyl-1,4-hydroquinone methyltransferase, chloroplastic (EC 2.1.1.295) (37 kDa inner envelope membrane protein) (E37) (MPBQ/MSBQ methyltransferase)		Spinacia oleracea (Spinach)	Chain (1); Region (3); Topological domain (2); Transit peptide (1); Transmembrane (1)	PATHWAY: Cofactor biosynthesis; tocopherol biosynthesis.	SUBCELLULAR LOCATION: Plastid, chloroplast inner membrane {ECO:0000305|PubMed:1879527}; Single-pass membrane protein {ECO:0000305|PubMed:1879527}.	methyltransferase activity; vitamin E biosynthetic process	methyltransferase activity	chloroplast; integral component of membrane; plastid inner membrane	GO:0009507; GO:0016021; GO:0008168; GO:0009528; GO:0010189					Class I-like SAM-binding methyltransferase superfamily, MPBQ/MBSQ MT family	IPR013216;IPR029063;
385	C.cajan_20364	1.58785	7.33956	9.7836	7.31983	5.05703	4.65457	0.261718	20.0981	25.1044	0	4.02327	0.728635	1.50781	0.766657	2.24384	18.2952	25.079	2.33994	1.29135	6.26932	3.09789	5.04353	0.875349	134.932	0.206075	10.4644	2.7596	3.99364	6.37082	0.972898	C.cajan_20364	O23320	Calmodulin-like protein 8 (AtCaM-8)	CML8 CAM8 At4g14640 dl3360w FCAALL.157	Arabidopsis thaliana (Mouse-ear cress)	Calcium binding (4); Chain (1); Domain (4)			calcium-mediated signaling; detection of calcium ion	calcium ion binding		GO:0005509; GO:0019722; GO:0005513			TISSUE SPECIFICITY: Expressed at low levels in leaves, flowers and siliques. {ECO:0000269|PubMed:11855649}.		Calmodulin family	IPR011992;IPR018247;IPR002048;
386	C.cajan_20366	38.639	28.9346	94.3559	42.7061	1085.9	22.6935	123.682	19.6607	21.7448	522.901	393.925	72.1627	60.861	24.5783	64.2776	23.7677	39.184	97.3497	63.6869	75.3436	51.7385	55.4475	181.099	14.0109	28.7219	76.7738	86.3746	42.6225	69.3445	48.2498	C.cajan_20366	O22795	50S ribosomal protein L28, chloroplastic (CL28)	RPL28 At2g33450 F4P9.22	Arabidopsis thaliana (Mouse-ear cress)	Chain (1); Transit peptide (1)		SUBCELLULAR LOCATION: Plastid, chloroplast {ECO:0000250}.	translation	structural constituent of ribosome	chloroplast; chloroplast envelope; chloroplast stroma; membrane; ribosome	GO:0009507; GO:0009941; GO:0009570; GO:0016020; GO:0005840; GO:0003735; GO:0006412					Ribosomal protein L28P family	IPR026569;IPR001383;
387	C.cajan_20372	0	0	0	0	0	0.448494	0	4.94338	0.941065	0	0	0	0	0	0	1.5932	3.15514	0	0	0	0	0	0	1.3445	0	0	0	0.0110098	0	0	C.cajan_20372	Q7LHG5	Transposon Ty3-I Gag-Pol polyprotein (Gag3-Pol3) (Transposon Ty3-2 TYA-TYB polyprotein) [Cleaved into: Capsid protein (CA) (p24); Spacer peptide p3; Nucleocapsid protein p11 (NC); Ty3 protease (PR) (EC 3.4.23.-) (p16); Spacer peptide J; Reverse transcriptase/ribonuclease H (RT) (RT-RH) (EC 2.7.7.49) (EC 2.7.7.7) (EC 3.1.26.4) (p55); Integrase p52 (IN); Integrase p49 (IN)]	TY3B-I YILWTy3-1 POL YIL082W-A	Saccharomyces cerevisiae (strain ATCC 204508 / S288c) (Baker's yeast)	Active site (1); Chain (7); Domain (3); Erroneous gene model prediction (3); Metal binding (5); Peptide (2); Region (1); Sequence conflict (1); Site (7); Zinc finger (1)		SUBCELLULAR LOCATION: Cytoplasm. Nucleus {ECO:0000250}.	aspartic-type endopeptidase activity; DNA-dependent DNA replication; DNA-directed DNA polymerase activity; DNA integration; DNA recombination; peptidase activity; ribonuclease activity; RNA-dependent DNA replication; RNA-directed DNA polymerase activity; RNA-DNA hybrid ribonuclease activity; RNA phosphodiester bond hydrolysis; transposition, RNA-mediated; viral release from host cell	aspartic-type endopeptidase activity; ATP binding; DNA binding; DNA-directed DNA polymerase activity; peptidase activity; ribonuclease activity; RNA binding; RNA-directed DNA polymerase activity; RNA-DNA hybrid ribonuclease activity; zinc ion binding	cytoplasm; nucleus; retrotransposon nucleocapsid	GO:0005524; GO:0003677; GO:0015074; GO:0006310; GO:0006261; GO:0003887; GO:0003723; GO:0090501; GO:0004523; GO:0006278; GO:0003964; GO:0004190; GO:0005737; GO:0005634; GO:0008233; GO:0000943; GO:0004540; GO:0032197; GO:0019076; GO:0008270				DOMAIN: Integrase core domain contains the D-x(n)-D-x(35)-E motif, named for the phylogenetically conserved glutamic acid and aspartic acid residues and the invariant 35 amino acid spacing between the second and third acidic residues. Each acidic residue of the D,D(35)E motif is independently essential for the 3'-processing and strand transfer activities of purified integrase protein (By similari…		IPR001584;IPR024650;IPR021109;IPR005162;IPR012337;IPR000477;IPR001878;
388	C.cajan_20376	0	0.0400318	1.75161	0.0553142	4.8767	0	16.2029	0.427283	0.574127	9.4376	0.281415	1.99013	0.609513	0	0.124306	2.14038	0.0684431	1.73946	15.835	0	4.30447	0.0359684	0	0.0199996	0	0.338634	16.1098	1.25971	0	0	C.cajan_20376	O81081	Laccase-2 (EC 1.10.3.2) (Benzenediol:oxygen oxidoreductase 2) (Diphenol oxidase 2) (Urishiol oxidase 2)	LAC2 At2g29130 T9I4.21	Arabidopsis thaliana (Mouse-ear cress)	Chain (1); Domain (3); Glycosylation (17); Metal binding (11); Signal peptide (1)		SUBCELLULAR LOCATION: Secreted, extracellular space, apoplast {ECO:0000305}.	hydroquinone:oxygen oxidoreductase activity; lignin catabolic process; response to water deprivation	copper ion binding; hydroquinone:oxygen oxidoreductase activity	apoplast	GO:0048046; GO:0005507; GO:0052716; GO:0046274; GO:0009414		INDUCTION: By NaCl and 20% PEG. {ECO:0000269|PubMed:16804053}.	TISSUE SPECIFICITY: Ubiquitous and constitutive. {ECO:0000269|PubMed:15940465, ECO:0000269|PubMed:16804053}.		Multicopper oxidase family	IPR001117;IPR011706;IPR011707;IPR002355;IPR008972;IPR017761;
389	C.cajan_20380	10.7846	11.9369	12.7543	14.0089	16.2563	13.0517	13.9273	15.4128	10.7929	13.9694	9.23136	15.4019	27.825	195.275	62.9249	16.5721	11.695	13.2779	12.1288	8.94716	9.18531	9.61189	11.5006	47.8042	18.0054	20.9237	15.5211	21.6839	15.4867	16.5574	C.cajan_20380	Q93VV0	Probable protein S-acyltransferase 16 (EC 2.3.1.225) (Probable palmitoyltransferase At3g09320) (Zinc finger DHHC domain-containing protein At3g09320)	PAT16 At3g09320 F3L24.19	Arabidopsis thaliana (Mouse-ear cress)	Active site (1); Chain (1); Erroneous gene model prediction (1); Transmembrane (4); Zinc finger (1)		SUBCELLULAR LOCATION: Golgi apparatus membrane {ECO:0000305}; Multi-pass membrane protein {ECO:0000305}.	protein-cysteine S-palmitoyltransferase activity	protein-cysteine S-palmitoyltransferase activity; zinc ion binding	Golgi apparatus; integral component of membrane	GO:0005794; GO:0016021; GO:0019706; GO:0008270				DOMAIN: The DHHC domain is required for palmitoyltransferase activity. {ECO:0000250}.	DHHC palmitoyltransferase family	IPR001594;
390	C.cajan_20383	0	0	0	0.164825	0	0	0	0	0	0	0	0	0	0	0	0	0	0	0	0	0	0.210071	0	0.157902	0	0.098295	0	0.184086	0.114921	0	C.cajan_20383	A5ADJ3	Putative uncharacterized protein	VITISV_017554	Vitis vinifera (Grape)				aspartic-type endopeptidase activity; DNA integration	aspartic-type endopeptidase activity; DNA binding	nucleus	GO:0003677; GO:0015074; GO:0004190; GO:0005634						IPR001969;IPR023780;IPR000953;IPR016197;IPR025724;IPR001584;IPR003611;IPR021109;IPR005162;IPR012337;IPR000477;IPR013242;IPR013103;
391	C.cajan_20389	0.309782	34.104	24.5742	0.520274	18.5985	11.7977	12.4279	74.2021	42.452	12.9676	55.852	94.8752	436.84	798.008	852.891	52.9056	17.715	124.765	437.814	284.264	1777.11	1230.1	955.507	322.218	1913.88	444.184	209.788	247.624	111.951	29.5489	C.cajan_20389	O04015	Delta-1-pyrroline-5-carboxylate synthase (P5CS) [Includes: Glutamate 5-kinase (GK) (EC 2.7.2.11) (Gamma-glutamyl kinase); Gamma-glutamyl phosphate reductase (GPR) (EC 1.2.1.41) (Glutamate-5-semialdehyde dehydrogenase) (Glutamyl-gamma-semialdehyde dehydrogenase)]		Actinidia deliciosa (Kiwi)	Binding site (3); Chain (1); Nucleotide binding (2); Region (2)	PATHWAY: Amino-acid biosynthesis; L-proline biosynthesis; L-glutamate 5-semialdehyde from L-glutamate: step 1/2.; PATHWAY: Amino-acid biosynthesis; L-proline biosynthesis; L-glutamate 5-semialdehyde from L-glutamate: step 2/2.		glutamate 5-kinase activity; glutamate-5-semialdehyde dehydrogenase activity; L-proline biosynthetic process	ATP binding; glutamate 5-kinase activity; glutamate-5-semialdehyde dehydrogenase activity	cytoplasm	GO:0005524; GO:0055129; GO:0005737; GO:0004349; GO:0004350			TISSUE SPECIFICITY: Expressed at high levels in leaves and is inducible in roots subjected to salt stress.		Glutamate 5-kinase family; Gamma-glutamyl phosphate reductase family	IPR016161;IPR016163;IPR016162;IPR015590;IPR001048;IPR000965;IPR020593;IPR001057;IPR005715;IPR019797;IPR005766;
392	C.cajan_20397	15.0486	36.1909	28.5495	78.09	23.4588	20.9846	41.0324	16.7033	19.9464	35.44	22.7347	20.5496	29.7299	28.627	26.5673	21.3833	25.4452	15.5555	14.3276	20.5384	18.844	27.8053	16.9568	33.6651	39.0826	25.8932	26.3572	19.0584	28.5909	22.4874	C.cajan_20397	Q641W2	UPF0160 protein MYG1, mitochondrial	Myg1 C12orf10	Rattus norvegicus (Rat)	Chain (1); Modified residue (2); Transit peptide (1)		SUBCELLULAR LOCATION: Nucleus {ECO:0000250|UniProtKB:Q9JK81}. Mitochondrion {ECO:0000250|UniProtKB:Q9JK81}.	locomotory exploration behavior		extracellular vesicular exosome; mitochondrion; nucleus	GO:0070062; GO:0035641; GO:0005739; GO:0005634					UPF0160 (MYG1) family	IPR003226;
393	C.cajan_20405	8.30249	6.49337	5.36305	16.9942	8.12048	6.72908	5.91766	7.66158	5.71045	6.55401	6.64025	4.70209	5.32839	4.63672	2.65581	8.11829	4.86045	4.39262	4.11347	5.86322	7.69398	7.91205	8.53045	9.11728	6.81053	5.24744	4.76721	7.98555	5.16842	13.7167	C.cajan_20405	K7MT44	Uncharacterized protein		Glycine max (Soybean) (Glycine hispida)					zinc ion binding		GO:0008270						IPR007527;
394	C.cajan_20411	0	0	0	0	0	0	0	0	0	0	0	0	0.2004	2.78802	0.146903	0	0	0	0	0	0	0	0	0	0	0	0	0	0	0	C.cajan_20411	P04146	Copia protein (Gag-int-pol protein) [Cleaved into: Copia VLP protein; Copia protease (EC 3.4.23.-)]	GIP COPIA	Drosophila melanogaster (Fruit fly)	Active site (1); Alternative sequence (1); Chain (2); Domain (1); Erroneous initiation (1); Mutagenesis (1); Natural variant (2); Sequence conflict (3); Zinc finger (1)			aspartic-type endopeptidase activity; DNA integration	aspartic-type endopeptidase activity; ATP binding; nucleic acid binding; zinc ion binding		GO:0005524; GO:0015074; GO:0004190; GO:0003676; GO:0008270						IPR025724;IPR001584;IPR012337;IPR013103;IPR001878;
395	C.cajan_20415	9.64739	18.3056	9.9188	2.84898	52.8631	10.4337	8.46805	2.20951	10.4373	17.2796	13.3257	17.5747	15.9258	7.1075	8.84704	6.0291	6.57567	14.2698	4.08026	3.4237	3.3171	0.916919	0.829466	9.30367	14.299	29.3003	15.2111	216.387	10.0552	500.301	C.cajan_20415	I1S2N3	Galactose oxidase (GAO) (GO) (GOase) (EC 1.1.3.9)	GAOA FGSG_11032	Gibberella zeae (strain PH-1 / ATCC MYA-4620 / FGSC 9075 / NRRL 31084) (Wheat head blight fungus) (Fusarium graminearum)	Active site (1); Chain (1); Cross-link (1); Disulfide bond (2); Domain (1); Metal binding (4); Propeptide (1); Repeat (5); Signal peptide (1)		SUBCELLULAR LOCATION: Secreted {ECO:0000250}.	cell adhesion; galactose oxidase activity	galactose oxidase activity; metal ion binding	extracellular region	GO:0007155; GO:0005576; GO:0045480; GO:0046872						IPR000421;IPR015202;IPR011043;IPR015916;IPR008979;IPR013783;IPR014756;IPR006652;
396	C.cajan_20418	2.18065	26.2527	1.96817	0.296377	0.642795	8.02158	0.484324	3.99671	13.3592	0	0	0.0949563	11.8504	0.16418	12.8787	2.40201	0.401082	0.668194	0.705836	1.41127	2.76092	76.6282	13.8144	17.2093	2.35853	11.9495	0.699269	12.2535	1.28261	2.20675	C.cajan_20418	Q6NLC8	Uncharacterized protein At1g66480	At1g66480 F28G11.8	Arabidopsis thaliana (Mouse-ear cress)	Alternative sequence (2); Chain (1); Erroneous gene model prediction (1); Sequence conflict (1)					plasma membrane	GO:0005886						IPR025322;
397	C.cajan_20421	0	0.340886	0.421791	0.179115	1.15477	0.672992	2.01828	4.28551	1.57593	1.22164	0.504031	0.114512	0.216957	0	0	1.18645	0.954605	1.87734	3.81462	4.73463	3.93256	1.81827	1.5602	11.1599	0.0541339	0.645357	4.30163	0.531144	9.64215	0	C.cajan_20421	I1L2T0	Uncharacterized protein		Glycine max (Soybean) (Glycine hispida)						endoplasmic reticulum; plasma membrane; vacuolar membrane	GO:0005783; GO:0005886; GO:0005774						IPR011042;IPR013658;
398	C.cajan_20426	0	0	0	0	1.87826	0	0	0.650091	0	0	0.562625	0	0	0	0	0	5.80864	0	0	0	0	0.0688732	7.60514	0	0	0	0	0	0	0	C.cajan_20426	Q9SSK7	MLP-like protein 34	MLP34 At1g70850 F15H11.10	Arabidopsis thaliana (Mouse-ear cress)	Chain (1)			defense response; response to biotic stimulus			GO:0006952; GO:0009607					MLP family	IPR000916;IPR024948;IPR023393;
399	C.cajan_20427	0	0	0	0	0	0	0	241.312	0.734962	0	0	0	0	0	0	2.58438	410.538	0	0	0	0	0	0.157414	0	0	0	0	2.57514	0	34.3946	C.cajan_20427	Q9SSK5	MLP-like protein 43	MLP43 At1g70890 F15H11.12	Arabidopsis thaliana (Mouse-ear cress)	Chain (1); Initiator methionine (1); Modified residue (1)			defense response; response to biotic stimulus		chloroplast	GO:0009507; GO:0006952; GO:0009607					MLP family	IPR000916;IPR024948;IPR023393;
400	C.cajan_20428	2.55536	0	0	0	3.42516	0	0	0	0	0	0	0	0	0	0	3.25164	0	0	0	2.69961	2.73559	1.37871	0	0	0	1.19441	0	0	0	0	C.cajan_20428	K7N237	Uncharacterized protein		Glycine max (Soybean) (Glycine hispida)					nucleic acid binding; nucleotide binding		GO:0003676; GO:0000166						IPR005135;IPR012677;IPR000504;IPR026960;
401	C.cajan_20429	0.18039	0.0759032	0	0	0.456466	0.119614	0	0	0	0	0.139576	0	0	0.108125	0	0.0992133	0	0	0.951786	0	0	0.0704147	0.0734868	0	0.0144887	0	0	0.0185516	0	0	C.cajan_20429	P92555	Uncharacterized mitochondrial protein AtMg01250 (ORF102)	AtMg01250	Arabidopsis thaliana (Mouse-ear cress)	Chain (1); Sequence conflict (1)		SUBCELLULAR LOCATION: Mitochondrion {ECO:0000305}.			mitochondrion	GO:0005739						IPR000477;
402	C.cajan_20436	0.167096	0.187759	0.114293	0	0.186918	0.773988	0	0.301553	0.650046	0	1.87592	0	0	0.188164	0	0.352025	0.133105	0.0305343	1.32218	3.12945	0.204478	0.125989	0.132732	0	0.0856806	0	0	0	0.0442331	0.235927	C.cajan_20436	P04146	Copia protein (Gag-int-pol protein) [Cleaved into: Copia VLP protein; Copia protease (EC 3.4.23.-)]	GIP COPIA	Drosophila melanogaster (Fruit fly)	Active site (1); Alternative sequence (1); Chain (2); Domain (1); Erroneous initiation (1); Mutagenesis (1); Natural variant (2); Sequence conflict (3); Zinc finger (1)			aspartic-type endopeptidase activity; DNA integration	aspartic-type endopeptidase activity; ATP binding; nucleic acid binding; zinc ion binding		GO:0005524; GO:0015074; GO:0004190; GO:0003676; GO:0008270						IPR025724;IPR001584;IPR012337;IPR013103;IPR001878;
403	C.cajan_20437	0	0.110435	0	0	0	0	0	0	0.187932	0	0.506137	0	0	0	0	0	0	0	0	0.659508	0.294629	0.101231	0	0	0	0.18991	0	0	0	0	C.cajan_20437	P10978	Retrovirus-related Pol polyprotein from transposon TNT 1-94 [Includes: Protease (EC 3.4.23.-); Reverse transcriptase (EC 2.7.7.49); Endonuclease]		Nicotiana tabacum (Common tobacco)	Active site (1); Chain (1); Domain (1); Zinc finger (1)			aspartic-type endopeptidase activity; DNA integration; endonuclease activity; RNA-directed DNA polymerase activity	aspartic-type endopeptidase activity; endonuclease activity; nucleic acid binding; RNA-directed DNA polymerase activity; zinc ion binding		GO:0015074; GO:0003964; GO:0004190; GO:0004519; GO:0003676; GO:0008270						IPR025724;IPR001584;IPR018061;IPR012337;IPR013103;IPR001878;
404	C.cajan_20439	12.1043	94.5298	56.6553	26.3837	56.9335	49.1404	13.9517	31.9835	205.351	8.35722	6.5303	82.213	347.974	385.465	567.283	42.8601	9.25541	26.1814	134.965	113.997	46.6684	163.676	12.8146	177.662	110.645	472.919	36.4707	55.9737	22.7484	17.766	C.cajan_20439	Q9FF86	BAHD acyltransferase DCR (EC 2.3.1.-) (Protein DEFECTIVE IN CUTICULAR RIDGES) (Protein PERMEABLE LEAVES 3)	DCR PEL3 At5g23940 MRO11.2	Arabidopsis thaliana (Mouse-ear cress)	Active site (2); Chain (1); Compositional bias (1)		SUBCELLULAR LOCATION: Cytoplasm, cytosol {ECO:0000269|PubMed:19626137, ECO:0000269|PubMed:19828672}.	cutin biosynthetic process; epidermis morphogenesis; localization; transferase activity, transferring acyl groups other than amino-acyl groups; trichome morphogenesis	transferase activity, transferring acyl groups other than amino-acyl groups	cytoplasm	GO:0010143; GO:0005737; GO:0048730; GO:0051179; GO:0016747; GO:0010090	DEVELOPMENTAL STAGE: Expressed in all 3 inner integumenta layers and 2 outer integument layers in young seeds, but specifically restricted to the inner integumenta in mature seeds. {ECO:0000269|PubMed:19828672}.		TISSUE SPECIFICITY: Expressed in root caps and lateral root emerging sites, in trichomes, in epidermis in stems, sepals and anther filaments, and in polen grains and torpedo stage seeds. {ECO:0000269|PubMed:19828672}.		Plant acyltransferase family	IPR023213;IPR003480;
405	C.cajan_20444	0.873898	7.12797	10.9105	3.63611	4.50039	8.59752	14.804	3.0441	4.90762	10.7139	0.933634	2.57638	1.36416	1.67459	0.793086	1.65836	2.5769	3.68984	0.896799	0.477046	0.413447	0.0859905	0.22663	0.340842	0.313902	0.680965	10.6982	0.91031	8.02577	0.918592	C.cajan_20444	Q9SAC4	F-box protein At1g10780	At1g10780 F20B24.20 T16B5.8	Arabidopsis thaliana (Mouse-ear cress)	Chain (1); Domain (1); Erroneous gene model prediction (1)					plasmodesma	GO:0009506						IPR001810;
406	C.cajan_20447	0.760073	1.79959	0.28775	0	0.359212	3.47105	0.453247	5.26952	4.93642	0.152744	3.56073	1.09098	0.691616	0.315395	0.0416259	6.53748	1.57984	1.20344	0.942336	7.23305	2.69574	2.83212	4.5605	5.04841	0.384959	0.546317	2.34685	0.156244	1.06401	0	C.cajan_20447	Q40392	TMV resistance protein N	N	Nicotiana glutinosa (Tobacco)	Alternative sequence (2); Chain (1); Domain (2); Mutagenesis (24); Nucleotide binding (1); Repeat (6)		SUBCELLULAR LOCATION: Cytoplasm {ECO:0000305}.	plant-type hypersensitive response; signal transduction	ADP binding; ATP binding	cytoplasm	GO:0043531; GO:0005524; GO:0005737; GO:0009626; GO:0007165	DEVELOPMENTAL STAGE: Isoform 1 is more prevalent before and for 3 hours after tobacco mosaic virus (TMV) infection, while isoform 2 is more prevalent 4 to 8 hours after TMV infection. {ECO:0000269|PubMed:10660679}.				Disease resistance NB-LRR family	IPR001611;IPR025875;IPR003591;IPR002182;IPR027417;IPR000157;
407	C.cajan_20448	72.4212	37.0933	51.3395	46.5556	40.6751	18.9669	36.6563	20.7413	38.766	15.8239	35.3839	39.3153	128.85	62.2862	83.3923	44.5829	36.3792	23.3378	75.6681	73.8114	53.3926	56.88	54.1846	48.9004	129.744	87.9027	44.6589	69.2471	31.373	56.169	C.cajan_20448	Q949M8	Probable 3-hydroxyisobutyrate dehydrogenase-like 3, mitochondrial (HIBADH-like) (EC 1.1.1.31)	At1g71180 F23N20.17	Arabidopsis thaliana (Mouse-ear cress)	Active site (1); Binding site (2); Chain (1); Erroneous initiation (1); Nucleotide binding (1)	PATHWAY: Amino-acid degradation; L-valine degradation.	SUBCELLULAR LOCATION: Mitochondrion {ECO:0000250}.	3-hydroxyisobutyrate dehydrogenase activity; pentose-phosphate shunt; phosphogluconate dehydrogenase (decarboxylating) activity; valine catabolic process	3-hydroxyisobutyrate dehydrogenase activity; NAD binding; phosphogluconate dehydrogenase (decarboxylating) activity	mitochondrion	GO:0008442; GO:0051287; GO:0005739; GO:0006098; GO:0004616; GO:0006574					3-hydroxyisobutyrate dehydrogenase family	IPR008927;IPR006115;IPR013328;IPR015815;IPR016040;IPR029154;
408	C.cajan_20449	0	0.223857	0.204325	0	6.77215	0	1.21377	0	0	4.64394	2.79538	95.9897	2943.89	2736.38	855.196	0.107042	0	0.822447	0.110071	0	1.03135	0.785081	1.42366	1.35054	6686.8	567.685	2.2106	0.153941	0.451249	0	C.cajan_20449	P07730	Glutelin type-A 2 (Glutelin type II) [Cleaved into: Glutelin type-A 2 acidic chain; Glutelin type-A 2 basic chain]	GLUA2 GLUA-2 GT1 Os10g0400200 LOC_Os10g26060 OSJNBa0050N08.16	Oryza sativa subsp. japonica (Rice)	Chain (2); Compositional bias (2); Disulfide bond (2); Natural variant (3); Sequence conflict (1); Signal peptide (1)				nutrient reservoir activity		GO:0045735					11S seed storage protein (globulins) family	IPR022379;IPR006044;IPR006045;IPR014710;IPR011051;
409	C.cajan_20453	6.22747	17.0286	18.6933	21.2275	5.97906	12.7304	25.7978	10.4802	48.3485	28.978	3.24426	14.0626	12.3215	27.9375	11.2959	9.7394	12.5411	16.8777	4.57486	4.61864	5.25535	4.84996	3.3025	8.27844	7.5426	7.49902	20.651	8.02112	23.4944	10.5899	C.cajan_20453	Q10173	Kinetochore protein nuf2 (NMS complex subunit nuf2)	nuf2 SPAC27F1.04c	Schizosaccharomyces pombe (strain 972 / ATCC 24843) (Fission yeast)	Chain (1); Coiled coil (3); Modified residue (2)		SUBCELLULAR LOCATION: Nucleus. Chromosome, centromere, kinetochore. Cytoplasm, cytoskeleton, microtubule organizing center, spindle pole body. Note=Associated with kinetochores.	attachment of spindle microtubules to kinetochore involved in homologous chromosome segregation; mitotic sister chromatid segregation; mitotic spindle assembly checkpoint		condensed nuclear chromosome kinetochore; cytosol; mitotic spindle pole body; Ndc80 complex; NMS complex; nucleus	GO:0031617; GO:0031262; GO:0051455; GO:0000778; GO:0005829; GO:0000070; GO:0007094; GO:0044732; GO:0005634					NUF2 family	IPR005549;
410	C.cajan_20454	7.21029	8.37039	8.32161	3.91152	32.8736	10.9668	13.3522	12.4699	8.70644	29.6959	13.5531	10.6655	7.7871	7.53193	8.3463	7.52397	9.47667	13.7495	9.47912	10.5275	11.3713	10.3166	26.0981	10.4747	17.6318	12.3392	13.1684	9.70687	11.0465	8.65299	C.cajan_20454	Q3AET7	Aminomethyltransferase (EC 2.1.2.10) (Glycine cleavage system T protein)	gcvT CHY_0489	Carboxydothermus hydrogenoformans (strain Z-2901 / DSM 6008)	Chain (1)			aminomethyltransferase activity; glycine catabolic process; transaminase activity	aminomethyltransferase activity; transaminase activity	cytoplasm	GO:0004047; GO:0005737; GO:0006546; GO:0008483					GcvT family	IPR006223;IPR022903;IPR028896;IPR013977;IPR006222;IPR029043;IPR027266;
411	C.cajan_20455	2.11347	13.5867	4.13251	1.86473	1.93215	2.79808	5.25415	12.0697	17.6724	5.83403	2.39249	3.66163	1.19167	1.3343	0.717964	45.0963	10.782	5.26592	2.26729	2.68582	2.43242	1.70369	0.548597	34.4484	1.24912	4.45727	6.05482	4.64455	7.36636	2.27672	C.cajan_20455	O04086	Probable receptor-like protein kinase At1g11050 (EC 2.7.11.1)	At1g11050 T19D16.6	Arabidopsis thaliana (Mouse-ear cress)	Active site (1); Binding site (1); Chain (1); Domain (1); Erroneous initiation (1); Glycosylation (4); Nucleotide binding (1); Sequence conflict (3); Signal peptide (1); Topological domain (2); Transmembrane (1)		SUBCELLULAR LOCATION: Membrane {ECO:0000305}; Single-pass type I membrane protein {ECO:0000305}.	protein serine/threonine kinase activity	ATP binding; protein serine/threonine kinase activity	integral component of membrane	GO:0005524; GO:0016021; GO:0004674					Protein kinase superfamily, Ser/Thr protein kinase family	IPR013320;IPR011009;IPR000719;IPR017441;IPR008271;
412	C.cajan_20456	0.293274	0.849952	0.659507	0.189338	0	0.13237	0.696675	1.56187	1.30267	0.805684	0.5049	0.803872	0.11548	0.38379	0.218868	1.32558	0.373267	1.16488	0.0796695	0.238147	0.301464	0.205296	0.157229	3.70844	0.355525	0.453035	1.38424	0.107839	1.51651	0	C.cajan_20456	P10978	Retrovirus-related Pol polyprotein from transposon TNT 1-94 [Includes: Protease (EC 3.4.23.-); Reverse transcriptase (EC 2.7.7.49); Endonuclease]		Nicotiana tabacum (Common tobacco)	Active site (1); Chain (1); Domain (1); Zinc finger (1)			aspartic-type endopeptidase activity; DNA integration; endonuclease activity; RNA-directed DNA polymerase activity	aspartic-type endopeptidase activity; endonuclease activity; nucleic acid binding; RNA-directed DNA polymerase activity; zinc ion binding		GO:0015074; GO:0003964; GO:0004190; GO:0004519; GO:0003676; GO:0008270						IPR025724;IPR001584;IPR018061;IPR012337;IPR013103;IPR001878;
413	C.cajan_20457	0.344362	1.93056	0.340632	0.415695	1.04957	2.72914	1.63329	0.46883	2.69121	3.98393	0.376561	0.43229	0.691956	1.33634	0.689344	0.840592	0.316565	0.327689	0.534307	0.410092	0.959148	2.78096	0.129391	0.431831	0.297542	2.85907	1.00982	0.0962276	0.0677873	0	C.cajan_20457	I1KSR3	Uncharacterized protein		Glycine max (Soybean) (Glycine hispida)													IPR008511;
414	C.cajan_20458	0.303141	0.185527	0.0318075	0.0475175	0.0247575	0.301695	0	0.118914	0.432895	0.329328	0.615787	0.141521	0.130074	0.158786	0.0288576	0.218943	0.0486275	0.18152	0.0252217	0.248104	0.493248	0.623987	1.42497	0.348438	0.459404	0.421115	0.126833	0.104181	0.423844	0.411571	C.cajan_20458	P10978	Retrovirus-related Pol polyprotein from transposon TNT 1-94 [Includes: Protease (EC 3.4.23.-); Reverse transcriptase (EC 2.7.7.49); Endonuclease]		Nicotiana tabacum (Common tobacco)	Active site (1); Chain (1); Domain (1); Zinc finger (1)			aspartic-type endopeptidase activity; DNA integration; endonuclease activity; RNA-directed DNA polymerase activity	aspartic-type endopeptidase activity; endonuclease activity; nucleic acid binding; RNA-directed DNA polymerase activity; zinc ion binding		GO:0015074; GO:0003964; GO:0004190; GO:0004519; GO:0003676; GO:0008270						IPR025724;IPR001584;IPR018061;IPR012337;IPR013103;IPR001878;
415	C.cajan_20459	0.218362	0.0398292	0.0318714	0.0317261	0	0.188686	0	0.0649836	0.114161	0	0.395689	0.0303643	0.0186162	0.0706947	0	0.160176	0.116941	0.0605722	0	0.0955929	0.206699	0.312347	0.683201	0.0664514	0.193472	0.16561	0.0888872	0.121673	0.199483	0.171617	C.cajan_20459	P10978	Retrovirus-related Pol polyprotein from transposon TNT 1-94 [Includes: Protease (EC 3.4.23.-); Reverse transcriptase (EC 2.7.7.49); Endonuclease]		Nicotiana tabacum (Common tobacco)	Active site (1); Chain (1); Domain (1); Zinc finger (1)			aspartic-type endopeptidase activity; DNA integration; endonuclease activity; RNA-directed DNA polymerase activity	aspartic-type endopeptidase activity; endonuclease activity; nucleic acid binding; RNA-directed DNA polymerase activity; zinc ion binding		GO:0015074; GO:0003964; GO:0004190; GO:0004519; GO:0003676; GO:0008270						IPR025724;IPR001584;IPR018061;IPR012337;IPR013103;IPR001878;
416	C.cajan_20460	57.935	117.787	91.4834	117.18	61.0331	102.691	82.8327	55.6367	98.1192	93.0711	38.7706	83.1297	59.5247	66.4767	63.759	74.5907	82.0627	95.7883	50.9345	64.7427	41.7659	51.9499	41.2826	58.1445	59.7458	51.9261	50.7524	63.3795	81.06	67.2519	C.cajan_20460	Q9HD45	Transmembrane 9 superfamily member 3 (EP70-P-iso) (SM-11044-binding protein)	TM9SF3 SMBP UNQ245/PRO282	Homo sapiens (Human)	Chain (1); Erroneous initiation (1); Frameshift (2); Glycosylation (2); Sequence conflict (6); Signal peptide (1); Transmembrane (9)		SUBCELLULAR LOCATION: Membrane {ECO:0000305}; Multi-pass membrane protein {ECO:0000305}.			integral component of membrane	GO:0016021					Nonaspanin (TM9SF) (TC 9.A.2) family	IPR004240;
417	C.cajan_20461	55.2835	16.8585	289.888	6.10591	12873.6	18.4816	595.148	22.3304	7.41752	10317.5	3161.6	420.97	376.354	133.262	168.009	19.2564	4.41235	397.998	756.758	651.495	423.579	478.561	2881.79	2.92686	706.615	777.384	645.956	154.212	267.051	26.6518	C.cajan_20461	Q43517	Ferredoxin-1, chloroplastic (Ferredoxin I)	SEND33	Solanum lycopersicum (Tomato) (Lycopersicon esculentum)	Chain (1); Domain (1); Metal binding (4); Transit peptide (1)		SUBCELLULAR LOCATION: Plastid, chloroplast.	electron transport chain	2 iron, 2 sulfur cluster binding; electron carrier activity; metal ion binding	chloroplast	GO:0051537; GO:0009507; GO:0009055; GO:0022900; GO:0046872					2Fe2S plant-type ferredoxin family	IPR001041;IPR006058;IPR012675;IPR010241;
418	C.cajan_20462	0	0	0.0903865	0.0570144	0.386291	0	0	0	0	0.648499	0.670297	4.99714	0.249464	11.1388	0.449071	0.0301198	0	0.0478251	0.0973347	0	0.0212589	0.181068	2.14813	0.0603192	0.131111	0.34333	0.00973129	0.0332442	0	0	C.cajan_20462	Q9C5Y0	Phospholipase D delta (AtPLDdelta) (PLD delta) (EC 3.1.4.4)	PLDDELTA At4g35790 F4B14.60	Arabidopsis thaliana (Mouse-ear cress)	Active site (6); Alternative sequence (1); Chain (1); Domain (3); Erroneous gene model prediction (2); Frameshift (1); Mutagenesis (2)		SUBCELLULAR LOCATION: Membrane; Peripheral membrane protein. Note=Colocalization with cortical microtubules also occurs.	lipid catabolic process; N-acylphosphatidylethanolamine-specific phospholipase D activity; phosphatidic acid metabolic process; phosphatidylcholine metabolic process; phospholipase D activity; positive regulation of abscisic acid-activated signaling pathway; programmed cell death; regulation of stomatal closure; response to cold	calcium ion binding; N-acylphosphatidylethanolamine-specific phospholipase D activity; phospholipase D activity	membrane; plasma membrane; plasmodesma; vacuole	GO:0070290; GO:0005509; GO:0016042; GO:0016020; GO:0046473; GO:0046470; GO:0004630; GO:0005886; GO:0009506; GO:0009789; GO:0012501; GO:0090333; GO:0009409; GO:0005773		INDUCTION: By salt stress or dehydration, in vascular tissues of roots, cotyledons and leaves. Not induced by ABA or cold stress.	TISSUE SPECIFICITY: Expressed in roots, leaves, stems, siliques and flowers. Expression is higher in old leaves than in young leaves. The isoform 2 may not be present in siliques.	DOMAIN: C2 domain is a calcium-binding fold, and the binding promotes the protein association with membranes. In PLD delta, all the calcium-coordinating acidic amino acids are conserved.	Phospholipase D family, C2-PLD subfamily	IPR000008;IPR001736;IPR024632;IPR015679;IPR011402;
419	C.cajan_20463	28.3229	14.4071	7.27195	11.125	7.04961	12.2079	8.18626	13.7602	13.4275	5.23127	11.9266	12.419	23.224	25.0785	24.5313	10.4411	11.0974	8.64645	15.1019	15.2345	13.6036	17.9477	20.3778	15.4393	28.9458	15.8283	6.75263	22.9691	8.58632	25.0636	C.cajan_20463	Q93ZD7	Magnesium transporter MRS2-4 (Magnesium Transporter 6) (AtMGT6)	MRS2-4 MGT6 At3g58970 F17J16.20	Arabidopsis thaliana (Mouse-ear cress)	Chain (1); Compositional bias (1); Erroneous gene model prediction (1); Motif (1); Transmembrane (2)		SUBCELLULAR LOCATION: Membrane {ECO:0000305}; Multi-pass membrane protein {ECO:0000305}.	magnesium ion transmembrane transporter activity	magnesium ion transmembrane transporter activity	integral component of membrane; plasma membrane	GO:0016021; GO:0015095; GO:0005886			TISSUE SPECIFICITY: Expressed in the whole plant except roots. {ECO:0000269|PubMed:11752386, ECO:0000269|PubMed:19966073}.		CorA metal ion transporter (MIT) (TC 1.A.35.5) family	IPR002523;IPR026573;
420	C.cajan_20464	15.9197	17.2487	19.4679	30.8746	26.0005	18.6541	31.0526	16.9453	14.2026	29.222	22.2235	24.1102	12.6533	21.1229	20.1958	12.4467	13.8308	21.8477	21.644	19.3738	18.9204	20.0941	22.9958	22.5004	14.8992	13.0453	22.4802	13.3367	29.2133	17.6283	C.cajan_20464	Q8W3M7	Uncharacterized protein At4g06598	At4g06598 T2P22	Arabidopsis thaliana (Mouse-ear cress)	Chain (1); Erroneous gene model prediction (2)
421	C.cajan_20467	232.742	366.673	287.046	298.43	190.535	324.907	275.67	175.769	324.211	192.859	192.805	230.904	225.867	294.379	333.068	281.729	252.935	224.808	256.927	211.94	227.43	203.329	132.79	211.216	226.568	244.59	230.791	313.101	243.046	432.827	C.cajan_20467	P50398	Rab GDP dissociation inhibitor alpha (Rab GDI alpha) (Guanosine diphosphate dissociation inhibitor 1) (GDI-1)	Gdi1 Rabgdia	Rattus norvegicus (Rat)	Chain (1); Sequence conflict (3)		SUBCELLULAR LOCATION: Cytoplasm. Golgi apparatus, trans-Golgi network {ECO:0000250}.	GTPase activator activity; negative regulation of axonogenesis; negative regulation of protein targeting to membrane; protein transport; Rab GDP-dissociation inhibitor activity; Rab protein signal transduction; regulation of catalytic activity; response to calcium ion	GTPase activator activity; Rab GDP-dissociation inhibitor activity; Rab GTPase binding	Golgi apparatus; midbody; neuron projection; protein complex	GO:0005096; GO:0005794; GO:0005093; GO:0017137; GO:0032482; GO:0030496; GO:0050771; GO:0090315; GO:0043005; GO:0043234; GO:0015031; GO:0050790; GO:0051592			TISSUE SPECIFICITY: High expression in brain, lower in other tissues. {ECO:0000269|PubMed:8188702}.		Rab GDI family	IPR018203;IPR016040;IPR000806;
422	C.cajan_20471	0.929374	0	0	0	0	0	0	0	0	0	0	0	0	0	0	0	0	0	0	0	0	0	0	0	0	0	0	0	0	10.9773	C.cajan_20471	I1KSK7	Uncharacterized protein		Glycine max (Soybean) (Glycine hispida)						integral component of membrane	GO:0016021						IPR002781;
423	C.cajan_20474	20.2546	22.432	12.0894	6.21136	14.8233	13.5629	10.3176	12.853	20.5599	13.3435	31.2832	22.42	25.6508	109.537	51.4521	25.5624	15.8698	9.95188	31.9459	24.4298	50.368	32.1365	34.5762	97.1622	26.4713	31.5779	17.5316	7.51845	3.80928	4.60827	C.cajan_20474	P18160	Dual specificity protein kinase splA (EC 2.7.10.2) (Non-receptor tyrosine kinase spore lysis A) (Tyrosine-protein kinase 1)	splA DpyK1 pyK1 pykA DDB_G0283385	Dictyostelium discoideum (Slime mold)	Active site (1); Binding site (1); Chain (1); Compositional bias (21); Domain (5); Nucleotide binding (1); Sequence conflict (4)			anatomical structure morphogenesis; non-membrane spanning protein tyrosine kinase activity; peptidyl-tyrosine phosphorylation; protein serine/threonine/tyrosine kinase activity; protein tyrosine kinase activity; sorocarp development; sporulation resulting in formation of a cellular spore	ATP binding; non-membrane spanning protein tyrosine kinase activity; protein serine/threonine/tyrosine kinase activity; protein tyrosine kinase activity		GO:0005524; GO:0009653; GO:0004715; GO:0018108; GO:0004712; GO:0004713; GO:0030587; GO:0030435	DEVELOPMENTAL STAGE: Expressed in vegetative cells and throughout development with a peak during the mound stage of morphogenesis. {ECO:0000269|PubMed:8898241}.				Protein kinase superfamily, TKL Tyr protein kinase family	IPR001870;IPR013320;IPR011009;IPR000719;IPR017441;IPR001660;IPR013761;IPR011510;IPR001245;IPR003877;IPR008266;
424	C.cajan_20475	12.25	27.6839	17.4695	41.3655	6.75802	13.4183	14.864	14.5581	14.0391	12.4009	19.1189	30.4101	17.0557	15.2705	11.8013	21.5809	33.9621	21.7372	10.0774	17.4104	17.9716	21.0116	13.3891	27.5339	28.0866	13.6336	11.5714	13.2615	24.7936	11.0617	C.cajan_20475	Q5ZK33	LETM1 and EF-hand domain-containing protein 1, mitochondrial (Leucine zipper-EF-hand-containing transmembrane protein 1)	LETM1 RCJMB04_13i11	Gallus gallus (Chicken)	Chain (1); Coiled coil (3); Domain (2); Topological domain (2); Transit peptide (1); Transmembrane (1)		SUBCELLULAR LOCATION: Mitochondrion inner membrane {ECO:0000250}; Single-pass membrane protein {ECO:0000250}.		calcium ion binding	integral component of membrane; mitochondrial inner membrane	GO:0005509; GO:0016021; GO:0005743						IPR011992;IPR002048;IPR011685;
425	C.cajan_20478	46.4417	45.3528	52.5341	45.8081	37.9134	40.0711	69.52	51.1652	40.1863	58.5596	58.8898	87.2454	59.0722	68.3965	48.5606	58.4035	53.8078	84.5455	63.7225	65.5494	0	0	0	0	0	0	0	0.253496	11.8726	6.33003	C.cajan_20478	Q6ZFZ4	Calpain-type cysteine protease ADL1 (EC 3.4.22.-) (Phytocalpain ADL1) (Protein ADAXIALIZED LEAF1) (Protein DEFECTIVE KERNEL 1) (OsDEK1) (Protein SHOOTLESS 3)	ADL1 DEK1 ODM63 SHL3 Os02g0709400 LOC_Os02g47970 OJ1311_H06.4	Oryza sativa subsp. japonica (Rice)	Active site (3); Chain (1); Compositional bias (1); Domain (2); Modified residue (3); Mutagenesis (4); Propeptide (1); Sequence conflict (2); Signal peptide (1); Topological domain (22); Transmembrane (21)		SUBCELLULAR LOCATION: Endoplasmic reticulum membrane {ECO:0000250}; Multi-pass membrane protein {ECO:0000250}. Cytoplasm {ECO:0000250}. Cell membrane {ECO:0000250}; Multi-pass membrane protein {ECO:0000250}. Endosome membrane {ECO:0000250}; Multi-pass membrane protein {ECO:0000250}.	calcium-dependent cysteine-type endopeptidase activity; cysteine-type peptidase activity; embryo development ending in seed dormancy; epidermal cell fate specification; proteolysis; regulation of adaxial/abaxial pattern formation; regulation of cell growth; regulation of cell proliferation; regulation of endosperm development; regulation of leaf development; regulation of meristem structural orga…	calcium-dependent cysteine-type endopeptidase activity; cysteine-type peptidase activity	cytoplasm; endoplasmic reticulum membrane; endosome membrane; integral component of plasma membrane	GO:0004198; GO:0008234; GO:0005737; GO:0009793; GO:0005789; GO:0010008; GO:0009957; GO:0005887; GO:0006508; GO:2000011; GO:0001558; GO:0042127; GO:2000014; GO:2000024; GO:0009934; GO:0097264			TISSUE SPECIFICITY: Ubiquitously expressed with higher levels in embryos, vasculatures, leaf primordia, leaf margins, and shoot apical meristem (SAM). {ECO:0000269|PubMed:19665012}.	DOMAIN: The transmembrane regions are not required for calpain activity but may play regulatory roles. {ECO:0000250}.	Peptidase C2 family	IPR022684;IPR022682;IPR022683;IPR013320;IPR000169;IPR001300;
426	C.cajan_20481	7.41951	11.1253	2.72434	0.595887	25.2577	14.9533	2.21674	2.93562	8.08849	12.6906	12.9145	0.526342	1.20307	0	0.201422	8.75893	2.53858	2.0751	36.6899	19.2894	70.3457	25.9146	42.8197	5.25818	0.0488827	7.28471	4.84904	4.44564	0.08839	3.56578	C.cajan_20481	Q50EK0	Cytochrome P450 716B2 (EC 1.14.-.-) (Cytochrome P450 CYPA2)	CYP716B2	Picea sitchensis (Sitka spruce) (Pinus sitchensis)	Chain (1); Metal binding (1); Transmembrane (1)		SUBCELLULAR LOCATION: Membrane {ECO:0000305}; Single-pass membrane protein {ECO:0000305}.	monooxygenase activity; oxidoreductase activity, acting on paired donors, with incorporation or reduction of molecular oxygen	heme binding; iron ion binding; monooxygenase activity; oxidoreductase activity, acting on paired donors, with incorporation or reduction of molecular oxygen	integral component of membrane	GO:0020037; GO:0016021; GO:0005506; GO:0004497; GO:0016705					Cytochrome P450 family	IPR001128;IPR017972;IPR002401;
427	C.cajan_20484	900.475	216.44	290.849	464.39	128.03	287.153	256.708	766.616	202.128	229.889	211.253	154.26	133.569	113.171	71.7698	342.694	231.355	173.634	198.161	389.212	295.476	341.917	428.302	372.033	148.777	184.111	200.93	293.927	150.094	351.784	C.cajan_20484	Q0VCZ3	YTH domain-containing family protein 2	YTHDF2	Bos taurus (Bovine)	Chain (1); Domain (1); Initiator methionine (1); Modified residue (4); Region (2)		SUBCELLULAR LOCATION: Cytoplasm, P-body {ECO:0000250}.	regulation of mRNA stability	N6-methyladenosine-containing RNA binding; poly(A) RNA binding	cytoplasmic mRNA processing body	GO:1990247; GO:0000932; GO:0044822; GO:0043488						IPR007275;
428	C.cajan_20491	0	0.635274	3.15532	1.36618	5.10233	0.896146	2.37864	1.08951	2.36934	2.10737	0.6095	1.75741	0	0.965959	0	4.67718	2.78916	9.70346	1.83862	1.92987	1.4443	1.28525	0	5.75717	0	1.32162	21.4528	17.3168	27.9492	5.53415	C.cajan_20491	I1KSM6	Uncharacterized protein		Glycine max (Soybean) (Glycine hispida)
429	C.cajan_20493	0.606233	3.05651	4.48615	0.297427	0.961894	2.16414	3.32562	0.509468	0.746225	1.54875	0.166612	2.46469	0.850728	2.62003	0.968618	0.848492	0.673532	1.77725	1.03708	0.528488	0.151091	0.181173	0.150021	0.364614	0.406083	0.438076	2.76421	0.703415	3.35319	0.562528	C.cajan_20493	C0LGQ9	Probable LRR receptor-like serine/threonine-protein kinase At4g20940 (EC 2.7.11.1)	At4g20940 T13K14.100	Arabidopsis thaliana (Mouse-ear cress)	Binding site (1); Chain (1); Domain (1); Erroneous gene model prediction (3); Glycosylation (14); Initiator methionine (1); Lipidation (1); Modified residue (1); Nucleotide binding (1); Repeat (21); Topological domain (2); Transmembrane (1)		SUBCELLULAR LOCATION: Cell membrane {ECO:0000250}; Single-pass type I membrane protein {ECO:0000250}.	protein serine/threonine kinase activity	ATP binding; protein serine/threonine kinase activity	integral component of membrane; plasma membrane	GO:0005524; GO:0016021; GO:0005886; GO:0004674				DOMAIN: The protein kinase domain is predicted to be catalytically inactive.	Protein kinase superfamily, Ser/Thr protein kinase family	IPR011009;IPR001611;IPR013210;IPR000719;IPR001245;
430	C.cajan_20496,C.cajan_20497	0	0	0	0	0	0	0	0	3.01351	0	0	0	0	0	0	0	0	0	0	0	0	0	0	0	0	0	0	0	0	0	C.cajan_20496	A5BUI8	Putative uncharacterized protein	VITISV_017489	Vitis vinifera (Grape)				DNA integration	nucleic acid binding		GO:0015074; GO:0003676						IPR001584;IPR021109;IPR005162;IPR012337;IPR000477;
431	C.cajan_20499	0.257866	1.02447	0.627077	0.151281	0.71802	1.94241	0.576634	0.771885	1.8309	0.796288	0.705004	0.477844	0.595111	2.07173	0.566247	1.29424	0.214212	2.11762	0.866819	0.556689	0.812382	0.156671	0.124291	0.820134	0.866755	0.937843	0.696886	0.299133	0.677729	0.0615766	C.cajan_20499	Q9T048	Disease resistance protein At4g27190	At4g27190 T24A18.140	Arabidopsis thaliana (Mouse-ear cress)	Chain (1); Coiled coil (1); Domain (1); Nucleotide binding (1); Repeat (6)			defense response	ADP binding; ATP binding		GO:0043531; GO:0005524; GO:0006952				DOMAIN: The LRR repeats probably act as specificity determinant of pathogen recognition. {ECO:0000250}.	Disease resistance NB-LRR family	IPR003593;IPR001611;IPR002182;IPR027417;
432	C.cajan_20500	0.138195	3.2912	2.39496	0.175052	2.495	1.38243	1.25196	0.507475	4.90152	1.38388	0.384642	2.40747	2.4742	4.59355	3.87758	2.7851	0.974491	4.17723	3.54132	1.4887	1.23818	0.508388	0.260961	1.79401	0.979222	1.40187	2.19386	0	1.65563	0	C.cajan_20500	I3T469	Uncharacterized protein		Lotus japonicus (Lotus corniculatus var. japonicus)				metal ion transport	metal ion binding		GO:0046872; GO:0030001						IPR006121;
433	C.cajan_20503	2.61889	0.751534	1.3104	0.0518351	7.65079	1.56284	2.84236	1.71475	1.46512	8.0525	29.327	3.77726	2.79288	1.12455	1.64545	3.89518	2.24157	5.94888	7.51391	14.0322	15.7232	14.6114	42.8613	4.76775	5.29714	10.179	8.28384	2.55524	2.39697	0.750525	C.cajan_20503	Q9T048	Disease resistance protein At4g27190	At4g27190 T24A18.140	Arabidopsis thaliana (Mouse-ear cress)	Chain (1); Coiled coil (1); Domain (1); Nucleotide binding (1); Repeat (6)			defense response	ADP binding; ATP binding		GO:0043531; GO:0005524; GO:0006952				DOMAIN: The LRR repeats probably act as specificity determinant of pathogen recognition. {ECO:0000250}.	Disease resistance NB-LRR family	IPR003593;IPR001611;IPR002182;IPR027417;
434	C.cajan_20505	0	0	1.11114	16.1755	0	0	0	0	0.33695	0	0.415406	0.748768	0.344483	4.59098	2.98975	0	0	0	0	0	0	0	0	0	0	0	0	0	1.00103	169.128	C.cajan_20505	P43295	Probable cysteine proteinase A494 (EC 3.4.22.-)	At2g21430 F3K23.19	Arabidopsis thaliana (Mouse-ear cress)	Active site (3); Chain (1); Disulfide bond (3); Glycosylation (1); Propeptide (1); Sequence conflict (1); Signal peptide (1)			cysteine-type peptidase activity	cysteine-type peptidase activity		GO:0008234		INDUCTION: By wilting and abscisic acid (ABA).			Peptidase C1 family	IPR025661;IPR000169;IPR025660;IPR013128;IPR000668;IPR013201;
435	C.cajan_20506	0	0.197485	0	0.998105	0	0	0	0.142551	0.175241	0	0	2.12171	0	0.684028	0.159438	0.161502	0	0.260999	0.195908	0.516662	0	0.143649	0.440122	0	0	0.224883	0	0.0714904	0.148029	0.284248	C.cajan_20506	K7L685	Uncharacterized protein (Fragment)		Glycine max (Soybean) (Glycine hispida)	Non-terminal residue (1)				DNA binding		GO:0003677						IPR017956;IPR004252;
436	C.cajan_20507	7.76397	10.0281	8.69852	3.7198	4.64298	16.8512	7.21671	17.5993	16.0452	9.62443	16.9989	5.24762	4.54481	3.50074	4.41775	18.7576	7.91112	7.04901	12.9026	21.4785	18.1085	16.2385	17.0608	35.0193	1.9768	12.1985	14.7828	7.26247	7.03006	6.68922	C.cajan_20507	Q9T048	Disease resistance protein At4g27190	At4g27190 T24A18.140	Arabidopsis thaliana (Mouse-ear cress)	Chain (1); Coiled coil (1); Domain (1); Nucleotide binding (1); Repeat (6)			defense response	ADP binding; ATP binding		GO:0043531; GO:0005524; GO:0006952				DOMAIN: The LRR repeats probably act as specificity determinant of pathogen recognition. {ECO:0000250}.	Disease resistance NB-LRR family	IPR003593;IPR001611;IPR002182;IPR027417;
437	C.cajan_20509	59.705	159.881	119.227	243.035	72.2514	106.198	163.696	74.6608	90.6655	111.249	45.2903	87.7625	55.4924	38.4142	46.5032	70.1107	87.9331	113.4	54.6948	60.2082	38.0168	40.4466	29.8462	53.8436	37.1996	39.8213	83.9093	51.1286	117.506	50.5293	C.cajan_20509	P28769	T-complex protein 1 subunit alpha (TCP-1-alpha) (CCT-alpha)	CCT1 At3g20050 MAL21.5	Arabidopsis thaliana (Mouse-ear cress)	Chain (1); Erroneous gene model prediction (1); Initiator methionine (1); Modified residue (1)		SUBCELLULAR LOCATION: Cytoplasm.	protein folding	ATP binding	cytosol	GO:0005524; GO:0005829; GO:0006457					TCP-1 chaperonin family	IPR017998;IPR002194;IPR002423;IPR027409;IPR027413;IPR027410;
438	C.cajan_20510	0.0878797	0.161265	0	0.249968	0	0	0	0.139037	0.291738	0	0.183264	0.064744	0.120423	0.057583	0	0.26786	0.0623783	0	0	0	0.246187	0.209834	0.370889	0.359176	0	0.033248	0.038709	0	0.0380453	0	C.cajan_20510	P0C2F6	Putative ribonuclease H protein At1g65750 (EC 3.1.26.4)	At1g65750 F1E22.12	Arabidopsis thaliana (Mouse-ear cress)	Chain (1); Domain (1); Erroneous gene model prediction (1); Metal binding (4)			RNA-DNA hybrid ribonuclease activity	metal ion binding; nucleic acid binding; RNA-DNA hybrid ribonuclease activity		GO:0004523; GO:0046872; GO:0003676						IPR012337;IPR002156;IPR026960;
439	C.cajan_20511	0	0.245076	0	0.144675	0	0	0	0.786256	0	0	0	0	0.179567	1.46981	0.681528	0	0.181657	0	0	0	0	0.0571284	0.0591911	0.0792497	0.203637	0	0	0	0	0	C.cajan_20511	Q9SFC7	F-box protein At3g07870	At3g07870 F17A17.21	Arabidopsis thaliana (Mouse-ear cress)	Chain (1); Domain (1)					plasmodesma	GO:0009506						IPR013187;IPR017451;IPR001810;
440	C.cajan_20515	4.84521	7.73937	10.0377	15.0372	48.5458	4.16061	4.31626	4.73666	5.04647	42.8508	60.116	11.5376	6.58855	14.0485	15.4883	4.52926	3.64581	23.1154	8.02405	17.223	19.3144	16.5342	50.3362	8.75171	4.92114	25.9897	7.33755	14.4445	9.99651	6.4577	C.cajan_20515	P42784	Carboxyl-terminal-processing protease (EC 3.4.21.102) (CtpA)	ctpA SYNPCC7002_A0843	Synechococcus sp. (strain ATCC 27264 / PCC 7002 / PR-6) (Agmenellum quadruplicatum)	Active site (3); Chain (1); Domain (1); Frameshift (1); Signal peptide (1)		SUBCELLULAR LOCATION: Cellular thylakoid lumen {ECO:0000250|UniProtKB:O04073}.	serine-type peptidase activity	serine-type peptidase activity	extracellular region	GO:0005576; GO:0008236					Peptidase S41A family	IPR029045;IPR001478;IPR004447;IPR005151;
441	C.cajan_20516	2.6852	8.06171	2.5748	3.64252	6.63007	6.55527	3.95672	1.17195	10.4605	16.1385	1.3563	3.21354	0.614627	0.563155	2.63623	3.75118	4.79893	2.65111	8.44941	3.5782	4.80255	1.05276	1.46211	4.86821	1.09718	1.56633	1.36802	8.21459	2.0602	12.5963	C.cajan_20516	Q9M069	Glucan endo-1,3-beta-glucosidase 7 (EC 3.2.1.39) ((1->3)-beta-glucan endohydrolase 7) ((1->3)-beta-glucanase 7) (Beta-1,3-endoglucanase 7) (Beta-1,3-glucanase 7)	At4g34480 T4L20.60	Arabidopsis thaliana (Mouse-ear cress)	Active site (2); Chain (1); Compositional bias (1); Disulfide bond (1); Erroneous gene model prediction (2); Signal peptide (1)		SUBCELLULAR LOCATION: Secreted {ECO:0000269|PubMed:9188482}. Secreted, cell wall {ECO:0000269|PubMed:9188482}.	carbohydrate metabolic process; cell wall organization; glucan endo-1,3-beta-D-glucosidase activity	glucan endo-1,3-beta-D-glucosidase activity	cell wall; extracellular region	GO:0005975; GO:0005618; GO:0071555; GO:0005576; GO:0042973					Glycosyl hydrolase 17 family	IPR000490;IPR013781;IPR017853;IPR012946;
442	C.cajan_20519	0.115826	0.360509	0.0250486	1.56567	1.73043	0.652833	0.299069	3.11305	0.508259	1.2694	4.43853	0.554388	0.0100616	0	3.67102	6.90627	2.40287	0.242441	2.00044	6.70767	3.73936	3.49195	1.51775	6.43498	0.398302	1.28015	0.602825	0.122007	0.120304	7.25332	C.cajan_20519	I1K457	Uncharacterized protein		Glycine max (Soybean) (Glycine hispida)						integral component of membrane	GO:0016021						IPR002781;
443	C.cajan_20520	0.115831	7.51552	0.136302	0.0818564	0.426198	107.34	0.116422	1.55869	4.07412	0.442622	0	0.0420067	0.160882	0	1.06567	48.8073	7.50925	0.0102689	0.216053	3.80763	0.387854	0.7281	0.258715	16.3752	0	0.4111	0	0.226279	0.053697	0	C.cajan_20520	K7KQL8	Uncharacterized protein		Glycine max (Soybean) (Glycine hispida)						integral component of membrane	GO:0016021						IPR002781;
444	C.cajan_20524	15.3965	11.5387	14.3993	6.71522	8.74157	15.3555	10.4963	17.7373	14.5421	12.6062	17.9105	12.6404	6.26237	13.9674	5.23573	11.8151	10.6312	18.1597	9.2553	18.6529	13.3752	15.2063	22.576	20.9584	14.4774	15.4826	11.2148	8.51301	15.3446	11.8187	C.cajan_20524	Q96L91	E1A-binding protein p400 (EC 3.6.4.-) (CAG repeat protein 32) (Domino homolog) (hDomino) (Trinucleotide repeat-containing gene 12 protein) (p400 kDa SWI2/SNF2-related protein)	EP400 CAGH32 KIAA1498 KIAA1818 TNRC12	Homo sapiens (Human)	Alternative sequence (4); Chain (1); Compositional bias (8); Domain (4); Erroneous initiation (1); Frameshift (1); Modified residue (9); Motif (1); Natural variant (1); Nucleotide binding (1); Region (2); Sequence caution (2); Sequence conflict (15)		SUBCELLULAR LOCATION: Nucleus {ECO:0000255|PROSITE-ProRule:PRU00549}.	chromatin organization; helicase activity; histone H2A acetylation; histone H4 acetylation	ATP binding; chromatin binding; DNA binding; helicase activity	NuA4 histone acetyltransferase complex; nuclear speck; nucleoplasm; Swr1 complex	GO:0005524; GO:0003677; GO:0035267; GO:0000812; GO:0003682; GO:0006325; GO:0004386; GO:0043968; GO:0043967; GO:0016607; GO:0005654			TISSUE SPECIFICITY: Ubiquitously expressed. {ECO:0000269|PubMed:11509179}.		SNF2/RAD54 helicase family, SWR1 subfamily	IPR013999;IPR014012;IPR014001;IPR001650;IPR017877;IPR027417;IPR001005;IPR000330;
445	C.cajan_20537	0	0	0	0	0	0	0	0.172627	0	0	0	0.353293	0	0	0.498962	0.292564	0.163591	0	0	0	0	0	0.188938	0	0.218029	0.677119	0	0	0	0	C.cajan_20537	G7LDC6	Deleted.
446	C.cajan_20541	0.0553191	0.991277	0.301282	0	1.42514	0.124426	1.69346	5.29902	3.29358	1.68189	3.89434	0.874183	0.880833	1.0732	0.556942	37.0795	4.15417	0.624433	5.65367	5.33195	3.26651	5.72883	5.59435	24.092	0.120586	11.6547	2.33496	1.99891	0.872385	0.11769	C.cajan_20541	P0C5E2	Probable serine/threonine-protein kinase At1g18390 (EC 2.7.11.1)	At1g18390 F15H18.11 F15H18.25	Arabidopsis thaliana (Mouse-ear cress)	Active site (1); Binding site (1); Chain (1); Domain (1); Erroneous gene model prediction (1); Glycosylation (13); Modified residue (1); Nucleotide binding (1); Signal peptide (1)			protein serine/threonine kinase activity	ATP binding; polysaccharide binding; protein serine/threonine kinase activity	plasma membrane	GO:0005524; GO:0005886; GO:0030247; GO:0004674					Protein kinase superfamily, Ser/Thr protein kinase family	IPR013320;IPR011009;IPR000719;IPR017441;IPR008271;IPR025287;
447	C.cajan_20552	23.6138	10.2868	7.82595	13.066	19.8083	14.1291	9.37155	14.4765	7.51062	15.6745	19.2688	9.23158	10.2858	14.7357	14.1721	13.5903	13.996	6.67932	18.3733	12.4291	25.0168	19.6194	51.0051	6.94385	18.5972	14.2169	10.0049	38.1714	11.9461	45.1016	C.cajan_20552	I1JKQ5	Uncharacterized protein		Glycine max (Soybean) (Glycine hispida)				oxidoreductase activity	oxidoreductase activity	chloroplast	GO:0009507; GO:0016491						IPR000415;
448	C.cajan_20555	77.5119	59.5702	97.8487	84.7144	56.4475	49.773	117.787	64.6841	59.3877	91.1431	72.5436	70.9441	80.2896	64.3774	76.6183	105.048	83.8609	60.6672	123.402	100.858	93.7763	85.1856	64.1642	248.836	68.5761	82.8217	123.67	111.921	89.8739	145.009	C.cajan_20555	I1JKR0	Uncharacterized protein		Glycine max (Soybean) (Glycine hispida)													IPR006943;
449	C.cajan_20558	0	6.85	0	3.07243	0	2.90546	0	0	2.87578	0	0	0	0	0	0	0.170365	0	0	0	0	0	0	0	0	0	0	0	0	0	0	C.cajan_20558	P17407	21 kDa protein (1.2 protein)		Daucus carota (Wild carrot)	Chain (1); Signal peptide (1)			enzyme inhibitor activity; pectinesterase activity	enzyme inhibitor activity; pectinesterase activity		GO:0004857; GO:0030599						IPR006501;
450	C.cajan_20565	0	8.6484	0	3.58681	0	0	1.97269	0	0	0	0.862484	35.2619	0	0	0	4.79006	0.369798	1.59818	0	21.8974	1.46008	21.0814	3.0852	21.9729	0	0.681652	0	0	0.383807	0	C.cajan_20565	I1KII7	Uncharacterized protein		Glycine max (Soybean) (Glycine hispida)													IPR018392;
451	C.cajan_20566	32.0698	49.487	35.7736	94.8654	39.8588	41.8171	36.0339	32.2567	41.9797	26.7876	27.1297	31.0787	40.9047	34.0273	67.4993	36.9853	44.0208	24.2866	45.927	37.7635	45.1615	68.7766	62.6372	63.9428	61.1681	51.5371	36.2822	69.2168	37.7058	72.5082	C.cajan_20566	A7RQM5	ATPase ASNA1 homolog (EC 3.6.-.-) (Arsenical pump-driving ATPase homolog) (Arsenite-stimulated ATPase)	v1g161623	Nematostella vectensis (Starlet sea anemone)	Active site (1); Binding site (2); Chain (1); Metal binding (2); Nucleotide binding (1)		SUBCELLULAR LOCATION: Cytoplasm {ECO:0000255|HAMAP-Rule:MF_03112}. Endoplasmic reticulum {ECO:0000255|HAMAP-Rule:MF_03112}.	ATPase activity; protein insertion into ER membrane; transport	ATPase activity; ATP binding; metal ion binding	endoplasmic reticulum	GO:0005524; GO:0016887; GO:0005783; GO:0046872; GO:0045048; GO:0006810					ArsA ATPase family	IPR025723;IPR016300;IPR027542;IPR027417;
452	C.cajan_20568	12.6621	6.73157	7.8625	6.62097	8.21932	7.81982	6.86036	9.00257	7.25143	8.55696	11.3211	8.90064	7.07685	9.42218	5.99817	8.04718	9.74291	8.19333	5.92137	11.0083	11.8576	11.2194	11.1483	21.3163	7.25723	7.82777	10.035	9.40928	8.71605	11.6646	C.cajan_20568	Q8S8S1	Peroxisome biogenesis protein 16 (Peroxin-16) (AtPEX16) (AtPex16p) (Protein SHRUNKEN SEED 1)	PEX16 SSE1 At2g45690 F17K2.22	Arabidopsis thaliana (Mouse-ear cress)	Chain (1); Mutagenesis (4); Sequence conflict (2); Transmembrane (2)		SUBCELLULAR LOCATION: Peroxisome membrane {ECO:0000305}; Multi-pass membrane protein {ECO:0000305}. Endoplasmic reticulum membrane {ECO:0000305}; Multi-pass membrane protein {ECO:0000305}. Note=Moves through an intermediate compartment from endoplasmic reticulum to pre-existing peroxisomes. {ECO:0000269|PubMed:15173561, ECO:0000269|PubMed:16040658, ECO:0000269|PubMed:17431024}.	fatty acid biosynthetic process; peroxisome organization		endoplasmic reticulum membrane; integral component of membrane; peroxisome	GO:0005789; GO:0006633; GO:0016021; GO:0005777; GO:0007031	DEVELOPMENTAL STAGE: Up-regulated during seed maturation. {ECO:0000269|PubMed:10195899}.		TISSUE SPECIFICITY: Expressed in roots, siliques, seeds, cotyledons, leaves and flowers. Low expression in leaves and roots. {ECO:0000269|PubMed:10195899, ECO:0000269|PubMed:15173561, ECO:0000269|PubMed:16040658}.	DOMAIN: The internal domain (235-279) containing two internal membrane helices and the intervening residues that include the basic cluster VRS is sufficient for targeting recombinant proteins to endoplasmic reticulum and then to peroxisomes.	Peroxin-16 family	IPR013919;
453	C.cajan_20569	15.6695	3.20242	9.05276	3.36225	19.6277	2.6402	11.5884	5.33399	5.41615	9.16735	8.62433	5.90226	8.54079	5.62401	20.0615	1.7821	2.87966	3.61249	8.73715	14.3549	9.23801	14.4455	17.4067	22.1066	22.0479	13.1712	21.0963	3.19301	8.00354	1.54063	C.cajan_20569	O64647	Transcription factor TCP9	TCP9 At2g45680 F17K2.21	Arabidopsis thaliana (Mouse-ear cress)	Chain (1); Compositional bias (1); Domain (1)		SUBCELLULAR LOCATION: Nucleus {ECO:0000305}.	negative regulation of leaf senescence; regulation of cell size; regulation of transcription, DNA-templated; root development; sequence-specific DNA binding transcription factor activity; transcription, DNA-templated	DNA binding; sequence-specific DNA binding transcription factor activity	nucleus	GO:0003677; GO:1900056; GO:0005634; GO:0008361; GO:0006355; GO:0048364; GO:0003700; GO:0006351						IPR017887;IPR005333;
454	C.cajan_20570	23.1973	6.62002	6.39252	8.06347	3.47294	7.85406	6.97908	5.78952	5.99805	3.9225	7.26373	3.8415	10.9448	10.2242	7.43051	5.65711	8.54265	3.20675	5.46375	10.1928	8.23407	7.84651	7.002	14.9115	21.6047	8.59273	6.0825	9.28768	6.3322	15.086	C.cajan_20570	I1LKJ0	Uncharacterized protein		Glycine max (Soybean) (Glycine hispida)													IPR006943;
455	C.cajan_20573	0	0.162525	0	0	0	0	0.0861322	0	0.104424	0	0.0794892	0	0	0	0.064279	0.0366061	0.0814063	0.0390121	0	0.0910137	0.0543193	0.827541	0.582071	0.532155	0	0.0256459	0	0.0328438	0.0653545	0	C.cajan_20573	Q9C9H7	Receptor-like protein 12 (AtRLP12)	RLP12 At1g71400 F26A9.22 F3I17.30	Arabidopsis thaliana (Mouse-ear cress)	Chain (1); Erroneous initiation (1); Frameshift (1); Glycosylation (19); Repeat (26); Sequence conflict (2); Signal peptide (1); Topological domain (2); Transmembrane (1)		SUBCELLULAR LOCATION: Cell membrane {ECO:0000305}; Single-pass type I membrane protein {ECO:0000305}.			integral component of membrane; plasma membrane	GO:0016021; GO:0005886						IPR001611;IPR013210;
456	C.cajan_20578	5.21867	12.4633	10.8676	20.9744	14.4682	15.7249	11.4315	13.9101	19.0695	16.4448	7.80616	12.3664	5.99127	12.9208	8.7707	13.9303	7.49082	14.5402	10.6802	10.9174	12.0271	8.28307	15.8699	31.2584	3.82828	10.8264	10.2728	8.0835	12.4386	5.19231	C.cajan_20578	Q8S8S2	Lysophospholipid acyltransferase LPEAT2 (EC 2.3.1.25) (Lysophosphatidylethanolamine acyltransferase 2) (AtLPEAT2)	LPEAT2 At2g45670 F17K2.20	Arabidopsis thaliana (Mouse-ear cress)	Alternative sequence (2); Calcium binding (2); Chain (1); Compositional bias (1); Domain (3); Motif (1); Sequence conflict (4); Transmembrane (1)	PATHWAY: Lipid metabolism; phospholipid metabolism.	SUBCELLULAR LOCATION: Membrane {ECO:0000305}; Single-pass membrane protein {ECO:0000305}.	phospholipid biosynthetic process; phospholipid metabolic process; plasmalogen synthase activity	calcium ion binding; plasmalogen synthase activity	integral component of membrane	GO:0005509; GO:0016021; GO:0008654; GO:0006644; GO:0050200				DOMAIN: The HXXXXD motif is essential for acyltransferase activity and may constitute the binding site for the phosphate moiety of the glycerol-3-phosphocholine. {ECO:0000250}.	1-acyl-sn-glycerol-3-phosphate acyltransferase family	IPR011992;IPR018247;IPR002048;IPR002123;
457	C.cajan_20579	1.23798	0	0	0	4.61502	2.47652	24.8094	0	1.48466	21.9035	70.9285	0	2.53269	0	0	21.2025	0.601618	0	16.8123	42.569	15.8096	5.3308	5.56382	7.05773	0	0	16.0157	0	0.642197	0	C.cajan_20579	O64645	MADS-box protein SOC1 (Agamous-like MADS-box protein AGL20) (Protein SUPPRESSOR OF CONSTANS OVEREXPRESSION 1)	SOC1 AGL20 At2g45660 F17K2.19	Arabidopsis thaliana (Mouse-ear cress)	Chain (1); Domain (2); Mutagenesis (3)		SUBCELLULAR LOCATION: Nucleus {ECO:0000255|PROSITE-ProRule:PRU00251, ECO:0000269|PubMed:18466303}. Cytoplasm {ECO:0000269|PubMed:18466303}. Note=Translocation from the cytoplasm to the nucleus in the presence of AGL24.	flower development; maintenance of inflorescence meristem identity; positive regulation of flower development; positive regulation of transcription, DNA-templated; protein import into nucleus, translocation; response to cold; response to gibberellin; sequence-specific DNA binding transcription factor activity; transcription, DNA-templated	DNA binding; sequence-specific DNA binding transcription factor activity; transcription factor binding	cytoplasm; nucleus	GO:0003677; GO:0005737; GO:0009908; GO:0010077; GO:0005634; GO:0009911; GO:0045893; GO:0000060; GO:0009409; GO:0009739; GO:0003700; GO:0008134; GO:0006351	DEVELOPMENTAL STAGE: Rapidly up-regulated in apical meristems during the transition to flowering. Transiently expressed in inflorescence meristem. Re-appears in stage 3 flowers, in the central dome that later will develop into stamens and carpels. {ECO:0000269|PubMed:19656343}.	INDUCTION: Up-regulated by gibberellins, vernalization and under long-day conditions. Gradual increase during vegetative growth. Induced by AGL24 at the shoot apex at the floral transitional stage. Repressed by SVP during the early stages of flower development. Inhibited by AP1 in emerging floral meristems. {ECO:0000269|PubMed:17428825, ECO:0000269|PubMed:18339670, ECO:0000269|PubMed:19656343}.	TISSUE SPECIFICITY: Widely expressed. Not found in the apical meristem of short-day grown plants in vegetative stage.			IPR002487;IPR002100;
458	C.cajan_20582	0.438555	1.17163	0.064351	0	1.08396	0	13.6453	0.249452	1.02579	7.15336	44.6188	1.81389	0.31198	1.33863	0.360438	9.86836	0.38164	0.019884	17.4696	30.5088	29.8876	12.9052	17.5935	17.5749	0.317569	0.145627	37.6491	0	0.582844	0	C.cajan_20582	O64645	MADS-box protein SOC1 (Agamous-like MADS-box protein AGL20) (Protein SUPPRESSOR OF CONSTANS OVEREXPRESSION 1)	SOC1 AGL20 At2g45660 F17K2.19	Arabidopsis thaliana (Mouse-ear cress)	Chain (1); Domain (2); Mutagenesis (3)		SUBCELLULAR LOCATION: Nucleus {ECO:0000255|PROSITE-ProRule:PRU00251, ECO:0000269|PubMed:18466303}. Cytoplasm {ECO:0000269|PubMed:18466303}. Note=Translocation from the cytoplasm to the nucleus in the presence of AGL24.	flower development; maintenance of inflorescence meristem identity; positive regulation of flower development; positive regulation of transcription, DNA-templated; protein import into nucleus, translocation; response to cold; response to gibberellin; sequence-specific DNA binding transcription factor activity; transcription, DNA-templated	DNA binding; sequence-specific DNA binding transcription factor activity; transcription factor binding	cytoplasm; nucleus	GO:0003677; GO:0005737; GO:0009908; GO:0010077; GO:0005634; GO:0009911; GO:0045893; GO:0000060; GO:0009409; GO:0009739; GO:0003700; GO:0008134; GO:0006351	DEVELOPMENTAL STAGE: Rapidly up-regulated in apical meristems during the transition to flowering. Transiently expressed in inflorescence meristem. Re-appears in stage 3 flowers, in the central dome that later will develop into stamens and carpels. {ECO:0000269|PubMed:19656343}.	INDUCTION: Up-regulated by gibberellins, vernalization and under long-day conditions. Gradual increase during vegetative growth. Induced by AGL24 at the shoot apex at the floral transitional stage. Repressed by SVP during the early stages of flower development. Inhibited by AP1 in emerging floral meristems. {ECO:0000269|PubMed:17428825, ECO:0000269|PubMed:18339670, ECO:0000269|PubMed:19656343}.	TISSUE SPECIFICITY: Widely expressed. Not found in the apical meristem of short-day grown plants in vegetative stage.			IPR002487;IPR002100;
459	C.cajan_20584	2.17893	3.87684	2.66452	3.39423	0.847145	6.53225	0.633989	22.9319	5.95083	1.07113	2.76515	3.34111	9.1457	5.94255	1.91175	20.4983	12.6944	1.29343	6.56571	13.9942	7.3884	14.1408	15.133	39.8491	20.2849	8.62497	0.767229	3.70861	3.4877	0.25491	C.cajan_20584	K7KCB4	Uncharacterized protein		Glycine max (Soybean) (Glycine hispida)				cell redox homeostasis; intracellular signal transduction; protein disulfide oxidoreductase activity	electron carrier activity; protein disulfide oxidoreductase activity		GO:0045454; GO:0009055; GO:0035556; GO:0015035						IPR000591;IPR006869;IPR002109;IPR012336;IPR011991;
460	C.cajan_20590	214.97	88.3133	159.358	181.592	89.8899	85.6777	196.718	155.902	85.9562	81.8015	74.2871	87.7415	145.225	80.8047	178.896	106.09	138.785	104.128	160.602	132.077	138.607	146.756	107.03	118.156	135.706	135.693	176.914	206.896	171.578	306.578	C.cajan_20590	O64644	Histone deacetylase complex subunit SAP18 (18 kDa Sin3-associated polypeptide)	At2g45640 F17K2.17	Arabidopsis thaliana (Mouse-ear cress)	Chain (1); Sequence conflict (1)			regulation of transcription, DNA-templated; response to abscisic acid; response to salt stress; transcription, DNA-templated		nucleolus	GO:0005730; GO:0006355; GO:0009737; GO:0009651; GO:0006351		INDUCTION: By salt, cold, drought, abscisic acid and ethylene treatment. {ECO:0000269|PubMed:16429262}.	TISSUE SPECIFICITY: Ubiquitous, with low level in flowers. {ECO:0000269|PubMed:16429262}.		SAP18 family	IPR017250;IPR010516;
461	C.cajan_20591	14.8857	27.8458	29.3678	40.6822	48.8327	22.8043	24.9432	18.1925	27.2767	39.6265	15.3182	34.1874	14.0558	31.2292	28.7071	20.4461	21.0603	32.9067	14.3303	21.1966	8.17033	3.98973	1.66521	38.3228	6.58607	20.9488	18.6952	18.1677	22.2091	11.6101	C.cajan_20591	Q9LE59	Polygalacturonate 4-alpha-galacturonosyltransferase (EC 2.4.1.43) (Alpha-1,4-galacturonosyltransferase 1) (Galacturonosyltransferase 1) (Like glycosyl transferase 1)	GAUT1 JS36 LGT1 At3g61130 T20K12.30	Arabidopsis thaliana (Mouse-ear cress)	Chain (1); Frameshift (2); Glycosylation (5); Topological domain (2); Transmembrane (1)	PATHWAY: Glycan metabolism; pectin biosynthesis.	SUBCELLULAR LOCATION: Golgi apparatus membrane {ECO:0000250}; Single-pass type II membrane protein {ECO:0000250}.	homogalacturonan biosynthetic process; polygalacturonate 4-alpha-galacturonosyltransferase activity	polygalacturonate 4-alpha-galacturonosyltransferase activity	endosome; Golgi apparatus; integral component of membrane; trans-Golgi network	GO:0005794; GO:0005768; GO:0010289; GO:0016021; GO:0047262; GO:0005802			TISSUE SPECIFICITY: Expressed in seedlings, inflorescences, flowers, siliques, pollen, roots, stems and leaves. {ECO:0000269|PubMed:10809443, ECO:0000269|PubMed:16540543, ECO:0000269|PubMed:19825675}.		Glycosyltransferase 8 family	IPR002495;IPR029044;
462	C.cajan_20592	0.510738	1.23383	0	0.14529	0.327621	6.73304	0	0	2.19241	0	0	10.0814	0.51382	11.9485	0	3.74972	0.0966873	16.1142	0.671688	0.134749	0.309413	0.0518395	0	2.62905	0	0.049142	0	401.11	2.13788	105.341	C.cajan_20592	O04706	Gibberellin 20 oxidase 1-B (EC 1.14.11.-) (GA 20-oxidase 1-B) (Gibberellin C-20 oxidase 1-B) (TaGA20ox1-B) (Ta20ox1B)	GA20ox1B	Triticum aestivum (Wheat)	Active site (1); Chain (1); Compositional bias (1); Domain (1); Metal binding (3)			oxidoreductase activity, acting on paired donors, with incorporation or reduction of molecular oxygen, 2-oxoglutarate as one donor, and incorporation of one atom each of oxygen into both donors	metal ion binding; oxidoreductase activity, acting on paired donors, with incorporation or reduction of molecular oxygen, 2-oxoglutarate as one donor, and incorporation of one atom each of oxygen into both donors		GO:0046872; GO:0016706	DEVELOPMENTAL STAGE: Expressed in the embryo and the surrounding maternal tissues, the pericarp and the integuments. Also found in the germinating grain. {ECO:0000269|PubMed:16160850}.		TISSUE SPECIFICITY: Not detected in nodes and the ear of the elongating stem. {ECO:0000269|PubMed:16160850}.		Iron/ascorbate-dependent oxidoreductase family, GA20OX subfamily	IPR026992;IPR027443;IPR005123;
463	C.cajan_20595	0	0	0.0370956	0.00803039	0	0	0	0	0	0	0	0.00528929	0	0	0	0	0	0	0	0	0.0495672	0.0331521	0.0266981	0	0.12763	0.0955248	0.015184	0.00936908	0.0181609	0	C.cajan_20595	Q8I7P9	Retrovirus-related Pol polyprotein from transposon opus [Includes: Protease (EC 3.4.23.-); Reverse transcriptase (EC 2.7.7.49); Endonuclease]	pol	Drosophila melanogaster (Fruit fly)	Chain (1); Domain (2)			DNA integration; endonuclease activity; peptidase activity; RNA-dependent DNA replication; RNA-directed DNA polymerase activity; transposition, DNA-mediated	endonuclease activity; nucleic acid binding; peptidase activity; RNA-directed DNA polymerase activity	nucleus	GO:0015074; GO:0006278; GO:0003964; GO:0004519; GO:0003676; GO:0005634; GO:0008233; GO:0006313						IPR001584;IPR012337;IPR000477;
464	C.cajan_20600	0.222877	3.81332	1.89801	0.706984	16.2055	1.62768	1.55533	1.95279	1.40817	0	3.5141	0.919848	0.646352	2.25836	0.552333	4.01564	8.64889	4.03825	6.48662	3.58323	24.3653	11.9258	10.8799	0.696843	0.269137	3.96426	4.10884	13.9928	6.49833	10.0589	C.cajan_20600	Q9LE33	Glyoxylate/hydroxypyruvate reductase HPR3 (EC 1.1.1.79) (EC 1.1.1.81) (NAD(P)H-dependent hydroxypyruvate reductase 3) (AtHPR3) (HPR 3)	HPR3 At1g12550 F5O11.29 T12C24.9	Arabidopsis thaliana (Mouse-ear cress)	Active site (3); Chain (1); Nucleotide binding (4)			glyoxylate reductase (NADP) activity; hydroxypyruvate reductase activity; oxidative photosynthetic carbon pathway; photorespiration	glyoxylate reductase (NADP) activity; hydroxypyruvate reductase activity; NAD binding		GO:0051287; GO:0030267; GO:0016618; GO:0009854; GO:0009853					D-isomer specific 2-hydroxyacid dehydrogenase family, GyaR subfamily	IPR006139;IPR006140;IPR016040;
465	C.cajan_20602	0	0	0	0	0	0	0	0	0	0	0	15.6065	0	5.08399	0.557671	0	0	0	0	0	0	0	0	0	0.136352	0.101826	0	0	0	0	C.cajan_20602	O64641	Probable carboxylesterase 9 (AtCXE9) (EC 3.1.1.1)	CXE9 At2g45610 F17K2.14	Arabidopsis thaliana (Mouse-ear cress)	Active site (3); Chain (1); Initiator methionine (1); Motif (1)			carboxylic ester hydrolase activity	carboxylic ester hydrolase activity		GO:0052689			TISSUE SPECIFICITY: Expressed in flowers. {ECO:0000269|PubMed:14738307}.		'GDXG' lipolytic enzyme family	IPR029058;IPR013094;
466	C.cajan_20610	0.0281313	0.0820762	0	0	0	0.474062	0	0	0	0	0	0	0	0	0	0	0	0	0	0	0	0	0	0	0.0373295	0	0.0342561	0	0.0929713	0	C.cajan_20610	Q949K8	Gag polyprotein (Fragment)	gag	Cicer arietinum (Chickpea) (Garbanzo)	Non-terminal residue (1)												IPR005162;
467	C.cajan_20611	0.0356572	0	0	0	0	0.304647	0.0342815	0.0272773	0.183855	0	0.0140758	0.0192971	0	0	0	0.0321288	0	0	0	0	0.0198375	0	0	0.0379909	0.0161706	0.0248101	0	0	0.0210071	0	C.cajan_20611	Q05654	Demerged into P0CT34, P0CT35, P0CT36, P0CT37, P0CT38, P0CT39, P0CT40 and P0CT41.
468	C.cajan_20614	0.395316	0	0.0826606	0	0.267961	0.18012	0	0.215041	0.218302	0	0	0.549219	0.199715	0	0	0	0.163054	0	0	0	0	0	0	0	0	0	0	0.0710253	0.165088	0.645578	C.cajan_20614	B9P6E0	Deleted.
469	C.cajan_20616	0.146438	0	0.34349	0.163143	0	0.622241	0	0.227794	0.24139	0.635942	0.0633671	0.0537747	0	0	0	0	0.0490164	0	0	0	0	0	0	0	0	0	0	0	0	0.187005	C.cajan_20616	P04146	Copia protein (Gag-int-pol protein) [Cleaved into: Copia VLP protein; Copia protease (EC 3.4.23.-)]	GIP COPIA	Drosophila melanogaster (Fruit fly)	Active site (1); Alternative sequence (1); Chain (2); Domain (1); Erroneous initiation (1); Mutagenesis (1); Natural variant (2); Sequence conflict (3); Zinc finger (1)			aspartic-type endopeptidase activity; DNA integration	aspartic-type endopeptidase activity; ATP binding; nucleic acid binding; zinc ion binding		GO:0005524; GO:0015074; GO:0004190; GO:0003676; GO:0008270						IPR025724;IPR001584;IPR012337;IPR013103;IPR001878;
470	C.cajan_20619	29.1404	17.0362	20.6973	6.35928	30.2453	25.2324	7.69498	31.7278	24.5726	15.8843	28.5655	34.0078	17.1733	9.10174	4.54408	13.7949	17.0794	35.1387	38.5862	36.7502	29.759	17.257	33.4941	34.3667	15.486	18.1173	36.3547	94.0153	27.4609	62.9363	C.cajan_20619	Q9ZWJ9	Two-component response regulator ARR2 (Receiver-like protein 5)	ARR2 ARP5 At4g16110 dl4095w FCAALL.297	Arabidopsis thaliana (Mouse-ear cress)	Chain (1); Compositional bias (1); DNA binding (1); Domain (1); Erroneous gene model prediction (2); Modified residue (1); Motif (1); Mutagenesis (1); Natural variant (4); Sequence caution (1); Sequence conflict (2)		SUBCELLULAR LOCATION: Nucleus {ECO:0000255|PROSITE-ProRule:PRU00625, ECO:0000269|PubMed:11135105, ECO:0000269|PubMed:11574878, ECO:0000269|PubMed:15282545}.	cellular response to cytokinin stimulus; cytokinin-activated signaling pathway; ethylene-activated signaling pathway; leaf senescence; phosphorelay response regulator activity; regulation of root meristem growth; regulation of seed growth; regulation of stomatal movement; response to cytokinin; response to ethylene; root development; sequence-specific DNA binding transcription factor activity; tr…	chromatin binding; DNA binding; phosphorelay response regulator activity; sequence-specific DNA binding transcription factor activity	nucleus	GO:0003677; GO:0071368; GO:0003682; GO:0009736; GO:0009873; GO:0010150; GO:0005634; GO:0000156; GO:0010082; GO:0080113; GO:0010119; GO:0009735; GO:0009723; GO:0048364; GO:0003700; GO:0006351			TISSUE SPECIFICITY: Detected in the whole plant. Predominantly expressed in pollen. {ECO:0000269|PubMed:11370868, ECO:0000269|PubMed:15173562, ECO:0000269|PubMed:9891419}.		ARR family, Type-B subfamily	IPR011006;IPR009057;IPR017930;IPR006447;IPR017053;IPR001005;IPR001789;
471	C.cajan_20621	0	0	0	0	0	0	0	0	0	0	0	2.36475	0	0	0	1.91859	0	0	0	0	0	0	0	3.44258	0	2.024	0	0	0	0	C.cajan_20621	Q54Y26	Probable serine/threonine-protein kinase ndrA (EC 2.7.11.1) (Nuclear DBF2-related kinase A)	ndrA DDB_G0278457	Dictyostelium discoideum (Slime mold)	Active site (1); Binding site (1); Chain (1); Coiled coil (1); Compositional bias (2); Domain (2); Nucleotide binding (1)		SUBCELLULAR LOCATION: Cytoplasm {ECO:0000305}.	positive regulation of phagocytosis, engulfment; protein serine/threonine kinase activity	ATP binding; protein serine/threonine kinase activity	centrosome; cytoplasm; mitotic spindle	GO:0005524; GO:0005813; GO:0005737; GO:0072686; GO:0060100; GO:0004674					Protein kinase superfamily, AGC Ser/Thr protein kinase family	IPR000961;IPR011009;IPR011993;IPR000719;IPR017441;IPR002290;IPR008271;
472	C.cajan_20626	1.6878	3.5136	0.311904	0.150682	0	3.77959	0.530675	0	1.88203	0	0	0	0	0	0	9.35287	1.31501	0	0	0	0	0	0	0.366059	0	0	0.3953	0.07698	0.382224	0.610364	C.cajan_20626	Q6J9S1	Ethylene-responsive transcription factor RAP2-11 (Protein RELATED TO APETALA2 11)	RAP2-11 ERF002 At5g19790 T29J13.210	Arabidopsis thaliana (Mouse-ear cress)	Chain (1); DNA binding (1); Erroneous initiation (1)		SUBCELLULAR LOCATION: Nucleus {ECO:0000305}.	cellular response to potassium ion; ethylene-activated signaling pathway; post-embryonic root development; response to ethylene; response to reactive oxygen species; sequence-specific DNA binding transcription factor activity; transcription, DNA-templated	sequence-specific DNA binding; sequence-specific DNA binding transcription factor activity	nucleus	GO:0035865; GO:0009873; GO:0005634; GO:0048528; GO:0009723; GO:0000302; GO:0043565; GO:0003700; GO:0006351					AP2/ERF transcription factor family, ERF subfamily	IPR001471;IPR016177;
473	C.cajan_20627	29.1633	10.8086	17.5555	29.5162	12.3383	27.1868	17.2374	34.3084	9.51506	12.4442	12.9272	20.2966	12.339	29.8608	9.74767	16.402	21.2248	24.7972	11.9366	16.4052	8.61839	5.97666	7.56255	13.3331	6.41736	6.1081	9.79477	8.52155	12.346	15.3586	C.cajan_20627	P92966	Serine/arginine-rich splicing factor RS41 (At-RSp41) (AtRS41)	RS41 RSP41 At5g52040 MSG15.12	Arabidopsis thaliana (Mouse-ear cress)	Alternative sequence (3); Chain (1); Compositional bias (1); Domain (2); Modified residue (7); Region (1); Repeat (4); Sequence conflict (1)		SUBCELLULAR LOCATION: Nucleus {ECO:0000305}.	mRNA processing; RNA splicing	nucleotide binding; RNA binding	spliceosomal complex	GO:0003723; GO:0008380; GO:0006397; GO:0000166; GO:0005681			TISSUE SPECIFICITY: Leaves, stem, roots and flowers.		Splicing factor SR family, RS subfamily	IPR012677;IPR000504;IPR029537;
[truncated: 28,320 more rows]
[truncated: 1 more columns]
