# Supplementary material for: Gene expression atlas of pigeonpea and its application to gain insights into genes associated with pollen fertility implicated in seed formation
Source: J Exp Bot. 2017 Feb 23;68(8):2037–54. doi: 10.1093/jxb/erx010 (PMC5429002; doi:10.1093/jxb/erx010)
Supplement: Supplementary Data [file erx010_Supplementary_Data.zip › supplementary_table_S5.xlsx]

## Sheet: GenesClustered-3
Table S5: Expression values of genes expressed preferentially in aerial tissues
Gene_ID	Functional annotation	Cotyledons	Radicle	Hypocotyl	Embryo	Seedling_Shoot	Seedling_Root	Veg_SAM	Veg_Nodule	Veg_Root	Veg_Leaf	Rep_Leaf	Rep_Bud	Rep_Flower	Rep_Stamen	Rep_Pistil	Rep_Root	Rep_Nodule	Rep_Imm_Pod	Rep_Stem	Sen_Stem	Rep_Petiole	Sen_Petiole	Sen_Leaf	Sen_Root	Rep_Petal	Rep_Sepal	Rep_Sam	Rep_Mat_Pod	Rep_Imm_Seed	Rep_Mat_Seed
C.cajan_19214	Uncharacterized hydrolase YugF (EC 3.1.-.-)	-0.481777	-1.33023	1.4825	-2.02227	7.41751	0.828307	3.80304	-3.33877	-0.793027	6.02309	5.79479	2.95141	3.3516	0.81083	2.50505	0.878631	-2.16197	4.21799	3.69717	4.28465	4.75482	4.68622	6.55847	1.21504	3.53795	4.68145	4.01699	3.29621	2.83943	1.32226
C.cajan_19292	30S ribosomal protein S1, chloroplastic (CS1)	1.57367	2.64599	2.73143	0.882267	7.55275	2.35272	3.60534	1.39778	1.75421	6.73139	6.33931	3.93652	3.88124	3.51714	4.19139	1.84538	1.37222	4.67556	5.12124	4.61615	5.91412	5.42878	6.95409	1.02645	5.1144	4.91585	4.62742	3.74778	3.84641	2.56468
C.cajan_19354	Small heat shock protein, chloroplastic	-2.61684	-1.13634	-1.42068	0.203627	8.43125	5.10025	0.574024	3.42149	1.93823	3.75748	6.07511	1.35987	4.82777	0.17369	0.789287	-1.56129	-0.586473	-0.149761	6.19951	5.78726	7.30603	7.64407	10.3294	2.15086	6.62248	7.02139	5.13607	3.57164	1.88482	4.07955
C.cajan_19446	Protein NRT1/ PTR FAMILY 5.1 (AtNPF5.1)	0.606527	-2.80637	0.799096	1	3.41338	-0.172635	4.66381	-4.02427	-2.96224	5.84934	5.68354	3.73799	4.28036	5.74493	5.1772	-3.41412	-2.20572	5.72603	3.7479	5.29994	4.28986	3.92471	4.21364	1.16664	4.46406	4.14845	2.48375	3.24651	4.59826	-1.66436
C.cajan_19499	Cytochrome P450 90A1 (EC 1.14.-.-)	1.4336	4.14312	3.00831	4.09047	4.09237	1.10741	3.8111	1.51913	2.97356	5.05487	6.35096	4.55101	3.31891	1.68758	2.56609	2.51901	2.43826	3.26132	3.84152	4.03371	6.30748	5.78673	5.47009	2.31167	1.47623	3.56549	3.63908	3.59121	2.79046	4.78873
C.cajan_19647	Uncharacterized oxidoreductase At4g09670 (EC 1.-.-.-)	-0.0379397	-0.789594	1.5404	-0.680359	6.46041	-0.421925	2.88207	-3.22424	1	5.58183	5.10922	2.81233	3.38902	1.59465	2.46426	1	1	3.02731	2.93113	3.86743	3.17204	3.36538	5.30898	-2.68725	2.93332	2.7399	2.90696	0.773043	2.37678	1.12876
C.cajan_19735	Expansin-A8 (AtEXPA8) (Alpha-expansin-8) (At-EXP8) (AtEx8) (Ath-ExpAlpha-1.11)	-2.97804	4.60098	7.18244	6.00813	7.81773	4.93862	8.44086	2.08582	5.2483	8.43442	5.29134	9.19989	10.0501	10.9855	9.1649	0.131537	3.17964	4.91102	5.72231	0.991085	4.3841	4.08967	0.308186	-0.91105	9.39292	7.50831	9.12847	0.790505	0.948197	1.13238
C.cajan_19875	Uncharacterized protein	3.99332	-2.07644	2.30058	-0.734602	6.00066	1	4.08935	-0.392459	1	7.20236	8.73478	4.06287	3.31869	-0.00490049	0.456386	-0.321897	-1.48499	4.63309	5.00067	5.41833	3.75056	3.45203	5.00117	1	1	3.67853	3.31368	1.64745	3.11108	-0.646024
C.cajan_19987	Probable carboxylesterase 7 (AtCXE7) (EC 3.1.1.1)	2.22527	3.45404	3.79315	-0.172095	6.08231	0.587778	5.14142	4.65126	3.73927	5.43115	6.36761	3.69022	3.45615	5.29195	4.61533	3.06364	3.84348	5.63056	5.95231	6.24107	5.20458	4.66132	5.97851	4.66246	1.90607	5.28761	6.07166	4.71251	4.01724	1.21581
C.cajan_19988	Probable carboxylesterase 7 (AtCXE7) (EC 3.1.1.1)	2.0175	2.85772	2.17838	1	6.50296	-0.949007	3.59958	3.17616	3.336	4.75987	6.56705	2.96515	4.8047	3.50736	4.55151	2.51466	1.82721	3.41554	4.42641	4.88041	5.82659	6.61605	7.88564	3.46676	5.27114	5.61407	4.62979	6.04689	2.76778	3.76728
C.cajan_20363	2-methyl-6-phytyl-1,4-hydroquinone methyltransferase, chloroplastic (EC 2.1.1.295) (37 kDa inner envelope membrane protein) (E37) (MPBQ/MSBQ methyltransferase)	1.69069	0.452574	4.25862	0.555335	8.8605	1	4.38411	1	1	8.04875	6.98687	3.89689	4.92496	3.1589	4.92825	0.18508	1	4.48275	4.98848	5.62434	7.238	8.05026	8.72544	0.410037	7.56288	8.22571	6.08357	6.68493	5.09619	6.75674
C.cajan_20515	Carboxyl-terminal-processing protease (EC 3.4.21.102) (CtpA)	2.27656	2.95222	3.32736	3.91046	5.60127	2.0568	2.10978	2.24387	2.33527	5.42125	5.90968	3.52827	2.71996	3.81234	3.95311	2.17928	1.86624	4.53078	3.00433	4.10626	4.27161	4.04738	5.65352	3.12956	2.29899	4.69987	2.8753	3.85245	3.32142	2.69102
C.cajan_20664	Homeobox-leucine zipper protein ANTHOCYANINLESS 2 (HD-ZIP protein ANL2) (Homeodomain protein AHDP) (Homeodomain transcription factor ANL2)	5.54675	1.94921	4.82521	2.81528	4.47584	0.0275363	5.04006	-3.05937	-1.25049	4.76764	4.66264	3.63137	4.19621	3.46159	3.31748	-3.73113	-4.49863	4.26553	2.43006	2.2867	4.7125	4.0299	3.44667	1	4.81839	4.32782	5.37426	2.40984	3.74316	1.30878
C.cajan_20688	Uncharacterized protein	-1.05362	-1.25731	3.92166	-1.27827	8.762	-0.173308	4.59742	-1.29461	1	8.56141	8.38659	3.56793	4.79112	3.1513	2.99882	-3.20132	1	3.30743	5.10475	5.34125	5.33649	5.45196	8.41144	-3.36315	6.09797	4.88433	5.63287	1.26821	2.30983	1
C.cajan_20700	Cytochrome b6	1.4434	0.143459	1.61795	1	6.9326	5.96948	3.45958	-0.0767306	4.91125	8.82357	5.46032	2.51484	2.8428	3.57847	4.23792	-0.44051	-1.56121	1.5915	6.16718	2.67176	3.6872	3.34914	4.3095	-1.88417	2.91246	3.3356	1.67928	0.282428	2.66096	-0.701018
C.cajan_20737	Probable anion transporter 2, chloroplastic (Phosphate transporter PHT4;4)	6.44684	2.0929	3.25797	2.47954	5.86827	1.33767	4.21368	3.89366	2.71216	6.45074	6.362	4.3284	3.07083	3.97115	3.35136	3.06608	2.40023	4.21629	3.37522	3.41148	4.41333	4.60188	6.38504	1.16113	2.53971	3.89827	4.46631	4.82738	4.50121	4.73191
C.cajan_19367	Photosystem II core complex proteins psbY, chloroplastic (L-arginine-metabolizing enzyme) (L-AME) [Cleaved into: Photosystem II protein psbY-1, chloroplastic (psbY-A1); Photosystem II protein psbY-2, chloroplastic (psbY-A2)]	4.5805	2.2587	5.26082	1.75261	9.04658	2.29308	5.37201	0.635494	1.36427	8.14091	7.89279	4.4349	4.94384	3.38681	4.69212	1.13978	-1.21414	5.22611	6.77364	5.96845	8.19772	8.17187	10.0527	0.0572215	6.65263	8.26292	8.62194	6.86393	1.22019	0.534749
C.cajan_19449	Uroporphyrinogen decarboxylase, chloroplastic (UPD) (URO-D) (EC 4.1.1.37)	3.89459	3.71218	5.07271	4.01664	8.79727	3.05521	5.89653	3.4428	2.99519	8.25218	6.31643	5.21385	5.07858	3.88551	4.81379	3.62888	3.97711	5.48327	5.15829	5.06821	5.50881	5.28801	6.75586	1.90776	5.33652	5.67173	5.85372	4.56498	4.72404	4.18213
C.cajan_19497	Chlorophyll a-b binding protein CP29.3, chloroplastic (LHCB4.3) (LHCII protein 4.3)	7.78388	3.4056	4.50908	1.97366	10.741	0.455302	6.12178	1.70869	2.7675	10.1875	9.98897	5.3899	5.04118	3.31923	5.87729	2.1617	1.17287	6.27036	6.63578	6.49761	6.31667	6.18997	8.83869	2.11605	3.49816	7.14084	6.75669	6.85343	5.03975	5.2879
C.cajan_19533	Sedoheptulose-1,7-bisphosphatase, chloroplastic (EC 3.1.3.37) (SED(1,7)P2ase) (Sedoheptulose bisphosphatase) (SBPase)	2.03315	-1.34529	4.72545	1	10.9744	0.967884	6.12573	-1.01716	1	10.301	9.9742	5.74599	6.0404	4.07391	5.09206	-2.39138	-2.80187	6.63601	6.73365	7.23512	7.99451	8.08692	10.3695	-1.72205	7.8149	8.1307	7.25094	6.6705	6.34189	5.22981
C.cajan_19727	Root phototropism protein 2 (BTB/POZ domain-containing protein RPT2)	2.38274	5.46036	5.25552	-1.31342	6.34257	1.92086	3.19393	-2.22405	2.29664	4.37906	7.06831	4.5958	8.5204	6.67652	7.70812	0.24267	-3.41543	4.39834	4.96406	5.0351	6.21107	5.54296	4.28169	-0.331676	9.67905	8.24022	4.52832	3.53619	2.35941	0.868821
C.cajan_19748	Putative E3 ubiquitin-protein ligase XBAT35 (EC 6.3.2.-) (Ankyrin repeat domain and RING finger-containing protein XBAT35) (Protein XB3 homolog 5)	-2.6653	0.859993	1.80809	0.0917472	2.94981	2.07844	2.64724	1	1.44986	3.3809	4.41008	4.49128	4.9675	2.32857	3.46895	4.33063	-1.64859	5.04287	4.15036	3.60411	4.58037	3.88565	4.25748	1.55007	6.21976	3.18539	4.10513	3.55501	5.12792	3.2567
C.cajan_19844	Probable protein phosphatase 2C 26 (AtPP2C26) (EC 3.1.3.16)	2.56764	0.519794	3.2321	0.609717	5.90708	1.3167	3.58948	1.69735	0.973038	5.79144	5.44711	3.58958	2.99906	1.79105	1.9052	1.78571	2.21468	3.64865	2.24931	3.45733	3.04467	2.8257	4.47747	1.31039	2.78268	3.01199	3.49087	1.58717	2.98304	0.638574
C.cajan_19848	Cinnamoyl-CoA reductase 1 (AtCCR1) (EC 1.2.1.44) (Protein IRREGULAR XYLEM 4)	-3.496	-0.558245	4.94413	-2.7666	9.35446	-0.761719	6.69718	-2.01828	1	8.23121	7.89587	5.06152	5.38605	4.04415	-1.06672	1	-3.02477	-2.34531	3.06327	0.190943	5.87642	5.06723	2.99301	-1.81005	5.73949	2.83511	7.13243	1	1	1
C.cajan_19866	Uncharacterized protein	-0.359633	0.787658	1.85023	0.263323	7.28873	1	4.21081	1	1	5.64568	6.1149	3.38272	4.41458	3.25208	5.23913	-2.53821	1	3.37131	6.15431	6.15116	7.44337	9.4005	10.5671	3.79775	6.21716	6.37784	6.30148	5.10776	2.78025	6.21629
C.cajan_20070	Alpha-1,4 glucan phosphorylase L-2 isozyme, chloroplastic/amyloplastic (EC 2.4.1.1) (Starch phosphorylase L-2)	3.97306	2.61761	3.84909	1.5372	5.29636	1.02679	5.04633	1.98445	1.99278	6.98153	6.27846	4.62245	2.70049	1.69122	2.49685	1.56981	1.10216	6.54695	4.48941	4.7039	3.04898	2.63086	2.28129	0.385873	-0.153047	3.40263	3.71603	3.45596	5.86851	2.5083
C.cajan_20131	Zinc finger protein CONSTANS-LIKE 2	-0.109482	-1.70506	2.93318	-3.246	6.73816	-0.445405	2.35191	-3.03104	-1.38949	4.53164	4.24364	0.709344	-0.985362	-0.452367	1.07093	1.08815	1	1.40472	5.26946	5.01879	6.93548	6.74802	8.12544	0.520488	-1.82175	4.63729	5.46511	4.52401	2.40108	1.17084
C.cajan_20145	Uncharacterized protein	1	1	0.91847	1	7.24909	1	4.54811	2.39119	2.62669	8.03589	7.85027	2.53296	2.0954	1	1	1	1.13949	-0.0398027	6.00583	5.76101	4.98796	4.38058	5.20226	1	1	4.85756	3.69488	2.26137	1	1
C.cajan_20280	2-alkenal reductase (NADP(+)-dependent) (EC 1.3.1.102) (Alkenal double bound reductase) (Allyl-alcohol dehydrogenase) (EC 1.1.1.54) (Allylic alcohol dehydrogenase 1) (allyl-ADH1) (Flavin-free double bond reductase) (NtDBR) (Pulegone reductase) (NtRed-1)	3.24573	-0.300589	2.68549	-2.5238	7.04918	0.743162	5.08689	2.56852	0.439219	7.29905	7.71059	4.64294	6.81877	5.16981	8.62074	3.99529	0.457941	3.82384	6.4282	7.33916	8.27363	8.2272	8.70144	6.78329	6.37547	8.34239	6.89346	2.25577	5.20014	1.88152
C.cajan_20342	Receptor-like cytosolic serine/threonine-protein kinase RBK2 (EC 2.7.11.1) (Protein ROP BINDING PROTEIN KINASES 2)	2.85769	2.94305	3.36102	2.54284	3.24102	2.19687	3.31348	0.875418	2.53993	4.28278	4.18971	6.06701	5.5609	7.03673	6.60275	1.25594	-0.569479	6.29012	3.3882	3.26888	3.95463	3.18972	2.42896	-0.040764	5.05904	4.29203	3.63297	3.83364	4.91836	4.24797
C.cajan_20476	UDP-glycosyltransferase 74F1 (EC 2.4.1.-) (Flavonol 7-O-glucosyltransferase)	-1.44162	0.92251	0.708849	1	6.38411	0.501821	3.03869	-0.834329	1.23041	5.71113	7.00407	5.03557	7.17979	4.79407	6.30777	3.44041	-1.54645	5.60534	5.43754	5.39165	4.84273	5.53467	6.57827	0.130206	7.04226	6.98632	3.27903	4.57043	6.18008	3.09383
C.cajan_20482	Uncharacterized protein	0.503389	1.01048	4.05897	0.327515	9.71145	1.09008	3.86661	0.656597	-0.987969	8.54407	7.804	4.10872	3.49549	2.78233	3.73412	-0.96477	0.427263	4.62109	5.20624	5.4694	6.49654	6.35974	8.50072	-1.20874	5.50881	6.7693	6.25276	4.66839	4.94289	3.65499
C.cajan_20599	Glyoxylate/hydroxypyruvate reductase HPR3 (EC 1.1.1.79) (EC 1.1.1.81) (NAD(P)H-dependent hydroxypyruvate reductase 3) (AtHPR3) (HPR 3)	2.46752	3.42789	4.82985	3.05266	6.29414	2.44858	4.67391	1.76277	2.71278	3.35932	4.42218	4.25908	3.24239	2.65855	3.92246	2.21739	2.12348	4.42847	4.37941	4.02964	5.91774	5.08903	5.63325	0.767011	1.1799	3.98548	5.23844	3.94806	4.93628	3.13868
C.cajan_20606	Probable carboxylesterase 8 (AtCXE8) (EC 3.1.1.1)	0.380774	0.465128	4.45962	-0.957964	5.58082	1	5.09715	1	1	5.78557	4.65477	5.19269	3.43034	3.20182	3.77343	-1.27271	1	4.31918	4.87703	2.88737	5.18672	4.15471	3.61876	1	0.688476	4.18042	5.65542	2.24651	0.794054	1
C.cajan_04595	RNA polymerase sigma factor sigE, chloroplastic/mitochondrial (Sigma factor E) (Sigma-E) (RNA polymerase sigma factor sig5) (Atsig5) (Sigma factor 5)	2.41811	3.26105	3.29966	2.38633	6.13253	1.85671	2.96432	-2.36828	1.56861	4.8685	4.73591	2.72118	3.60671	3.3659	2.94921	0.744152	-3.18865	3.12808	4.12019	4.77513	5.89433	5.7931	7.36385	3.15153	6.18089	5.46575	4.5538	4.55985	4.06881	3.0292
C.cajan_04673	Thioredoxin M-type, chloroplastic (Trx-M)	1.01737	-0.252893	3.82978	1.16954	9.22596	-0.507314	5.05064	-0.852537	-1.93765	8.80514	8.87838	5.43361	4.36157	5.90502	3.71386	-1.84611	-3.26321	5.26448	5.67328	5.88041	6.4403	6.24339	8.65604	-1.67213	2.71348	6.18071	6.12922	3.39709	3.63847	1.67094
C.cajan_04687	Zinc finger protein MAGPIE	2.96724	1.78729	4.56851	1.15118	5.08993	-3.80146	4.78072	1	-2.44003	4.44292	5.87621	3.83915	3.193	1.59762	2.83542	-3.81156	1	4.48153	3.88011	3.30711	4.35866	3.98416	4.49878	1	0.246712	4.08002	4.89713	3.18082	3.18823	1.78785
C.cajan_04863	Probable plastid-lipid-associated protein 8, chloroplastic (Fibrillin-6)	4.48142	1.83623	3.8964	-0.605874	7.40674	2.58427	5.62823	2.72547	2.73293	7.52912	6.80719	4.49985	4.71935	3.84107	3.56295	1.83083	0.627448	4.93374	4.81142	4.49847	3.67635	3.1957	4.55456	-0.176099	3.44747	3.53804	3.49612	2.41072	3.95804	4.28185
C.cajan_04901	30S ribosomal protein S3, chloroplastic	3.09801	0.996418	5.13824	-1.68986	5.89182	5.9935	3.41688	1.45108	5.68617	6.38669	5.62848	3.47124	2.95385	2.90902	3.07798	0.692793	2.59318	1.90451	4.32634	4.41072	4.43168	4.21527	5.42918	2.93239	2.90182	3.94853	4.49874	3.09134	3.80983	2.60832
C.cajan_05033	Uncharacterized protein	3.8507	2.08805	6.42475	5.17306	5.34959	1	7.25553	-2.55396	1	7.80959	6.40559	6.28536	6.29071	5.80854	5.85885	-3.86948	1	5.46952	4.49821	4.56192	4.43167	4.86955	5.91235	-0.950801	5.05078	5.14458	7.54219	4.34915	6.84396	3.90291
C.cajan_05160	Glutamyl-tRNA reductase 1, chloroplastic (GluTR) (EC 1.2.1.70)	1.61959	1.24926	4.80125	-2.67405	9.0441	-0.831438	4.90712	1.80876	-1.08317	8.72368	5.31434	4.75536	3.306	3.20561	3.85913	-0.5209	4.70868	5.31875	4.8382	4.38735	5.36843	4.63048	6.36539	-2.03198	4.14383	6.76857	6.29364	2.70176	5.11127	-2.4767
C.cajan_05212	Protease HtpX homolog 2 (EC 3.4.24.-)	3.16965	2.06166	1.7791	0.674461	5.45822	2.49372	2.25558	3.20414	2.68477	4.77458	5.84512	2.95732	4.688	3.23941	3.94107	2.6786	3.63007	2.7743	4.63276	6.08429	5.72825	6.23025	7.99051	4.71082	5.9291	5.24617	3.0392	4.2394	1.84895	2.93513
C.cajan_05275	Chaperone protein DnaJ	-0.36832	-0.537121	1.43713	-0.774671	6.2931	1.61754	2.44647	-2.40528	0.282902	5.35328	6.27947	2.99737	3.40953	1.24588	1.4211	1.08839	-0.0530611	2.49595	4.21155	4.87425	5.04063	4.96278	7.19108	0.240302	3.85899	4.08789	3.14159	1.64486	1.23511	1.59467
C.cajan_05370	UDP-glycosyltransferase 71D1 (EC 2.4.1.-) (Flavonol 3-O-glucosyltransferase UGT71D1) (EC 2.4.1.91)	2.08031	2.39197	4.62566	2.29144	5.53528	2.4436	4.27261	2.08268	2.46534	5.58217	5.76162	3.70836	3.73925	2.15434	3.21562	3.60515	2.80715	3.84757	4.30889	4.82662	5.27219	5.15371	5.18508	-2.20328	0.692463	3.87887	4.43006	3.26116	3.43611	2.91915
C.cajan_05443	CBL-interacting serine/threonine-protein kinase 10 (EC 2.7.11.1) (SNF1-related kinase 3.8) (SOS2-like protein kinase PKS2) (SOS3-interacting protein 1)	2.58547	-2.52549	-1.24344	-2.00846	2.58235	-2.97821	0.200479	-1.802	-0.695966	0.967833	3.85399	1.04264	1.75591	3.62934	1.2756	-2.41986	-4.02297	-0.288531	5.96012	5.90673	7.08172	6.90711	7.64412	-0.54123	5.82259	6.07993	4.37778	6.00566	1.2971	6.85442
C.cajan_05615	GDSL esterase/lipase At2g04570 (EC 3.1.1.-) (Extracellular lipase At2g04570)	2.33829	2.14175	6.58678	2.80509	6.62337	-2.62543	7.55289	-2.10219	1	8.13451	8.29759	6.2409	5.39595	2.32658	5.44482	-1.58387	-2.58935	5.25707	6.89879	4.14144	7.44055	4.20626	2.24934	-1.73719	0.432927	4.9348	8.5734	1.68025	2.78424	-1.61038
C.cajan_05640	Uncharacterized protein	1	1	1	1	6.34025	1	2.99414	1	1	3.22246	5.86045	1	0.810484	1	4.21656	1	1	1.24853	8.23242	5.12755	11.2201	10.3959	7.55055	1	1	0.596697	5.2352	1	1	1
C.cajan_05647	UDP-glycosyltransferase 92A1 (EC 2.4.1.-)	-0.400917	2.4005	3.83068	1.15126	4.73783	0.566075	5.07784	0.676529	1.15842	5.01384	3.83962	4.14365	4.8922	3.08633	4.36382	-0.290489	1.12501	3.44717	2.29013	0.577528	2.86005	3.23717	3.23557	-4.45029	6.11845	3.97915	5.38687	1.90448	3.82672	0.501434
C.cajan_05648	UDP-glycosyltransferase 92A1 (EC 2.4.1.-)	2.47916	2.18774	3.44236	3.14418	5.03666	1.00775	4.48439	3.82229	1.58965	5.06445	5.1	4.61766	5.56122	5.14665	5.33652	2.16464	3.75307	3.94987	2.01214	1.11074	2.9021	3.82543	4.90559	-1.24757	7.05063	5.21521	5.14208	4.37768	5.11413	3.95636
C.cajan_05858	Apolipoprotein D (Apo-D) (ApoD)	4.22405	2.413	3.81585	2.46661	7.16582	2.62733	4.91636	3.36254	2.84542	7.05801	5.86775	4.03125	3.81597	3.12014	3.33082	3.07206	2.84833	4.94124	5.01816	4.61328	4.8325	4.06547	5.60895	2.21417	4.67715	4.80257	4.79984	3.59411	4.22638	4.44961
C.cajan_05948	Nuclear transcription factor Y subunit B-3 (AtNF-YB-3) (Transcriptional activator HAP3C)	1.59202	1	1.7635	1	5.57403	0.109147	1.70837	0.871631	0.240461	4.41522	4.35346	0.932598	0.769255	1	1.66016	0.299561	1	1.25776	4.61362	3.56384	5.18468	5.12745	5.46598	-0.740905	-2.17173	5.18837	4.01886	3.39164	2.75503	2.50992
C.cajan_05977	Fructose-bisphosphate aldolase, cytoplasmic isozyme 1 (EC 4.1.2.13)	-0.659595	-3.24952	-2.87213	-1.57499	8.12691	1.01233	1.8299	-0.238105	-0.553456	8.4008	8.45311	-2.80247	-1.18209	-1.01243	1.06838	-1.20796	-1.71348	2.01767	5.0259	4.62582	5.72771	5.87358	9.02095	1.05032	-0.751115	3.9195	2.38773	2.14226	0.768807	1.61828
C.cajan_05993	Uncharacterized protein	-4.50839	1	1	1	7.25917	1	2.53956	-2.13393	1	6.92307	6.99666	0.967405	1.62606	-0.153094	0.432853	-3.5708	1	1.39471	5.03939	5.40049	7.2821	7.56952	9.4452	-0.630698	2.90585	4.64913	4.27911	4.02593	2.40488	1.66174
C.cajan_06047	Uncharacterized protein	4.02358	3.09625	3.04696	-2.23221	6.62214	2.14311	3.97759	2.65964	2.87463	5.44103	4.89245	4.1087	6.25615	3.70561	5.75985	4.90977	3.86718	6.73684	4.97708	5.24529	5.948	4.93595	4.11238	1.09533	6.92359	5.99562	5.2849	2.6909	7.34736	0.279602
C.cajan_06087	7-hydroxymethyl chlorophyll a reductase, chloroplastic (EC 1.17.7.2)	2.3212	2.28269	3.2547	1.4069	5.32164	2.08332	4.2104	1.93558	1.66762	6.23535	6.48642	3.99138	4.00661	3.79064	3.05843	2.27847	2.06694	4.66399	2.93325	4.43101	3.54477	4.38045	5.57686	1.55159	3.03534	4.54899	3.2227	3.62702	3.20217	2.73955
C.cajan_06157	Peptide chain release factor 2 (RF-2)	0.946768	2.76957	3.64917	1.72912	6.15287	2.27241	4.20039	3.05253	1.49185	5.56224	4.36115	3.24199	3.32441	2.55413	2.80533	1.04297	2.93545	3.43388	2.55546	3.00372	3.32718	3.21877	5.01645	0.739563	3.22962	3.82594	4.11	2.4928	3.51579	1.11975
C.cajan_06196	Peptidyl-prolyl cis-trans isomerase FKBP16-4, chloroplastic (PPIase FKBP16-4) (EC 5.2.1.8) (FK506-binding protein 16-4) (AtFKBP16-4) (Immunophilin FKBP16-4) (Rotamase)	1.14244	1.00743	3.94868	-1.89474	8.28133	1.05006	5.04666	1.7711	0.374767	8.01031	6.72327	4.18283	3.37125	1.28406	2.6238	0.731852	-0.121965	5.27557	5.23829	5.51244	5.13595	4.94858	7.02375	2.01646	2.52393	4.97069	5.08786	3.75855	3.74462	1.79451
C.cajan_06280	Peptidyl-prolyl cis-trans isomerase FKBP17-1, chloroplastic (PPIase FKBP17-1) (EC 5.2.1.8) (FK506-binding protein 17-1) (AtFKBP17-1) (Immunophilin FKBP17-1) (Rotamase)	2.70546	1.601	2.75043	1.60102	6.27464	1.65164	4.26657	1.73751	-0.520625	5.11262	5.26673	3.14456	2.74323	1.37978	2.75551	1.28614	1.96986	3.74323	4.58999	3.58083	4.88927	4.13981	5.53061	0.211735	2.29453	3.72415	4.41686	3.12894	4.13128	3.07098
C.cajan_06377	Uncharacterized protein	3.92741	-0.229286	2.94178	2.09401	6.95275	1.22027	3.94903	0.463863	-1.66786	6.28383	6.89985	3.4669	4.78399	3.90545	3.93657	0.655315	-1.69508	3.45525	3.94187	3.7161	4.41704	4.1993	6.32799	0.896	4.28767	4.63952	4.11081	3.08031	3.25206	2.49632
C.cajan_06386	Uncharacterized protein	0.873672	0.61503	4.25449	4.76479	5.80232	-0.304298	6.77285	1.91009	0.380995	5.70447	1.95976	5.49519	8.55493	6.51661	7.77348	-0.477932	1.62912	3.0432	1.81194	-0.76646	0.445589	2.56983	-0.351185	0.839153	8.63102	6.18301	6.90304	0.849847	3.69565	1
C.cajan_06658	Chloroplast stem-loop binding protein of 41 kDa a, chloroplastic (CSP41-a)	1.93234	1.33179	4.21885	2.66261	9.95226	0.872482	5.65772	1.18347	-0.537472	9.30126	8.58042	4.97061	4.26038	2.26698	3.73338	1.68668	1.68603	6.23215	5.28291	5.72642	5.62763	5.40607	8.22123	0.436215	5.67424	6.25395	5.22228	4.18503	5.04506	3.01808
C.cajan_06676	Hydroxyisourate hydrolase (HIU hydrolase) (HIUHase) (EC 3.5.2.17)	4.04314	1.35495	4.20524	-0.373914	5.66525	-0.200336	4.18448	2.95721	2.97246	6.18996	5.59753	3.89451	2.96572	2.07056	2.24766	2.9692	2.38873	4.6577	4.65038	4.61929	3.87777	3.32449	4.15451	3.36205	1.81176	3.82857	3.53834	2.93072	4.35951	1.76608
C.cajan_06819	Uncharacterized protein	4.0409	2.20868	3.90706	2.33343	7.90194	1.81077	4.88647	2.41448	2.11156	7.22491	6.46601	4.47687	4.97055	2.97911	4.38303	2.67918	2.31924	5.14106	5.45023	5.79915	5.83197	5.42764	7.00981	2.65889	6.6004	5.91508	4.39894	4.55774	4.18663	3.7385
C.cajan_06879	UPF0603 protein At1g54780, chloroplastic (Thylakoid lumen 18.3 kDa protein)	2.80595	1.86926	5.34909	1.68204	10.3433	0.682385	7.13253	1.32986	-2.0013	9.90659	9.37602	6.08282	5.56938	4.4562	5.72294	1.68499	-2.11873	7.33321	7.27152	6.31696	7.44831	6.58197	9.00394	-1.33741	5.84076	7.3952	7.30993	5.37187	6.45591	2.14555
C.cajan_06933	Uncharacterized protein	2.2109	-1.09377	1.93273	1.60013	5.82571	-0.00871417	2.54308	1.57065	-1.26035	4.68507	5.31598	3.42354	4.3808	2.98514	3.98524	2.61014	1.71859	3.77581	4.47264	5.1044	5.17267	5.12787	6.12444	3.23047	5.06264	4.90365	3.36828	3.46956	2.48569	2.39587
C.cajan_06942	50S ribosomal protein L4, chloroplastic (CL4) (R-protein L4)	5.33592	3.09473	5.07691	4.72771	8.65175	2.03648	5.37695	3.26822	2.43977	7.2145	6.32116	4.49863	4.00595	2.46026	3.35582	2.34514	2.42577	4.25702	4.09887	4.58173	5.16351	4.59807	6.65302	2.21647	4.08114	4.97532	5.62157	4.51065	4.26917	3.74236
C.cajan_06995	Metal-nicotianamine transporter YSL1 (Protein YELLOW STRIPE LIKE 1) (AtYSL1)	4.02462	2.43706	1.96591	-1.47285	4.45003	-0.787914	-0.548016	0.467248	0.557807	3.86251	5.32625	3.49625	6.85757	6.54967	6.20242	4.07852	3.43149	2.73487	5.03042	5.07585	5.69167	6.07982	7.03145	0.662433	6.47772	6.52517	1.24412	4.18614	-0.695225	-1.9416
C.cajan_07084	Uncharacterized hydrolase YugF (EC 3.1.-.-)	-1.65731	-0.875264	-0.93605	1	5.44095	0.349331	2.14021	0.542981	-0.360533	5.0253	5.43591	2.51342	1.39223	-1.10212	1.93788	0.732087	0.0848262	3.50692	2.63109	2.74035	3.60139	3.042	4.7697	-1.5274	1.80702	2.82237	2.97769	2.12317	2.92608	-0.390636
C.cajan_07095	Chlorophyll a-b binding protein CP26, chloroplastic (LHCB5) (LHCIIc) (Light-harvesting complex II protein 5)	3.14125	2.27058	6.61193	-2.39905	10.9167	2.85915	9.02098	-0.640432	0.097813	10.9035	10.1299	7.35227	6.40231	6.4039	8.03653	0.254509	-2.08926	8.49512	9.031	8.11667	8.5446	8.09886	9.59103	-1.85902	5.70353	8.51557	8.92183	6.33867	7.75173	4.3238
C.cajan_07185	Monoglyceride lipase (MGL) (EC 3.1.1.23) (HU-K5) (Lysophospholipase homolog) (Lysophospholipase-like) (Monoacylglycerol lipase) (MAGL)	3.04091	2.45049	5.05439	0.806374	3.72196	-0.083479	5.15271	1.6341	3.20958	4.68203	4.67433	4.39628	3.93998	2.71902	5.0894	2.61826	2.0584	4.15124	2.86843	1.24	3.81605	3.23818	2.96192	1.87777	1.86568	4.07439	5.70556	4.43124	5.25862	4.04626
C.cajan_07236	0	1.7134	-0.465556	4.44079	-0.969723	4.7827	1.21926	2.3231	1.85864	4.31973	5.93065	6.9765	5.23094	7.34154	7.26232	7.81372	4.97344	3.47772	4.97846	4.31312	3.45232	7.18782	6.77873	5.79794	5.27266	4.55679	7.29114	3.19771	3.28119	4.37236	1.7718
C.cajan_07293	Agglutinin-1 (Agglutinin I) (ClAI) (LecClAI) [Cleaved into: Agglutinin-1 subunit A; Agglutinin-1 subunit B]	3.07778	-1.08822	3.06384	1	8.0605	0.394788	9.4221	-3.32996	3.94954	8.79793	6.47139	5.75287	3.2708	4.86641	2.68123	0.97552	1	4.07201	8.92427	4.87879	7.63086	7.85741	1.44857	-1.49432	-2.34156	6.94503	9.9694	7.61911	0.411123	6.77095
C.cajan_07341	Protein REVEILLE 3 (Myb transcription factor LHY-CCA1-like3) (Myb-related protein ASG4) (Protein ALTERED SEED GERMINATION 4) (Transcription factor ASG4)	2.17054	1.20054	1.64906	-0.00752884	2.24322	0.539452	3.87305	2.83862	-0.168802	4.49258	6.93659	6.49773	8.41291	8.49719	7.39931	3.48855	3.08752	5.23131	3.7844	4.52963	2.04425	1.64121	1.965	1.92844	8.15915	5.11022	2.22618	3.68108	3.1807	3.73738
C.cajan_07368	Protein disulfide-isomerase LQY1 (EC 5.3.4.1) (Protein LOW QUANTUM YIELD OF PHOTOSYSTEM II 1)	3.44755	1.46378	4.90133	2.60979	9.79887	2.03236	5.14826	-1.37508	1	8.12922	7.22993	5.84121	4.98546	4.11273	4.42121	-0.377488	-0.46331	5.45869	5.56124	5.47226	5.91704	5.3874	7.10016	1	5.51404	5.775	6.10847	5.06942	4.48274	5.81583
C.cajan_07501	Non-specific lipid-transfer protein-like protein At2g13820	1.22737	1.09748	-0.595864	1.43688	5.31721	1	4.97831	0.613503	1	7.16753	3.09371	2.69466	5.3811	3.19338	6.77707	-0.158265	-1.77451	4.14871	2.36667	1.97075	1.46481	6.46219	4.90198	0.632864	2.56423	5.56173	4.22561	6.75933	5.13423	4.12482
C.cajan_07537	Putative uncharacterized protein (Fragment)	1	3.81848	4.59699	3.66714	2.46444	4.71303	4.92044	-0.363729	3.96432	1.81969	3.38693	4.79591	3.51574	3.75333	4.73727	-3.19079	-3.95238	4.10805	2.40602	2.12135	4.5769	5.78395	3.65243	-2.21573	3.19372	5.76818	6.3067	3.51186	4.57174	-1.13076
C.cajan_07703	Uncharacterized protein	-1.27194	-0.221132	4.3963	-0.964331	8.78921	-0.271059	5.57165	-3.07387	1	7.61963	4.69909	4.07922	3.02834	2.47406	4.03842	1	1	4.68816	4.84894	3.48179	4.45153	3.82976	6.07455	-4.06798	2.56733	4.89516	5.94866	3.40851	4.87298	1.00843
C.cajan_07756	Uncharacterized protein	3.12508	-1.69298	2.27445	2.15369	7.90942	1.01654	3.30305	3.45708	1	7.75102	6.9573	2.6783	2.77976	1.63398	3.37291	-0.219984	-0.0208439	4.84827	3.40847	3.23248	3.7582	3.40119	5.65078	1	-0.67916	3.54423	3.49548	2.48872	3.53446	2.55217
C.cajan_07799	Uncharacterized protein	1	1	1	-2.15584	5.74042	1	-3.54491	1	-2.9646	3.81156	5.45291	-2.81197	-0.920885	1	1	-2.46631	1	1	5.54269	6.48436	7.78579	7.95604	10.0004	-3.39371	-0.581443	3.10657	2.67471	1.06811	-1.55875	-1.83446
C.cajan_07859	Uncharacterized protein	1	1.51228	0.358408	-1.63305	3.23952	3.77897	1.19627	-0.156608	2.5289	1	1.8726	5.26431	8.08004	7.61592	6.61078	1.85568	3.93894	1.48985	4.24505	3.45271	3.5954	7.96326	8.25014	3.34167	9.13872	8.3758	1.48627	4.44015	2.43967	2.73638
C.cajan_07972	ATP synthase delta chain, chloroplastic (F-ATPase delta chain)	4.78376	3.49125	5.55268	2.524	10.7941	1.72996	6.6598	1.85067	2.06779	9.56861	9.32329	5.94448	6.25071	5.37795	6.33498	2.24252	2.02187	6.62364	6.8529	6.76832	7.07264	6.86692	9.0809	0.0570828	6.19994	7.17664	7.00598	6.12883	5.34812	4.69253
C.cajan_04905	Uncharacterized protein	1.20617	4.55615	7.89773	4.77195	9.35449	-0.508869	5.78603	4.40325	-0.961058	8.49752	8.35696	8.91754	10.4732	8.2402	8.09704	1.66311	5.6532	5.77293	6.56147	2.6086	4.29969	0.563422	-3.01301	0.145247	8.88112	7.20038	6.68899	2.2641	3.4358	2.95135
C.cajan_04929	LRR receptor-like serine/threonine-protein kinase ERECTA (EC 2.7.11.1) (Protein QUANTITATIVE RESISTANCE TO PLECTOSPHAERELLA 1) (Protein QUANTITATIVE RESISTANCE TO RALSTONIA SOLANACEARUM 1) (Protein TRANSPIRATION EFFICIENCY 1)	2.42052	1.56764	6.14714	3.91146	6.35175	1.52854	6.67955	0.379931	-2.72134	5.6647	3.05611	5.53161	3.75	2.35328	2.05334	-0.706677	-2.56911	6.46156	4.25112	4.02533	5.89568	3.75693	1.08079	-0.805961	-3.42431	4.69818	6.62643	3.03659	7.3305	2.44762
C.cajan_04983	Low affinity sulfate transporter 3	3.1397	4.84936	3.31434	-0.556398	4.93164	2.84271	2.63954	-1.85957	3.11388	5.36657	5.74255	4.78149	6.37175	6.37388	5.48247	3.60012	4.72868	4.03834	6.77328	7.29206	6.98906	7.08198	5.77494	5.86839	3.69133	6.23639	3.7817	3.12508	3.64354	2.58744
C.cajan_05077	Thylakoid lumenal 29 kDa protein, chloroplastic (TL29) (EC 1.-.-.-) (LeAPx09) (P29)	0.879706	1.52153	4.20152	0.539342	8.64665	1.86908	5.64028	0.136205	0.942796	8.55815	5.99715	4.88962	3.52071	1.89061	2.27472	0.360027	-1.80041	5.93308	4.36203	3.51086	3.30974	2.38288	4.54791	-1.03855	2.44741	3.62672	5.08715	2.46261	4.54505	0.85283
C.cajan_05169	ALA-interacting subunit 3 (AtALIS3)	1.89716	1.4776	3.52155	1.90306	5.56614	0.472737	3.85386	-3.25541	-0.353469	5.87464	4.22913	5.52006	4.35349	6.44988	5.16719	-0.143758	-4.51813	5.01984	1.45792	1.02067	2.15206	2.70486	3.73685	-0.771116	3.47831	3.34035	4.61366	3.63421	5.53049	3.83157
C.cajan_05244	Probable L-type lectin-domain containing receptor kinase S.7 (LecRK-S.7) (EC 2.7.11.1)	4.90734	4.40377	4.46725	2.36535	5.37469	4.35618	4.03952	1.23987	3.40606	5.37931	5.8145	4.25519	5.26411	4.42535	5.74288	2.85792	0.993428	4.9647	5.91902	6.09796	7.15529	7.30111	7.30034	-1.77938	6.05359	6.74465	4.89848	6.71393	4.47548	6.16241
C.cajan_05251	Uncharacterized protein At4g15545	4.54356	0.630881	-0.236968	-3.4	8.41412	0.742955	4.05563	-0.376937	-0.217523	6.73291	6.89988	2.77171	4.28336	3.19653	3.63362	-0.667412	-0.174999	3.92941	5.03805	5.84621	5.42836	5.74964	7.5368	0.800082	4.54008	4.99844	4.47656	4.49487	1.78633	3.12547
C.cajan_05512	U-box domain-containing protein 4 (EC 6.3.2.-) (Plant U-box protein 4)	-2.57807	1.83921	2.03074	0.989117	3.54697	2.71909	3.86718	3.37905	2.11885	4.31589	4.58836	3.6548	4.17546	4.77805	6.56957	2.51071	1.71008	3.66576	4.34888	3.6556	4.86755	5.16861	4.77062	0.665092	4.46287	4.64615	5.02589	1.9183	3.73067	0.0566806
C.cajan_05550	LOB domain-containing protein 21 (ASYMMETRIC LEAVES 2-like protein 12) (AS2-like protein 12)	2.53767	2.72166	4.83908	1.39746	5.04106	-0.296153	4.9602	0.658298	1.25599	5.24621	5.26938	2.6856	2.86447	2.01331	4.20576	1.13208	1.47442	1.15468	5.57239	5.30612	6.53342	6.02272	5.01744	4.28177	0.981188	3.98904	6.16411	0.42708	-1.02653	1
C.cajan_05597	Uncharacterized protein	1.4053	0.138618	4.72672	3.33862	5.38118	0.506602	5.99639	1	-0.879834	6.70356	5.61332	5.98105	5.56024	4.65346	3.121	-0.583385	1	4.38835	5.25165	1.8537	3.94756	1.89344	2.78363	1	5.57548	4.41844	5.55809	2.05029	5.39017	1.34916
C.cajan_05755	11-oxo-beta-amyrin 30-oxidase (EC 1.14.13.173) (Cytochrome P450 72A154)	0.437249	-0.529356	2.80238	1.7891	5.48871	-2.16696	4.34228	-1.80251	1	5.18554	5.54934	3.97245	3.55767	3.25346	4.18135	-2.34831	1	3.8712	4.78701	4.92646	5.60745	5.40346	6.35883	-2.03826	1.63702	4.53384	5.32927	3.89284	3.94923	4.088
C.cajan_05789	Probable polygalacturonase (PG) (EC 3.2.1.15) (Pectinase)	6.37648	1.54482	6.27943	2.84566	6.39562	-2.20538	6.44122	1.2594	-2.07312	6.31907	3.92104	5.37612	3.598	3.68884	3.70937	-2.81045	-0.371682	4.89934	3.55569	1.58723	4.04535	2.49111	1.09831	1	-0.956966	3.61416	5.82774	3.23422	4.80027	3.32616
C.cajan_05797	Transcription factor PIF4 (Basic helix-loop-helix protein 9) (AtbHLH9) (bHLH 9) (Phytochrome-interacting factor 4) (Short under red-light 2) (Transcription factor EN 102) (bHLH transcription factor bHLH009)	2.8139	1.74865	1.74926	-4.08022	3.81582	-1.21968	-0.723894	-2.27368	-1.34273	2.88122	4.74647	-2.14006	4.05773	1.95092	3.53329	-0.00460232	0.980508	0.331052	5.05635	4.42418	6.56844	5.73969	5.73669	-2.40634	7.02457	3.57984	3.22969	-0.01013	-4.78329	-0.448357
C.cajan_05811	Uncharacterized protein	2.67221	-0.166953	2.02772	2.48138	7.31786	3.77526	2.89427	2.04464	1.1914	4.26678	7.0418	3.20363	4.1149	3.78646	4.04072	3.53013	0.476973	3.18693	6.60127	6.00481	8.05797	7.7532	9.27256	2.37644	7.2786	6.98441	6.88614	5.74475	3.77512	7.39847
C.cajan_05837	Uncharacterized protein	-3.72385	1.71608	3.50334	5.05169	3.23281	2.27287	3.50363	-1.71345	1.08423	4.08836	3.84796	4.87971	5.13926	3.17953	2.92693	0.4502	-3.91263	3.9391	2.90696	2.30571	4.32429	3.55772	4.94445	-0.897952	5.86517	3.68059	4.36276	2.28379	5.15762	2.11704
C.cajan_05890	Heterodimeric geranylgeranyl pyrophosphate synthase small subunit, chloroplastic	-0.147523	3.66263	3.85751	3.71688	5.5404	1.27166	5.01816	3.49192	4.07544	5.53322	5.56741	4.12728	9.91915	8.4038	8.39781	1.45823	2.98858	3.17882	5.13822	4.11676	4.56182	5.17014	2.31052	2.40814	11.937	7.95466	4.99457	2.20722	3.30118	-0.4442
C.cajan_05900	Uncharacterized protein	6.84424	1.92923	5.15488	0.638528	7.60303	1	5.59715	-0.0990926	-0.735401	8.80327	8.40672	5.13491	5.35439	3.59082	5.01983	0.997444	1	5.53696	5.87964	5.39027	5.0174	4.46184	5.57561	0.927282	2.10188	4.84435	4.22595	2.48453	2.89174	3.96184
C.cajan_06115	Magnesium-chelatase subunit ChlH, chloroplastic (Mg-chelatase subunit H) (EC 6.6.1.1) (ABA-binding protein) (Mg-protoporphyrin IX chelatase subunit ChlH) (Protein CONDITIONAL CHLORINA) (Protein GENOMES UNCOUPLED 5) (Protein RAPID TRANSPIRATION IN DETACHED LEAVES 1)	2.06315	1.37799	2.65334	-1.35611	9.04781	0.470209	4.10301	1.41223	-2.90991	8.78242	7.01027	3.69569	3.21241	1.18712	3.05591	-0.456106	2.55678	5.148	5.48266	6.14359	6.01865	5.88046	7.87755	-2.59451	4.36168	5.98592	5.6613	4.91616	4.05699	3.26041
C.cajan_06131	NADPH-dependent thioredoxin reductase 3 (NTR3) (EC 1.8.1.9) (NADPH-dependent thioredoxin reductase C) (ANTR-C) (AtNTRC)	1.50932	2.26796	3.0873	2.78913	7.24815	1.64238	3.99222	2.16381	1.37592	6.75069	5.57526	3.93227	3.52888	2.2744	2.04614	1.86353	2.57464	3.82544	2.8526	3.39397	3.03595	2.90224	4.82994	2.48455	3.98128	3.69652	3.46549	2.4227	3.30617	1.47982
C.cajan_06341	Photosystem Q(B) protein (EC 1.10.3.9) (32 kDa thylakoid membrane protein) (Photosystem II protein D1)	3.55003	2.33456	3.37157	0.890159	8.91488	6.7036	5.80109	-0.631815	5.04951	13.0145	8.92829	6.11988	6.06274	5.34485	6.67414	2.42496	2.88177	5.55826	10.5567	6.2391	5.78613	5.95445	5.51155	-0.0419978	4.32642	5.20329	1.79581	1.80023	6.37394	5.23859
C.cajan_06425	Omega-6 fatty acid desaturase, endoplasmic reticulum isozyme 2 (EC 1.14.19.-)	-0.225116	1.9251	4.1923	3.32777	2.56138	-1.40784	4.45685	1.22458	4.65457	5.25874	5.27664	6.46778	7.08996	10.1938	8.69536	1.83463	0.110711	3.72701	5.01387	3.32025	2.48164	7.88793	6.96653	6.04712	5.05348	5.92226	5.41978	7.62869	3.45753	8.02614
C.cajan_06525	0	1	1	1	1	6.85659	1	4.19429	1	1	8.15612	6.90151	10.639	11.1364	14.0282	12.7376	0.865547	1.08465	5.5008	10.2972	6.83123	6.94379	6.35407	6.48347	1	7.34046	7.71993	5.66999	1	1	1
C.cajan_06602	Photosystem II reaction center PSB28 protein, chloroplastic (Photosystem II protein W-like)	2.31452	3.18823	6.00005	0.644788	10.3465	1.09582	6.63374	-0.375369	0.0370448	9.72258	8.30219	5.48802	4.69756	3.81506	4.51797	0.908175	0.240546	6.01597	6.77179	6.63195	7.49997	7.25232	8.8302	-1.30102	5.4999	7.0893	8.06461	6.18004	6.1269	5.27479
C.cajan_06878	Uncharacterized protein (Fragment)	1.11223	1.85182	3.71678	3.09546	6.96536	2.83121	4.76119	2.79951	1.9254	5.56488	5.77595	4.13592	3.34378	2.99335	3.76757	1.93415	2.2155	5.07718	4.19891	4.11418	4.21849	3.97338	5.59821	0.390238	3.16615	4.17147	4.8685	3.11578	4.54929	1.67036
C.cajan_06912	Benzyl alcohol O-benzoyltransferase (EC 2.3.1.196) (Benzoyl coenzyme A:benzyl alcohol benzoyl transferase)	6.06608	3.56882	2.22453	-1.65604	4.5054	3.62611	3.43206	0.553311	3.82273	3.17412	5.57985	2.74795	1.91912	3.79908	3.65267	1.71644	-1.75029	4.57533	2.50063	-1.82899	3.80738	4.51858	8.1916	2.42866	4.61381	5.95146	6.5059	5.90022	5.32886	4.64265
C.cajan_07011	Uncharacterized protein	5.11628	3.39379	4.10495	3.85384	7.16446	-0.389003	6.12087	2.86606	3.14403	7.64741	6.87783	4.14115	5.35473	2.65511	4.23635	3.4232	3.19809	4.09538	3.71201	4.86393	4.15751	4.26652	5.68928	0.264909	4.22611	4.15114	3.62063	3.92217	2.42327	3.90805
C.cajan_07056	2-hydroxymuconate semialdehyde hydrolase (HMSH) (EC 3.7.1.9) (2-hydroxymuconic semialdehyde hydrolase)	-0.015001	0.16012	3.24186	3.38361	4.05313	2.93349	5.14683	2.48319	4.03894	5.1808	5.71164	4.27464	2.69996	4.19958	4.66968	2.53822	1.91983	2.85459	6.25306	1.54819	4.96181	3.35823	2.85519	-0.413263	3.1976	1.78662	5.42936	0.71527	3.28775	-2.0733
C.cajan_07088	Uncharacterized protein	7.86741	-2.25976	5.41404	0.337757	8.83577	-0.480174	5.60402	0.533683	1	8.64568	8.73076	4.03584	3.6894	2.1762	2.91083	-0.723661	1	4.4225	6.49201	6.1389	6.60846	6.47718	8.98384	-0.1882	2.37205	6.02746	6.79016	5.16107	4.07271	4.23973
C.cajan_07100	Uncharacterized protein At2g17340	1.12461	3.07649	3.94175	1.39483	7.87168	3.17319	5.08162	4.32485	3.29645	6.96585	5.36615	4.4634	3.29626	1.49958	5.21061	3.11117	4.42229	5.5309	4.63647	3.57499	3.95046	2.89382	5.7665	1.60619	1.23975	4.13213	5.07109	2.32965	4.09272	-0.273579
C.cajan_07268	Uncharacterized protein	3.61787	1.20864	4.22878	5.38404	6.08411	0.520659	4.16621	2.65351	-0.491825	5.82024	6.51909	3.43937	4.23127	3.26881	4.02231	2.47857	-0.32329	4.90143	7.40803	5.98001	7.96282	7.01437	7.93292	2.18786	5.72285	5.41257	6.30468	10.455	5.22993	12.2615
C.cajan_07388	Homeobox-leucine zipper protein ANTHOCYANINLESS 2 (HD-ZIP protein ANL2) (Homeodomain protein AHDP) (Homeodomain transcription factor ANL2)	0.717044	1.35461	4.84428	0.792989	3.48365	1.34494	6.2336	-2.30739	0.0305762	6.4361	4.98404	5.02207	4.54241	4.32929	3.36327	-2.53694	1	4.65327	2.09403	3.45316	1.5916	1.21297	1.81966	-5.15191	4.84813	3.82383	6.03335	1.41532	4.10824	-0.592771
C.cajan_07406	Uncharacterized protein	3.30121	-1.48132	0.44349	-1.52709	6.54856	-0.140717	3.44375	1.04389	-0.807157	6.03875	6.83186	4.55789	4.03802	2.52231	3.1907	-0.195414	1	4.8522	5.0816	5.61045	5.26368	5.02696	6.81554	1.56999	3.8365	4.7174	4.64029	3.34853	3.02226	2.71366
C.cajan_07407	Uncharacterized protein	4.49796	-0.327595	2.34899	1	7.07069	0.942653	4.92713	2.75441	1.86218	6.64055	7.87464	5.58848	4.97514	4.20058	4.03601	0.173754	1	6.29149	5.259	6.84172	5.66139	5.61267	7.20023	2.09778	4.15239	5.44996	4.28142	3.54016	3.52197	3.06079
C.cajan_07482	Uncharacterized protein	-0.902084	1.97171	2.85848	1.86844	6.30899	1.96602	3.08513	0.520075	2.71566	4.51695	5.19467	4.20986	5.90691	6.45099	5.5285	2.82044	-0.537638	4.79737	2.56694	3.84366	4.4952	3.78836	4.36393	3.21016	5.37178	6.30681	4.50465	2.52492	4.44069	0.520659
C.cajan_07484	E3 ubiquitin-protein ligase RNF115 (EC 6.3.2.-) (RING finger protein 115) (Rabring 7) (Zinc finger protein 364)	0.472259	-0.828586	2.7193	0.0185772	7.11568	-0.70863	2.7966	6.11451	-0.42342	4.8336	5.26078	3.01697	4.6608	4.05713	3.54199	2.75281	6.19987	3.59064	5.43224	5.35678	6.44539	6.79486	7.55022	3.1345	6.3089	5.93374	5.36151	4.01983	1.09169	0.304803
C.cajan_07518	Serine/threonine-protein kinase WNK1 (AtWNK1) (EC 2.7.11.1) (Protein kinase with no lysine 1)	2.28559	3.43256	3.77779	0.716412	4.74975	3.25334	4.82089	1.0302	2.02984	5.58678	4.10581	4.66218	5.49573	5.12928	4.1551	1.7352	0.437814	3.54447	2.44946	2.78182	4.70781	3.1006	3.94833	3.45052	5.32468	5.1553	4.42401	2.92196	3.40167	2.28961
C.cajan_07563	Thiamine thiazole synthase 2, chloroplastic (Thiazole biosynthetic enzyme 2)	3.90372	2.55038	4.11288	1.75318	4.09982	-0.947746	8.09487	0.872411	-3.22983	10.8365	11.7752	5.98759	6.19628	3.52144	6.61203	6.65107	-2.08273	5.93244	2.18033	3.78585	-0.431267	-1.15099	1.5875	-2.78503	0.986979	0.765942	-1.25521	-0.678365	-0.493855	-1.8194
C.cajan_07844	Spore coat protein A	0.440665	2.61353	3.01066	1.92759	5.66813	3.10321	4.10589	1.85306	3.69407	5.27971	5.38483	4.08561	4.49724	5.04831	4.33826	3.71758	-0.0237713	4.94339	5.02696	4.47807	3.6279	3.63492	4.5709	1.90429	3.76558	4.67354	3.19632	2.53528	5.0698	1.15337
C.cajan_07917	3-ketoacyl-CoA synthase 21 (KCS-21) (EC 2.3.1.199) (Very long-chain fatty acid condensing enzyme 21) (VLCFA condensing enzyme 21)	3.76607	3.78729	5.08476	1.57009	6.13282	-0.382282	5.57321	-3.00483	-1.91133	6.49447	8.42653	3.68374	3.66222	-0.599139	5.19479	-1.47457	-2.53327	2.87904	6.38126	6.20229	6.70414	6.59738	6.41205	-1.50455	-2.74701	4.47506	5.92852	3.58884	3.27834	1
C.cajan_07933	PsbP-like protein 2, chloroplastic (Photosynthetic NDH subunit of lumenal location 1)	-0.00422607	1	1.93093	1	7.79019	1	3.46648	1	1	7.62018	7.93211	3.46241	2.53699	1.82002	2.69258	1	-0.742989	4.41009	3.78519	4.66466	4.17497	4.34709	6.29858	1	3.46345	4.27325	3.5303	2.02383	3.8365	-1.86012
C.cajan_07983	Uncharacterized protein At3g28850	5.29497	-1.81502	1.11159	-2.8554	7.2515	-2.03701	2.31756	-1.08104	-2.45774	6.16751	6.53714	1.18525	3.9994	2.44036	1.73935	-2.42362	-0.202275	1.21499	6.31718	6.05394	9.52311	8.99256	9.83875	-4.05361	8.12392	6.57808	6.10309	5.49625	2.84849	4.2139
C.cajan_07987	Uncharacterized protein	4.06903	3.00903	3.86766	4.05857	7.45987	2.94654	4.84696	2.11606	1.38733	6.17902	6.37892	4.09507	4.28546	3.4944	3.91271	2.14078	1.85405	4.39831	5.46457	5.70373	6.67197	6.68847	8.0397	1.85626	6.13361	5.81131	5.78946	4.91811	4.3306	3.95383
C.cajan_08123	Glycerate dehydrogenase (GDH) (EC 1.1.1.29) (NADH-dependent hydroxypyruvate reductase) (HPR)	4.54583	0.537256	2.50487	1	9.59438	0.983889	4.22866	5.14923	0.543714	8.6227	9.538	4.53685	4.28006	1.53001	3.69701	1.25656	5.49733	5.77752	6.67793	7.0055	7.28916	7.21376	9.21885	3.2842	4.67833	7.31923	5.46365	5.22068	4.15683	3.01608
C.cajan_08317	Uncharacterized protein	1	1	4.29001	1.61208	4.31928	1	2.31377	1	1	4.461	6.05309	1	9.94231	4.57309	5.08497	1	1	0.707693	7.54979	8.21186	6.17811	5.47397	2.65291	1	10.3663	3.96203	2.19852	1	1	1
C.cajan_08471	Thylakoid lumenal 17.9 kDa protein, chloroplastic	-0.495199	1	2.39211	-0.477836	7.337	0.0984735	4.31654	-0.377563	1	6.98079	6.59687	4.03204	3.20002	-0.32193	1.39589	-1.81171	-0.0681203	4.15354	4.12106	4.06403	3.88559	3.57113	5.26078	-0.182662	1.12813	3.08232	4.6292	2.55392	4.10221	-0.719162
C.cajan_08584	Uncharacterized protein	1	1	-0.465265	1	1	1	1	1	1	4.53899	11.9823	8.06943	12.1599	12.3634	10.9347	7.57456	0.898649	4.08782	12.0238	11.2587	10.682	11.2855	10.8034	4.19536	11.5177	10.9246	2.10637	6.60749	1	1
C.cajan_08639	Zinc finger protein CONSTANS-LIKE 16	1	1	-0.68074	1	6.893	1	3.30409	-3.61269	1	6.98613	7.84307	0.48979	0.452174	-2.93729	-0.095825	-4.03744	1	3.22647	3.29802	2.17968	3.86511	3.04521	5.49726	-4.52805	1	3.88528	4.15482	2.03768	-0.350815	1
C.cajan_08748	Uncharacterized protein	-1.85319	1.76786	3.02268	-2.32742	4.88293	4.32531	1.74563	-0.428288	2.65006	3.34585	3.93001	1.37051	4.48826	5.2682	4.77816	3.91105	-0.455873	2.64228	6.20753	4.34566	6.4775	5.02834	3.60594	0.662206	4.92269	4.84674	1.36678	-0.198764	-0.66963	1
C.cajan_08753	Salicylate carboxymethyltransferase (EC 2.1.1.274) (S-adenosyl-L-methionine:salicylate acid carboxylmethyltransferase) (CbSAMT) (Salicylate O-methyltransferase)	-2.94835	2.04157	1.90933	-2.89485	4.00998	1.89597	2.51646	-1.13717	1.82075	3.74172	3.65562	3.98778	4.92693	4.5752	5.87741	3.46435	-0.366989	5.12563	3.70594	3.4197	4.61754	5.10701	2.52549	2.95694	5.5797	5.27593	5.53751	1.55291	3.46398	0.499813
C.cajan_08850	Thebaine 6-O-demethylase (EC 1.14.11.31)	6.26126	0.374377	2.0244	2.31651	3.69182	-1.71302	0.961364	0.474545	-0.666562	1.96081	3.92339	6.42244	6.04805	4.20467	5.69737	-2.29935	-1.27197	4.2996	2.46585	3.07135	3.33467	5.33822	6.80178	1.06084	5.48978	4.63136	0.839871	6.87673	3.27885	8.13675
C.cajan_08857	Thioredoxin M-type, chloroplastic (Trx-M)	1	1	-0.704293	-2.79894	8.58081	1	3.17978	-2.91241	-2.26178	8.12107	8.30593	3.29281	0.942841	1.43805	1.15844	-1.6325	1	2.989	3.23642	2.18459	3.76489	3.40097	6.75207	-2.09087	-0.568317	3.58549	3.78436	-1.1892	0.294288	-2.42384
C.cajan_08952	NAD(P)H-quinone oxidoreductase subunit M, chloroplastic (EC 1.6.5.-) (NAD(P)H dehydrogenase I subunit M) (NDH-1 subunit M) (NDH-M)	-0.89746	-1.40087	2.41289	-1.12517	7.94442	-0.320619	2.92478	1	-2.53107	7.13962	7.25595	3.21724	4.77102	3.43257	4.57027	-2.05087	1	3.33128	3.88656	4.55077	5.17451	6.46673	8.72304	-2.22913	4.01222	6.24252	3.9626	3.78483	1.92676	2.61472
C.cajan_08998	Zinc-finger homeodomain protein 2 (AtZHD2) (Homeobox protein 22) (AtHB-22) (Protein MATERNAL EFFECT EMBRYO ARREST 68)	6.55212	2.45901	6.50502	5.21053	5.28181	1	6.74921	-3.7813	-2.73389	5.17873	4.87042	4.16694	4.3202	1.64649	3.21944	-2.80955	1	3.27091	3.54192	2.69181	3.8096	4.02993	5.35021	-1.76963	2.79978	3.79399	7.14424	6.87716	3.93993	7.3724
C.cajan_09020	Uncharacterized protein	1.92386	0.948848	3.74686	0.645056	6.36233	-0.745599	2.57566	0.975975	1.36831	4.92484	4.94157	1.98557	3.9108	1.72823	2.66942	0.300803	-0.822266	2.27559	3.41212	3.22404	3.55686	3.87607	5.57153	1.8435	4.1143	3.48471	4.52869	2.58335	2.67428	1.73674
C.cajan_09169	Uncharacterized protein	3.42661	-1.02991	0.905821	-0.0547804	6.22565	0.988281	3.16308	1.92771	2.41884	5.32323	5.34659	2.77811	3.58428	4.3888	4.86388	3.76542	2.64255	2.53456	4.58666	3.94557	4.56075	4.53679	6.40463	1.55529	2.74835	3.82743	4.02738	2.67583	2.06276	2.77132
C.cajan_09467	Magnesium-chelatase subunit ChlH, chloroplastic (Mg-chelatase subunit H) (EC 6.6.1.1) (ABA-binding protein) (Mg-protoporphyrin IX chelatase subunit ChlH) (Protein CONDITIONAL CHLORINA) (Protein GENOMES UNCOUPLED 5) (Protein RAPID TRANSPIRATION IN DETACHED LEAVES 1)	3.92549	3.2514	5.45377	0.290271	7.87735	2.05403	5.51132	0.452269	-0.746674	8.66447	6.76973	4.95416	4.21901	4.38269	4.66297	0.729479	-1.13494	6.18692	5.80719	5.87373	5.4997	5.09571	6.57957	-1.71476	4.45721	5.36038	6.28336	4.86227	5.98456	4.42868
C.cajan_09574	Thioredoxin-like 3-1, chloroplastic (Thioredoxin WCRKC-1)	5.17722	0.412987	2.48975	-1.47777	5.57869	0.345249	4.61193	2.26764	2.02159	6.74295	6.75704	4.33138	4.6904	5.01081	3.31552	2.35683	0.791456	4.90131	2.53081	2.90982	2.33225	2.58646	5.33172	-0.432166	2.30655	1.96879	2.09205	2.05359	1.6475	0.0795658
C.cajan_09619	Uncharacterized protein	3.45493	1.65063	4.65533	2.80032	7.94324	-1.65495	5.73062	0.708125	0.217479	7.39119	7.78539	4.94647	5.11527	3.17942	4.15467	-0.568007	-0.200986	5.98783	5.56243	6.14812	6.36987	6.36153	8.03897	0.924222	3.91	5.69727	5.33139	5.73042	5.32925	5.67572
C.cajan_09783	Probable protein phosphatase 2C 38 (AtPP2C38) (EC 3.1.3.16)	2.15018	1.84719	2.19573	3.68913	4.11129	1	0.60484	1.61048	0.492243	2.92129	4.32815	3.78981	7.55647	7.38056	7.50646	1.64107	1.39903	2.85016	3.43075	2.7943	5.58621	5.24683	4.45266	-0.391929	8.61826	7.27002	2.82393	2.48738	1.06575	1.67295
C.cajan_09790	Thioredoxin-like protein AAED1, chloroplastic (AhpC/TSA antioxidant enzyme domain-containing protein 1)	2.15898	2.70323	2.2286	2.55331	7.60013	1.53329	2.71935	2.34214	2.08518	5.39024	5.92877	2.77526	3.9671	2.88013	3.156	1.60764	1.81961	3.11353	5.46638	5.61095	6.26103	5.98173	7.43424	2.09358	6.38948	5.64508	4.20884	4.28256	2.4941	3.29225
C.cajan_09832	Aquaporin PIP2-1 (Plasma membrane intrinsic protein 2-1) (AtPIP2;1) (Plasma membrane intrinsic protein 2a) (PIP2a) [Cleaved into: Aquaporin PIP2-1, N-terminally processed]	4.5177	2.07858	3.95741	3.55169	8.67114	3.97496	5.38916	3.24366	4.95229	8.74043	6.99103	6.56506	6.6141	3.4198	3.3354	-0.132037	-0.435148	5.1711	4.60179	3.94564	2.15047	-0.0734039	3.04014	-1.46968	2.16967	1.93313	2.19757	4.11661	6.26822	5.49599
C.cajan_10056	Uncharacterized protein	1.09816	1.09793	1.94244	-0.418207	5.72552	0.874537	4.12245	0.918547	2.1275	4.99865	5.02636	3.16192	2.52506	3.35085	3.31139	3.57196	0.351798	2.81683	4.48982	4.367	5.02878	4.76491	6.18996	4.39059	-0.581462	3.72416	5.0165	1.19732	2.23733	-0.526533
C.cajan_10079	Uncharacterized protein	0.572337	2.84445	2.10163	0.161023	7.46758	2.56127	3.45406	1	0.706394	5.26888	4.53917	2.4081	5.88462	5.6048	4.61247	1	0.0480687	1.36837	5.44489	3.87894	5.7427	5.75439	6.77583	1	6.64399	4.86425	5.39462	3.63391	2.60246	3.32698
C.cajan_10145	Bifunctional epoxide hydrolase 2 [Includes: Cytosolic epoxide hydrolase 2 (CEH) (EC 3.3.2.10) (Epoxide hydratase) (Soluble epoxide hydrolase) (SEH); Lipid-phosphate phosphatase (EC 3.1.3.76)]	4.56532	3.16091	5.39999	2.80582	6.691	2.51492	5.76824	2.91755	2.59941	6.77096	4.99424	6.41531	7.4036	7.30194	5.41172	2.44569	1.43587	4.83446	4.55902	3.22363	1.64596	2.85948	2.78833	0.312816	5.82382	4.96929	4.93981	4.25437	4.46128	4.36521
C.cajan_10260	NHL repeat-containing protein 2	3.01786	-0.191032	1.4026	0.750152	5.87495	1.3226	2.31122	1.66894	-0.552814	5.22509	5.30695	2.34521	1.52912	1.81153	1.46349	-0.529781	-1.23457	3.67264	3.37166	3.83907	5.27157	4.68749	6.78174	1.08114	3.16911	5.08673	4.16263	3.46239	2.37805	2.84746
C.cajan_10275	PsbP domain-containing protein 1, chloroplastic (OEC23-like protein 3) (PsbP-related thylakoid lumenal protein 1)	3.43086	3.05597	3.76361	3.75421	7.4451	2.9264	4.244	2.35279	3.05217	6.73727	6.12383	4.10476	4.79372	4.0129	4.14321	1.77192	2.7054	4.04682	4.14843	3.75117	4.04758	4.01158	5.92157	1.70657	5.57896	4.2958	4.24712	2.82236	3.71565	2.88095
C.cajan_10277	Chloroplast stem-loop binding protein of 41 kDa b, chloroplastic (CSP41-b) (Heteroglycan-interacting protein 1.3) (Protein CHLOROPLAST RNA BINDING) (Protein Gb5f)	3.50844	2.49574	5.1368	1.87111	11.5451	0.421479	5.95362	0.838847	0.569792	10.8119	9.98991	5.50981	7.27699	6.3541	6.59134	-0.835108	-0.410334	6.50904	7.08124	7.55013	7.71928	7.58261	10.4946	-2.3001	8.59584	8.03908	6.20795	5.32444	4.72486	4.5938
C.cajan_10347	Uncharacterized protein	3.26825	2.09778	4.28068	0.229453	7.93697	1.15559	5.52732	0.937367	-0.260731	7.40585	7.54083	5.06982	4.58768	3.00163	4.51242	1.70007	1.14502	5.54146	5.91352	5.66259	6.28642	5.95152	7.66679	-0.459437	2.60417	5.39881	5.6094	4.00737	4.73861	2.07569
C.cajan_10542	Uncharacterized protein	2.73195	1.42387	4.59624	4.02864	4.73114	1.43079	5.57769	-0.26076	3.08698	6.55774	5.99927	5.62758	3.96854	3.07074	3.86142	1.98696	1	2.68358	5.77103	3.53585	5.21936	4.6984	5.27673	1	1.10922	4.46964	6.42504	3.80529	3.41861	4.00494
C.cajan_10583	Probable indole-3-pyruvate monooxygenase YUCCA10 (EC 1.14.13.168) (Flavin-containing monooxygenase YUCCA10)	1.32635	2.64423	3.86381	1.04914	6.31516	1.78174	5.08776	2.39903	1.87781	5.90187	5.96947	4.87323	6.64992	5.01309	5.96622	2.11529	3.12633	4.52403	5.23894	4.87451	5.62999	6.757	8.00547	1.11439	6.70833	6.09524	4.74202	5.32562	4.38294	5.01749
C.cajan_10586	Probable indole-3-pyruvate monooxygenase YUCCA10 (EC 1.14.13.168) (Flavin-containing monooxygenase YUCCA10)	1	0.639584	4.20336	-1.5145	4.01518	-2.03352	5.35518	1.22579	0.811529	5.78017	5.69558	3.53526	3.26864	-0.937439	5.83621	3.38106	1.26423	3.27152	3.44524	3.50935	2.48397	4.79191	4.10031	2.27254	-0.482809	3.40227	5.28315	2.36829	-1.47088	-2.89968
C.cajan_10792	Rubredoxin (Rd)	6.60163	2.46946	4.76453	2.59189	8.17514	0.790121	5.71525	4.34358	3.25859	7.64926	7.0954	3.93022	5.03745	3.40159	4.8613	2.5616	3.47015	3.99447	5.45984	5.56828	5.22554	4.94528	6.82212	0.714206	3.40847	4.88467	5.61484	4.31936	3.70743	3.69276
C.cajan_10812	GDSL esterase/lipase At5g33370 (EC 3.1.1.-) (Extracellular lipase At5g33370)	2.38056	2.62986	5.29131	-2.70363	8.33997	1	6.70976	-0.373378	-3.2392	9.62694	9.27839	7.54898	4.27483	7.94352	5.60122	-2.02567	-3.40108	7.28691	6.84633	-2.35559	4.67299	0.564671	1	-3.39266	-0.407163	2.254	7.86812	-2.66388	-0.228664	1
C.cajan_10877	Heme-binding-like protein At3g10130, chloroplastic	2.72776	2.3928	3.3044	2.38614	6.85091	1.4149	3.40655	2.02828	1.92597	5.87701	5.45187	3.89364	5.24994	4.25869	4.46207	2.29894	1.67886	4.14925	4.41801	4.97231	4.8751	4.92901	6.49339	3.758	6.73765	5.10272	3.91001	3.57134	3.02756	3.78572
C.cajan_10883	Vestitone reductase (EC 1.1.1.348)	5.66224	0.876401	0.20389	1	3.85254	0.41083	3.09456	3.32829	1.11377	4.95097	7.34209	3.57656	3.44403	1.78857	2.24726	3.28583	2.47043	5.93237	4.15927	4.82033	4.39941	4.74158	4.98252	2.57979	-0.010909	5.00525	3.37916	4.49124	3.14908	3.49379
C.cajan_10962	Two-component response regulator-like APRR5 (Pseudo-response regulator 5)	4.12639	2.73624	3.49941	3.932	5.30301	-0.139012	4.81164	0.731062	0.96172	5.62097	6.13383	4.38569	5.0385	4.85524	4.61439	3.73512	2.75213	4.64628	5.3449	6.08289	5.77655	5.76362	5.99648	4.37264	6.25118	5.01054	4.19303	4.66856	3.22266	4.23352
C.cajan_10968	Protein CURVATURE THYLAKOID 1B, chloroplastic (Photosystem I protein P) (Thylakoid membrane phosphoprotein 14 kDa)	1	1	-0.614989	1	10.7727	0.965079	5.35392	-1.50968	1	10.698	10.6844	5.56076	3.98183	-0.562623	2.49191	-1.02508	-1.88074	6.93311	6.0894	6.66491	5.6708	6.3553	9.54368	1	0.974206	6.61021	4.70834	3.62765	3.40392	-1.06292
C.cajan_08251	Spermidine hydroxycinnamoyl transferase (EC 2.3.1.-) (BAHD-like hydroxycinnamoyl transferase)	1.02051	-0.0712969	2.70324	2.61214	4.00142	0.313048	3.04104	-0.683048	-1.23046	3.07794	6.82671	4.79228	4.31565	4.90567	4.71964	-4.86681	-0.412543	3.65773	5.27206	3.18877	5.646	4.59708	6.08284	-3.58657	5.43593	4.45083	4.02662	1.06568	2.6781	-2.92634
C.cajan_08284	Uncharacterized protein sll1770	3.232	3.72264	3.6841	2.76474	7.70441	3.4357	4.43052	2.68252	2.65715	6.78078	6.52535	4.61783	4.56467	4.5022	4.36935	3.15397	3.06356	4.92486	5.87672	6.04205	6.66524	6.39219	7.69137	3.28447	6.81255	6.2202	5.19352	5.07741	4.46076	4.59709
C.cajan_08285	Uncharacterized protein sll1770	3.66626	3.39985	3.20115	3.08454	6.7265	3.94302	4.12234	2.98813	2.6004	6.51003	6.3994	4.43087	4.39362	4.03247	2.90761	3.16476	2.98373	4.96107	4.57077	5.98126	6.81399	6.47961	7.83069	3.58693	7.00476	6.36505	5.14658	4.91008	4.33069	3.78972
C.cajan_08589	Elongation factor Tu, chloroplastic (EF-Tu)	5.1277	3.1505	4.374	3.20094	9.76398	2.09973	5.32813	2.2005	3.02178	8.20945	7.93383	4.86311	5.26563	4.35085	5.05036	3.08424	2.9645	4.16549	6.371	6.81015	7.87264	8.0976	10.4748	2.95418	7.73442	7.76017	6.83833	6.15675	4.47617	4.6519
C.cajan_08683	Flavonoid 3'-monooxygenase (EC 1.14.13.21) (Cytochrome P450 75B2) (Flavonoid 3'-hydroxylase)	0.678802	5.35631	3.47376	2.46851	4.5407	1.73923	4.79389	1	1.91456	3.65366	3.60433	6.43009	4.46033	4.02552	2.628	0.695076	-2.69543	7.03556	5.49489	3.05153	5.94758	4.54417	4.79461	3.95377	4.10357	3.99973	6.95169	3.96153	8.39021	1.61549
C.cajan_08739	Agamous-like MADS-box protein AGL8 (Floral homeotic protein AGL8) (Transcription factor FRUITFULL)	1	1	6.0875	1	4.64463	1	7.12262	1	1	5.08385	3.7724	7.5325	8.90017	4.81574	4.52226	1	1	5.04192	1.90699	1	1.32711	1.34658	1.42027	0.887658	8.30359	7.8799	5.59563	1	1	1
C.cajan_08743	Agamous-like MADS-box protein AGL3	1	1	3.44176	0.944116	3.18831	1	5.19202	1	1	3.87129	3.41195	6.66438	7.34108	7.14797	7.23621	1	1	5.81659	1	2.26669	1.08864	1.66806	1	1	4.79315	5.81897	4.35757	3.37355	3.62313	2.72498
C.cajan_08873	PsbP domain-containing protein 4, chloroplastic (OEC23-like protein 5)	1.26564	-0.402258	1.92354	1.43621	8.20204	0.821261	2.76222	0.731079	1	6.35771	5.27327	2.53252	4.68596	3.06083	3.23584	-0.245489	-0.870501	3.09546	5.82515	5.64209	6.26518	6.22699	7.57134	1.0436	7.71958	5.67803	5.50128	6.68987	2.77142	8.63975
C.cajan_09143	14 kDa proline-rich protein DC2.15	0.908421	-1.58214	-2.00335	1	11.5896	1	6.06163	-1.74778	1	10.5079	8.67019	6.66924	1.9304	-0.182858	-2.02349	1	1	6.02613	3.05323	1	2.41285	1	3.08373	1	-2.39624	4.14392	5.73481	6.03657	3.47034	5.78665
C.cajan_09259	3-ketoacyl-CoA synthase 10 (KCS-10) (EC 2.3.1.199) (Protein FIDDLEHEAD) (Very long-chain fatty acid condensing enzyme 10) (VLCFA condensing enzyme 10)	4.93225	3.82802	8.17424	6.01794	7.41746	-1.39851	9.42507	-0.396658	-1.89095	9.58645	8.09254	8.05948	7.11789	5.25732	5.66486	-0.247284	-3.92124	6.72201	6.47253	6.35011	6.39231	5.89784	5.87991	-2.40279	3.37987	7.03539	8.84605	4.17301	5.07075	3.21129
C.cajan_09519	Transcription factor bHLH48 (Basic helix-loop-helix protein 48) (AtbHLH48) (bHLH 48) (Transcription factor EN 97) (bHLH transcription factor bHLH048)	4.68793	2.21607	3.08275	2.92453	4.53572	-0.497887	4.19222	2.05651	1.10354	4.44834	4.40945	4.63317	5.33416	5.8376	5.15392	0.195486	2.49464	3.75955	2.45357	1.26177	2.98455	2.87816	4.25484	-0.923444	5.16309	5.06863	3.9942	2.64391	3.53701	2.00091
C.cajan_09541	Rhodanese-like domain-containing protein 9, chloroplastic (Sulfurtransferase 9) (AtStr9)	1.00508	0.638676	4.96625	-3.04936	8.68973	0.214461	5.22828	-0.110319	-3.4525	8.81662	7.61275	4.80689	3.88471	3.88233	4.32002	0.579952	-0.0592018	5.81987	5.12269	3.74948	4.49584	3.23075	5.20919	-2.98582	1.73847	4.56715	5.73405	2.88146	4.77771	1.52141
C.cajan_09644	Uncharacterized protein	1.37217	0.876817	2.97605	1	6.45636	1.01138	4.13098	2.65961	1	6.10595	6.12202	4.14506	2.60325	1.5312	3.97871	1.92904	2.80736	5.03971	4.68575	3.6944	3.629	3.3015	3.76538	-0.377799	-0.662787	3.74651	3.46586	2.11245	3.46375	0.242389
C.cajan_09731	Putative uncharacterized protein	-1.30488	4.96669	11.4466	8.28575	10.6444	-0.592665	12.5421	1.23957	1	12.1568	3.37593	8.46606	8.59654	1.41059	6.37216	1	-1.3057	6.7912	7.08714	1.68799	1.33696	1	-1.3717	0.220974	-1.01709	5.02569	12.2939	3.07199	3.49522	2.92183
C.cajan_09788	WRKY transcription factor 44 (Protein TRANSPARENT TESTA GLABRA 2) (WRKY DNA-binding protein 44)	-2.08903	-1.03091	2.33826	1.23892	2.73597	-0.659622	3.43998	-1.69714	1	4.53709	5.84457	5.60536	6.22258	4.09177	3.25345	-0.321539	-1.21934	5.65758	4.41437	4.70952	5.63388	5.57189	6.243	-2.4874	7.45634	4.72763	4.03782	3.61778	6.16125	2.43009
C.cajan_09791	Pentatricopeptide repeat-containing protein At5g02830, chloroplastic	1.58255	0.916431	2.09249	1.17046	5.99984	0.126061	3.05363	1.44738	0.263888	6.25604	5.75166	2.76192	2.26728	3.91491	1.7032	0.206156	0.722221	3.69655	1.49338	2.56699	2.69152	2.45248	4.77044	-1.07758	2.47176	2.4521	2.70404	1.41815	2.44364	0.336832
C.cajan_09792	Uncharacterized protein	2.09792	-0.904829	3.54662	1.41681	7.4359	1	4.56707	-2.23813	-1.32165	6.19319	6.11696	4.00369	4.70868	5.50407	4.32588	1.22887	1	3.30883	5.27666	5.27947	5.00655	4.72638	6.10462	1.68954	5.47611	4.12935	6.12707	5.25012	3.19622	7.15449
C.cajan_09812	Uncharacterized protein	-1.42323	2.2897	3.80588	0.620295	5.22957	1.86203	2.10914	1	2.57155	3.18756	2.78989	3.48267	3.86927	3.31444	2.60718	-0.458699	1	3.57225	4.44778	5.4182	4.27463	4.34776	5.42189	-0.921816	5.05107	4.53272	2.85852	3.25856	5.6504	2.73512
C.cajan_09831	Probable aquaporin PIP2-2 (OsPIP2;2) (Plasma membrane intrinsic protein 2-2)	4.23774	3.36052	4.0832	3.75373	8.84896	4.14639	6.01959	3.09017	4.07494	8.46952	8.23958	8.30219	6.42442	4.33505	4.32732	1.25793	2.85901	6.22403	4.93039	3.4017	5.05213	4.60529	5.90113	0.278163	5.84521	5.90657	6.40947	6.84673	6.58385	5.91976
C.cajan_09833	Uncharacterized protein	1	1	1	1	1	1	1	1.75173	1	1	10.0592	7.86966	9.77556	12.6675	11.2966	1	1.72303	1.54538	7.07986	5.74648	3.73741	5.1775	6.53787	1	5.26809	5.98562	2.39076	1	1	1
C.cajan_09975	Probable transporter MCH1	-1.13061	-3.7085	3.66868	-2.35093	4.69725	-1.23841	2.70894	1	-0.408684	3.88152	3.61822	0.79313	4.19407	2.02817	4.6521	2.43672	-2.72944	1.19625	5.98035	6.15868	8.39918	8.21986	6.65777	-0.575762	4.31904	4.02153	4.3427	2.67446	0.00649193	3.34596
C.cajan_10184	Probable linoleate 9S-lipoxygenase 5 (EC 1.13.11.58) (Leaf lipoxygenase)	2.26861	1.03202	3.78735	-4.1989	4.38959	-1.99575	3.78353	-0.432577	0.405241	5.15929	4.96792	4.18117	8.27685	8.68083	5.48127	1.59211	2.44415	6.20007	2.72336	2.71704	1.76005	2.21777	1.8544	2.33009	8.45194	8.25476	4.127	3.25052	7.20467	1.10098
C.cajan_10191	DnaJ homolog subfamily B member 6	3.31806	2.20841	2.67688	3.06581	6.65987	1.23399	3.28399	2.74022	1.69509	5.42025	5.78136	3.78883	3.90128	3.00846	3.89323	2.5916	2.56017	4.69151	6.01087	6.04603	6.68281	5.7935	7.26864	3.08531	5.39979	5.41726	4.22857	4.34149	4.18106	3.54967
C.cajan_10345	Photosystem II 5 kDa protein, chloroplastic (PSII-T) (Light-regulated unknown 11 kDa protein)	3.32083	2.81598	3.79125	2.76402	8.06472	3.16373	4.83182	3.19186	4.18092	11.169	8.33276	4.40614	4.44863	4.25295	4.80585	3.22804	3.61397	5.26758	5.9243	4.23156	4.7238	3.92588	5.02993	3.51835	3.12428	4.33542	4.82883	1.58785	2.44157	1.09482
C.cajan_10421	Probable esterase D14L (Protein DWARF-14-like) (Protein D14-like)	6.73555	4.45927	0.77868	0.528171	3.81563	-0.446606	2.81889	-0.867042	2.72074	3.76184	5.88651	1.83216	7.26205	7.07707	4.90827	2.84721	-0.36976	-0.784398	4.58652	4.01653	5.16705	5.19601	5.67388	4.87772	8.21628	5.4162	3.82185	0.55507	-0.357775	-1.13984
C.cajan_10648	Protein NRT1/ PTR FAMILY 4.6 (AtNPF4.6) (Nitrate transporter 1.2) (Nitrate transporter NTL1) (Protein ABA-IMPORTING TRANSPORTER 1)	-0.626723	4.55256	5.97009	3.85345	5.7805	3.82681	4.42312	-0.217147	3.87858	4.08219	5.59919	5.45133	5.91827	6.35634	6.42719	5.25416	-0.584903	6.14968	7.14078	6.47581	6.35656	5.13478	1.99505	0.943374	4.81299	5.90279	3.61399	2.85923	5.83876	0.218496
C.cajan_10666	Mannan endo-1,4-beta-mannosidase 1 (EC 3.2.1.78) (Beta-mannanase 1) (Endo-beta-1,4-mannanase 1) (LeMAN1)	1.80862	2.57385	-0.41199	1	3.02859	0.342794	-2.8301	-3.15512	1	1	8.28534	2.58064	8.74674	7.2631	8.07748	-1.72995	-4.31778	3.29708	2.42294	3.90589	3.4642	6.48115	3.01302	-1.31205	7.85139	10.4792	1.54097	7.45141	-2.07564	5.03954
C.cajan_10674	Uncharacterized protein	1.99953	2.25487	3.15502	-2.36606	4.84533	-0.234783	1.9737	2.66884	4.60237	2.22977	4.1756	2.74449	3.87601	2.78723	4.61774	4.16182	0.274065	2.28321	6.1026	5.61426	6.5497	6.08534	5.87246	5.1034	5.12686	4.86426	5.33976	2.56522	3.77029	-1.05916
C.cajan_10675	Transcription factor MYB86 (Myb homolog 4) (AtMyb4) (Myb-related protein 86) (AtMYB86)	-0.179399	1.99606	3.58797	-1.90699	4.72654	1.42543	3.76865	2.26199	2.70113	5.59432	5.3349	3.18239	1.58784	3.42571	3.82894	2.18364	0.239484	2.86975	5.72513	5.57938	4.88092	4.36646	2.81602	-0.629996	-0.995089	4.28817	5.25438	2.83929	2.29199	1.37903
C.cajan_10704	Uncharacterized protein	-1.70727	2.13325	1.7369	1.03048	3.23393	1.30979	2.14658	1.59699	-0.318265	3.68607	4.97379	3.56922	3.19553	2.39597	3.7874	-0.629572	-0.213266	4.31816	2.64731	3.75633	5.15161	5.26293	6.4348	0.233716	4.30123	3.63106	3.59372	2.21887	4.68224	1.44595
C.cajan_10724	Acyltransferase-like protein At1g54570, chloroplastic (EC 2.3.1.-)	2.4176	1.60336	2.91376	0.262241	6.80696	1.1969	3.83552	1.19948	0.42576	5.94823	6.09441	4.15147	7.53091	7.02982	6.45036	0.875591	1.3137	3.13011	4.52393	4.91295	5.42087	6.64309	7.58021	3.14053	9.3658	6.66105	4.6471	3.66967	2.87787	4.03689
C.cajan_10772	Rosmarinate synthase (MoRAS) (EC 2.3.1.140) (Hydroxycinnamoyl-CoA:hydroxyphenyllactate hydroxycinnamoyltransferase)	4.38557	2.08534	5.86228	4.79547	6.49153	-0.491689	6.61803	-1.04764	0.0173233	6.72197	3.03039	4.91181	3.74601	4.51177	4.08324	1	-3.59654	5.29981	3.65124	0.619864	4.45375	2.95847	1.54218	-4.08965	-0.354036	4.23613	6.59935	2.91914	2.9427	0.187134
C.cajan_10822	Violaxanthin de-epoxidase, chloroplastic (AtVxDE) (EC 1.10.99.3) (Protein NON-PHOTOCHEMICAL QUENCHING 1)	2.24226	2.04366	3.43687	1.45823	6.51213	0.707039	3.90812	1.38885	1.91491	5.94402	5.74658	3.36007	3.04199	1.57305	2.40302	1.35083	-0.304159	3.79589	3.26751	3.27947	4.44308	4.30226	5.88209	1.55988	1.97491	3.54451	4.18484	3.26371	3.54915	0.866631
C.cajan_10931	Putative uncharacterized protein	-0.941878	-0.27342	4.15529	-1.55892	9.22747	-0.368512	5.84573	-3.09807	1	8.46857	6.97563	5.35161	4.01067	2.64833	4.12776	-1.32039	-1.70485	5.69572	4.89174	5.0541	4.3431	3.95125	5.5886	1	3.07004	4.47556	5.57296	2.76593	5.15884	0.762187
C.cajan_20903	Cryptochrome DASH, chloroplastic/mitochondrial (Cryptochrome-3)	-0.929811	1.51133	1.52025	0.0707877	6.60978	0.552574	2.19551	0.775539	0.759079	5.64151	5.49314	2.44323	1.83297	1.03132	1.07968	1.12189	0.713898	3.29052	2.35666	3.14967	3.1402	2.91997	5.69829	-0.707456	2.15409	2.17786	2.71747	-0.0596648	1.07411	-3.53018
C.cajan_20945	Uncharacterized protein	1.49799	2.66737	4.71069	1.40637	7.95673	2.65194	5.61071	3.2109	3.09245	7.00954	6.44377	5.24142	4.37699	3.01319	5.70007	3.83814	2.97124	5.48819	5.17722	5.9895	5.5137	5.40638	6.5846	3.77184	3.58976	6.27485	5.5431	4.1018	3.38434	2.54276
C.cajan_21103	RNA polymerase sigma factor sigA (Sigma factor A) (Sigma-A) (RNA polymerase sigma factor sig1) (Atsig1) (Sigma factor 1) (RNA polymerase sigma factor sig2) (Atsig2) (Sigma factor 2) (RNA polymerase sigma factor sigB) (Sigma factor B) (Sigma-B)	3.55507	1.8683	3.18791	0.628391	5.91968	3.11066	3.36551	2.17846	1.26919	5.85455	6.90171	3.73404	4.44926	4.21279	3.33683	2.3203	1.94793	4.49053	3.88032	5.06361	5.62384	5.39677	7.11149	0.633385	4.71876	4.9172	3.86866	3.25722	3.22472	2.22531
C.cajan_21139	Licodione synthase (EC 1.14.13.87) ((2S)-flavanone 2-hydroxylase) (CYP GE-5) (Cytochrome P450 93B1) (Flavone synthase II)	1.47613	4.26507	6.5853	2.93637	7.77971	-3.44716	7.41559	-3.92581	-0.334223	7.56444	5.64107	5.24027	4.16984	3.65853	5.50622	-4.15216	1	5.58087	6.94603	5.06209	7.28657	6.28305	5.8278	-3.36233	1.17425	5.41874	7.72723	3.48063	1.36647	1.29935
C.cajan_21238	Linoleate 13S-lipoxygenase 2-1, chloroplastic (EC 1.13.11.12) (Lipoxygenase 2-1)	5.18418	-1.75739	3.16593	-1.90897	6.66474	1	6.41245	3.32158	1	6.83308	7.01053	5.92839	4.38139	2.55786	3.19454	-1.77937	3.60481	6.12944	3.6547	2.02872	4.56039	4.43543	7.30108	-2.90273	5.32919	6.1504	6.43772	3.38315	5.03567	-1.5269
C.cajan_21268	Fructose-bisphosphate aldolase 1, chloroplastic (EC 4.1.2.13) (Fragment)	2.67722	3.43741	6.493	1.02411	12.8651	2.9524	7.335	0.424374	1.55985	11.3795	10.9443	6.37207	5.10151	2.59768	4.26487	1.88545	0.0243622	7.63616	10.1977	10.7009	11.0799	10.7161	12.3802	1.52662	5.41627	9.68028	9.5429	8.40846	7.16558	5.61769
C.cajan_21270	Polyol transporter 5 (Protein POLYOL TRANSPORTER 5) (AtPLT5) (Sugar-proton symporter PLT5)	3.40443	1.83827	4.20742	1.17795	5.30039	1.41308	4.02398	1.66028	0.846313	3.36069	4.34096	3.53939	4.85172	4.18393	4.92058	1.46882	0.458224	3.37393	4.6453	3.78079	4.63021	3.86438	3.27941	0.14556	3.68655	5.09647	5.04655	3.62793	2.96829	3.08767
C.cajan_21283	Auxin-induced protein 6B	1	1	4.05476	1	5.66435	1	0.481351	1	1	5.72138	6.39039	5.65699	7.60776	6.46649	6.83635	1	1	5.06273	4.81026	3.30519	5.92609	4.79731	3.03381	1	7.46654	5.26358	3.88073	3.94276	0.0199296	1.67662
C.cajan_21356	Uncharacterized protein	3.31926	0.575777	3.32207	3.4176	8.13555	1.45821	4.12724	0.127475	1.04307	7.11154	8.31793	5.44366	6.39327	5.65063	5.86996	2.54992	3.77499	5.19623	6.19755	6.37451	7.19325	7.36424	8.62396	3.61443	7.92568	7.18647	5.74831	5.8331	4.31963	5.7818
C.cajan_21567	Uncharacterized protein	1.28042	1.43501	8.30615	2.69867	6.64186	1.66655	8.57025	1	-0.149039	8.84685	7.68164	6.58964	6.13895	1	3.22243	1	1	2.9839	4.92731	3.67188	3.83046	3.27589	5.23449	1	-0.0613408	3.78976	9.11054	0.669435	1.7602	1
C.cajan_21601	Zinc finger protein ZAT5	0.900227	2.22923	2.02844	-1.27555	5.36306	3.76297	2.96652	3.27848	2.84916	3.21315	3.76216	3.38442	3.15823	3.33425	6.40675	2.44649	2.16171	1.45474	4.40679	2.74684	4.75292	5.4171	5.04431	-2.33278	2.57245	4.67673	3.33473	3.73511	1.18631	3.04257
C.cajan_21645	Probable phosphoglycerate mutase GpmB (EC 5.4.2.-) (PGAM) (Phosphoglyceromutase)	3.13666	1.72552	2.97502	3.04249	5.73509	1.941	3.28712	1.70582	1.46565	5.31758	5.53005	3.36711	2.90682	2.5868	2.61528	1.67643	2.14804	4.02857	3.23626	3.65957	4.43708	3.72754	5.67763	0.939287	3.62338	3.36803	3.15108	2.96205	2.60885	2.72844
C.cajan_21685	Secoisolariciresinol dehydrogenase (EC 1.1.1.331) (Fragment)	2.36674	1	4.98149	1	9.62847	1.18583	8.21772	1	1	8.22579	5.25368	8.9443	10.6987	8.85711	7.74726	1	1	6.37285	8.08018	6.66129	1	1	-1.24057	1	1	1	1	-4.6528	4.51986	1.54579
C.cajan_21758	21 kDa protein (1.2 protein)	3.28527	6.78102	3.76253	1	7.84793	3.14891	6.47595	1.97204	1.86239	8.46072	11.1547	5.31436	8.82908	7.76599	8.51924	4.50864	2.27601	4.41779	7.52951	8.31092	4.90208	5.93006	4.95918	-0.783355	8.9075	9.1846	7.20307	6.67172	0.478765	1
C.cajan_22076	Uncharacterized protein	2.47215	4.68017	9.29774	-1.3119	10.3523	0.989212	9.60464	1.44831	-3.07668	11.5978	13.8649	9.81869	9.56781	12.0129	9.43439	0.821743	0.817353	9.01075	12.0567	5.05738	11.1032	4.91143	2.28256	0.656625	4.16438	8.81674	12.2135	4.12812	4.93051	2.02568
C.cajan_22082	Uncharacterized protein	0.796706	2.82405	9.92334	1	9.71919	1	9.49185	0.661813	-1.28102	11.4448	7.37481	8.70931	8.18698	3.12285	7.50048	1	1	7.06911	6.15852	1	2.45425	1	1	0.283222	1	5.97831	11.1408	-0.33766	2.82737	1
C.cajan_22084	Putative uncharacterized protein	1.48001	4.08025	10.5333	1	10.9192	0.353775	11.1578	1.7513	1	13.1443	11.8181	10.382	10.0615	10.0909	9.36517	0.000677907	-1.00021	9.40677	9.73301	0.516893	7.98827	0.302337	-1.79992	1.35458	0.953809	8.14955	12.8111	1.75273	5.66851	-0.668483
C.cajan_20930	Uncharacterized protein	1.94642	2.07921	1.57238	1	3.67151	2.80721	4.53469	3.52495	3.63654	6.13283	8.40314	3.42413	3.90756	2.91542	4.70722	1.45026	3.77066	3.59073	5.25431	4.30163	3.93695	6.09264	7.39581	1.51817	2.42595	4.91811	4.94574	3.84415	3.73031	5.47293
C.cajan_21032	ABC transporter G family member 15 (ABC transporter ABCG.15) (AtABCG15) (White-brown complex homolog protein 15) (AtWBC15) (White-brown complex homolog protein 22) (AtWBC22)	5.13953	2.54702	5.36145	4.45767	5.3789	1	5.8927	0.335163	-1.62679	6.7224	6.7241	5.73954	5.8108	5.76476	6.45998	0.742636	1.4317	5.4256	6.17568	5.16536	7.2472	6.47085	6.84117	-0.207085	6.03072	5.97214	6.35825	4.29263	4.976	3.67715
C.cajan_21043	Uncharacterized protein	2.01944	1.39699	1.83775	-0.521509	6.07728	1.33429	3.31709	-0.0519569	0.187248	5.54828	4.67845	2.6578	3.17371	2.52084	2.68821	0.0851663	0.776508	3.2888	2.91525	3.32217	2.94486	2.84403	5.03547	0.427241	3.12641	2.71805	2.50281	1.27639	1.68957	1.33168
C.cajan_21069	Signal recognition particle 43 kDa protein, chloroplastic (Chromo protein SRP43) (CpSRP43)	4.09849	2.61627	4.28321	2.06911	7.43278	2.27999	3.83757	2.74096	2.42531	5.45653	5.85753	2.83573	4.20849	3.86778	4.42154	2.87165	2.21622	3.05118	5.22355	5.32369	6.7925	6.59181	7.70913	3.76853	5.22403	6.33834	6.36113	5.24012	4.44791	2.98754
C.cajan_21171	Uncharacterized protein	4.1324	1.65288	2.51693	3.00292	6.32875	4.22375	3.49386	3.3969	2.13899	5.69778	4.87974	3.59413	2.91313	4.69751	4.0117	2.48771	0.926075	3.7891	4.6256	5.22814	4.11314	4.17285	5.38027	2.73812	4.0148	3.84896	3.01945	3.21719	1.96193	1.6036
C.cajan_21271	Epimerase family protein slr1223	2.34141	1.64235	1.93794	1.18491	7.29124	2.51219	3.38488	3.97038	1.28934	6.76365	5.69452	3.03883	2.03191	1.53325	1.33221	2.19202	3.00839	4.2211	3.54202	4.43192	4.52916	4.51092	6.5856	3.37333	1.61787	3.5758	3.98256	3.13246	3.44817	1.34546
C.cajan_21301	Pentatricopeptide repeat-containing protein MRL1, chloroplastic (Protein MATURATION OF RBCL 1) (AtMRL1)	3.2818	1.99029	3.07914	2.66496	6.79054	2.05624	3.21325	1.35186	1.18485	6.50876	5.82906	3.4754	2.52643	1.62188	2.13087	0.942683	0.890812	4.4724	3.36482	4.28945	5.02951	4.52538	6.43041	1.53209	3.27471	4.4557	3.85999	4.35556	3.15063	3.57524
C.cajan_21340	Chaperone protein dnaJ 11, chloroplastic (AtDjC11) (AtJ11)	1	1.02062	4.13459	4.05964	5.12119	2.50758	4.46584	1.42912	-0.385181	4.83957	5.7666	5.74831	7.62594	9.92124	9.6684	1	-0.16039	5.26936	5.56143	4.45731	2.53515	3.6646	3.63733	1	5.27468	7.95871	6.62942	5.51957	6.95179	4.52131
C.cajan_21373	Uncharacterized protein	-0.843228	1	1.73959	1	5.75364	1	3.60084	1	1	6.13064	7.39188	4.13576	4.93228	3.34086	4.43248	-1.69662	-3.56645	4.59712	4.06674	3.43617	4.2245	4.29497	5.76347	-2.97515	2.97163	3.84728	3.31989	3.21237	3.24817	1.17854
C.cajan_21439	Phototropin-1 (EC 2.7.11.1) (Non-phototropic hypocotyl protein 1) (Root phototropism protein 1)	0.939678	2.67556	6.99816	1.92959	5.31248	1.51282	2.21786	-5.08975	2.82953	4.35612	5.43659	3.08116	2.10089	3.03536	1.1652	2.05428	-2.86787	2.70053	2.36468	3.24517	5.99698	4.66803	4.65346	1.03799	0.329215	3.83345	2.63063	1.64004	1.61756	1.35963
C.cajan_21538	Cytokinin riboside 5'-monophosphate phosphoribohydrolase LOG1 (EC 3.2.2.n1) (Protein LONELY GUY 1)	2.96483	0.273098	3.16913	0.214821	4.69794	1.10481	5.09423	2.69015	2.17344	4.16625	4.23267	2.71185	4.84034	2.58565	4.98669	0.462859	2.52245	4.41799	4.70285	3.25926	5.81627	5.7382	6.61692	3.35827	6.52099	5.38138	6.24524	2.98134	3.57977	1.94792
C.cajan_21659	MAR-binding filament-like protein 1-1	4.46104	2.92343	4.5959	2.91917	6.98933	2.49399	4.70575	2.71564	2.10489	7.01343	6.55223	4.93228	4.14502	3.26481	3.30406	2.27888	2.77201	4.99324	4.48872	4.88526	4.82777	4.28859	5.60999	1.64708	3.57015	4.23393	4.9134	5.02131	4.19197	5.83611
C.cajan_21684	Secoisolariciresinol dehydrogenase (EC 1.1.1.331) (Fragment)	-0.871754	1	2.88993	1	7.65246	-2.41416	6.21929	1	1	5.77474	2.81051	6.58622	8.87949	6.59429	5.98334	1	1	4.16357	6.46141	4.87378	6.97999	6.12575	2.80078	-0.861681	10.6251	8.21341	7.75459	3.6976	3.37753	1.5312
C.cajan_21697	Uncharacterized protein	3.19549	3.22493	8.04606	0.571405	12.7998	3.2483	9.82471	1.44914	1	12.7537	11.2634	7.65546	6.79052	6.29064	7.65573	-0.0309302	-0.395896	9.13369	9.8877	8.69665	8.49313	7.65106	9.80773	-1.99057	5.37508	8.45708	9.34555	6.24803	7.77149	3.57367
C.cajan_21709	Uncharacterized protein	5.36345	2.54194	9.05951	5.4222	9.39314	1	11.0514	-0.0425177	1	11.5957	4.8144	10.8656	7.78123	3.02536	5.51145	-0.836287	1	7.7142	5.9468	2.19235	1.17971	-1.82488	1	-1.27857	0.05675	4.69338	10.709	4.54849	8.90824	3.79174
C.cajan_21792	Uncharacterized protein	-0.696847	-3.34959	1.38547	-1.65866	8.67913	-0.706081	0.336877	-4.56942	-0.419611	5.32213	4.97076	2.44567	1.76553	2.34209	2.44639	-1.75974	-2.71402	0.468969	4.63145	4.55119	6.64132	6.07595	8.15749	-0.0930663	5.10791	5.76654	5.90348	3.55459	1.56541	0.911753
C.cajan_23241	Uncharacterized protein sll1770	2.84601	2.21447	3.4295	1.19263	6.82664	3.52152	2.91185	2.71713	1.04	6.05912	5.38371	3.34379	2.32245	1.57562	1.7717	2.27547	2.58305	4.11459	2.84522	4.10246	3.7084	3.6056	5.53156	1.6597	2.9577	4.05613	4.4546	3.10734	4.76512	2.24052
C.cajan_23253	Photosystem II core complex proteins psbY, chloroplastic (L-arginine-metabolizing enzyme) (L-AME) [Cleaved into: Photosystem II protein psbY-1, chloroplastic (psbY-A1); Photosystem II protein psbY-2, chloroplastic (psbY-A2)]	3.83785	1	4.71993	1.13414	8.76708	0.403955	4.82362	-0.0898706	-0.310023	7.76597	8.15545	4.60329	6.01567	4.31667	5.66841	1	-2.70511	4.487	7.05866	7.13892	6.98323	7.35984	8.85887	-1.39606	5.52011	6.64825	6.51314	5.82228	4.80122	5.58949
C.cajan_23413	Protein CAJ1	0.177471	-1.83446	0.601687	0.594291	6.49147	-1.37812	2.41468	1.47619	-1.88559	6.11028	8.39319	3.26965	4.20396	3.02181	3.55477	0.063779	4.03801	3.42366	4.31679	4.44617	5.08621	4.89539	7.08412	-1.65912	5.36287	4.08978	3.79271	3.78056	2.21121	7.35952
C.cajan_23425	Phospholipase A1-IIdelta (EC 3.1.1.-)	-2.366	-3.25033	1	1	5.85031	1	2.05339	-2.01563	-3.57018	5.71038	6.90855	2.12328	1.26508	1.03708	1.81711	1	-2.18254	3.2971	3.76267	3.57605	4.09822	4.05769	5.46326	-4.051	-0.924199	4.7136	2.38131	1.81526	1.4582	0.5545
C.cajan_23434	Omega-hydroxypalmitate O-feruloyl transferase (EC 2.3.1.188) (Omega-hydroxyacid hydroxycinnamoyltransferase) (Protein ALIPHATIC SUBERIN FERULOYL TRANSFERASE)	4.76038	2.17817	6.26462	2.52207	5.8519	1	6.78569	-2.13292	1	7.5307	7.24798	5.4292	4.41621	2.20071	4.07147	-4.01973	1	4.96841	5.04127	3.39719	5.12737	4.24582	4.31848	-4.19899	-3.46636	4.85222	6.67076	2.81335	4.8268	-0.462827
C.cajan_23524	Uncharacterized protein	3.36652	2.9921	2.37277	2.42862	6.1808	2.36938	4.27356	1.85443	3.00383	5.97953	6.84849	3.67239	5.75328	4.67952	5.01256	2.92901	1.88298	4.11389	4.84929	4.51366	3.67645	4.51187	5.18522	1.01258	5.24138	3.63	2.65492	3.53334	1.96376	1.73011
C.cajan_23124	Peptidyl-prolyl cis-trans isomerase FKBP17-2, chloroplastic (PPIase FKBP17-2) (EC 5.2.1.8) (FK506-binding protein 17-2) (AtFKBP17-2) (Immunophilin FKBP17-2) (Rotamase)	5.73131	3.09789	4.53724	3.98979	6.63208	3.88046	6.37087	2.14929	1.92509	9.06918	8.45549	6.65918	7.95795	5.90353	6.18694	1.95589	-1.65388	6.40866	4.26409	5.66028	3.65709	3.73647	5.33503	-1.01165	7.55994	5.46647	4.25897	5.81786	4.54215	6.77292
C.cajan_23252	Photosystem II core complex proteins psbY, chloroplastic (L-arginine-metabolizing enzyme) (L-AME) [Cleaved into: Photosystem II protein psbY-1, chloroplastic (psbY-A1); Photosystem II protein psbY-2, chloroplastic (psbY-A2)]	1.83193	0.0205982	1.56303	0.742489	6.80867	-0.573649	3.16293	1	1	6.27709	6.96944	3.49722	3.67942	2.49412	3.91546	1	-1.88469	3.05672	4.33548	3.98678	6.3966	6.79508	8.61175	-11.6673	5.1431	6.52627	5.82173	4.55063	-1.31119	1
C.cajan_23323	Protochlorophyllide-dependent translocon component 52, chloroplastic (ACD1-like protein) (Protein TIC 55-IV) (Translocon at the inner envelope membrane of chloroplasts 55-IV)	3.60918	0.774873	3.59064	0.0692347	7.72186	-0.590441	3.50449	-0.386742	-2.24103	6.48915	6.44666	3.637	4.70415	3.68792	3.80528	-5.24293	-2.61759	3.60195	5.30307	5.86389	7.28008	7.23088	9.27793	-3.42728	7.37414	6.79292	5.55399	5.68677	4.46773	4.6622
C.cajan_23489	Probable plastid-lipid-associated protein 7, chloroplastic (Fibrillin-5)	1.09046	-0.0181941	2.50875	-1.37417	6.88706	-2.15065	3.19655	-1.34843	-0.867821	5.89044	5.25572	3.69565	2.11924	2.76174	2.56214	-0.777675	-2.2064	4.59851	3.96704	3.90077	3.92918	3.67878	5.45715	-1.71825	1.32241	3.06398	4.19742	2.19826	3.21232	0.565197
C.cajan_23493	Photosystem I reaction center subunit N, chloroplastic (PSI-N)	3.04395	2.41291	7.91158	1	12.878	2.44688	9.06624	1.40004	1	12.42	11.7027	8.35374	7.0495	6.51213	7.08164	1.9043	-0.251151	9.11593	9.87493	9.14407	9.57477	9.43244	11.677	-0.598332	6.44032	9.71872	9.51699	7.30329	7.55318	2.6906
C.cajan_23530	Histone deacetylase 14 (EC 3.5.1.98)	2.76488	3.43998	3.60831	2.40238	6.4857	4.51381	3.49514	3.07445	3.18511	6.1953	6.09442	3.82934	3.08709	2.91467	3.29556	1.88778	3.49096	4.45417	4.48726	4.51084	5.24237	5.04963	6.90527	1.55206	4.15009	4.31447	4.03854	3.67325	3.65138	3.16493
C.cajan_11174	Chlorophyll a-b binding protein 6A, chloroplastic (LHCI type I CAB-6A) (Light-harvesting complex I 26 kDa protein)	5.12206	4.73115	7.44389	-0.982018	13.0678	3.29607	10.008	2.13703	-1.59661	12.7139	11.9279	8.46785	7.60156	7.00808	8.46881	0.748599	0.172884	9.71601	10.5276	9.70029	9.71915	9.20483	11.1796	-0.755042	7.38245	9.3165	9.50414	7.25235	8.07232	3.96768
C.cajan_11204	Peroxisomal membrane protein 11-4 (OsPEX11-4) (Peroxin-11-4)	1	1	-0.274456	1	7.28653	1	1.97881	1	1	6.75418	7.52766	1.33636	2.36609	0.166754	1.7419	1	-2.19534	2.85036	3.4253	4.62802	5.08991	5.31975	7.70515	1	-0.199156	4.24764	4.82939	1.79407	0.23444	-1.81848
C.cajan_11465	Uncharacterized protein	1	1	1	1	7.1827	1	7.43858	6.51403	6.96356	12.6589	10.3641	2.93242	6.3814	5.67545	8.1311	0.826599	6.03201	3.56133	3.8239	3.66076	2.26461	6.05741	7.99316	1	5.99508	5.62906	5.17763	3.65803	3.91521	1
C.cajan_11508	Uncharacterized protein	1.53379	0.820044	1.0681	1.23675	6.05773	0.42991	2.47508	0.217839	0.915941	5.15007	4.38179	2.59156	2.40716	2.7172	2.44102	0.455576	0.539531	2.6301	2.63085	2.96632	3.71559	3.43607	5.43602	-0.314864	3.81767	3.55298	3.489	2.21183	1.20758	1.9259
C.cajan_11655	Uncharacterized hydrolase YugF (EC 3.1.-.-)	-7.13578	1.70447	3.33648	1.9466	3.33424	2.16604	4.48393	-1.67383	0.681305	4.23146	3.88832	6.79671	7.54513	4.13085	3.49379	0.829858	-1.99015	4.02584	4.74943	4.16524	4.34531	3.38655	0.822983	-3.25473	6.25958	2.2234	2.9764	1.92664	2.40001	3.34352
C.cajan_11922	Uncharacterized protein	1.60098	2.32679	2.34813	2.06943	6.5928	2.04905	3.56982	2.18745	1.84249	6.10981	6.11107	4.31541	5.01398	4.43576	4.76535	2.93	3.10026	4.97177	3.77183	3.44346	3.52198	3.70174	4.97837	2.90471	4.44868	4.35889	2.99819	1.91965	2.69211	-1.03142
C.cajan_11949	CASP-like protein 5C1 (OsCASPL5C1)	3.38044	2.57459	1.60984	3.46674	4.43846	2.48887	-0.0491673	0.321663	1.81948	2.8144	5.03463	3.84186	4.93359	5.4629	6.085	2.62623	-0.219147	3.76683	5.07253	5.37234	6.3682	6.19096	5.90726	3.0671	6.28739	5.26528	2.99526	5.38833	-0.255222	7.96347
C.cajan_12003	Transcription factor bHLH63 (Basic helix-loop-helix protein 63) (AtbHLH63) (bHLH 63) (Protein CRYPTOCHROME INTERACTING BASIC-HELIX-LOOP-HELIX 1) (Transcription factor EN 84) (bHLH transcription factor bHLH063)	2.84557	0.64101	4.69219	1.36207	5.8503	-0.149642	4.62129	1	-0.109507	5.91972	6.35446	4.83495	4.77526	4.41025	3.90096	1.87823	-1.5709	5.45534	3.8083	3.03557	4.46029	3.50798	3.22845	0.53044	5.57	5.1044	4.08696	2.36742	3.26288	-2.41464
C.cajan_12078	Carbonic anhydrase, chloroplastic (EC 4.2.1.1) (Carbonate dehydratase)	-0.278911	0.351854	1.32673	-1.22006	8.85419	2.38697	1.31481	1.38583	3.28675	7.76726	7.3746	6.39536	6.03829	6.34051	7.91785	1.44234	3.72788	5.05858	4.51847	4.67383	4.78385	5.06989	7.44333	4.2434	6.36192	6.97538	1.15548	7.39556	5.90765	6.84236
C.cajan_12107	WAT1-related protein At5g40240	-0.920909	1.13509	4.23978	-0.305869	4.93623	-0.19282	6.59527	-0.166818	1.29489	7.75455	7.13265	6.30701	4.97377	3.76992	5.63081	1.88745	1	6.34666	5.12932	3.50701	2.62233	1.79759	0.337745	-0.729208	-1.43983	2.8805	5.60212	4.92677	5.85147	5.33464
C.cajan_12202	ABC transporter B family member 26, chloroplastic (ABC transporter ABCB.26) (AtABCB26) (Antigen peptide transporter-like 1) (Transporter associated with antigen processing-like protein 1) (AtTAP1)	3.25901	2.88043	3.53784	3.74973	5.94813	1.78385	3.8493	2.10682	2.90682	5.15564	4.62377	3.5733	3.53732	3.53721	3.46044	1.63967	2.46771	3.90323	3.31658	3.78912	4.08783	5.68116	6.84162	1.32195	4.40606	5.21008	4.11686	3.69703	3.73615	3.61346
C.cajan_12389	Uncharacterized protein	3.46384	2.19501	1.81301	0.154415	6.48463	2.82178	2.28392	2.21895	1.9391	5.68991	6.07161	4.03427	4.56735	4.08078	3.76913	1.92038	1.74174	4.22709	4.13668	4.40233	4.28574	3.8195	5.54092	2.36349	4.95351	5.04946	3.20581	3.25066	2.95424	3.06704
C.cajan_12396	Protein PAM68, chloroplastic (PHOTOSYNTHESIS AFFECTED MUTANT 68)	3.77085	2.4211	5.27366	2.56312	6.42612	2.41988	4.51848	1.7967	1.68273	6.32239	5.06532	4.07811	3.94794	3.42845	4.31014	2.22983	1.24635	4.535	4.34861	3.35848	4.20301	3.2755	4.12138	-1.08457	2.59532	4.3152	4.66508	1.82188	4.01317	1.17043
C.cajan_12510	Ferredoxin--NADP reductase, leaf isozyme, chloroplastic (FNR) (EC 1.18.1.2)	0.607778	-1.17769	2.49834	1	7.43775	-1.62539	5.82817	-3.45916	-3.35976	7.62355	6.06088	3.68011	4.84454	4.39765	4.88313	-2.84589	1	4.85811	6.2038	5.26938	6.21468	5.70348	6.65944	0.0564725	7.19727	5.7777	6.55323	4.5672	4.23766	3.34564
C.cajan_12590	Salicylic acid-binding protein 2 (NtSABP2) (EC 3.1.1.-) (Methyl salicylate esterase)	-2.35886	-0.271822	2.99974	0.74173	4.41583	-0.00942265	4.24857	0.0448837	-0.0769969	4.73634	4.38397	4.22436	5.24629	0.91905	3.11657	2.40572	-0.966802	2.95289	3.83556	1.61923	2.2512	4.06819	4.974	2.24523	3.45273	3.51735	4.43834	1.08953	3.85915	1
C.cajan_12609	Oxygen-evolving enhancer protein 1, chloroplastic (OEE1) (33 kDa subunit of oxygen evolving system of photosystem II) (33 kDa thylakoid membrane protein) (OEC 33 kDa subunit)	4.15179	3.61172	7.12994	2.31161	12.2151	2.87203	8.95778	1.11482	0.641722	12.0293	11.5958	7.0294	6.4707	4.94868	7.32886	2.8404	-0.989338	8.35522	9.90423	9.49556	9.39958	9.14634	11.3407	-0.623785	5.54288	9.01128	9.10769	6.90566	6.71088	3.86531
C.cajan_12662	Putative uncharacterized protein	-2.86844	1	3.73606	-0.068674	7.18596	-0.255537	4.92875	-1.69745	-1.6237	6.93498	7.39453	3.36006	2.75882	0.878576	1.69921	-2.98673	1	3.16275	4.56893	3.55981	4.2758	3.74562	7.01822	-0.690016	0.0379866	4.63814	4.85012	3.02902	2.25314	1.55189
C.cajan_12691	Zinc-finger homeodomain protein 2 (AtZHD2) (Homeobox protein 22) (AtHB-22) (Protein MATERNAL EFFECT EMBRYO ARREST 68)	6.40116	2.95679	4.42743	4.76259	4.83391	-0.316934	5.25634	1	-1.99685	5.18156	4.91927	4.07153	2.75692	3.32978	1.84199	-0.961825	-2.36828	2.88833	4.28311	3.71857	5.72343	5.04816	4.21619	1	4.0413	4.33935	5.36235	4.37509	4.66863	6.18272
C.cajan_12723	Ferredoxin--NADP reductase, leaf isozyme, chloroplastic (FNR) (EC 1.18.1.2)	4.26628	3.76233	6.19183	0.319976	11.6453	2.44207	7.64123	0.188224	-0.767339	11.3332	11.2238	7.45129	7.92523	6.35409	7.17301	2.03557	-0.821001	8.17469	8.59914	8.73268	9.25454	9.13244	11.4757	-0.593694	8.59218	9.16705	8.14284	7.44254	6.5936	6.13601
C.cajan_12807	Uncharacterized protein	-2.40817	-2.92063	-2.68597	1	7.78198	3.35582	6.97913	8.4056	6.09303	9.28703	7.12434	6.4874	0.36133	1	-1.19973	6.83949	5.55345	5.9745	8.76261	5.63789	8.33186	6.16699	5.83833	2.03373	1	4.16724	7.27307	3.12078	1.77075	-1.53742
C.cajan_12862	Elongation factor Ts (EF-Ts)	3.54964	3.37612	4.88742	3.43687	8.31032	2.57247	4.87575	2.9961	2.55434	8.4589	7.2505	4.61235	3.95707	2.84769	2.62403	3.25102	3.05356	5.75867	4.13677	5.72114	5.09506	4.77373	6.82957	2.95719	3.39712	4.7067	4.65915	4.01649	4.66356	3.35976
C.cajan_12926	RNA polymerase sigma factor sigF, chloroplastic (Sigma factor F) (Sigma-F) (Protein SINGLET OXYGEN-LINKED DEATH ACTIVATOR 8) (RNA polymerase sigma factor sig6) (Atsig6) (Sigma factor 6)	2.00277	1.92391	3.51494	1.71373	6.36438	0.694372	4.16964	1.03015	0.729792	6.64641	6.17067	3.68816	2.58474	1.79905	2.18099	0.428775	1.03137	4.31096	2.76737	3.33162	2.81609	2.48585	4.74433	-1.94239	-0.200109	2.73109	3.8785	1.62595	3.22841	0.00873069
C.cajan_12990	Transcription factor bHLH25 (Basic helix-loop-helix protein 25) (AtbHLH25) (bHLH 25) (Transcription factor EN 29) (bHLH transcription factor bHLH025)	4.24489	2.77304	4.4746	3.28666	3.63333	0.994862	4.95402	1.37823	3.81235	3.49256	4.95271	2.74108	2.7611	1.34316	2.65406	1.47722	0.350475	5.30575	5.67037	3.49977	5.96962	4.73187	4.98089	0.609566	2.81465	3.60701	5.87441	4.41426	5.63208	3.95801
C.cajan_13030	Uncharacterized protein	4.78575	4.51489	6.2303	5.94753	6.49218	1.93439	6.33307	-2.22804	1.62498	6.64951	7.39819	8.34622	6.47116	6.91436	6.05617	-0.0875126	-1.36435	7.22165	7.17308	5.30497	7.45453	6.26074	5.05816	-2.12254	2.8979	8.01253	7.5187	7.38747	4.81401	7.28081
C.cajan_13115	Thylakoid lumenal protein At1g12250, chloroplastic	1.60427	1.90752	2.40319	1.67647	6.98316	4.04334	3.29258	3.73554	1.94928	6.25402	5.50862	3.60771	3.1126	2.03532	2.6033	1.84699	2.37011	3.78226	5.43939	4.98045	5.59657	5.3416	6.7346	1.86827	3.44956	4.1221	4.15764	3.75332	3.03686	2.97355
C.cajan_13149	PGR5-like protein 1A, chloroplastic (Ferredoxin-plastoquinone reductase 1)	-3.14253	1	-1.28159	1	8.23324	1	3.25612	1	1	7.51334	8.76725	3.02844	3.07322	-1.13919	2.1468	-1.66446	1	4.44806	5.99076	6.97562	6.54441	6.4323	8.94341	1	3.50779	4.32555	4.01787	3.32474	2.37578	1.76796
C.cajan_13282	2-hydroxyisoflavanone dehydratase (EC 3.1.1.1) (EC 4.2.1.105) (Carboxylesterase HIDM)	1	-3.75421	1	1	4.84544	1	2.20121	0.620549	0.224016	5.07678	6.4005	2.3113	0.229194	-1.6359	1.19207	1.4331	-1.48953	3.09744	5.7439	5.81346	6.33885	6.25452	8.1638	4.88899	0.344169	5.69385	4.45462	4.66807	3.79733	2.14115
C.cajan_13314	Uncharacterized protein	-1.97893	-1.15644	2.12739	-0.859093	5.35461	1.33814	3.9753	-1.00021	0.966231	3.91261	3.67608	2.51158	2.45019	1.76736	3.12922	0.425019	-2.89417	2.80316	5.97818	4.55018	7.04	6.07327	7.17326	1.78552	4.30956	3.20899	4.14184	1.02785	1.86012	3.2469
C.cajan_11069	Probable protein Pop3	-0.219399	-0.373297	3.15778	1	9.30692	1	7.14164	1	1	9.73668	8.97409	5.01789	4.87821	-1.77255	3.019	1	1	5.31972	5.53944	5.06622	5.51635	5.96089	8.15275	1	4.27825	6.42842	7.91664	3.27623	-0.107349	-0.160987
C.cajan_11233	GDSL esterase/lipase At3g48460 (EC 3.1.1.-) (Extracellular lipase At3g48460)	4.87734	2.88224	7.37407	7.02917	8.07188	-0.634679	6.29679	2.02323	1	7.87636	5.37401	7.611	5.71995	3.72569	5.1684	-0.0249994	0.0467704	5.53676	6.2858	3.73899	6.30991	4.38039	4.88821	-3.75671	1.03838	4.02104	6.62265	2.66951	6.31858	2.41285
C.cajan_11404	Phosphoethanolamine N-methyltransferase (EC 2.1.1.103)	1	3.6873	4.0204	1	7.81197	2.62509	5.13253	-0.016226	2.67484	5.7652	4.24674	6.08992	5.00919	2.97211	5.35651	3.69825	-0.795614	8.26542	7.21855	4.10468	5.50389	2.03975	-0.442156	4.72506	3.39864	7.37284	5.92429	1.9598	5.71358	-3.07606
C.cajan_11534	Tubulin beta-1 chain (Beta-1-tubulin)	-2.45765	3.82611	3.39918	0.697703	4.4066	3.69277	1.52871	-3.32011	4.36053	2.2206	3.55168	4.79051	5.61278	6.34449	6.32228	2.99644	-3.90237	4.44362	4.07849	3.16381	4.92186	3.48065	1.67791	0.262169	3.80058	5.56496	1.99713	4.81304	5.32269	3.04611
C.cajan_11553	Cytochrome P450 86A2 (EC 1.14.14.1) (Protein ABERRANT INDUCTION OF TYPE THREE 1)	2.64186	1.58478	6.56485	-1.53554	7.59758	-0.971323	7.02635	-0.962261	-1.65006	7.90777	7.18093	6.25379	5.5998	4.9923	6.65595	-4.00544	1	5.71779	7.36062	1.03401	6.0184	1.64223	0.280802	-4.35465	1.71001	4.72402	7.72981	-0.322767	3.02902	-3.29248
C.cajan_11764	Uncharacterized protein	1.64718	-0.464638	4.01492	0.622312	8.20581	1	4.70326	0.369561	-1.82452	6.78338	6.84248	2.63784	5.71935	4.25522	6.07391	-0.500273	1	3.42919	5.47994	4.66673	6.57713	6.66478	8.42668	-2.35989	6.58812	6.33522	6.33331	5.10665	4.20809	5.63162
C.cajan_11897	B-box zinc finger protein 24 (Salt tolerance protein)	4.53184	4.16973	3.36129	0.0417476	7.56055	2.51589	4.67353	-2.50157	1.7016	6.70616	8.54708	4.41595	5.71876	4.31347	6.9205	0.461319	-2.0532	5.48777	7.39356	7.7037	8.70929	8.79314	9.52823	-0.656706	6.2627	8.12667	6.99793	7.17267	5.40739	5.9662
C.cajan_11917	Peptidyl-prolyl cis-trans isomerase FKBP16-3, chloroplastic (PPIase FKBP16-3) (EC 5.2.1.8) (FK506-binding protein 16-3) (AtFKBP16-3) (Immunophilin FKBP16-3) (Rotamase)	-0.0897539	0.37599	3.34847	-0.439847	7.82154	0.135916	4.17111	-0.934971	-2.52328	7.16905	5.51481	3.61312	3.86748	2.83515	4.09522	1	-2.08542	4.44455	3.35225	2.81975	3.61407	3.03483	5.65355	-2.87673	4.71977	3.41866	3.97016	2.01386	3.64241	1.00755
C.cajan_11946	Long chain acyl-CoA synthetase 2 (EC 6.2.1.3) (Protein Botrytis resistant 1) (Protein LATERAL ROOT DEVELOPMENT 2)	2.66492	0.271222	4.5019	2.99303	4.86438	-0.316	5.77196	1.25473	0.0440443	5.7266	3.7812	6.22537	4.31245	3.3626	5.81441	0.128043	-1.30033	4.78366	3.14291	1.88612	3.46051	1.90283	1.45002	2.34852	2.14323	3.64813	5.95023	2.14964	4.7888	1.31069
C.cajan_11947	RING-H2 finger protein ATL65	3.88718	2.00633	3.90493	3.41414	4.82066	1.02269	4.21279	1.67868	2.43302	2.2725	3.86119	3.31716	4.90411	3.12442	5.86801	1.37182	0.208892	2.47345	3.63798	3.95307	5.8492	5.23265	5.42335	2.30568	4.3512	4.59633	5.71517	4.02912	4.00625	4.78601
C.cajan_11960	Protein TIC 62, chloroplastic (Translocon at the inner envelope membrane of chloroplasts 62) (PsTIC62)	0.0180501	-0.490142	2.80809	-2.07421	7.7288	-1.77354	3.59217	-2.35115	-3.60103	7.56514	6.28737	3.26169	1.77483	1.52987	1.84472	-2.95107	-4.1895	4.42578	3.03827	2.85751	2.93123	2.39078	5.17615	1	1.94062	3.4806	3.444	1.11859	2.80479	-1.30675
C.cajan_12110	MLP-like protein 423	2.39732	3.867	9.78322	5.02665	10.1709	1	10.8358	0.818057	1	11.9796	5.68025	9.56378	7.58186	4.89358	5.30799	1	-1.7869	9.74709	6.90804	3.79573	4.61335	1.56736	-1.28772	-1.08945	0.986768	5.78467	10.4654	5.19782	7.59265	1.32922
C.cajan_12330	Putative gamma-glutamylcyclotransferase At3g02910 (EC 2.3.2.-)	0.601307	0.692722	1.85185	0.528651	1.18202	1.00084	2.17953	1.11589	-1.19866	2.30789	2.00642	2.89745	6.57718	4.31123	5.64227	0.669879	1.52385	1.97725	0.63117	1.65271	5.11328	7.27736	7.67194	4.52216	6.95715	6.47082	5.4102	5.54089	2.37977	5.87405
C.cajan_12354	Putative disease resistance protein RGA4 (RGA4-blb)	-3.31726	-1.29426	4.24375	1.26211	4.70007	-3.00204	6.22455	1	1	6.21829	5.67618	5.15073	3.95388	2.99217	2.49374	1	-4.82281	4.12097	3.87485	3.60745	4.18839	4.06373	5.2574	-2.88831	3.96355	5.05754	6.29878	1.70069	3.61396	-2.98655
C.cajan_12565	Rhodanese-like domain-containing protein 15, chloroplastic (Protein DARK INDUCIBLE 1) (Senescence-associated protein 1) (AtSEN1) (Sulfurtransferase 15) (AtStr15)	4.83127	3.53727	3.1986	2.44967	10.1253	4.9803	5.25464	1.79328	2.24787	8.58668	10.5321	4.45941	6.23156	6.33051	6.24469	2.40187	-3.03207	5.86698	8.88975	8.36917	10.2068	10.2904	11.3683	1.19831	6.538	8.48211	7.65602	8.31282	3.60886	10.064
C.cajan_12605	Uncharacterized protein	2.25829	1	2.16702	-0.581927	5.88262	1	2.72398	1.00064	-0.789262	5.09488	3.49681	0.00680786	3.709	-0.962235	1.68667	-2.01697	1	1.33689	3.39843	4.76655	5.83704	5.79528	7.54822	2.63524	6.00724	5.35198	6.22877	3.17707	4.15994	1.82996
C.cajan_12762	Uncharacterized protein	4.78014	1.66091	3.42418	2.12511	4.58754	0.890999	2.91621	1.64861	1.54685	3.88123	5.74437	4.19658	2.85393	1.64821	2.6587	2.02866	1.37685	4.84339	4.61476	4.85025	5.9527	5.52919	4.97325	0.297297	0.765059	5.4529	3.43182	4.97558	1.71025	4.1869
C.cajan_12968	Glycine cleavage system H protein, mitochondrial	1.4232	0.0488779	6.87135	1	11.8765	1	7.93586	0.490139	1	11.3049	10.7611	6.81863	5.93089	2.80475	4.84987	-1.12042	1	8.02093	7.64808	7.4496	6.80196	6.58688	9.45581	-1.30529	3.63564	7.7643	7.90225	4.98873	7.05932	2.16678
C.cajan_13071	Formyltetrahydrofolate deformylase (EC 3.5.1.10) (Formyl-FH(4) hydrolase)	-0.485937	-0.78464	-1.16222	1.85363	5.46915	2.17711	1.19309	1.23421	-0.978466	3.6281	3.47817	3.67344	3.53407	5.7203	4.00559	0.343794	0.825818	3.21512	3.20979	2.79793	4.11496	3.92748	5.26354	1.45954	3.91996	4.23341	3.88931	3.17949	3.68641	2.4121
C.cajan_13091	Uncharacterized protein	1	1.53045	3.21463	1	5.22031	1.09931	6.29999	4.77274	2.73617	6.60619	4.49091	5.08356	0.317061	2.38289	2.37696	3.41301	1.48156	6.17519	5.85357	4.54189	3.83094	1.76551	2.90808	-0.231412	0.0430085	3.37804	5.45557	2.98245	5.08781	3.04796
C.cajan_13118	Uncharacterized protein	4.31367	4.15312	4.58649	2.23822	8.92844	4.3319	5.51611	4.13695	3.98513	7.84766	7.65826	4.75029	4.66137	3.21135	4.44435	3.25691	4.05542	5.6696	5.82552	6.15829	5.71047	5.52703	7.818	2.50565	5.07024	5.7687	5.17739	4.25674	4.46171	2.29645
C.cajan_13128	Deoxyribodipyrimidine photo-lyase (EC 4.1.99.3) (AtCPDII) (DNA photolyase) (Photoreactivating enzyme 1) (Protein UV RESISTANCE 2)	2.87638	4.67119	3.62446	3.3738	5.68659	2.34387	4.43406	0.898108	2.27534	4.6893	3.58908	4.1676	4.09649	3.89321	3.52011	0.116365	0.501607	3.97627	2.87167	3.58655	4.1135	4.50468	5.54266	-2.06111	5.04169	3.9751	4.51081	2.86056	3.68526	1.12383
C.cajan_13139	Probable aminotransferase ACS10 (EC 2.6.1.-)	-2.3663	-3.50564	-0.80557	-1.35834	5.29433	1	-1.43623	1	-2.05216	3.4803	3.72608	3.37562	6.28982	3.59239	3.0062	4.05589	-1.71929	1.39662	2.89694	2.60683	2.92861	4.78782	5.75172	0.0357224	7.91848	5.38416	0.0464212	3.08052	1.91084	2.45113
C.cajan_13147	Leucoanthocyanidin dioxygenase (LDOX) (Leucocyanidin oxygenase) (EC 1.14.11.19) (Anthocyanidin synthase) (Leucoanthocyanidin hydroxylase)	1	2.30207	4.87381	2.74956	6.33875	0.278865	7.40456	-2.49563	-1.09458	5.61469	6.24261	6.95317	6.78339	5.58815	5.61152	3.25904	-4.62674	8.1923	4.82128	-0.32025	4.06401	3.63405	-0.892869	-0.262905	6.45728	4.34256	9.28577	2.94828	10.2744	2.11537
C.cajan_13192	Vesicular inhibitory amino acid transporter (GABA and glycine transporter) (Solute carrier family 32 member 1) (Vesicular GABA transporter)	6.77272	2.87046	3.73339	0.125109	7.04145	2.55119	0.928329	1.5139	-0.496263	5.17073	7.7909	4.06908	4.97607	3.97991	2.64095	2.69018	2.5957	2.79813	5.83681	6.26432	6.10408	5.80475	6.73563	1.6567	4.00678	5.60299	3.5913	5.02708	0.950692	5.34548
C.cajan_13219	Broad-range acid phosphatase DET1 (EC 3.1.3.-) (Decreased ergosterol transport protein 1)	2.01743	1.61513	1.93415	-1.74673	6.58347	3.31693	1.87962	2.64754	1.88748	4.899	5.51154	3.18245	2.0824	1.70427	2.99787	2.042	1.8433	3.97134	5.64466	5.12613	6.43455	5.83875	6.88812	2.3034	5.13517	4.47499	4.87623	2.41138	2.55087	-0.150757
C.cajan_17367	Uncharacterized protein	1.49841	-0.199824	1.32888	-1.86455	4.61739	-1.2347	1.54727	1	-3.21278	3.78946	5.59331	2.09292	3.5327	-0.394037	2.11341	-0.352746	-4.14291	1.56025	4.10424	3.87444	4.18425	4.45759	5.55908	-1.07313	1.45236	4.13175	3.31236	2.82196	1.68017	2.71348
C.cajan_17466	Serine/threonine-protein phosphatase 6 regulatory ankyrin repeat subunit A (PP6-ARS-A) (Serine/threonine-protein phosphatase 6 regulatory subunit ARS-A) (Ankyrin repeat domain-containing protein 28) (Phosphatase interactor targeting protein hnRNP K) (PITK)	1.65513	1.81504	4.93445	4.11143	3.21833	2.30891	5.16535	2.91014	1.15389	4.75354	5.16968	5.71814	4.32155	3.26588	4.97633	2.18585	1.56746	6.07404	4.11143	2.88578	3.23742	2.02127	0.977258	-0.137964	2.1719	4.57733	4.84317	3.85976	4.06794	2.14009
C.cajan_17581	Alcohol dehydrogenase-like 3 (EC 1.1.1.1)	2.0668	2.75929	4.38031	-0.277156	5.55113	1.63008	5.03342	1.70057	3.60037	5.82406	4.40914	5.61133	6.56718	2.07288	4.82591	4.10296	1.21933	4.62169	1.81555	-0.837896	1.93644	4.68727	5.06169	3.72853	6.51241	6.134	4.91434	5.09859	5.50776	2.89504
C.cajan_17717	Putative uncharacterized protein	3.43212	3.53162	2.10764	1	5.90672	4.34274	3.58804	-1.43318	3.68866	5.23462	6.12184	3.93861	4.85823	6.07439	5.10731	3.35681	-2.1861	4.56337	8.26595	5.91898	8.24086	6.26243	4.97836	3.49302	5.85749	5.98217	4.13481	3.6407	2.0537	-1.31932
C.cajan_17947	Cation/calcium exchanger 1 (AtCCX1) (Protein CATION EXCHANGER 7)	1	-3.67883	0.836021	1	4.41509	-2.24417	3.40666	2.18034	0.240046	4.37051	3.5644	3.57797	4.39562	2.96335	3.70178	0.159694	-0.786801	2.76279	4.43182	2.1071	3.92026	1.36934	0.381328	-3.32876	4.56499	5.41135	4.83577	-0.662321	2.4521	-3.09891
C.cajan_17954	Xylosyltransferase 2 (EC 2.4.2.26) (Peptide O-xylosyltransferase 2) (Xylosyltransferase II)	1.05889	2.88015	3.69511	3.53754	4.52809	2.22122	4.01118	0.583702	2.41151	4.89441	4.34332	3.65252	2.53876	2.69109	5.73904	1.58018	-0.508204	3.16445	4.32366	2.41573	3.87657	3.25644	3.97519	0.168745	3.87546	2.4635	4.17522	3.28865	1.69124	3.12597
C.cajan_18181	Uncharacterized protein	5.13489	3.26361	6.17023	3.52908	9.75511	2.90544	6.11993	2.54336	3.90712	8.3971	7.27408	5.33878	5.13351	2.53517	4.40384	3.36758	3.72916	5.80617	5.20861	5.41346	4.90447	4.41905	6.31261	1.50124	3.58406	5.70126	6.30457	5.31256	5.92765	4.76918
C.cajan_18232	Uncharacterized protein	3.65908	1.68839	3.31511	-0.246594	7.51148	0.625972	4.49608	-1.11213	1	7.49815	6.94897	3.07073	3.20486	2.79592	4.02673	-1.62196	1	4.19639	5.14525	4.38999	5.32535	5.12236	7.1384	-3.00402	2.71414	4.91512	4.69324	2.87667	2.36358	0.550103
C.cajan_18271	Probable anion transporter 2, chloroplastic (Phosphate transporter PHT4;4)	4.58717	1.15362	2.58303	1.46934	5.52022	-1.36347	2.64771	-3.35495	-0.897256	4.66954	5.12261	2.52496	2.5498	2.40201	1.26933	1.2746	1	3.40286	4.50195	4.06352	5.16681	4.60812	5.47437	-1.71669	3.19634	4.00061	3.56224	3.34714	2.85405	3.75761
C.cajan_18275	Uncharacterized protein	1	-0.339858	-1.05436	1	7.32986	-0.105847	2.07578	1	1	6.95757	6.37363	-0.346579	-0.744371	0.872915	2.03269	-3.34857	1	2.88866	3.14745	2.30599	4.05915	3.50987	5.98956	1	1.23423	3.04848	3.07355	0.301681	0.859826	-1.28538
C.cajan_18404	Transcription factor MYB39 (Myb-related protein 39) (AtMYB39)	1.86709	-0.572171	5.18541	1.33419	5.05174	0.363171	4.79391	-3.43268	-2.93023	6.42767	4.64625	5.78126	3.88374	1.9341	1.96678	-2.76279	-2.9778	4.78277	2.84117	1.76432	2.7719	1.77597	2.15377	-3.34247	3.74516	2.54872	5.60162	0.0998876	5.49411	-2.73153
C.cajan_18460	Uncharacterized protein	5.56368	1.50304	4.89247	1.55557	7.21945	1.08322	3.71885	0.913768	1	5.43856	6.22144	3.9376	6.58047	6.62834	6.19355	2.54013	1.61866	3.76517	6.00955	6.48676	6.92703	6.94131	7.5944	1.63148	7.71689	7.31922	7.35137	4.7995	5.03657	4.55121
C.cajan_18567	Chlorophyll a-b binding protein P4, chloroplastic (LHCI type III CAB-P4)	1.26003	-0.0547354	2.79272	-0.911875	8.25226	-2.16406	3.38013	-0.933325	1	7.66653	7.33526	4.39799	2.93408	-0.689488	1.49085	-0.820953	-1.09823	4.35012	4.98534	4.55696	4.96309	4.16859	6.77439	-2.28337	-0.371238	5.08484	3.23114	2.71552	1.61343	3.08934
C.cajan_18596	Uncharacterized protein	2.34437	2.55862	3.71244	1.81757	3.66664	2.38157	3.74597	1.9778	0.796349	5.13164	5.38309	4.13402	4.08855	4.79628	5.48767	-0.289596	1.64531	2.29957	3.10569	2.86365	4.29652	3.774	4.05729	-1.15524	4.29818	2.50956	5.21785	3.34189	0.655764	4.57742
C.cajan_18599	Protein MIZU-KUSSEI 1	-1.1207	-2.41598	4.70326	-2.20962	4.9987	-0.456813	5.90533	0.207618	0.541297	6.35649	4.68512	5.5076	7.07622	8.2568	8.23889	0.758644	0.833384	4.77351	5.07626	5.47736	4.77759	4.55155	0.358925	1	6.49455	6.83432	6.33258	1.39865	4.96743	-1.54746
C.cajan_18644	Putative S-adenosyl-L-methionine-dependent methyltransferase Franean1_4929 (EC 2.1.1.-)	-2.81814	-0.966466	-1.81124	1	4.80555	-1.47452	2.49003	1	1	4.51075	5.72976	2.45863	3.49722	4.01496	3.62137	-2.55734	-3.37821	2.60366	2.77985	2.82706	2.87465	3.11087	4.77778	-2.63232	0.585559	2.81921	3.08458	-0.183253	1.74555	1
C.cajan_18693	Lon protease 2 (EC 3.4.21.53) (ATP-dependent protease La 2)	5.69546	2.23193	3.28969	3.55222	7.60729	1.0882	4.37598	2.78513	2.52407	6.49252	6.99493	2.89072	5.70804	3.22284	4.70428	2.72616	1.78903	3.23271	5.56992	6.00956	7.04509	7.07709	9.05282	4.86596	7.59452	6.19386	5.45207	4.91814	3.64954	3.26602
C.cajan_18769	UPF0301 protein Plut_0637	5.26614	4.13439	5.30074	2.98643	7.34238	4.74179	5.0667	2.83571	2.14101	4.62008	6.79917	5.71145	3.7886	6.89153	5.68468	1.70433	-0.466191	3.96883	5.91592	5.37144	6.57375	6.78	7.25552	-1.05596	2.87064	6.04264	7.70866	5.61083	5.6939	5.73021
C.cajan_18953	PsbP domain-containing protein 3, chloroplastic (OEC23-like protein 2)	1.55539	0.578572	4.09051	0.536242	8.67954	1.00733	4.92031	-1.04112	0.847059	8.14656	7.3779	4.54871	3.35887	1.50858	2.86586	-1.55285	-0.400791	5.36844	4.54719	4.93519	4.77699	4.45746	7.25332	1	3.01574	5.49879	5.00081	3.14913	3.75586	-0.0831382
C.cajan_18967	Polyol transporter 5 (Protein POLYOL TRANSPORTER 5) (AtPLT5) (Sugar-proton symporter PLT5)	5.02065	2.62856	5.45228	1.91388	6.13847	1	4.18736	-0.118104	0.905212	4.07713	3.94806	3.65306	4.65523	3.28343	6.69659	-1.06323	-3.63152	5.02474	6.72022	3.46848	9.42133	9.13741	8.39898	-0.181077	8.07404	6.83833	7.33166	6.01176	3.34809	1.3233
C.cajan_18995	Probable fructose-bisphosphate aldolase 1, chloroplastic (EC 4.1.2.13)	0.297414	-1.12688	4.57265	-1.95661	12.34	0.77532	6.51054	-0.107407	1	11.2999	11.3741	6.40674	5.17905	1.67137	4.64388	-2.25581	-1.46933	6.62186	7.09006	8.05495	7.99419	8.27521	11.111	-3.05087	3.46663	7.76861	6.88615	5.54445	6.32906	3.11337
C.cajan_19140	Thioredoxin-like 4, chloroplastic (Lilium-type thioredoxin 3)	1.9344	1.4414	3.88563	0.382678	5.86835	2.89718	4.27192	0.581014	2.2306	5.79409	5.21116	3.96766	4.18673	3.39259	4.17887	1.27866	1.49236	4.42391	4.33493	3.36834	3.76905	3.02047	4.16311	-0.36735	3.24079	3.85011	4.09783	1.4065	3.63712	0.539541
C.cajan_19162	Translation initiation factor IF-2, chloroplastic (PvIF2cp)	4.6985	3.40772	4.00499	3.1735	7.47936	3.53822	4.14516	3.4433	2.61785	7.28072	7.19674	4.29829	4.43261	3.75467	3.66432	3.36649	3.0891	4.6865	4.26356	5.71492	6.43068	6.69629	8.55333	2.76368	6.5936	6.0889	4.85441	5.10095	4.26661	4.7327
C.cajan_17609	Transcription factor ICE1 (Basic helix-loop-helix protein 116) (AtbHLH116) (bHLH 116) (Inducer of CBF expression 1) (Transcription factor EN 45) (Transcription factor SCREAM) (bHLH transcription factor bHLH116)	2.79872	2.26936	3.94775	5.20607	6.68544	1.9219	5.31929	0.550497	1.90434	6.04919	5.05465	4.44205	4.06941	2.87402	4.94624	1.02612	1.87597	3.26109	3.59126	2.13447	1.60718	3.82567	4.69871	0.0897557	3.24333	3.03528	4.66744	3.81022	3.8478	3.22004
C.cajan_17666	Dirigent protein 19 (AtDIR19)	-3.28459	2.94521	4.48327	-1.49932	6.12142	4.37399	4.06811	2.20526	3.88181	5.95204	5.1081	5.58546	5.49075	3.01812	8.92578	6.23936	1.74267	6.62684	7.74021	3.30059	5.32576	3.2053	2.77687	0.0649518	3.28546	5.43697	3.64027	2.82623	4.7597	1
C.cajan_17677	MATE efflux family protein 2, chloroplastic (Protein DTX44)	1.23961	0.934607	1.27683	0.20853	5.26225	0.0896337	3.03513	2.1828	1.11715	5.50592	5.7741	3.01719	3.39272	2.56358	3.67245	0.763913	2.20715	3.68215	2.70876	3.17634	3.36608	2.95149	5.2979	-1.46164	4.10281	1.92873	2.59747	2.36018	2.13488	2.24428
C.cajan_17689	Putative uncharacterized protein	4.30667	2.81131	4.86069	4.07738	4.02144	0.948519	5.32053	3.39669	3.81711	6.84241	6.16648	5.90516	8.21367	6.37091	6.73763	1.86816	2.05603	5.52509	5.58194	5.12861	5.3524	6.59018	4.58435	-0.513916	8.4691	7.24898	5.78236	5.49637	4.23736	6.21596
C.cajan_18047	Myb-related protein 306	0.177688	0.282369	4.36976	-2.69954	5.23645	1	5.37092	1	1	7.28868	6.98776	4.4243	4.40161	2.31887	4.91037	-4.6312	1	4.31823	4.07737	3.0998	5.58592	5.20735	6.22143	1	0.837758	5.03761	7.11637	4.21774	5.00494	4.79908
C.cajan_18075	Random slug protein 5 (CRAL-TRIO domain-containing protein 5)	2.23161	1.77392	1.74205	2.1687	4.74556	2.39083	1.62511	2.7576	1.14853	3.19762	5.08247	5.64913	2.90107	4.2118	3.69602	2.2073	1.05313	3.01041	4.43628	4.0062	5.8014	5.73672	6.70137	2.26879	5.6003	4.35241	3.42852	4.74144	3.07304	6.71133
C.cajan_18086	Metacaspase-9 (AtMC9) (EC 3.4.22.-) [Cleaved into: Metacaspase-9 subunit p20; Metacaspase-9 subunit p10 (Metacaspase 2f) (AtMCP2f)]	0.505484	4.24809	2.97114	-0.822618	6.17574	5.20731	4.24674	1.29	5.01154	5.59395	4.39717	3.47476	6.7576	6.87989	8.05547	1.7663	2.58565	2.2118	4.27065	3.8499	4.038	7.15771	3.40336	1.13882	5.94065	7.67313	4.82084	4.38391	3.18545	7.33511
C.cajan_18142	PsbP domain-containing protein 6, chloroplastic (OEC23-like protein 1)	-0.000481941	1	2.82211	-1.59095	6.81485	0.721408	4.19187	1.30413	0.239704	6.15939	5.45483	2.54617	2.04507	0.720165	1.55891	0.507932	1.18506	3.70868	3.96335	3.64719	3.29426	2.44825	4.4194	1	0.856723	2.89989	3.83686	2.14864	3.27894	1.49431
C.cajan_18433	Homeobox-leucine zipper protein ANTHOCYANINLESS 2 (HD-ZIP protein ANL2) (Homeodomain protein AHDP) (Homeodomain transcription factor ANL2)	2.7734	2.12112	3.41662	3.14752	4.12395	0.892274	4.27789	-5.7488	-0.344666	4.4346	4.60522	3.34551	4.67514	3.8865	4.53316	-3.61128	-2.18415	4.04544	2.08298	2.97158	4.68251	4.179	4.18346	-3.61228	6.21567	3.95108	4.49787	3.31586	3.99553	2.65526
C.cajan_18486	Bowman-Birk type proteinase inhibitor (LCTI) (Trypsin/chymotrypsin inhibitor)	-1.0645	2.43955	7.06043	-0.279925	5.93321	2.11238	13.6537	-0.852138	4.71035	7.87573	1	7.94675	7.05688	3.90627	10.4469	1	-0.979089	8.2303	5.62147	1.85505	-0.325012	1	1	1.64468	-0.612395	3.5434	11.8772	6.75479	9.5333	6.78429
C.cajan_18628	J domain-containing protein required for chloroplast accumulation response 1	2.42214	0.592569	1.44549	-0.367406	4.61366	0.139312	2.71096	0.494252	0.43957	4.3356	4.79398	3.14868	5.59167	4.35676	3.81556	1.30385	0.273802	3.19656	3.08604	4.03044	4.6287	4.9967	6.64299	0.724869	8.0819	5.76499	2.95843	3.83614	3.19257	4.45903
C.cajan_18722	Granule-bound starch synthase 2, chloroplastic/amyloplastic (EC 2.4.1.21) (Granule-bound starch synthase II) (GBSS-II) (SS II)	2.05894	3.40246	1.44598	1.22112	7.73599	0.401303	2.65798	-1.41361	2.16042	5.41805	3.88428	1.26223	0.539402	0.0770515	1.85478	1.71936	-0.768165	2.0368	4.19071	5.05013	5.62103	5.3183	7.24606	2.8322	3.1758	6.38981	4.43574	4.41508	1.34142	2.7327
C.cajan_18759	Chorismate mutase 1, chloroplastic (AtCM1) (EC 5.4.99.5) (CM-1)	1	1.84888	2.15536	-2.13916	4.10411	2.80412	3.9138	3.45754	4.05572	4.5075	3.33647	3.30549	5.63757	5.33712	6.60452	3.55079	1.72296	2.57324	6.11909	2.72835	4.91798	6.65382	6.61975	1.34368	4.79121	4.87463	3.91174	3.54398	1.78315	5.09126
C.cajan_18807	Serine carboxypeptidase-like 25 (EC 3.4.16.-)	2.08576	1.53336	4.52236	3.13609	4.86447	1	6.03417	-2.581	-1.51321	6.04293	3.95621	5.68274	5.85059	5.72652	4.98551	-0.598929	1	4.59024	2.77588	1.14516	2.42225	2.98789	1.9821	-1.73653	5.42444	4.57067	5.48429	0.449788	4.67339	0.115646
C.cajan_18936	Glyceraldehyde-3-phosphate dehydrogenase B, chloroplastic (EC 1.2.1.13) (NADP-dependent glyceraldehydephosphate dehydrogenase subunit B)	5.87922	3.1876	6.62958	2.2841	11.9235	1.86771	7.63238	-0.110467	1	11.5241	10.3934	6.86042	7.34245	5.93326	7.07925	0.930344	-1.5931	7.42338	7.1371	8.5225	9.01588	9.09178	11.3108	-0.892545	9.11674	8.97664	7.99721	7.32363	6.71247	5.21218
C.cajan_19014	Auxin-induced protein X10A	1	1	-0.351093	1	4.8157	1	1	2.00071	1	4.74391	5.99096	3.69843	6.10045	2.76999	1.49456	1	-1.09318	2.91974	5.82152	4.69151	5.51067	5.09731	3.47249	1	6.16839	3.83654	2.21712	1.53493	1	1
C.cajan_19015	Auxin-induced protein X10A	1	1	3.30185	1	6.06241	1	3.01295	1	1	7.09748	7.02792	4.2594	6.5028	4.46237	4.18365	1	1	3.76323	5.54023	4.22069	4.53146	1.96425	3.01645	1	3.24989	3.33717	2.16032	1	2.00895	1
C.cajan_19076	Protein PLASTID MOVEMENT IMPAIRED 2 (Protein WEAK CHLOROPLAST MOVEMENT UNDER BLUE LIGHT 2) (Protein WEB2)	2.20044	0.397277	1.03252	-1.59936	5.4293	-0.447582	1.96509	0.286491	-2.49706	4.19757	4.2779	2.99823	2.09124	0.971869	1.66097	-0.282183	2.31676	3.25382	2.36081	3.05024	4.91925	4.78698	6.54195	-2.95399	4.40849	3.11268	3.49311	4.23027	3.7797	3.7951
C.cajan_19131	Protein NRT1/ PTR FAMILY 6.1 (AtNPF6.1)	3.20553	0.451319	5.11377	1.97839	5.62517	1	4.85753	-4.18225	-3.12654	6.7324	6.61626	5.90384	5.17461	2.38596	3.77141	1	1	4.27847	3.66753	3.02717	4.33818	3.65024	4.32113	-4.63216	3.66168	4.10144	5.34519	1.50064	4.36193	-2.47643
C.cajan_15491	Trihelix transcription factor GT-2 (Trihelix DNA-binding protein GT-2)	3.79538	3.03802	4.94842	1.48366	4.40657	1.98315	4.09228	-4.33332	1.87053	4.81817	4.95399	4.98146	7.58322	7.81549	5.56682	-2.50779	1	3.39274	3.66862	3.09325	4.98333	5.18381	5.43931	0.113407	8.54773	6.10745	4.48218	1.71453	1.95317	-2.68084
C.cajan_15509	Uncharacterized protein	2.25605	1.45106	2.86741	1.74494	5.44407	2.12309	4.17157	1.64764	1.23059	5.49195	6.16133	2.97668	2.83309	1.68819	3.4637	2.65743	0.923423	3.2558	4.97383	4.49303	5.39552	4.86414	6.06028	0.135798	3.40655	3.81596	4.94092	2.88832	3.56649	3.16829
C.cajan_15536	Uncharacterized protein	2.13482	1.3877	4.54965	4.35935	5.97945	-0.109037	6.21886	3.37255	-2.76422	6.59477	5.01365	5.18187	4.17895	1.84094	2.05855	-0.506328	0.066041	4.64278	3.15052	1.22993	3.34442	2.66896	4.2418	-1.54039	3.39335	2.90973	5.49942	1.87397	5.78416	1.42643
C.cajan_15656	Ras-related protein RHN1	1	1	-0.361481	-0.275404	2.61325	1	1.99839	1	-1.36113	4.48608	5.48641	4.39847	5.59375	3.51896	1.63211	-1.87771	1	4.29729	3.96017	3.67281	5.11589	5.13179	5.68936	1	5.97668	3.70349	3.75622	2.98708	4.81073	2.04809
C.cajan_15705	Putative uncharacterized protein	-1.14784	5.80902	3.43908	0.745995	4.46149	5.33171	3.22376	3.84725	4.96344	4.02678	7.1712	0.972185	4.26009	3.66945	3.15349	4.00537	2.46674	0.310875	7.62613	6.2959	9.30449	8.84876	9.65953	3.03462	5.40354	5.52479	3.52967	5.15251	-1.14932	-0.0187801
C.cajan_15771	ABC transporter G family member 11 (ABC transporter ABCG.11) (AtABCG11) (Protein CUTICULAR DEFECT AND ORGAN FUSION 1) (Protein DESPERADO) (Protein PERMEABLE LEAVES 1) (White-brown complex homolog protein 11) (AtWBC11)	6.25982	3.05435	6.24591	6.87223	5.8927	0.149051	6.64282	-5.35161	-0.37244	7.12043	6.63173	7.69482	8.25395	8.05536	8.6448	0.459411	-3.52933	5.61022	6.17935	5.29637	6.86088	5.986	6.2791	-0.573209	8.19707	6.77998	6.21517	4.02181	4.13705	1.42331
C.cajan_15965	Uncharacterized protein PAM68-like	-3.03429	1	1.1947	1	8.01333	1	4.69614	-0.334656	1	8.84964	9.74894	4.13068	3.80326	1	0.814066	1	1	4.24794	5.07957	5.5167	4.53202	4.96398	7.39647	1	0.435405	5.16448	4.55273	0.132248	1.72748	1
C.cajan_16075	Dehydrogenase/reductase SDR family member 12 (EC 1.1.-.-)	2.54686	1.97017	4.03746	1	7.35297	2.26115	4.69969	-0.702431	-2.20076	6.1492	6.92536	4.68201	5.65441	5.36407	6.39591	3.04469	0.823317	4.07858	5.34183	5.24661	5.7059	5.70341	6.44977	3.33394	6.51428	6.18935	6.28258	4.56888	4.60789	4.52806
C.cajan_16107	Uncharacterized protein	3.16436	1.41409	3.48834	1.37631	7.16502	1.68411	4.15604	-0.0994713	-0.923496	7.26953	7.19575	4.42163	5.50749	4.06002	4.59606	2.38144	1.06959	4.33991	5.27852	4.78156	5.62421	5.71366	7.47693	-0.819791	5.15278	5.49798	4.28202	4.53434	3.90586	3.69988
C.cajan_16634	Ferric reduction oxidase 7, chloroplastic (AtFRO7) (EC 1.16.1.7) (Ferric-chelate reductase 7)	1.95787	-0.598464	0.31443	-0.603542	4.40207	0.862432	0.863796	-0.750242	0.666038	3.20593	6.15703	0.479872	-0.912961	-0.399549	1.52188	0.55338	-0.0975698	2.92559	6.26385	6.72991	8.40581	8.26565	9.54517	-0.656285	-1.03814	2.94462	4.88745	6.68335	4.33138	6.70812
C.cajan_16642	Protein ASPARTIC PROTEASE IN GUARD CELL 1 (AtASPG1) (EC 3.4.23.-)	5.79724	5.94451	6.20779	1.98222	7.03985	2.3908	6.53402	-1.10034	1.7402	7.86108	8.04459	6.06403	4.77722	5.17949	5.54644	4.91582	1.73838	5.59685	6.3193	4.97232	5.87048	3.73022	2.52474	-1.24995	0.0164535	4.2875	7.59883	6.34611	4.1902	7.14243
C.cajan_16809	Putative uncharacterized protein	4.18404	1	5.466	1	6.98742	7.68459	4.2913	1	5.53274	10.9575	6.45464	4.53631	4.52025	4.40255	2.51331	1	3.55184	1	6.91836	3.00388	3.22181	2.28198	3.37001	1	2.58762	2.0292	1	1	3.16197	1
C.cajan_16919	Divinyl chlorophyllide a 8-vinyl-reductase, chloroplastic (EC 1.3.1.75)	2.01752	1.76151	3.73073	0.946237	7.58922	1.33414	4.19872	1.04745	0.146473	6.9729	5.48673	3.5075	2.28798	-0.292678	0.771252	0.784529	0.1135	3.14942	3.16048	2.97861	4.09603	3.50209	5.28464	-2.67189	0.174521	3.14075	5.20863	3.30641	4.1078	2.74748
C.cajan_17032	Clustered mitochondria protein (Friendly mitochondria protein)	3.34948	0.191841	3.16049	-0.292869	6.84707	0.954628	2.60763	-0.325268	-0.148487	6.50329	6.82967	4.88445	2.55513	2.22692	0.905767	0.734447	-0.829731	4.73279	3.55038	5.1968	5.41672	4.99311	7.30345	0.27348	3.50294	4.52413	3.92936	2.97949	3.27574	1.49695
C.cajan_17046	Uncharacterized protein	1	1	2.93684	2.79943	7.72828	4.35035	3.98732	5.02805	1	8.00316	7.46763	1.81252	2.50954	1	1.30231	-0.595334	6.28823	3.62515	4.17218	4.3258	4.20787	3.79879	4.99364	3.22259	-0.653605	3.66079	2.97592	5.8691	2.50871	1
C.cajan_17112	0	-5.71169	1.79013	7.24195	-3.0513	9.29814	1.3218	4.2545	1.91653	2.95647	8.88405	7.51564	6.07976	7.03489	3.67825	1.35066	0.79854	-1.18626	2.17151	2.95605	-2.97663	1.0263	2.21566	0.870092	0.622715	4.51508	5.69973	6.50007	-2.01662	-5.26528	1
C.cajan_17214	Elongation of fatty acids protein 3 (EC 2.3.1.199) (3-keto acyl-CoA synthase ELO3) (Affecting plasma membrane ATPase activity protein 1) (Suppressor of RAD3 essential function protein 1) (Suppressor of Rvs161 and Rvs167 mutations protein 4) (Very-long-chain 3-oxoacyl-CoA synthase 3) (v-SNARE bypass mutant gene 1 protein)	2.73018	2.5779	4.38469	4.09927	6.81436	1.23214	6.11587	2.43057	1.31957	6.07585	5.44275	3.79923	4.27043	3.2239	5.30247	2.02703	1.76783	4.22688	4.43459	3.8717	4.02869	3.84251	6.08175	-0.0555928	1.49108	3.48507	5.31439	3.16311	4.12882	1.88644
C.cajan_17220	Probable plastid-lipid-associated protein 4, chloroplastic (Fibrillin-3a) (Plastoglobulin 25) (AtPGL25)	5.49743	2.24826	5.12149	1.55644	8.24221	0.701505	6.0548	2.24243	-0.984451	7.58186	8.23452	5.95929	7.07705	6.85801	6.64562	1.46531	0.343567	6.17448	6.67452	6.11886	6.00028	5.52412	6.67165	0.0948981	6.92192	6.78186	5.3016	5.44854	4.56613	4.48927
C.cajan_17236	Potassium channel AKT2/3	0.213341	1.21231	2.04715	1	3.43138	0.270326	2.09714	-0.50781	1.24657	3.11124	5.36196	2.65441	2.63009	2.55809	4.61852	0.122858	-1.55792	3.78766	4.65701	5.55623	5.72218	5.08791	5.49115	1.55781	1.08429	4.08939	3.54226	2.34514	1.59003	-2.89482
C.cajan_17244	Ferredoxin-1, chloroplastic (Ferredoxin I)	1.02576	-0.671295	5.4686	1	12.7702	1.65449	6.93546	0.121175	1	12.6492	12.3974	6.28107	6.31197	4.95134	5.0802	3.11049	-1.61116	7.15029	9.3915	8.64854	10.0773	10.0115	12.2097	-0.519605	7.51603	9.62737	9.18957	8.2385	6.18981	5.10569
C.cajan_17245	Ferredoxin-2, chloroplastic (AtFd2)	4.02262	4.14705	8.72629	1.6103	10.9106	3.66012	8.80121	1.15802	-1.23827	11.1363	7.02062	8.82502	7.88003	6.90943	7.28654	3.00361	1	7.86865	8.45176	7.72084	7.28665	6.46596	6.59602	-0.861996	8.82729	7.91884	9.07849	6.4259	8.0633	4.70138
C.cajan_17265	Metallothiol transferase FosB (EC 2.5.1.-) (Fosfomycin resistance protein)	1.16938	2.54713	6.67185	0.663636	5.85172	0.947502	4.96206	0.706712	5.36746	6.31058	5.93193	7.1959	5.838	6.60899	4.61001	2.98537	1.33071	4.81636	8.80288	6.69672	6.24759	3.21913	0.238934	5.47108	2.83324	6.13215	6.40223	2.72249	3.83081	1.04867
C.cajan_15510	Uncharacterized protein	5.30682	-0.732709	1.64526	1	6.1711	-0.380589	2.37358	0.462209	-0.140339	6.44878	6.83648	3.96482	5.50729	4.91735	3.98247	-0.934621	1.97543	3.57234	2.2992	2.90325	4.54573	4.49047	6.43672	-2.86171	7.12287	5.66423	3.27873	3.23396	2.79029	0.6914
C.cajan_15665	Pentatricopeptide repeat-containing protein At5g21222 (SNF1-like protein kinase AtC401)	1.43428	1.37472	2.20935	2.61822	5.87036	1.93833	2.32011	0.625383	-0.864084	4.71881	4.46038	2.40189	3.07902	2.03353	2.30495	1.48483	1.32628	2.61473	3.14668	3.71255	3.86208	3.88161	5.15191	-1.21701	2.97251	3.22375	3.89285	2.35891	2.74088	2.8969
C.cajan_15837	Ferredoxin-1 (Ferredoxin I)	3.73493	2.59982	6.21442	2.90456	8.71153	2.24714	6.61015	2.07929	0.79742	8.66659	7.87312	5.94531	6.03184	4.59703	5.31317	3.50816	2.82933	5.76532	6.09065	5.477	5.8672	5.88315	7.39748	2.98033	5.58297	6.55694	6.85424	4.65219	5.94839	3.12355
C.cajan_15935	Uncharacterized protein	1.89538	2.97068	2.92765	1.57748	5.88812	3.82412	2.75043	2.25051	1.43394	4.31277	4.74801	3.07991	2.19048	0.725881	2.09888	1.94152	1.87455	3.11311	4.31391	4.12875	5.30954	4.68142	5.87789	2.30986	4.92407	4.06843	4.76068	3.0193	3.81621	0.888952
C.cajan_16130	Flavonol synthase/flavanone 3-hydroxylase (EC 1.14.11.23) (EC 1.14.11.9) (CitFLS) (FLS)	-4.33083	-1.98511	1.86349	-0.499538	3.59811	1	3.64478	-3.21861	1	1.84728	4.72022	6.56486	5.47328	4.33026	2.42695	-0.933989	1	6.67056	5.03378	5.27625	5.89025	5.57133	4.92232	1	6.97111	4.20424	6.09356	4.11964	6.59538	2.97419
C.cajan_16301	Lycopene epsilon cyclase, chloroplastic (EC 5.5.1.18) (Protein LUTEIN DEFICIENT 2)	3.32677	0.804764	4.18242	1.35205	6.94294	0.527861	4.78186	1.99167	0.490324	6.55631	6.37189	6.90981	6.92297	5.05489	4.27727	2.06343	0.847981	5.20684	5.13484	4.78895	4.93	4.31442	5.7769	2.6217	5.15127	4.3543	5.0126	2.60134	4.58763	0.97234
C.cajan_16428	NifU-like protein 3, chloroplastic (AtCNfu3) (AtCnfU-IVa)	3.25482	3.4901	5.02794	2.21162	7.66991	3.2494	4.51925	-0.75294	2.70984	7.01079	6.92914	4.86191	4.47817	3.30287	4.0448	1.81354	0.0627572	4.41924	5.74319	5.43828	5.6804	5.5104	6.99803	0.357766	4.90081	5.2025	5.38926	4.42252	4.33081	2.24245
C.cajan_16453	Tyrosine decarboxylase 1 (EC 4.1.1.25)	2.3046	3.20262	3.44573	1.59938	5.51494	0.590176	5.09576	1.96814	2.91688	6.17978	6.13893	4.6035	5.52888	4.75375	4.66145	2.44588	2.05197	5.07528	3.65282	3.8456	2.20778	1.89554	2.78922	2.31912	4.42671	1.81528	3.73347	2.33937	3.09729	1.93265
C.cajan_16486	Long-chain-alcohol oxidase FAO2 (EC 1.1.3.20) (Long-chain fatty alcohol oxidase 2)	1.07985	-0.43167	1.14623	0.737574	6.32927	-1.83239	2.22725	0.763378	-0.644327	6.361	6.35531	2.20339	5.64912	3.44961	4.50046	-2.42887	0.152806	5.28464	1.04189	2.27954	1.25581	3.50295	4.559	-3.84235	7.83385	7.49637	2.54054	5.16169	6.05258	5.49055
C.cajan_16704	Uncharacterized protein	1	1	1	1	4.30249	1	1.06127	1	-0.77434	1	4.25692	0.371581	0.758849	1	1	1	1	1	8.2671	5.29591	10.9558	9.71526	8.76827	1	2.9756	5.85037	5.73315	3.02865	-1.70673	1
C.cajan_16810	ATP synthase epsilon chain, chloroplastic (ATP synthase F1 sector epsilon subunit) (F-ATPase epsilon subunit)	1.65303	2.84645	4.54552	1.25065	7.86571	5.20381	5.29147	2.23319	4.47063	8.8149	9.28584	5.1878	5.14383	5.24697	4.19181	2.33202	1.95008	5.49471	5.98913	5.23902	1	1	1	1	1	1	1	1	4.6089	5.19856
C.cajan_16831	ATP synthase gamma chain, chloroplastic (F-ATPase gamma subunit)	4.58333	2.35023	5.73671	1.72846	11.1336	2.05318	7.19773	1.84794	-0.306659	10.7116	10.1032	6.17752	6.11793	4.78181	5.56978	1.65543	3.06792	6.71906	7.10081	7.77569	7.44291	7.39755	9.85679	-0.718398	3.84971	7.35506	7.09302	6.05463	5.68897	4.51185
C.cajan_16952	Isochorismate synthase, chloroplastic (EC 5.4.4.2)	0.732547	0.0540566	3.09478	-0.954739	5.92141	-0.342362	3.657	-0.922768	-0.584585	5.17304	4.51818	3.35164	1.51866	0.815616	1.20849	-1.58059	-2.54058	4.14343	3.4286	2.81103	4.06593	3.21667	4.72139	-4.20924	-0.447247	2.02968	4.17742	4.97856	2.95803	5.79313
C.cajan_16961	Putative uncharacterized protein	2.2502	3.29903	4.51247	4.01248	5.06022	3.53449	5.40658	2.09908	2.49032	3.6952	5.10791	4.13182	7.07181	5.48574	6.77331	3.84262	-0.15659	4.02956	5.85216	5.97716	4.56295	6.22063	5.01934	2.66421	6.33244	5.52834	5.27589	4.35063	4.09441	1.15979
C.cajan_17113	0	0.927608	5.67308	11.2758	1.9769	13.1121	1.16996	8.41429	1.27284	-0.541085	12.2491	11.8072	10.2536	10.8593	7.91778	5.18432	0.289953	-1.54913	6.32754	7.29096	1.79791	3.30679	1	2.85837	1	7.37975	8.67426	9.10689	1	0.515248	1
C.cajan_17172	Cytochrome P450 71D10 (EC 1.14.-.-)	1.51868	-1.0408	4.28873	-1.49173	6.84526	0.996888	5.44128	1	0.229723	6.2023	6.09395	4.44387	3.91853	0.0170952	2.6032	2.45742	-2.59754	6.86289	5.70041	5.37875	6.05428	5.7797	7.53552	0.188477	4.462	6.51574	6.37814	5.30978	7.71698	5.00419
C.cajan_17207	Probable plastid-lipid-associated protein 4, chloroplastic (Fibrillin-3a) (Plastoglobulin 25) (AtPGL25)	2.42317	1.17049	2.5053	-0.355173	5.75093	0.996649	3.66665	2.02062	1.80095	5.91781	5.74422	3.52592	3.94896	2.89503	4.77903	2.70712	1.62906	4.53278	5.03601	4.48371	5.03338	4.42882	5.3343	3.01978	4.79553	4.08548	3.93458	3.96083	3.29485	2.31694
C.cajan_22546	3-hexulose-6-phosphate isomerase (EC 5.3.1.27) (6-phospho-3-hexuloisomerase) (PHI)	1.58832	2.91818	2.18519	2.3631	6.90288	1.10978	2.60168	2.15292	3.09326	6.2335	5.87732	1.62698	5.02235	0.828372	2.36389	0.691615	1.05751	1.4169	6.12824	6.01186	6.82869	6.9867	7.69688	0.415423	6.9666	6.00751	4.81132	4.76118	2.32213	2.84947
C.cajan_22666	Auxin efflux carrier component 7 (AtPIN7)	4.59803	3.4422	4.63705	0.72677	6.73112	1.7019	3.7016	3.62637	2.44661	5.57723	6.37228	4.34665	6.75042	7.18521	6.24659	3.80296	2.91431	5.16695	4.0569	4.63635	5.51712	6.03155	5.58045	2.50264	7.17994	5.03657	3.54539	3.71293	3.47988	2.93188
C.cajan_22728	Protein phosphatase 2C 57 (AtPP2C57) (EC 3.1.3.16) (Protein phosphatase 2C PPH1) (PP2C PPH1)	3.28083	1.22083	3.00551	1.86238	6.97612	-0.223407	3.28767	-0.894853	-1.67213	6.529	6.83639	3.49366	2.57491	1.81278	3.26645	1.82596	2.00717	4.34558	4.61432	4.92556	6.40091	6.32538	7.96	1.66966	2.78031	5.20348	5.02386	4.86803	3.9316	4.05484
C.cajan_22884	Chlorophyll a-b binding protein CP24 10A, chloroplastic (CAB-10A) (LHCP)	1.76004	0.316771	5.02388	1	9.44985	-0.752955	6.86493	-2.43024	-2.16018	10.14	7.99849	6.19895	4.53686	4.93541	4.80705	-1.9568	1	7.31527	6.73314	4.69123	5.63909	4.00764	4.79311	1	3.0438	5.81293	7.38385	4.36692	6.34383	2.43324
C.cajan_22935	MADS-box protein JOINTLESS (LeMADS)	-3.87543	-2.32409	0.276794	1	2.52009	-3.79799	5.91711	0.0724488	2.19732	5.70216	5.46789	1.01979	1.2722	0.893766	4.24512	2.72314	3.37929	2.55666	4.9228	4.28329	5.79915	5.6575	5.80758	3.8981	-1.82017	2.11379	7.29937	2.42251	1.58058	1.78704
C.cajan_22938	Magnesium-dependent phosphatase 1 (MDP-1) (EC 3.1.3.-) (EC 3.1.3.48)	3.24629	2.52143	2.81677	1.29028	8.0018	1.26659	5.09047	1.59196	2.69072	7.03547	7.90211	3.71255	3.66933	2.82242	3.74161	2.51438	2.52457	4.61177	5.16168	5.40664	5.48977	5.34939	7.48046	1.68063	3.10594	4.79211	5.36598	3.17625	3.53907	0.926789
C.cajan_22224	Ribulose bisphosphate carboxylase small chain 1, chloroplastic (RuBisCO small subunit 1) (EC 4.1.1.39)	2.78999	0.594224	7.16086	-0.787463	13.5592	1.2761	8.88246	2.28712	1	13.497	12.1057	8.0265	7.59232	5.57419	9.29938	1.36857	0.0574156	9.08389	8.38312	8.45093	8.35676	8.4521	11.2559	1	6.93541	8.97864	8.92549	6.48688	7.33919	3.13928
C.cajan_22296	Probable protein phosphatase 2C 71 (OsPP2C71) (EC 3.1.3.16)	3.99826	1.25519	3.02691	0.194591	5.90858	2.46215	2.28443	2.57261	1.59264	5.09498	4.25838	2.81523	2.25053	1.93861	1.81083	1.78783	1.70198	3.71194	4.16157	3.95415	5.19742	4.34703	5.84177	0.913623	4.26811	3.67096	3.67925	3.74526	3.84775	4.03962
C.cajan_22404	Probable phytol kinase 1, chloroplastic (EC 2.7.1.182)	-0.812622	-0.396434	2.49664	0.105557	5.78589	2.38411	3.5	3.2295	2.83241	4.8035	4.62728	3.72202	7.41891	7.13276	6.74463	0.140085	3.17504	4.21892	3.33219	3.2443	3.29732	3.6793	4.53353	0.639954	8.52099	6.32703	3.83114	1.52509	4.23597	-1.91508
C.cajan_22443	Uncharacterized protein	3.99151	4.30592	4.37754	1.27108	7.75288	0.58577	5.05384	-0.898745	1.93984	6.83228	8.43233	5.96894	7.38929	6.88958	7.0935	-0.549553	-0.344329	5.17529	6.94285	6.50173	7.73364	8.06249	8.394	-0.0898614	8.11561	6.94794	6.63776	6.02247	3.71848	7.19664
C.cajan_22487	Uncharacterized protein	5.14701	2.28675	4.03713	3.84422	5.53275	0.262938	4.7203	2.08719	0.450591	6.44843	6.49632	4.65867	4.47156	3.4274	2.41993	2.31053	2.4985	4.09883	3.17801	3.21963	3.14078	2.79297	4.75645	2.0975	3.45981	3.04965	3.61907	2.50961	2.3699	2.39404
C.cajan_22602	Serine--glyoxylate aminotransferase (EC 2.6.1.45) (Alanine--glyoxylate aminotransferase) (AGT) (EC 2.6.1.44) (Asparagine aminotransferase) (EC 2.6.1.-) (Serine--pyruvate aminotransferase) (EC 2.6.1.51)	2.90188	-0.407365	2.4149	-2.94638	10.8294	1.31798	4.94991	-0.314765	-0.373795	9.42815	10.3025	5.02952	6.66687	5.23113	7.11079	0.235029	-3.04866	5.26882	7.55462	7.81785	9.16887	9.21141	11.2176	-0.250879	7.79436	8.93086	7.16334	7.7069	5.45224	7.25674
C.cajan_22628	Protein LHCP TRANSLOCATION DEFECT (Protein GRANA-DEFICIENT CHLOROPLAST 1)	3.94078	2.1307	6.19826	2.79043	9.22627	1.49623	6.73892	4.02315	0.810048	8.2349	8.35456	5.86654	5.78866	3.50673	5.78718	3.22717	3.52187	6.4807	7.21858	7.13701	7.6012	7.1075	8.70271	2.43132	5.80931	6.83367	6.66583	6.27876	5.81164	5.84539
C.cajan_22664	ATP synthase subunit beta, chloroplastic (EC 3.6.3.14) (ATP synthase F1 sector subunit beta) (F-ATPase subunit beta)	1.48294	3.05534	4.90047	-0.894676	8.59086	5.36849	5.92004	2.40412	5.26569	9.63277	9.6543	5.30314	5.71837	5.70923	5.16798	2.29246	1.83785	5.60202	7.05826	5.90452	6.9886	6.49295	8.82794	2.74089	6.40166	7.14311	6.22363	6.46498	5.9061	5.79593
C.cajan_22899	Ubiquinol oxidase 2, mitochondrial (EC 1.10.3.11) (Alternative oxidase 2)	3.96756	0.978474	2.16026	5.44527	5.49532	0.965485	2.12969	2.61234	0.394437	5.17194	5.29648	2.57329	2.24459	3.09198	2.99566	0.983897	0.908429	1.18374	3.92082	2.78644	4.51129	4.45436	6.65861	1.10871	4.27571	4.06133	2.05882	4.17837	1.26412	4.79447
C.cajan_22978	NAD(P)H-quinone oxidoreductase subunit L (EC 1.6.5.-) (NAD(P)H dehydrogenase I subunit L) (NDH-1 subunit L) (NDH-L)	-0.123784	0.167075	2.41397	1	9.46817	1	4.68763	-1.36573	-0.919907	8.37326	8.62018	5.04968	6.46434	4.55881	5.72695	-1.63702	-2.01853	5.47208	5.51243	5.51732	6.56576	6.544	8.90421	2.30076	7.6361	6.96538	5.88849	4.53948	0.825501	3.03522
C.cajan_13336	D-glycerate 3-kinase, chloroplastic (AtGLYK) (EC 2.7.1.31)	2.05857	1.8255	3.14353	2.73588	7.77152	2.38596	4.33368	4.1584	1.96041	7.75303	6.20351	4.15697	2.83597	2.59974	3.13164	1.74208	4.25578	5.09314	4.82206	4.50819	5.3516	4.54656	6.21381	2.94718	2.27979	2.42527	3.93747	4.97199	3.53763	6.47928
C.cajan_13514	Putative uncharacterized protein	1.49115	3.1959	4.96649	3.90102	7.13951	4.66881	5.17278	2.43471	2.36389	7.09071	6.62615	4.58632	3.93163	2.68163	2.87955	3.41648	2.73498	4.34476	4.44581	3.81636	3.80336	3.80181	4.80312	1.08383	2.11651	4.24499	5.26617	4.17703	4.59238	3.7733
C.cajan_13672	Putative glucose-6-phosphate 1-epimerase (EC 5.1.3.15) (Putative D-hexose-6-phosphate mutarotase) (Putative apospory-associated protein C)	3.06634	0.84211	-0.0617534	-2.44953	4.98916	2.84892	1.7824	1.45889	2.47483	4.63543	4.81943	4.59732	6.87067	6.11219	4.64506	1.45861	-0.817422	3.71342	3.51649	4.22077	6.37158	7.033	8.06345	4.08871	7.72056	6.31667	2.69547	4.97367	0.899717	3.527
C.cajan_13701	Uncharacterized protein	3.83382	2.49775	3.35987	2.20076	5.40473	2.48639	3.3455	2.70857	1.90737	4.70266	5.32748	3.70437	3.13554	3.38553	3.23121	1.74248	1.96941	4.15653	3.56928	4.09801	4.5213	4.07427	5.39306	0.516298	2.86975	3.56656	3.89694	3.16118	3.44237	2.90804
C.cajan_13797	Transcription activator GLK1 (GBF'S PRO-RICH REGION-INTERACTING factor 1) (Golden2-like protein 1) (AtGLK1)	3.95495	3.27177	4.57759	0.723462	6.75881	2.53714	4.44219	0.0672257	0.774384	4.36242	2.77604	2.42644	1.97189	-2.09483	1.77842	3.34035	2.21291	2.77317	5.29517	3.90948	6.30274	5.18519	5.50752	0.0735735	-0.00459508	5.21878	5.44973	4.23561	-0.486372	4.28326
C.cajan_13828	Dynein light chain LC6, flagellar outer arm	0.777527	1	0.130549	-0.654354	7.4623	0.286633	1.88247	0.387892	0.916125	7.63014	7.55792	1.89877	2.49044	1.86312	3.42547	0.764397	1	3.60329	6.73852	4.96521	5.78987	4.56408	7.55811	1.78193	4.64254	3.23369	2.42389	3.74278	2.28908	5.19669
C.cajan_13832	Chlorophyll a-b binding protein 13, chloroplastic (LHCII type III CAB-13)	2.63239	2.47462	6.80808	-1.81001	12.4873	2.15026	8.88954	1.07673	-1.72901	12.6665	11.3158	7.34327	6.07643	5.67593	7.21801	-0.436231	-3.0712	8.41815	8.73236	7.38079	8.1501	7.067	9.86203	-0.862245	4.24141	7.77742	9.64189	5.96886	7.73484	3.91582
C.cajan_13889	Photosystem I reaction center subunit V, chloroplastic (PSI-G)	4.4684	2.84935	7.27344	-2.00136	12.8882	2.90107	9.38365	1.64358	-1.5954	13.0581	12.0581	7.7275	6.87122	5.9499	7.37317	1.34931	-1.71634	8.7673	9.75403	8.72351	9.04678	8.77537	11.2067	1	5.96057	9.06014	9.31389	6.44111	7.13834	2.99244
C.cajan_14379	Uncharacterized aarF domain-containing protein kinase At1g71810, chloroplastic (EC 2.7.-.-)	3.19358	1.70564	1.91339	1.64138	4.67368	0.68835	2.90651	2.28213	1.76349	4.38286	5.33203	3.68871	4.12593	2.93431	3.1703	2.26737	2.13097	4.12405	3.34728	3.70564	3.70498	3.80541	5.35207	1.70215	4.50803	3.93203	3.01909	3.79113	2.21632	3.41011
C.cajan_14493	Trigger factor-like protein TIG, Chloroplastic (EC 5.2.1.8) (Immunophilin TIG) (Peptidyl-prolyl cis-trans isomerase TIG) (PPIase TIG) (Rotamase)	3.80385	2.73085	4.56464	2.20708	7.2132	2.05959	4.84143	3.03604	1.88486	7.17821	5.93335	4.85163	3.78758	2.18962	2.49176	2.60807	3.01834	5.51879	3.25144	3.84773	3.51158	2.82526	4.68956	2.17092	2.34394	3.36307	4.36979	3.78691	4.46699	2.96851
C.cajan_14576	Photosystem II CP47 reaction center protein (PSII 47 kDa protein) (Protein CP-47)	1.36644	0.578137	1.43951	-2.70309	6.66535	5.96264	3.05362	0.382866	4.0996	8.54666	4.45219	2.32688	2.32575	3.05036	3.57305	-0.605376	0.610728	1.0922	5.11599	2.5866	3.71882	3.45191	4.47635	-0.664711	3.07207	3.40048	2.37286	0.943509	2.97636	0.648106
C.cajan_14621	DCC family protein At1g52590, chloroplastic	5.32754	1.46199	1.75723	1.11844	6.1139	2.69108	2.06525	2.3948	1.987	5.23448	6.29231	3.4828	5.43782	3.84032	4.61803	2.89639	3.71952	2.21935	5.02267	4.37023	6.29828	6.11154	7.45939	2.02274	6.35617	5.26782	4.19974	6.89234	3.05639	8.23855
C.cajan_15014	Mitochondrial carnitine/acylcarnitine carrier-like protein (Carnitine/acylcarnitine translocase-like protein) (CAC-like protein) (Protein A BOUT DE SOUFFLE)	1.77135	4.04849	5.2739	4.357	8.91896	4.18361	5.10929	2.91244	3.3221	7.05913	6.96256	4.78473	4.65557	2.90793	4.68821	3.69196	3.95884	4.32656	5.19969	4.88863	5.39786	5.83854	7.61349	2.42734	5.75675	5.16926	4.98342	4.05054	4.65593	2.45528
C.cajan_15044	Trypsin inhibitor 1B (ETIB)	-2.35963	0.531838	1.51436	1	4.75086	1.4066	6.63503	-1.18507	2.57032	7.43709	9.37105	6.50324	5.31242	3.57818	8.42834	-1.91222	-2.26935	7.39277	4.7106	3.30813	5.63182	4.21623	3.7907	1	1.91181	4.20779	6.64471	6.46487	7.28749	6.42889
C.cajan_13337	Uncharacterized protein	1.02377	-0.568486	4.88968	0.751618	5.08342	3.22363	5.46564	1	2.77711	8.35165	2.77606	3.4591	4.501	5.51485	7.89043	-1.17537	1	3.57152	2.88711	3.46629	4.34968	3.98805	3.21924	1	2.92648	2.89971	6.28681	-0.425691	3.05618	2.95944
C.cajan_13524	Scarecrow-like protein 14 (AtSCL14) (GRAS family protein 2) (AtGRAS-2)	-1.9428	-2.11741	-0.750754	-3.40982	4.64811	1	1.4182	1	-3.19604	4.66782	5.34011	2.36969	1.90136	2.33206	1.44804	1	1	1.70257	3.32054	3.60777	4.65209	4.57777	6.06999	-3.62752	2.0259	3.92764	3.24236	2.35508	1.78081	0.491361
C.cajan_13539	Actin-97	-0.786432	2.32995	2.70687	0.974103	6.50992	2.39383	3.45565	4.04561	2.30249	5.85384	3.27638	7.50545	5.09663	8.68663	6.36212	2.79532	1.16211	4.77197	4.28085	2.65048	4.91805	3.42187	3.9841	1.00993	3.53869	4.25385	3.08413	0.307382	3.93552	0.848838
C.cajan_13603	Phototropin-1 (EC 2.7.11.1) (Non-phototropic hypocotyl protein 1) (Root phototropism protein 1)	5.44114	1.90483	1.95998	-6.30692	4.87528	-1.75251	0.974713	-5.00478	-1.59806	5.33923	6.55573	5.21417	7.64322	7.25295	5.62783	-3.23874	1	2.59513	4.13208	5.20092	5.42827	5.38451	6.35721	1.85109	9.19111	6.77642	2.81781	1.05472	0.423836	-3.35082
C.cajan_13632	RNA polymerase sigma factor sigE, chloroplastic/mitochondrial (Sigma factor E) (Sigma-E) (RNA polymerase sigma factor sig5) (Atsig5) (Sigma factor 5)	1.42274	0.94733	1.09379	-0.890126	4.75801	-2.22392	1.35122	-1.84483	-1.34853	2.92215	4.78317	2.9095	3.22904	3.70182	4.27422	1.78819	1.02814	2.91476	5.02703	4.56191	6.21699	6.25679	7.75863	0.941775	5.00175	5.66689	4.26227	4.88004	3.32876	5.17917
C.cajan_13736	Homeobox-leucine zipper protein HDG2 (HD-ZIP protein HDG2) (Homeodomain GLABRA 2-like protein 2) (Homeodomain transcription factor HDG2) (Protein HOMEODOMAIN GLABROUS 2)	2.85144	0.0691522	4.69366	4.21845	4.43458	1	5.84335	-3.72479	-3.61985	5.33107	4.69241	4.90099	4.20783	3.94598	3.59358	-5.89992	1	4.86503	2.58081	2.8837	2.92891	2.95005	4.21714	-5.19462	5.17833	4.48122	4.83825	3.31611	5.56383	3.06727
C.cajan_13752	Cytochrome b6-f complex iron-sulfur subunit, chloroplastic (EC 1.10.9.1) (Plastohydroquinone:plastocyanin oxidoreductase iron-sulfur protein) (Rieske iron-sulfur protein) (ISP) (RISP)	3.11132	3.8363	6.92511	-2.22891	12.1966	1.71947	8.56164	1.72008	0.0202995	11.9194	11.2611	7.47495	6.74506	5.32305	6.82977	2.80841	-1.33923	8.11064	8.99603	8.849	8.59782	8.53923	10.6848	0.282736	7.24079	8.26256	7.99758	6.75956	7.30549	5.87134
C.cajan_13860	Protein SPA1-RELATED 3	3.76775	3.6248	2.88436	2.35271	5.66053	2.45695	2.7762	-1.25538	0.369539	4.66019	4.68076	3.2934	3.91286	4.27813	3.8435	-2.23684	-0.851204	3.00563	4.01511	4.85477	5.62925	5.93013	6.88918	-1.08526	4.93598	5.60502	4.66455	4.49212	3.94254	3.95527
C.cajan_14170	Putative uncharacterized protein	-2.30164	1.42387	4.50022	-0.270377	5.08443	2.04381	5.98885	3.67566	2.66444	2.32795	3.51273	4.98863	3.10734	2.03664	2.27379	3.18604	0.529851	6.23631	7.69271	5.9863	5.30711	5.073	4.25454	-0.0695382	-0.876805	0.998853	2.81143	0.644142	4.79725	5.28426
C.cajan_14726	Rubredoxin (Rd)	2.02306	4.63384	2.65643	-0.45223	9.75289	1.02257	5.64823	0.655169	0.629473	8.87423	7.54459	5.90877	6.43911	3.10678	3.91845	-0.339643	1.48342	5.92593	6.86965	5.92266	5.91725	6.18563	7.8217	1.11197	5.69768	5.03329	5.13337	3.19118	3.20294	1
C.cajan_14868	Peptide deformylase 1B, chloroplastic (PDF 1B) (EC 3.5.1.88) (Polypeptide deformylase)	2.40531	2.31951	2.56351	4.17075	7.25354	1.36639	4.24131	2.50136	2.68089	6.60747	5.47111	4.18653	3.97831	3.77876	4.60772	2.25416	3.17497	3.55125	3.88426	4.80512	3.92596	4.32993	5.61676	3.32236	3.20611	4.56585	3.90815	4.42801	3.01269	4.23857
C.cajan_14913	Anthocyanidin 5,3-O-glucosyltransferase (EC 2.4.1.-) (UDP-glucose: anthocyanidin 5,3-O-glucosyltransferase)	1.80185	3.38168	3.13427	1.8059	4.8067	1.93817	3.40218	1.87854	2.86118	3.30111	2.48907	3.73189	4.20097	3.83997	3.901	-0.364012	0.446489	2.85906	2.4987	3.581	4.50945	5.06777	5.74678	3.44142	4.62104	5.37029	4.95556	4.50747	3.13488	3.22313
C.cajan_15157	Sodium-dependent phosphate transport protein 1, chloroplastic (Anion transporter 1) (Na(+)/PI cotransporter 1) (Phosphate transporter PHT4;1) (Sodium/phosphate cotransporter 1)	2.2602	2.12337	2.39245	-0.79814	6.18388	0.0459182	5.09597	3.34883	1.61975	6.66273	7.11015	4.16312	5.24671	3.45394	4.07017	2.45459	3.00188	5.10206	4.47355	4.71288	3.86259	3.8763	6.17601	0.450401	6.10264	3.44692	4.6036	2.44479	3.11786	1.61965
C.cajan_15241	Uncharacterized protein	2.37394	1.78905	2.98718	0.56226	7.54545	0.472134	4.3921	2.37609	1.45612	5.70188	6.03897	3.40981	4.46991	3.54049	4.94295	2.36613	1.82848	4.56478	5.84593	5.26023	5.19389	5.0521	5.96383	3.33211	5.1321	4.56703	4.57792	4.36717	3.71098	4.30291
C.cajan_00005	Uncharacterized protein ycf39 (EC 1.-.-.-) (ORF319)	3.90301	3.36705	2.43558	2.54763	7.10326	2.75632	3.4249	2.5007	2.58818	6.28606	6.38488	3.96877	5.05925	5.42427	4.49731	2.4259	1.40014	4.86829	4.77925	5.05147	6.66205	6.64844	8.14786	4.695	7.10442	6.20571	4.73611	5.03711	4.0602	5.03006
C.cajan_00007	Uncharacterized protein At2g37660, chloroplastic	4.03846	3.3533	2.99659	2.63252	8.03495	3.4766	3.95782	1.82427	2.33189	6.82086	6.55359	4.13357	5.32939	5.24233	5.69104	2.34294	1.69136	4.95708	6.0546	5.03021	6.19507	6.08546	7.55553	4.5312	6.45896	5.59433	4.23982	4.71857	4.11061	4.872
C.cajan_00062	Uncharacterized protein	4.79932	-1.77455	2.37485	-2.8	7.45587	-2.77008	3.34993	-1.8232	-0.547584	7.02677	6.41854	2.77011	1.48367	-0.273237	0.114567	-0.933694	-2.25827	4.0758	-0.653469	0.837838	-0.0949172	0.649018	3.84719	-2.75097	1.22935	3.67659	2.99237	1.84568	2.87827	1.86038
C.cajan_00176	Uncharacterized protein	3.90259	3.534	7.10035	3.11268	7.00162	3.93042	6.0138	2.52659	4.88241	6.09369	6.07432	4.46184	5.23577	2.97758	4.64444	2.36569	1.19812	4.55923	7.16245	5.46211	4.31333	3.98353	3.70804	-0.445955	0.743679	5.06609	6.67792	3.25811	2.88791	3.00533
C.cajan_00177	(6-4)DNA photolyase (EC 4.1.99.13) (Protein UV repair defective 3)	2.6792	3.58835	2.5314	2.82818	4.66857	1.6621	3.51335	-0.48823	0.921055	4.32063	3.6312	3.2975	4.47386	4.2445	4.18495	1.33557	0.774494	3.28422	2.82902	3.59119	4.32297	4.8854	5.93255	0.176935	5.66198	4.60772	3.96055	3.29712	2.94817	0.463811
C.cajan_00216	Umecyanin (UMC)	-0.326194	2.18548	6.62594	-2.3837	6.0382	-1.20088	7.01797	2.20813	-0.75458	8.73767	6.66162	3.91872	3.5051	-0.209121	4.72997	4.91716	3.50341	2.87323	3.3487	3.34055	3.04064	4.72835	4.36468	7.65154	1	3.94657	7.56211	1.07237	-1.33554	1
C.cajan_00225	Uncharacterized protein	4.99322	0.812359	2.25081	-0.478638	7.02446	1	5.80097	0.682654	-1.77537	9.54002	10.6019	5.41978	7.81684	5.23558	5.53418	0.413897	-0.731951	6.26201	4.38839	5.42263	4.34107	5.53016	6.92874	-0.616032	5.00268	3.92253	2.17116	5.806	1.91755	7.48077
C.cajan_00276	Glucose-6-phosphate 1-dehydrogenase, chloroplastic (G6PD) (EC 1.1.1.49)	1.51121	2.42794	3.34117	-2.28291	5.41065	1.49956	4.46533	-0.588671	0.154168	6.06905	6.17392	3.89121	3.58952	3.27232	4.41372	1.22297	-1.45474	4.97983	4.30418	4.30939	3.40413	2.77588	3.71339	-2.38013	2.64675	3.80982	3.9291	1.72496	2.46321	-0.357293
C.cajan_00282	GDSL esterase/lipase APG (EC 3.1.1.-) (Extracellular lipase APG)	5.09376	4.98087	8.46154	6.28627	8.15802	1	9.20017	-0.847599	-1.09582	9.83603	9.05177	9.80967	11.4377	10.1595	10.2817	-2.55453	-1.58039	6.70873	7.6429	4.36543	6.6525	3.36494	0.492961	-3.00752	8.52495	7.93543	8.45346	1.65029	5.73167	-0.87527
C.cajan_00289	Stem 28 kDa glycoprotein (Vegetative storage protein A)	0.0354268	4.54228	9.78451	0.356471	7.96352	1	14.7936	-2.24533	1	7.6849	-2.11707	10.4856	8.8831	4.69189	5.06102	-2.55134	1	9.32742	5.98496	1.19829	3.469	-1.09789	-2.33699	2.18295	1.44324	6.09624	13.418	0.914121	10.4768	-0.516987
C.cajan_00295	Stem 28 kDa glycoprotein (Vegetative storage protein A)	8.1802	5.31679	10.4759	2.48885	10.4936	2.89932	12.35	1.135	4.60813	11.6603	10.0327	5.93994	6.37807	1.50694	5.94	2.28588	-0.623585	8.57907	6.72885	3.15646	5.35994	2.92386	2.58544	-0.660571	1.91651	3.56931	9.76188	6.13387	7.22272	4.43113
C.cajan_00353	Photosystem I reaction center subunit VI, chloroplastic (PSI-H) (Light-harvesting complex I 11 kDa protein)	4.25388	3.23261	7.6093	0.86595	12.0256	2.70215	8.89213	-0.156865	-1.42196	11.7937	11.1542	7.73194	7.32422	6.86883	8.35838	0.645517	-1.03913	8.68536	9.4262	8.35168	8.26117	7.98425	10.2495	-0.969743	5.84918	8.27349	8.26999	6.09161	7.12617	4.07304
C.cajan_00410	Uncharacterized protein	1.24285	0.70107	3.28621	1	6.55235	-0.41651	5.0737	1.6577	1	8.408	7.87247	4.23249	4.47256	0.153546	3.39691	0.511377	-0.0667507	5.86973	1.69915	3.28225	1.00185	1.088	3.17099	-1.13449	-1.37161	2.45472	2.0734	0.25882	3.24621	1
C.cajan_00450	Receptor-like protein kinase At3g21340 (EC 2.7.10.1) (EC 2.7.11.1) (Leucine-rich repeat receptor-like protein kinase At3g21340)	1	2.10044	4.43341	1	6.39839	1	5.77888	1	1	7.23293	8.00986	6.50143	5.89526	4.62364	5.78402	1.51953	1	5.33613	4.93874	6.19617	1	1	1	1	1	1	1	1	2.06839	1
C.cajan_00680	Malate dehydrogenase, glyoxysomal (EC 1.1.1.37)	4.30022	-2.55445	1.36895	-1.11494	9.69459	1	4.47952	-1.37447	-2.20945	9.05793	9.42859	4.0572	3.26576	0.322586	2.12465	-3.8065	-4.61416	5.19772	5.49822	6.32746	6.77352	6.81744	9.14949	-5.03818	0.0844045	6.62086	4.94936	4.69455	1.23894	0.508611
C.cajan_00785	Clustered mitochondria protein (Friendly mitochondria protein)	3.90334	1.99634	4.02675	0.33666	5.84291	2.0076	3.46776	2.56835	2.59127	5.92899	6.17973	4.90352	4.9215	3.76191	0.678541	1.90514	0.852454	3.89912	3.062	4.4763	4.87167	5.10196	7.48157	2.12241	6.97931	4.95166	3.95188	3.22567	3.11657	2.52167
C.cajan_00803	Uncharacterized protein At4g00950	-1.3105	1.21073	4.60651	2.18423	5.72867	1.22563	6.47299	-0.198737	1.11997	6.79626	5.5172	3.51763	1.95107	1	2.5022	3.79666	0.114074	2.10823	5.58568	4.88825	6.63295	5.30322	2.08734	2.2045	-0.398787	2.27831	7.11718	1.51078	3.16986	2.03126
C.cajan_01075	Quinone oxidoreductase-like protein At1g23740, chloroplastic (EC 1.-.-.-)	0.825289	-0.317669	2.49869	1.62999	9.98054	0.0869468	5.7694	0.748745	-0.284989	9.34255	8.25239	4.03607	3.42518	0.650103	3.3095	0.348924	1.50261	5.14866	6.91581	6.77434	8.00676	7.39089	9.04554	-0.901942	4.43981	6.74423	7.06097	5.29318	4.10811	5.43688
C.cajan_01270	Probable aspartic protease At2g35615 (EC 3.4.-.-)	-3.67058	1	-3.8993	1	6.33304	1	1.73071	1	1	8.89781	7.86179	4.97453	4.32631	-1.11716	5.41111	-3.80712	1	5.83087	1.14784	1	2.40809	0.763021	1.49247	-2.86765	3.62067	5.34321	0.0272107	2.46781	-0.204853	1
C.cajan_01316	Photosystem II 22 kDa protein, chloroplastic (CP22)	1.93786	2.12229	6.14003	3.13245	12.6356	2.70338	7.2239	1.50194	-0.126785	10.9953	11.6339	7.61872	8.14865	6.484	8.03411	-1.43799	-1.01374	8.27364	10.5985	10.3737	11.0982	11.0241	12.9858	0.450264	10.9196	10.1911	10.1533	8.64711	7.76153	8.7653
C.cajan_01423	Uncharacterized protein	2.67219	0.425674	2.95447	0.233495	6.85429	-1.02877	3.19847	0.968128	0.789462	5.61211	5.09151	3.71977	3.80898	2.43519	4.28225	0.631933	1.15522	3.00273	2.82039	2.51462	3.44001	3.57501	5.34154	1.50453	4.53528	4.3402	3.54754	2.35454	2.14071	1.79204
C.cajan_01439	TLD protein	-0.141885	1	2.2255	1	5.81885	1	5.9327	0.239325	1	7.87904	9.25181	4.3633	4.49748	0.58676	3.19721	-0.400004	-3.80431	3.93919	3.97107	4.42509	2.70196	2.97031	4.62542	-2.04433	0.201496	2.81444	5.17888	0.558483	0.795567	-1.88578
C.cajan_01441	Pentatricopeptide repeat-containing protein At5g46580, chloroplastic	5.01313	3.50089	4.6374	2.80568	5.51111	1.88715	4.94156	2.92192	2.96724	7.44864	7.44468	4.78363	4.67451	3.55449	3.27153	3.60867	2.64259	4.63908	3.10024	3.67478	2.75951	2.78733	4.8077	0.905197	3.06107	4.29798	3.58081	2.98313	3.99232	2.74446
C.cajan_01470	Subtilisin-like protease (EC 3.4.21.-) (Cucumisin-like serine protease)	-0.136932	2.94557	0.471625	0.2943	3.25762	3.2845	1.68835	0.219909	2.4641	2.62057	3.19667	3.18643	5.55934	6.58459	6.09003	1.01232	1.07919	2.80401	3.71677	3.59131	4.99628	5.68015	4.61938	0.216598	5.60852	6.0205	3.52817	2.4481	2.44627	2.42053
C.cajan_01477	Cyclic nucleotide-gated ion channel 4 (AtCNGC4) (Cyclic nucleotide- and calmodulin-regulated ion channel 4) (AtHLM1)	1.97111	3.09875	5.0503	0.796598	6.05452	-0.186065	4.80202	-0.370499	0.822885	4.91089	5.39063	6.217	8.04967	7.24057	6.92446	1.49502	-0.875023	5.13071	4.52919	4.91437	5.25776	5.20061	5.39562	0.660609	8.56819	7.78024	5.28969	3.86084	4.88092	-1.59109
C.cajan_01570	Axial regulator YABBY 1 (Fl-54) (Protein ABNORMAL FLORAL ORGANS) (Protein FILAMENTOUS FLOWER) (Protein antherless)	9.08221	1.57125	6.22237	3.95196	7.93414	1	8.70758	-2.11905	1	7.53358	4.63311	5.11451	0.031861	-1.25666	1	-2.30287	1	2.2839	3.00025	1.03605	6.29279	5.0515	2.19386	-2.48908	5.66347	3.88379	7.6825	7.38206	-1.30588	8.02861
C.cajan_01831	Transcription factor DIVARICATA	7.22976	2.57261	4.33111	1.14327	5.97863	-0.392061	3.09753	-4.25605	-1.58443	4.78229	5.88056	3.11764	2.20343	0.459327	1.63953	-0.439659	-2.87599	4.1733	4.92404	4.80604	5.43505	4.75226	5.72135	1	2.56509	2.82877	4.0815	5.36722	4.60892	4.51898
C.cajan_02227	Protein NRT1/ PTR FAMILY 2.11 (AtNPF2.11) (Nitrate transporter 1.10) (Protein GLUCOSINOLATE TRANSPORTER-2)	1.79895	0.421501	2.13115	-1.09644	2.31063	-2.35767	1.03809	-3.27937	-1.64119	3.01036	4.11332	2.07911	3.32968	0.39279	1.30575	-6.33576	-5.17658	-0.678806	2.15914	2.20311	4.50356	6.42386	7.02879	1	3.94335	5.52891	2.11906	3.72451	-2.11447	4.60441
C.cajan_02250	Rhodanese-like domain-containing protein 4, chloroplastic (Protein THYLAKOID RHODANESE-LIKE) (Sulfurtransferase 4) (AtStr4)	2.20558	3.01835	5.0457	0.0344129	9.16916	2.72139	6.28425	1.76799	2.00366	9.16655	7.38741	5.6315	4.72854	3.35652	5.391	1.86382	1.1993	5.8521	5.9314	5.5805	5.95592	5.26792	7.01999	1.6492	5.31154	5.50639	6.39272	5.51028	5.57989	6.07634
C.cajan_02328	Long chain acyl-CoA synthetase 1 (EC 6.2.1.3) (Protein ECERIFERUM 8)	6.19	2.13008	5.71731	3.1825	4.24252	-1.94433	7.60627	-1.14056	-3.16283	7.71873	4.44785	7.15114	4.57392	2.79651	3.88427	-3.76744	-0.644954	6.19331	5.02329	4.05885	4.64029	4.53375	2.99497	-2.12985	1.86734	5.0234	7.73784	1.76297	5.1139	1.66138
C.cajan_02478	Uncharacterized protein	0.0533199	-2.06147	2.45359	0.366801	6.31986	-1.79404	3.99577	-2.35354	-1.8926	5.06415	4.94083	3.69735	3.28041	3.56668	2.60046	-2.01562	1	4.09975	3.1014	3.0045	2.00357	2.21022	4.07442	-0.682823	3.05645	4.15149	3.9829	2.2027	4.44649	-0.836401
C.cajan_02639	PGR5-like protein 1B, chloroplastic (Ferredoxin-plastoquinone reductase 2)	4.98421	2.93835	4.96776	-0.214696	9.37962	1.5705	6.48116	2.50352	0.853812	8.82405	9.0264	6.20191	6.51005	6.02895	5.40083	2.00187	3.30358	7.24842	8.15526	7.70982	8.97304	8.28082	9.74776	0.815813	7.49488	7.04771	6.90725	6.21511	5.94528	4.70908
C.cajan_02671	LOB domain-containing protein 21 (ASYMMETRIC LEAVES 2-like protein 12) (AS2-like protein 12)	6.42676	4.15462	6.76085	4.67612	6.88817	3.66874	6.30189	-1.05434	3.3969	6.84156	7.60143	2.85759	2.21748	1.22542	1.01705	4.19278	-2.2408	2.71828	6.41717	5.97223	8.05737	7.73243	6.9252	1	-0.839927	2.3918	6.64609	2.58067	4.593	0.445356
C.cajan_02768	Protein PROTON GRADIENT REGULATION 5, chloroplastic	6.34649	5.73126	6.34417	2.46351	11.511	5.16088	6.7933	1	1	10.0145	9.38423	6.36757	7.15987	7.49404	7.31491	1	1.77992	5.98587	10.1657	9.73217	1	1	1	1	1	1	1	1	5.16667	5.10999
C.cajan_02970	Uncharacterized protein	2.98888	1.38837	4.35094	1.84244	6.65864	-0.237466	5.49858	2.75158	1.45588	7.40265	6.9877	4.66248	4.67644	3.69014	4.75617	2.09331	2.73556	4.74308	5.09844	3.65014	3.97498	4.16942	5.52853	-0.478815	4.7599	3.89697	5.63252	3.06323	4.47417	2.03077
C.cajan_03152	Uncharacterized protein	3.73616	2.8427	4.81766	0.782039	5.94788	0.125413	4.78104	2.28512	1.85905	6.25273	5.50184	4.57647	2.96771	2.08226	4.65863	3.28008	3.54403	4.84046	4.87995	4.95896	6.34226	5.63906	5.78796	4.17001	-1.0019	3.52038	5.784	2.20439	2.4952	0.613494
C.cajan_03199	Calcium sensing receptor, chloroplastic (Sulfurtransferase 3) (AtStr3)	3.79351	2.48736	3.79292	2.45572	8.18938	2.56307	4.04288	2.61606	2.62997	7.83856	7.57628	4.30803	4.58204	3.91647	4.11854	2.35185	1.47929	5.69455	4.80807	5.79925	6.46294	6.01622	7.9627	2.18253	6.38442	6.10834	4.80575	4.83856	4.33068	4.24765
C.cajan_03473	Protochlorophyllide reductase, chloroplastic (PCR) (EC 1.3.1.33) (NADPH-protochlorophyllide oxidoreductase) (POR)	8.09542	4.60834	8.53539	2.94714	9.94253	2.39953	8.05568	1.44072	0.711134	10.4193	9.22246	6.53646	4.93155	3.4214	5.21813	2.09451	0.333538	7.53733	7.30548	6.95272	5.88536	5.68881	7.53414	-3.05205	2.63973	6.37309	7.55335	5.21254	6.75397	3.50381
C.cajan_03537	Uncharacterized protein	1.04551	-0.79645	1.41405	2.45726	7.01275	1	2.26283	-2.42007	-1.43651	6.39157	6.30593	5.48427	4.832	3.69484	2.57814	-0.746471	1	3.92736	4.19553	4.23838	4.44077	3.91122	5.83682	-1.76413	5.52922	3.97052	2.52299	2.36007	2.53474	-1.5279
C.cajan_03633	CASP-like protein 2C1 (GmCASPL2C1)	3.54138	-0.36955	5.00598	3.42692	6.46611	1	5.49121	-1.93828	1	6.45303	4.60539	4.37684	2.48976	3.33591	3.69656	1	1	5.04758	3.97605	3.28853	5.05792	4.55912	5.55152	-2.39859	-0.650084	5.19312	6.7316	3.98628	5.15501	3.63456
C.cajan_03679	Uncharacterized protein	5.62962	2.66703	4.8108	3.36998	8.47161	2.21988	5.00678	1.0663	-0.501524	7.41526	8.17053	5.41352	5.27701	4.33475	6.01255	2.84747	-2.20209	5.62927	7.57706	7.08182	7.36872	7.14656	8.72339	2.38574	6.94722	6.65897	5.70582	5.79021	5.4152	4.96264
C.cajan_03846	Uncharacterized protein	3.25138	-0.549778	2.17333	2.0686	8.5381	1	2.66779	1	1	7.00294	7.97613	2.11967	1.53997	-1.04164	1.14959	-0.694191	-0.931858	3.62025	5.32799	5.26949	6.77177	6.89391	9.20158	-1.80677	0.846353	6.53872	5.30596	5.24225	3.0158	4.52974
C.cajan_03886	Thylakoid lumenal 17.4 kDa protein, chloroplastic (P17.4)	4.49588	3.09509	5.27191	2.87095	8.71098	2.885	5.31907	3.34931	1.28225	8.07495	7.84825	5.34951	4.68939	4.20135	5.15118	3.20217	3.4725	5.97395	5.92182	5.77348	5.83366	5.14234	7.05497	2.62335	4.60433	5.74237	5.61404	5.45757	4.84377	6.23893
C.cajan_04042	Replication protein A 70 kDa DNA-binding subunit A (AtRPA70A) (AtRPA1-3) (Replication factor A protein 1A) (Replication protein A 1A) (AtRPA1A)	-1.90257	0.174867	2.22135	0.365155	6.80416	-0.366576	3.46943	-1.83597	-0.610687	7.64896	6.19824	2.15137	1.15209	0.862495	2.15191	-0.668524	-1.19784	3.03233	3.8377	2.26303	3.69085	3.14971	5.30862	-1.7539	0.127026	3.06644	5.28934	2.93528	3.16047	2.97637
C.cajan_04071	PsbB mRNA maturation factor Mbb1, chloroplastic	1.78425	3.41935	3.56484	-1.52505	6.65379	1.4534	4.63227	-1.94339	-0.469292	5.80725	5.53935	4.50608	4.04737	3.83602	3.8421	-0.454229	-4.68212	4.92588	4.85916	5.30329	6.36665	6.10551	7.16349	-0.283732	4.93086	5.49495	5.99143	4.43958	5.07249	3.16904
C.cajan_04135	NAD(P)H-quinone oxidoreductase subunit O (EC 1.6.5.-) (NAD(P)H dehydrogenase I subunit O) (NDH-1 subunit O) (NDH-O)	3.17074	1.4393	3.70474	0.417888	8.58608	1.63993	5.01905	2.13043	1.78725	8.78004	6.89792	3.33443	2.95912	0.861725	2.30523	1.96611	1.76319	4.97066	4.93472	4.80574	4.52607	4.21062	6.46394	0.811972	2.24338	4.50068	4.10665	2.85962	3.72396	2.69889
C.cajan_04165	Protein WEAK CHLOROPLAST MOVEMENT UNDER BLUE LIGHT 1 (Protein WEB1)	-2.78203	-2.90853	-3.65965	1	7.80259	-2.6079	2.45389	-4.57897	-0.487996	8.25415	7.78613	6.84039	6.87727	10.1364	8.18526	-2.78328	-4.78599	4.15393	5.37203	5.59965	7.21605	7.28899	9.31932	-2.06175	7.03048	7.14563	4.17242	4.88752	0.534679	4.07917
C.cajan_04236	CASP-like protein 1E1 (GmCASPL1E1)	5.85947	4.44799	7.3617	4.62011	7.77066	0.934569	7.73518	0.783365	2.57147	8.90202	8.32162	5.77712	6.58489	6.61472	7.10834	2.34712	1.42012	5.41209	6.82664	6.08409	7.19349	6.86224	7.68477	2.45831	4.28323	6.886	8.27998	3.94596	5.86562	-0.13794
C.cajan_04243	Monothiol glutaredoxin-S2 (AtGrxS2) (Protein ROXY 10)	6.28482	2.7681	2.77498	-0.977355	0.659258	0.213727	1	1	2.88248	5.74181	8.78484	3.88123	6.55154	4.64567	6.91406	0.289398	1	2.9506	5.61323	3.89931	6.75304	6.68601	5.60276	1	6.09255	8.77131	-0.449414	2.83687	1.26872	1
C.cajan_04442	Aminomethyltransferase, mitochondrial (EC 2.1.2.10) (Glycine cleavage system T protein) (GCVT)	2.90184	4.1746	5.55326	2.98054	10.5358	3.7823	6.25339	3.62971	3.76129	10.2208	9.38958	5.45621	4.07652	3.93509	6.20797	4.20217	2.94685	6.58328	6.19461	6.23987	6.29077	6.09176	8.50027	0.184534	2.94601	6.3103	6.22101	4.61327	5.39543	2.23325
C.cajan_04497	Ferrochelatase-2, chloroplastic (EC 4.99.1.1) (Ferrochelatase II) (Heme synthase 2) (Protoheme ferro-lyase 2)	4.45379	1.97442	2.024	1.92726	6.28855	2.81432	3.20015	2.56872	2.34462	5.63499	6.32022	3.63711	4.39397	4.08672	3.78665	2.8894	1.36499	4.71486	4.15687	4.55127	4.68766	4.3709	6.13599	3.28806	5.63183	3.90169	3.55433	4.65667	4.13407	5.01395
C.cajan_00136	Dehydration-responsive protein RD22	7.57791	4.04132	7.40524	8.00134	6.16035	-1.67912	7.48437	0.101543	-2.29742	7.37975	3.44757	5.30492	4.82362	4.79767	5.37521	1.0472	0.765229	5.09446	7.52325	3.6365	7.30683	5.71483	5.5634	-0.587463	3.0144	3.39169	6.90494	4.27334	5.28892	3.16688
C.cajan_00270	Protein EARLY FLOWERING 3 (Nematode-responsive protein)	-1.17307	-1.17675	1.83109	-2.52893	5.19112	1	4.14681	-0.0183417	-1.58742	5.36176	4.93806	5.3196	4.43243	5.11791	3.83036	-1.88508	-0.517796	3.75517	4.23954	3.38137	3.38864	2.56371	3.75934	-3.59339	5.34461	4.512	4.26024	2.4902	3.64287	1.82799
C.cajan_00334	Auxin-responsive protein IAA27 (Auxin-induced protein 27) (Indoleacetic acid-induced protein 27) (Phytochrome-associated protein 2)	4.39419	2.18405	3.08132	-1.90983	5.4131	3.62101	4.54905	-0.303757	2.97014	6.08217	6.39404	5.08756	7.18378	7.4978	7.12734	5.72454	3.10819	2.57642	5.80505	4.82359	6.80184	6.31225	6.78563	5.49205	8.25353	5.70421	5.00748	2.77751	2.79569	-0.970882
C.cajan_00448	GDSL esterase/lipase APG (EC 3.1.1.-) (Extracellular lipase APG)	0.123097	-0.90185	3.77525	0.0743136	7.57039	-1.44771	4.56516	-2.13814	-2.62568	7.4363	5.91156	5.84405	5.8621	2.32896	2.66732	1	-4.96142	2.02079	3.59517	2.19133	3.21625	1.88664	3.23208	-3.6009	3.12826	3.69531	4.21256	0.872159	-0.0968275	-2.40985
C.cajan_00449	Putative leucine-rich repeat receptor-like protein kinase At2g19210 (EC 2.7.11.1)	-1.90385	-1.1027	2.18096	1	2.49833	1	2.8671	1	-4.52365	4.09926	5.61967	3.74586	2.75826	1.74487	2.16939	-4.33836	1	3.07605	2.14971	3.11943	3.93528	4.55617	5.70258	-5.91512	0.907783	2.91392	3.00506	2.17616	1.15382	-2.73674
C.cajan_00503	Protein HOTHEAD (Protein ADHESION OF CALYX EDGES)	0.477615	0.822771	6.56556	0.495828	6.05446	-0.603597	6.90062	-1.64287	-0.360268	7.83908	2.9643	6.91617	7.24281	7.70703	7.4466	-1.61918	-1.15459	4.80063	1.89502	-1.1604	0.626458	2.06895	2.74984	-5.14466	6.0176	6.886	6.74153	2.7372	5.70859	3.10936
C.cajan_00592	Phosphoribulokinase, chloroplastic (PRK) (PRKase) (EC 2.7.1.19) (Phosphopentokinase)	5.1426	0.464261	5.62682	2.46937	12.0465	2.98346	6.89259	0.697169	-1.04645	11.6616	10.6791	6.44857	5.26103	3.97859	5.23452	0.771209	-2.58563	7.26272	8.08868	8.59931	9.06731	9.02788	11.3016	1.36224	5.86844	8.99233	8.02697	6.84694	6.22658	4.34305
C.cajan_00640	Probable inositol transporter 2	5.63943	1.92579	1.33055	3.39942	6.38396	-0.795699	1.29963	0.142387	1.5496	4.55734	5.58157	3.116	5.30179	4.89436	7.27101	-1.13413	-4.30869	4.4987	8.31098	7.7998	9.33883	8.3568	8.66864	5.65458	8.07632	7.11829	4.8168	5.94073	4.44498	5.04309
C.cajan_00684	Protein PLANT CADMIUM RESISTANCE 3 (AtPCR3)	3.08841	3.67215	5.43979	0.734993	7.2676	0.258085	6.53606	1.45222	2.56138	7.82478	8.81864	6.30305	6.2351	4.62463	5.52374	6.73432	1.27726	7.44187	8.33838	7.63723	7.92794	7.2252	4.35628	5.10788	5.09864	7.1339	6.59856	5.20394	5.56143	3.0589
C.cajan_00688	K(+) efflux antiporter 3, chloroplastic (AtKEA3)	3.21163	2.97521	3.43148	1.45264	7.37324	3.642	3.56196	2.8201	2.16652	6.54124	6.35037	4.00308	4.25489	4.66895	4.63233	1.46236	2.11817	4.53854	4.22642	5.27819	5.46637	6.16085	7.51702	4.14532	5.30538	6.42785	4.852	5.44427	4.02381	5.04554
C.cajan_00789	Uncharacterized protein	0.839387	3.57978	3.96664	-0.82083	5.28126	2.66923	4.13937	1.97393	3.74644	4.98699	4.28643	4.47667	3.85089	3.82001	4.40703	4.26418	2.83551	3.82369	5.16591	4.11725	4.99429	4.06476	2.95732	0.882361	3.17608	3.77443	4.88952	2.20211	1.34925	1.27486
C.cajan_00990	Phosphoenolpyruvate/phosphate translocator 1, chloroplastic (AtPPT1) (Protein CAB UNDEREXPRESSED 1)	-1.30198	-1.04327	3.16221	-1.72791	7.04489	-0.195892	4.99852	-2.27842	-1.23442	6.91651	7.28649	4.04959	3.77343	3.30264	3.97489	-1.56601	-2.44837	3.86668	2.43849	2.19375	2.67159	2.28918	4.35127	-3.23912	3.95292	4.98616	4.47492	0.681557	4.34199	1
C.cajan_01099	1,4-dihydroxy-2-naphthoyl-CoA synthase, peroxisomal (DHNS) (EC 4.1.3.36) (Enoyl-CoA hydratase/isomerase D) (ECHID) (Naphthoate synthase)	3.7236	2.77664	4.44642	2.1731	6.76111	2.9773	5.14179	3.26892	2.86889	6.34604	5.63342	4.38672	3.92966	4.03979	3.705	1.85787	2.26143	5.50819	4.50358	4.34334	4.67783	3.96325	4.86677	0.960712	0.778797	3.97237	4.87274	4.14194	4.97844	2.30656
C.cajan_01200	UPF0548 protein At2g17695	3.89605	2.58364	3.4684	1.40027	5.71027	0.141668	4.17194	1.14258	1.95259	4.23297	5.60539	4.77773	5.97211	4.86324	5.07127	2.52638	2.62152	4.91172	4.52324	5.09081	5.4676	5.58384	5.809	3.22935	6.57001	4.83892	4.67678	3.65409	2.74526	2.41235
C.cajan_01253	Calvin cycle protein CP12-1, chloroplastic (CP12 domain-containing protein 1) (Chloroplast protein 12-1)	4.17223	0.549916	1.73882	1.08702	9.09029	1	6.94132	2.81476	1.64305	11.6881	11.9997	5.83342	8.15319	5.62612	5.97747	1.42459	-0.574102	6.70147	7.74206	8.20988	7.93338	8.81183	10.2202	3.8842	7.22649	7.17942	4.57342	7.59375	3.04531	8.06014
C.cajan_01313	Chlorophyllide a oxygenase, chloroplastic (Chlorophyll a oxygenase) (EC 1.14.13.122) (Chlorophyll b synthase) (AtCAO)	5.70356	2.64233	4.71129	3.18375	7.49935	3.90275	4.14381	1.68229	-2.23595	6.53055	6.53372	4.14397	3.92207	4.84129	4.26686	2.94193	3.65113	4.7178	5.65625	5.61535	6.70271	6.89489	8.02964	2.96017	6.11067	6.39417	5.64882	6.04171	4.69652	6.94507
C.cajan_01483	Dynein light chain LC6, flagellar outer arm	1	-0.481485	-1.17423	1	7.48465	1	1	1	1	4.99751	4.97298	0.493309	0.65104	-1.01782	1	1	1	2.46246	7.38855	6.00296	7.11572	6.57026	8.82233	1	1	3.82195	4.68337	1.44761	1	1
C.cajan_01619	Nudix hydrolase 8 (AtNUDT8) (EC 3.6.1.-)	2.60043	3.51056	4.50341	2.0104	5.26083	1.42992	4.26177	2.03289	3.55523	4.93276	5.6928	3.293	4.43975	4.25496	3.71367	2.66851	2.19712	3.99773	5.56828	5.2054	6.00474	5.40833	6.06658	2.08717	5.64651	4.77769	4.86332	4.56055	4.21839	4.94215
C.cajan_01725	Expansin-A1 (AtEXPA1) (Alpha-expansin-1) (At-EXP1) (AtEx1) (Ath-ExpAlpha-1.2)	1.78289	-3.04983	3.02018	3.50148	2.34052	1	3.88388	1	1	4.89823	2.7831	4.22912	3.07281	-2.73967	0.944484	0.269739	-4.30562	6.63755	6.54451	4.16187	8.47326	6.02987	2.06229	1	0.672652	1.80524	4.52706	8.73314	3.92645	10.3698
C.cajan_01814	Peptidyl-prolyl cis-trans isomerase B (PPIase B) (EC 5.2.1.8) (CYP-S1) (Cyclophilin B) (Rotamase B) (S-cyclophilin) (SCYLP)	1.36484	0.748092	2.60377	-0.642158	6.66992	0.407407	3.34996	0.143498	-0.344971	6.35925	5.14704	2.69913	1.78115	2.29029	1.79766	0.746235	0.234783	3.6769	2.80871	2.76672	2.96381	2.09326	3.91322	-2.00839	0.766722	2.46766	3.17071	0.373565	2.5102	-0.924295
C.cajan_01887	Axial regulator YABBY 5	6.26688	0.321316	5.33853	4.94065	6.39921	1	7.43975	1	1	6.80952	5.1309	8.26571	8.13933	5.06553	2.46157	1	1	3.00335	1.85956	-0.378172	5.18543	4.61526	4.11258	1	8.91757	7.95941	5.65438	10.276	-1.23385	11.3194
C.cajan_01890	Thylakoid lumenal 16.5 kDa protein, chloroplastic	2.92761	1.47205	4.26704	0.600165	8.77905	1.86295	4.59659	0.0765181	0.877069	7.81298	7.15592	4.47904	3.91283	2.07157	3.17462	2.31586	-1.77408	4.91599	5.3355	4.23551	5.10296	4.26427	5.69728	1.54742	3.5348	5.00527	5.32936	3.13618	3.71275	0.370287
C.cajan_01992	Chlorophyll a-b binding protein 7, chloroplastic (LHCI type II CAB-7)	-1.04179	-2.5588	2.27155	-3.26739	8.651	-2.39468	3.97304	-2.84914	1	8.12866	7.61552	2.85305	1.75916	-0.39764	1.26312	-3.15611	1	4.61847	4.22055	5.24356	4.75693	4.49726	6.62393	-3.38091	0.854738	5.09774	4.07864	2.40256	2.29388	0.0893761
C.cajan_02150	Probable glutathione S-transferase (EC 2.5.1.18) (G2-4) (Heat shock protein 26A)	-2.22199	3.28869	3.29714	-1.06853	5.78627	-0.170735	5.68688	1.85912	2.96544	6.0389	4.58004	6.09528	4.97231	5.76753	5.12281	-0.786306	-2.18564	6.02844	2.9388	3.01305	3.91899	5.22477	5.39733	-3.03754	5.05165	6.1439	6.03582	4.87325	4.22843	-1.91516
C.cajan_02494	Ribonuclease 1 (EC 3.1.27.1)	-1.53274	0.642313	1.69586	1.36984	3.14358	0.354949	3.56084	2.12505	3.58109	5.60254	3.18192	3.90191	5.79338	6.86104	8.13973	1.99583	-0.166192	4.51301	7.36233	8.73788	5.02795	5.83921	3.30631	8.07488	3.69015	7.34258	2.11242	3.99864	5.67615	4.71114
C.cajan_02513	Protein SUPPRESSOR OF PHYA-105 1 (EC 2.7.-.-)	-0.836849	1.2474	0.58191	1.61214	3.46471	-1.42936	3.17918	-2.9646	-0.75569	5.38966	6.5153	3.41596	3.84897	2.93715	2.53022	-1.7979	-3.99803	4.444	3.14617	4.16377	2.37204	2.37091	2.86174	-5.34887	3.3339	2.72009	2.46802	4.51323	0.734525	6.1456
C.cajan_02630	Flavonoid 3',5'-hydroxylase (F3'5'H) (EC 1.14.13.88) (CYPLXXVA2) (Cytochrome P450 75A2) (P-450EG1)	-2.01912	-2.00568	0.890556	-2.50789	7.37097	1	3.69472	-1.33308	-1.58837	6.46927	6.93892	3.18305	7.2734	7.23084	6.19356	-1.96686	-1.77845	4.21956	3.83056	3.67972	4.81874	4.81225	6.56906	-1.15368	9.3127	6.4568	4.45679	3.65852	3.88494	1.04691
C.cajan_02744	29 kDa ribonucleoprotein B, chloroplastic (CP29B)	4.41579	2.32546	5.46681	1.38172	9.38901	0.984735	6.15935	-1.73586	1	8.9041	7.81093	5.66653	5.44043	4.7347	5.22241	0.620521	1	6.20265	5.5681	5.14188	6.15668	5.93266	7.61277	-3.49392	5.04083	5.96885	6.62899	5.56903	5.94973	5.55185
C.cajan_02905	Dof zinc finger protein DOF5.4 (AtDOF5.4) (OBF-binding protein 4)	2.83887	1.30987	3.30899	0.665138	4.94331	1	3.5057	1.29366	0.187806	4.81896	4.54049	3.46405	3.75409	3.2587	5.22913	1.23219	-3.01684	3.3629	5.99787	5.24897	5.27433	4.07031	3.55741	-1.22021	1.85051	3.80535	4.45434	1.97234	2.28833	1.22358
C.cajan_02932	Calcium sensing receptor, chloroplastic (Sulfurtransferase 3) (AtStr3)	1.08773	2.57149	3.88789	2.32957	9.86017	1.36098	5.48254	1.22629	1.52648	8.47525	7.30783	4.90697	4.03364	2.90992	3.99151	0.824214	1.7586	5.2244	6.13596	5.91194	6.96591	6.44762	8.8499	-1.02379	5.65271	6.34583	5.92169	4.79634	5.02732	3.25776
C.cajan_03078	Uncharacterized protein	5.02396	1	3.53035	2.22867	2.68877	1	4.39992	1	1	5.68536	3.02599	3.7855	6.162	5.27197	4.32981	1	1	1	3.81633	1	5.36454	5.01323	5.04664	1	6.26242	4.50276	6.75793	1	3.17688	1
C.cajan_03101	Uncharacterized protein	1.84215	1.65709	3.47834	0.784362	5.9669	2.26173	3.34023	2.25122	2.07862	5.39519	6.0666	3.88139	3.55352	2.94254	3.15513	1.14936	0.5655	4.08156	4.14499	4.76932	4.71622	4.40082	6.40756	1.21925	3.88854	4.45485	3.88099	3.68267	3.44833	3.53875
C.cajan_03102	Adenylate kinase, chloroplastic (AK) (EC 2.7.4.3) (ATP-AMP transphosphorylase) (ATP:AMP phosphotransferase) (Adenylate monophosphate kinase)	1.73018	0.752534	3.13229	-0.150057	5.6249	1.52938	3.0739	2.50634	0.675735	5.23128	6.47621	4.29874	2.95337	2.72584	2.07189	1.0455	0.304312	4.63978	3.40943	4.74248	5.04103	4.80693	6.67135	0.910871	4.17312	4.80666	3.78468	3.70889	3.45511	3.20996
C.cajan_03325	Uncharacterized protein	3.8659	1.7524	4.1674	4.45889	5.1802	-1.11531	4.32523	-4.1011	1	4.72411	5.76523	4.42921	4.68084	4.70696	5.13224	1	-0.00131201	4.10289	3.94459	3.86393	4.30385	4.52772	5.62339	1	4.32968	4.2943	4.31931	3.7988	3.76041	2.74751
C.cajan_03397	Cryptochrome DASH, chloroplastic/mitochondrial (Cryptochrome-3)	-0.445454	2.9402	1.61645	-0.322884	5.29507	0.191348	3.03315	-3.03188	0.514895	3.81084	2.72962	2.89078	2.70486	2.64498	3.03946	-3.09399	-2.30294	2.92043	2.91207	3.16137	3.55332	4.16538	4.96217	-3.48611	4.3223	4.01913	3.99057	2.68936	2.60029	1.32317
C.cajan_03709	Protein CHLOROPLAST IMPORT APPARATUS 2	3.66287	2.69858	4.19274	0.682978	7.04122	-1.95885	5.11391	1.97252	0.143132	6.14448	6.48435	2.23853	1.9307	0.43204	1.51957	0.521192	1.08341	3.9844	3.81645	4.33465	5.5869	5.70419	7.15033	-3.73091	0.452606	3.34887	4.62143	3.21964	1.82723	1.50279
C.cajan_03816	Protein translocase subunit SecA, chloroplastic	3.56016	2.3448	3.56594	1.05606	5.84463	2.8085	3.66919	3.39477	2.90349	5.89437	5.47718	3.66225	3.08862	2.62643	2.33002	2.45573	1.75597	4.48026	2.82967	4.10262	3.95307	3.8188	5.63605	3.18499	3.36902	3.67023	3.68523	2.84771	3.43952	3.2263
C.cajan_04028	Auxin-binding protein ABP19a	4.87907	0.275091	5.59698	-1.55788	9.94217	0.0585936	7.86173	1.34939	1	12.0061	10.0994	5.02289	3.18349	-0.0198855	2.57158	-0.850494	5.52361	6.57262	5.22489	5.80369	1.21983	1.50729	4.20425	-0.561315	-2.79541	2.51727	5.94748	3.93441	0.787625	5.35565
C.cajan_04043	Uncharacterized protein	2.32409	2.29872	6.94789	1.59366	11.3916	2.6232	8.2638	2.08338	0.102443	12.066	10.8284	6.77977	5.46888	4.51796	5.91829	2.6727	0.177905	7.43644	8.43481	6.93152	7.1627	6.8787	9.08592	-0.776157	3.28461	6.64094	8.89595	6.46943	7.145	7.13925
C.cajan_04303	Uncharacterized protein	3.70623	-0.092994	3.93557	2.67619	2.75623	-0.263797	6.38062	-0.393723	0.0888743	4.21469	3.78042	4.6997	3.771	-0.148316	1	1.77041	0.953653	4.22134	5.12444	2.66083	3.89036	2.72636	0.942053	-1.48525	1.51267	3.14703	6.7878	5.81344	2.54068	5.07593
C.cajan_04340	Pyruvate, phosphate dikinase, chloroplastic (EC 2.7.9.1) (Pyruvate, orthophosphate dikinase)	6.75474	-1.63251	1.29509	-4.58936	5.49604	-1.39651	1.06405	-3.07441	-1.95995	5.07052	7.34767	2.88106	4.39445	2.18842	3.58004	1.47937	1	2.30098	4.08773	4.82251	6.76866	6.93084	8.98349	2.46733	6.54456	5.83455	2.84805	3.66446	0.583702	2.23654
C.cajan_04441	Uncharacterized protein	0.268638	2.02692	-1.60292	1	8.26483	-1.16925	3.47567	2.29994	-0.653972	7.3213	8.14938	2.86367	6.24908	4.06954	4.40276	1.69917	3.44889	2.285	5.81322	6.56737	7.48172	7.7652	8.75484	0.549324	8.37628	6.56457	4.70436	4.30421	-2.32769	0.807594
C.cajan_04455	Leucine--tRNA ligase (EC 6.1.1.4) (Leucyl-tRNA synthetase) (LeuRS)	4.79477	2.64541	3.68875	2.243	5.78567	2.40085	3.95809	2.68468	1.73808	5.77447	5.32457	3.72928	2.75299	2.84337	2.24608	2.48916	2.51155	4.74934	2.79257	4.04626	3.65757	3.26897	4.94423	1.16648	2.71485	3.16664	3.84822	2.91091	3.73189	2.52188
C.cajan_31147	Oxygen-evolving enhancer protein 1, chloroplastic (OEE1) (33 kDa subunit of oxygen evolving system of photosystem II) (33 kDa thylakoid membrane protein) (OEC 33 kDa subunit)	5.77855	3.93292	8.5595	0.48908	12.0209	4.47849	9.23192	1.84496	-0.883295	12.1045	11.4677	7.89642	6.55539	5.50453	7.17941	4.45768	0.436268	8.68654	9.45144	8.67801	9.13295	8.63809	10.5767	-1.12796	5.65593	8.69873	9.83505	7.14961	8.1666	5.67407
C.cajan_27389	Uncharacterized protein	1	1.70508	3.95158	1.36587	7.02186	1	7.27155	-0.273692	-0.778442	10.5338	8.46879	6.25966	3.47879	3.60305	2.66882	1.19518	-1.92694	6.65409	4.73288	3.15882	2.10634	0.795443	1	1	-0.67044	4.0709	3.36461	1.0559	-0.276948	1
C.cajan_27365	Indole-3-acetic acid-induced protein ARG7	1.30122	0.988928	3.21906	1	5.53416	1	0.456701	0.706164	1	3.30768	5.63465	3.57835	7.29309	7.63451	7.56393	1	1	2.38079	6.38266	5.10404	7.32457	6.18869	4.10104	1.78532	7.80714	7.52463	0.0814896	1.02665	1	1
C.cajan_23637	RING-H2 finger protein ATL72	4.11071	1.46085	2.72297	-0.115934	5.69313	-0.399426	4.54321	0.357597	-0.462718	6.54111	8.30872	4.11068	8.81457	5.94555	5.87083	3.66972	0.89916	4.03962	4.52865	3.88189	4.68315	4.20799	5.55104	-0.723823	9.39222	3.68857	3.87698	5.51908	3.84808	5.44485
C.cajan_29699	Heme-binding protein 2 (Placental protein 23) (PP23) (Protein SOUL)	-0.502395	1.36133	5.28318	0.583355	7.92598	1.39902	7.36229	-0.658745	1.0518	7.42736	6.93896	5.97939	5.45952	4.08154	5.84105	0.995919	-0.58294	7.32435	7.51035	7.10484	7.9038	7.01622	6.91892	0.296898	4.82853	7.19959	8.18545	6.41944	7.91224	4.77993
C.cajan_29715	11-oxo-beta-amyrin 30-oxidase (EC 1.14.13.173) (Cytochrome P450 72A154)	1	1	1.08907	1	5.34628	1	2.79445	-0.0896664	-1.53281	4.46121	6.12761	3.65305	6.08809	5.78404	5.65723	-0.565409	-3.03091	3.79392	4.92067	4.96589	6.20915	6.68146	7.945	-0.45448	8.09644	7.039	5.50277	6.04937	4.77968	5.39355
C.cajan_32946	Uncharacterized protein	1.01999	1.37356	4.76835	4.20948	6.20353	0.309456	5.2905	-0.638023	-1.0341	5.33011	3.14241	6.44956	3.34109	4.54051	3.43727	-3.43612	-2.2251	4.6808	5.18715	2.48519	4.54259	1.75595	-0.198461	1	-0.268384	2.90373	5.18283	1.11037	5.24275	0.309642
C.cajan_26159	Methylecgonone reductase (MecgoR) (EC 1.1.1.334)	4.09903	4.27093	5.37301	-1.28771	8.26366	1.73035	7.57523	3.17082	5.77998	8.71179	8.43564	6.79245	6.67723	5.08211	7.32777	5.54446	3.57095	8.03315	8.54473	6.37452	7.37528	5.20013	4.3897	1.93916	6.3686	6.31956	6.93619	2.41311	7.94987	-1.76343
C.cajan_26160	Methylecgonone reductase (MecgoR) (EC 1.1.1.334)	2.19183	2.46099	4.98908	2.02433	7.47003	2.36699	5.18873	-0.901042	2.58139	6.82348	6.9874	3.75122	3.08784	2.33085	3.9127	1.7667	-3.51826	4.7596	6.12733	5.57036	6.28699	5.42109	6.75449	-0.968373	0.793163	4.83195	5.72126	3.43081	4.80142	2.24786
C.cajan_26478	Aldehyde dehydrogenase family 3 member F1 (EC 1.2.1.3)	0.428271	0.465201	4.14463	-1.83288	4.55704	-0.890094	5.28947	-4.94591	-1.84212	5.58026	6.47185	6.07669	3.8946	3.30759	3.03931	1	-4.13401	5.14851	5.08072	3.77852	6.29066	5.24571	6.17818	-3.36552	0.890851	5.633	7.26586	3.45411	6.04741	-3.24862
C.cajan_28711	ATP sulfurylase 2 (EC 2.7.7.4)	4.17115	4.2137	4.76097	4.344	7.78063	2.84751	4.11743	-1.55032	2.74479	5.65651	4.85922	5.00445	3.77154	4.10388	4.05068	2.90405	-0.194506	4.93401	4.53298	4.17431	3.97809	3.59415	4.54644	1.37412	4.60931	5.19739	5.57197	5.41182	5.10409	4.52139
C.cajan_28717	Uncharacterized protein	2.52387	-0.26062	5.286	-1.82623	9.25652	1.75587	6.26355	-1.10397	-0.831974	9.25869	7.95306	5.05047	5.71997	3.98256	4.55545	-1.29827	-2.56772	5.83497	6.81269	6.0111	6.72047	6.40344	8.22359	-1.15997	7.34462	6.54657	7.10841	4.48146	5.19971	3.35358
C.cajan_33666	Uncharacterized protein	-0.163011	1.75518	3.31118	1.40308	6.76904	0.304336	5.41856	6.29829	6.30939	7.57776	4.06287	4.24244	6.54995	4.81626	5.27446	1.77465	3.53985	3.19501	5.19958	4.48152	6.06778	6.25804	6.89557	0.319306	7.62823	5.68098	6.2719	4.46507	5.48689	3.83149
C.cajan_33671	Adipocyte plasma membrane-associated protein (Protein DD16)	4.20185	2.78054	5.82922	3.42219	8.28372	0.652849	7.07133	1	1	8.02872	8.80847	6.47868	7.0176	6.35115	7.32475	-0.685037	1	6.59718	7.90051	7.63406	8.6293	8.496	9.03279	4.33996	7.80761	8.02006	8.17005	7.39988	6.96453	6.89443
C.cajan_33672	Uncharacterized protein	4.53268	2.91784	6.11623	3.81167	8.02144	-0.898213	7.08887	1	-0.430258	8.21672	9.14119	6.75141	7.24702	6.802	6.70773	-1.26628	1	7.06471	7.53752	7.98341	8.62619	8.50915	8.99845	4.49495	7.89786	7.94449	7.99526	7.30394	6.94383	6.93044
C.cajan_28538	Inorganic phosphate transporter 2-1, chloroplastic (H(+)/Pi cotransporter) (AtPht2;1)	1.46633	2.40156	3.65841	2.12586	6.82637	1.04267	4.83494	-0.14761	1.3267	5.69901	6.06939	4.32413	5.78014	5.59194	6.03754	0.333584	-3.97147	4.87166	5.32439	4.85101	5.72769	5.86102	6.75994	0.295594	7.1698	5.99769	5.28723	5.70927	4.857	6.09209
C.cajan_25618	Probable glycerol-3-phosphate dehydrogenase [NAD(+)] 1, cytosolic (EC 1.1.1.8)	1.84584	2.41661	4.00605	1.71439	2.56405	2.66059	4.47412	2.53574	3.8881	5.13458	4.09183	5.11039	7.85988	6.63242	3.75434	1.28411	-0.336794	3.01976	4.00596	1.64936	2.61723	2.77233	0.705925	1.46275	8.61623	5.34928	4.94305	1.66966	2.20392	0.183188
C.cajan_25679	Uncharacterized oxidoreductase C663.09c (EC 1.-.-.-)	2.58838	4.1544	3.52826	2.5842	6.40656	2.1377	3.9699	2.58799	2.21714	5.53828	5.38952	5.19493	7.27352	6.45202	6.80386	1.69286	3.10219	4.42162	4.60142	3.94034	5.1504	5.45441	6.52625	2.58004	8.53168	6.56508	4.93939	5.2725	4.0506	4.50281
C.cajan_36712	Transcription factor HY5-like (HY5 homolog)	-0.20043	0.869248	2.5051	1	6.17016	-1.27282	4.75134	-3.09161	-0.971253	5.22452	3.36052	4.58611	5.12442	4.41553	5.01722	1	1	3.60209	5.05808	4.27937	5.33769	5.95917	6.44144	-3.97017	6.44697	5.25225	5.94756	4.5285	3.34338	3.44187
C.cajan_32000	17.5 kDa class I heat shock protein (HSP 17.5-M)	2.85265	-0.113558	2.04602	3.42683	6.3843	2.22807	2.76178	2.99143	2.83741	7.31943	7.3628	1.4594	2.042	0.0472731	1.07352	1	1	1.21618	6.05006	3.79794	5.45015	4.5167	6.73268	-2.29938	2.21657	2.66449	2.2768	6.71536	-0.79868	10.5755
C.cajan_23733	Snakin-2	1	1	1	1	8.30001	5.18137	1	1.92887	3.04691	4.70973	6.67527	1	3.40635	4.49354	1	1	1.84167	1	9.68909	7.13466	9.03492	7.86461	4.57793	1	0.972413	3.34822	1	9.9185	0.647029	10.4467
C.cajan_23829	Putative pterin-4-alpha-carbinolamine dehydratase (PHS) (EC 4.2.1.96) (4-alpha-hydroxy-tetrahydropterin dehydratase) (Pterin carbinolamine dehydratase) (PCD)	1.4776	1.7354	3.22466	1.86022	8.06372	1.76025	3.28165	0.504946	0.97295	6.40973	6.62573	2.61356	4.07843	1.12387	3.21265	2.10278	1.28547	2.13348	5.29972	5.10755	1.10104	1.57226	5.10162	-2.9954	2.48349	1.83946	2.23576	0.355129	2.99485	3.92848
C.cajan_23783	RNA polymerase sigma factor sigB (Sigma factor B) (Sigma-B) (Protein ABERRANT CHLOROPLAST 1) (RNA polymerase sigma factor sig1) (Atsig1) (Sigma factor 1) (RNA polymerase sigma factor sig2) (Atsig2) (Sigma factor 2) (RNA polymerase sigma factor sigA) (Sigma factor A) (Sigma-A)	4.59041	2.55179	4.1528	3.34962	7.27376	1.7025	4.38864	2.84135	1.89007	6.4316	5.72716	3.99183	3.56062	2.05466	2.22367	2.53126	3.41332	4.06464	4.04777	4.0727	4.15304	3.97549	5.68554	0.496319	3.60218	3.7572	4.00107	3.12827	3.86132	2.31379
C.cajan_23784	Uncharacterized protein	0.642489	0.485334	2.21733	0.628326	7.15664	1.81142	3.78276	1.79954	0.319317	6.64217	5.73049	3.81694	3.60939	2.61123	4.23421	-1.28803	2.17048	4.25965	3.47572	3.28842	3.64545	3.40631	5.78209	-0.455724	5.01179	3.78341	3.90322	2.77918	4.43527	1.33874
C.cajan_23800	CBL-interacting serine/threonine-protein kinase 6 (EC 2.7.11.1) (SNF1-related kinase 3.14) (SOS2-like protein kinase PKS4) (SOS3-interacting protein 3)	3.36868	6.28983	6.8428	6.00591	8.11593	5.32582	6.32585	-2.61142	5.47698	6.11151	5.07078	3.52951	3.73907	3.53154	6.32765	1.63988	0.515147	5.09198	6.02049	4.77518	5.23018	4.23205	4.31743	-2.09588	1.12432	5.72496	7.60816	4.39129	6.00121	2.94218
C.cajan_34876	Flavanone 3-dioxygenase (EC 1.14.11.9) (Flavanone 3-beta-hydroxylase) (Flavanone 3-hydroxylase) (F3H) (Naringenin,2-oxoglutarate 3-dioxygenase) (Naringenin 3-dioxygenase)	1	2.26452	0.545178	2.19937	3.26248	-0.231518	5.6764	1.34788	2.23501	5.24123	4.35737	5.84494	6.49796	7.46924	4.3019	2.78319	0.489409	5.16232	3.69158	6.10573	5.42053	5.98648	5.71205	3.35901	6.74599	5.05368	5.49869	2.71127	4.78834	0.819398
C.cajan_24215	Nucleoside-triphosphatase (NTPase) (EC 3.6.1.15) (Nucleoside triphosphate phosphohydrolase) (Apyrase)	-1.79934	-0.482049	5.3949	1	8.65981	1	9.49258	-1.26221	1	9.60867	7.61884	6.34106	4.39432	-0.601477	4.98257	-3.52275	1	7.47296	6.31024	3.0031	6.24758	4.35452	4.41745	-2.18401	-1.83451	5.59025	8.7357	3.50883	6.71921	0.832388
C.cajan_24134	Uncharacterized hydrolase YugF (EC 3.1.-.-)	2.34991	3.6391	3.12448	2.01816	7.40709	2.01186	4.44341	2.50658	1.84717	6.82409	6.62076	4.48163	5.39043	4.16452	4.80324	2.64667	2.71209	4.52785	4.54425	5.00296	4.04615	4.11211	5.75761	1.07589	4.71222	3.80468	3.47964	2.52349	3.65749	3.18211
C.cajan_24178	Succinate dehydrogenase [ubiquinone] flavoprotein subunit 1, mitochondrial (EC 1.3.5.1) (Flavoprotein subunit 1 of complex II) (FP)	2.527	5.21519	1.38991	2.92755	4.93412	2.41209	1.93699	-2.49337	2.61694	3.45699	2.9525	4.75581	7.3316	6.85186	6.10559	1	-2.79797	4.07416	2.665	4.13417	4.02997	6.57953	6.21173	-0.930075	7.94295	5.79305	3.28734	5.53552	0.422954	5.27566
C.cajan_28223	D-xylose-proton symporter-like 3, chloroplastic	4.51015	3.71505	3.70813	1.57932	6.68211	1.76025	5.81624	2.47215	3.14474	7.29716	7.75509	4.893	5.6748	5.32003	5.0282	4.00606	2.98315	5.72864	5.15054	5.65188	5.21145	5.42047	6.6009	3.68728	5.77979	5.26863	4.73403	4.00149	3.22499	2.75011
C.cajan_28332	Bifunctional dihydroflavonol 4-reductase/flavanone 4-reductase (Dihydroflavonol 4-reductase) (DFR) (EC 1.1.1.219) (Flavanone 4-reductase) (FNR) (EC 1.1.1.234)	1	0.255658	1.76297	1.60034	4.84916	0.12197	4.90769	1	-0.509662	-0.234604	6.12474	8.21627	7.58813	4.36663	1.48431	0.312317	-1.96942	7.48767	4.52725	3.24127	3.07459	2.0459	1.76813	-1.81838	7.9336	3.74853	5.5647	2.7746	7.7332	-1.101
C.cajan_28994	Uncharacterized protein	3.745	2.70862	3.72631	3.1896	8.38283	2.0633	4.89771	3.70481	2.51506	7.08512	6.74991	4.84809	5.36324	3.59891	3.4702	2.73867	3.24035	4.80951	5.54103	5.43378	5.96241	5.69424	7.5191	3.72513	5.84522	5.63291	5.15607	5.19477	4.31286	5.01356
C.cajan_26045	Rhodanese-like domain-containing protein 14, chloroplastic (Sulfurtransferase 14) (AtStr14)	1.18938	2.29903	3.00307	0.478848	6.89059	0.157471	5.61991	0.467467	0.389269	7.84984	7.18619	2.11172	2.88888	2.17667	2.98632	-0.355042	0.805804	4.74399	5.06204	4.41781	3.43767	2.98721	3.95853	-0.496208	1.64328	2.39158	4.35327	2.21987	2.92762	1.52336
C.cajan_32035	Non-specific lipid-transfer protein 1 (LTP 1)	1	1	1	-0.188093	2.24719	1	1	-0.0470925	0.515531	5.86912	11.003	0.1725	2.89133	-0.009854	3.0453	3.87344	-0.337426	4.40121	6.20528	5.61499	8.38394	9.44133	7.36458	0.688342	-1.52737	4.21104	-1.67221	8.93574	3.81821	1.80079
C.cajan_35916	Uncharacterized protein	7.31121	3.17086	5.41566	0.842882	7.67239	2.70678	5.36205	1	0.100036	7.00969	8.37417	2.38442	1	1	-0.519284	0.291321	-1.11977	2.75928	3.93348	4.8724	3.16411	3.61921	5.50314	1	1	1	4.52176	0.378811	1	1
C.cajan_37729	Uncharacterized protein	2.14847	2.26115	3.10956	2.06237	7.19427	2.59539	3.2866	2.87445	1.77332	4.88704	5.57343	3.2453	3.42742	2.21252	3.75458	1.29386	3.71101	2.9974	5.02982	5.32369	6.09718	6.45675	8.19261	0.460061	6.06428	5.54612	4.87024	5.17554	3.72592	5.64729
C.cajan_25358	Uncharacterized protein	1.15911	-4.46348	0.824083	1	5.99038	-1.60248	2.55626	-4.10246	-3.62374	5.78559	6.47874	3.07776	2.36152	-0.224855	-0.568672	-0.483249	-5.90795	4.76879	3.1984	3.31829	3.53587	3.22449	5.14649	-4.42257	-1.96288	3.07594	3.73744	1.67495	3.46761	0.471167
C.cajan_25374	Uncharacterized protein	-2.42315	-1.76405	0.248462	1	3.59597	-3.05384	1.25407	-3.75192	1	1.49162	4.95663	2.55691	2.19573	-0.352234	1.24639	-3.17684	-1.8174	4.46743	4.04553	4.6113	5.36845	7.38994	7.05434	-4.20343	1.51351	5.28048	4.04539	6.94104	4.86843	5.45351
C.cajan_27785	Protein CbbY	3.67481	2.39463	3.28659	1.54376	9.32679	1.6253	4.2304	2.63023	1.26987	8.10395	7.12427	4.17586	4.17586	2.25568	4.00252	2.30966	1.90062	4.76259	4.97911	5.46234	5.42092	5.21195	7.57483	3.32447	5.75409	5.99144	4.92513	3.21099	3.51764	-0.362366
C.cajan_27787	EPIDERMAL PATTERNING FACTOR-like protein 1 (EPF-like protein 1) [Cleaved into: MEPFL1]	4.38803	1.9498	4.88064	2.02273	5.69445	1	6.35231	0.20808	1	5.29228	5.72562	4.90533	3.29368	0.00273852	2.87828	2.38262	0.425706	4.67563	4.69936	3.74731	4.34817	3.23276	3.26836	-1.20121	1	1.76789	6.19223	1.34577	3.89911	1
C.cajan_28961	Cytochrome b559 subunit alpha (PSII reaction center subunit V)	1.84012	1	2.25267	1	6.5457	4.61991	3.59927	1	3.73662	9.97472	4.27343	3.94221	1	0.461853	4.54998	0.944746	-0.433779	2.19837	5.5282	2.16447	2.72736	2.72671	3.21488	1	2.16541	2.88726	0.728739	0.224917	3.50217	1.31977
C.cajan_28966	Ribulose bisphosphate carboxylase large chain (RuBisCO large subunit) (EC 4.1.1.39)	1.46363	-0.0312722	1.61309	-2.32164	7.67935	6.0122	4.39938	-1.57806	4.47267	10.687	5.41078	3.31841	2.46666	2.58081	3.85525	-0.339509	-0.967843	1.90893	6.54023	2.73146	4.13854	4.21468	3.66618	-1.07521	2.83538	3.29535	1.81689	-0.378183	4.09283	1.43505
C.cajan_33146	Uncharacterized protein	7.00538	1.76739	4.33467	1.95478	5.91711	-0.958491	3.04652	0.900451	0.354813	5.13551	6.30021	3.09596	4.59244	3.9054	4.39226	1.90254	1	3.59341	5.4498	5.93271	6.52604	6.58351	7.07318	1.28419	5.44123	6.43903	5.12197	6.92729	3.42688	7.22389
C.cajan_28646	Cytokinin riboside 5'-monophosphate phosphoribohydrolase LOG1 (EC 3.2.2.n1) (Protein LONELY GUY 1)	0.342452	-1.28496	3.34261	-0.562783	7.08644	1.49736	4.78728	2.74339	-0.764067	7.24042	6.56697	2.97849	6.07575	0.247745	6.56006	0.351085	3.25264	4.35441	4.08491	6.02534	4.34162	7.59063	8.18298	3.25167	7.23119	6.14263	4.67802	8.21717	7.08113	6.22358
C.cajan_27509	3'-hydroxy-N-methyl-(S)-coclaurine 4'-O-methyltransferase (EC 2.1.1.116) (S-adenosyl-L-methionine:3'-hydroxy-N-methylcoclaurine 4'-O-methyltransferase) (4'-OMT)	-0.319985	-3.04111	0.454134	1	11.4457	-0.912885	9.36062	1.6543	6.60339	11.0702	11.8626	8.4002	7.25327	4.05278	6.57276	4.5008	-1.43704	10.7208	13.2535	5.83058	12.863	11.4039	12.3341	-0.758194	8.82029	7.69685	10.4996	1.88301	4.97234	-0.646435
C.cajan_32800	Pentatricopeptide repeat-containing protein At5g25630	5.63322	4.1482	4.54792	1.63922	6.28957	4.27358	4.22473	3.22034	3.33781	6.12074	7.10399	4.14765	5.77176	5.63534	5.8478	3.14975	2.52567	4.47992	5.1891	4.84019	6.39033	6.02548	6.9783	1.99539	6.04967	6.04223	5.26394	4.58371	4.00274	3.90706
C.cajan_33730	Uncharacterized protein	4.59445	2.63578	5.30045	2.77796	8.03942	0.444423	6.18997	1.0158	-0.980549	8.46277	8.33606	5.4139	5.11452	3.7687	4.05341	1.60491	-0.982571	5.87398	6.29483	5.87967	6.22381	5.97143	7.49969	-2.42624	2.88285	5.20208	5.5905	3.74137	4.8698	1.66885
C.cajan_39733	Protease Do-like 1, chloroplastic (EC 3.4.21.-)	3.53199	4.30805	4.22655	2.82837	7.83487	3.98353	4.47518	3.67579	2.91481	6.40452	7.13983	4.83878	5.01085	3.54831	4.91548	3.46942	3.70363	4.98389	5.42384	5.73288	6.60367	6.44646	8.05816	1.63647	7.10087	6.42399	5.66816	4.99544	4.50491	3.70079
C.cajan_39734	Carbonic anhydrase, chloroplastic (EC 4.2.1.1) (Carbonate dehydratase) [Cleaved into: Carbonic anhydrase, 27 kDa isoform; Carbonic anhydrase, 25 kDa isoform]	2.07063	0.735652	5.04843	-2.72226	14.0791	1.97758	8.16585	2.42755	-1.03184	13.6207	12.7117	5.45655	4.19556	1.45598	2.91639	1.85202	-0.518761	7.91241	8.87811	8.60106	8.21447	8.56094	12.3264	1.23423	3.84561	8.2129	7.35881	2.48549	0.755751	1
C.cajan_32257	Protein ZINC INDUCED FACILITATOR-LIKE 1 (Protein ZIF-LIKE 1)	-0.70626	2.3381	2.20429	-0.489921	4.45331	1.79795	3.03424	2.06144	1.47382	3.70987	5.09887	6.22395	7.66867	7.29272	6.35766	-1.34438	2.2873	4.49345	4.15954	4.06452	6.22678	6.3522	6.55494	-1.06957	9.14952	6.21855	4.71956	4.45931	3.65053	5.18542
C.cajan_39449	Uncharacterized protein	5.36458	3.04646	4.54874	0.262734	7.27616	2.24122	5.2598	3.23456	1.76006	6.75403	7.28206	4.06105	4.39942	4.16928	4.89597	2.69341	2.7017	4.91511	6.36577	5.84951	6.62991	6.07358	6.71092	0.272609	3.50589	5.31341	6.45336	4.86541	5.01317	4.27023
C.cajan_35658	Oxygen-evolving enhancer protein 3-2, chloroplastic (OEE3) (16 kDa subunit of oxygen evolving system of photosystem II) (OEC 16 kDa subunit)	3.07172	0.99258	3.10936	1	5.91579	-0.880681	3.92996	2.7313	1.77088	5.46714	5.40716	3.78449	2.01048	1.92334	-1.97933	-0.490448	0.611607	4.46458	3.28346	4.55097	4.32612	3.63997	5.24877	-1.30751	-0.290115	2.14547	3.71384	2.57782	2.93451	0.593717
C.cajan_35659	Peptidyl-prolyl cis-trans isomerase FKBP20-2, chloroplastic (PPIase FKBP20-2) (EC 5.2.1.8) (FK506-binding protein 20-2) (AtFKBP20-2) (Immunophilin FKBP20-2) (Rotamase)	3.15966	1.68856	3.98535	-0.63034	6.53446	1.21702	3.61994	1.91442	-1.86703	5.9617	5.71713	4.23288	3.17389	1.99313	2.80193	1.6529	0.835067	4.63928	4.53191	4.35197	4.42688	3.8006	5.56001	-0.321072	1.81748	3.69419	4.3012	3.41072	3.42757	1.25417
C.cajan_35281	Carboxymethylenebutenolidase homolog (EC 3.1.-.-)	3.61324	2.48156	3.56089	2.52664	6.72784	1.91118	4.20601	3.31467	1.98802	5.97181	5.76256	2.93343	3.61422	1.46003	2.18605	2.01816	2.88098	3.59362	4.54234	3.82056	3.84154	3.09653	4.83083	0.417628	1.56417	2.41498	3.83771	1.85542	1.66652	1.86262
C.cajan_31770	Major allergen Pru ar 1 (allergen Pru ar 1)	5.9868	5.96274	8.82736	4.90506	9.69684	0.935309	9.35119	1.00158	1	11.0317	10.7654	10.4151	7.80514	8.71006	6.83309	-0.638416	-3.04715	9.12393	10.0275	5.62008	8.61904	5.30526	4.626	-1.33583	4.19744	8.25108	10.4352	5.27394	10.1015	4.99556
C.cajan_31786	Uncharacterized protein	2.23461	2.23932	3.62784	2.50076	3.14052	3.60642	1.92469	1.58691	1.67693	5.39265	7.25829	5.13692	7.77276	7.33359	6.44257	3.71452	1	2.92324	5.41998	5.7811	5.67514	6.08319	4.87661	2.77291	5.34739	5.77939	3.18968	1.67584	-0.460185	1.25258
C.cajan_36302	Root phototropism protein 2 (BTB/POZ domain-containing protein RPT2)	5.07132	1.27546	3.50776	1.62492	5.85418	0.284467	1.10082	-0.71794	0.406504	3.42483	4.02876	1.29034	6.68337	5.19625	5.44885	1.01266	-1.90677	2.154	4.75027	5.79173	4.92217	4.96149	5.24187	3.70915	8.51189	6.25601	3.86532	2.94174	1.28262	1.79377
C.cajan_37992	G-type lectin S-receptor-like serine/threonine-protein kinase At4g27290 (EC 2.7.11.1)	1.26392	-0.98341	3.24377	1	2.82777	1	4.45748	1	-1.07185	5.51579	5.81977	4.00893	4.96516	4.77968	2.49148	1	1	4.19064	1.62771	3.51864	3.35252	4.00434	5.82695	-1.8925	5.37287	3.62688	3.89189	0.137674	1.74375	1
C.cajan_36559	Cyclin-U1-1 (CycU1;1) (Cyclin-P2.1) (CycP2;1)	-0.237804	0.326641	0.155037	0.0704718	7.40729	-0.163604	1.37037	1.6984	-1.41154	4.67556	3.31126	3.04684	5.75098	5.51679	5.1248	-3.92786	0.304347	3.04585	3.62692	3.94496	5.24221	5.0246	7.00831	-0.0956693	8.09462	5.31586	3.29706	2.47677	3.94674	1.97653
C.cajan_36566	MYB-like transcription factor ETC1 (Protein ENHANCER OF TRY AND CPC 1)	1	2.71322	6.32062	5.50761	5.9323	1	7.46937	3.23477	1	3.03844	6.55019	6.92435	7.26534	5.26936	2.62597	5.52106	1	8.97142	9.08597	8.58893	6.27605	5.31358	1.18192	0.55281	4.91064	6.68224	6.99673	5.90135	7.22387	4.52969
C.cajan_39177	Cytochrome P450 77A3 (EC 1.14.-.-)	4.44435	2.39793	7.68538	5.63775	7.26966	1.46616	7.73631	-1.84933	1	8.90252	6.95088	7.7464	6.57549	5.21037	7.4116	1	1	5.69178	6.60827	3.87257	-6.51621	1.7731	1.39665	1	-0.200016	1	4.40572	0.089349	5.37317	1.79951
C.cajan_39176	Cytochrome P450 77A3 (EC 1.14.-.-)	3.24293	2.02894	6.72872	4.42422	5.8425	-1.4068	6.37134	-2.22432	-3.09007	7.74915	5.84452	6.60553	5.32805	3.78956	5.43942	1	-4.35757	4.48807	4.61466	3.04377	4.99642	4.48839	3.84075	-4.65842	2.92961	5.38378	7.68989	2.36496	4.16691	0.932416
C.cajan_34679	Uncharacterized protein	1	2.29456	1	1	5.06396	2.14331	3.33309	1.42288	1.52434	7.02333	8.43621	0.937133	3.55362	0.175301	1.47404	3.06305	0.897178	0.0990528	6.8002	6.53801	5.88712	5.62038	8.03754	2.95964	-0.482164	4.57744	3.43162	4.24673	0.319976	2.92842
C.cajan_36684	14 kDa proline-rich protein DC2.15	-1.00821	2.98203	10.3503	6.68626	12.6919	4.99807	9.59784	1.15401	3.64805	12.5937	10.6489	8.65498	5.09871	0.944484	1.93899	5.27942	1.35937	9.42002	6.88415	6.66954	1.11162	1	1.15144	-1.37073	1	4.04119	9.6125	8.46197	9.42491	9.03862
C.cajan_40143	Two-component response regulator ARR3	3.28787	4.35966	4.13526	3.2804	6.12832	2.10321	3.90986	1.65294	3.15251	5.33028	3.57125	3.99979	4.50755	0.244351	4.90913	2.97958	-1.14192	3.30255	5.07654	4.09778	5.90153	4.35007	1.36161	1.1591	2.06949	5.93626	4.25698	0.669888	4.50262	-0.363035
C.cajan_31328	Squamosa promoter-binding protein 1	0.304745	-2.03686	2.53456	1	3.53789	1	6.32523	-0.250467	1	4.54552	8.28154	5.33597	4.07752	-0.0931233	2.28139	3.07382	-0.527479	5.80708	7.17794	4.50969	6.87603	5.66865	5.51243	5.73742	1.21317	6.12081	6.32234	1.53678	6.41169	1
C.cajan_30516	Protein CHUP1, chloroplastic (Protein CHLOROPLAST UNUSUAL POSITIONING 1)	2.79273	0.0686983	-0.586454	1	6.5347	0.481464	0.813475	-0.484584	0.191436	6.08139	7.3128	3.81286	8.44433	6.98128	5.20102	1.07505	-0.496629	2.17266	4.03004	5.1736	5.24076	5.266	7.9222	0.831058	9.41153	5.95919	1.9065	2.24432	-1.09499	0.527351
C.cajan_30532	Leucoanthocyanidin reductase (Leucocyanidin reductase) (EC 1.17.1.3)	-2.27798	0.448943	4.27299	3.86184	4.86926	1	5.85791	-0.0374628	-3.04684	3.11135	5.45206	8.68969	7.60002	2.84408	6.46153	1.60507	-1.46371	8.52547	7.10194	5.63736	6.29997	6.2322	3.10427	-1.25771	7.60455	5.49777	6.97286	3.18611	9.66884	-0.856345
C.cajan_34584	FHA domain-containing protein At4g14490	1.18104	2.85224	5.11617	3.63575	9.38617	0.914228	5.57548	1	1	8.86159	7.20137	5.49949	4.50963	3.72324	2.62893	1	0.234391	6.483	5.4009	4.967	5.06851	4.1883	5.21162	1	0.444858	4.55931	4.164	5.29793	3.79132	4.94228
C.cajan_25080	Uncharacterized protein	1	1	-0.0261669	1	7.99578	1	4.58973	-0.213409	1	8.07177	7.39852	3.117	0.203853	1	1.63676	-1.60954	-1.40883	3.19035	3.77178	3.57027	3.73432	3.59255	5.62071	1	1	3.22047	4.36698	-0.214506	2.45843	-0.71389
C.cajan_25123	30S ribosomal protein S1, chloroplastic (CS1)	5.22165	2.51821	5.43584	1.4406	9.52389	0.686702	6.14998	0.20768	1.40778	9.0573	7.82385	5.53534	4.61556	3.82961	4.69119	1.6566	-1.71443	6.26894	5.04829	5.1859	5.90204	5.51333	7.66154	2.02852	5.89894	6.41761	6.18767	5.01829	5.45265	3.70288
C.cajan_28467	Auxin-induced protein 10A5	-1.04601	0.354937	4.44532	2.01279	3.41641	0.590214	0.427102	1	1	2.01184	4.5752	3.52455	6.9841	6.44802	6.29668	1	0.612258	3.51388	5.05043	2.36204	5.43895	4.9958	0.966202	1	6.26792	5.6632	2.40994	-0.431433	1.29998	1
C.cajan_32394	Uncharacterized protein	3.1693	2.71658	4.03113	-1.04745	7.64301	1.82085	7.6527	2.66899	2.69256	7.86741	7.83345	6.69425	7.37093	5.62643	6.58248	4.45078	3.34733	7.84914	7.33476	7.18655	6.95796	6.40688	8.01636	4.33858	7.38241	6.45094	6.67971	5.10004	5.35098	3.70122
C.cajan_38865	Uncharacterized protein	3.27425	3.18899	4.32999	1	5.59587	3.15407	2.85013	1	1	1	8.77249	3.15912	7.62187	5.74464	1.12654	3.13034	1	0.234452	7.97576	7.5708	6.81299	5.73491	5.87744	2.37014	6.85219	6.66124	4.78268	4.32336	1	1
C.cajan_26410	Transcription factor bHLH79 (Basic helix-loop-helix protein 79) (AtbHLH79) (bHLH 79) (Transcription factor EN 81) (bHLH transcription factor bHLH079)	-1.95484	1.27496	3.31144	0.993363	3.334	-0.106827	4.05786	1.70445	1.6886	2.67109	3.42559	8.60509	9.25082	6.97231	5.57729	2.30752	2.77866	3.52971	4.14098	4.05739	3.5142	3.18239	1.85622	0.78344	9.21701	6.21397	3.54226	1.96414	3.78323	-0.139102
C.cajan_35950	Serine protease SPPA, chloroplastic (EC 3.4.21.-) (Signal peptide peptidase SPPA)	3.17599	3.53856	3.37884	1.95832	5.87212	3.36344	3.36185	2.31447	2.40965	4.74561	4.72922	3.32941	4.23083	3.30142	3.54236	2.33763	2.63374	3.66928	3.04124	3.37548	4.14003	4.45773	6.15964	1.5848	4.84383	4.12616	3.36345	3.24723	3.21958	2.72762
C.cajan_29184	Transketolase, chloroplastic (TK) (EC 2.2.1.1)	5.38985	3.54203	6.58301	2.40237	10.8442	2.08845	7.13563	2.69683	4.39226	10.9851	9.75585	6.59872	5.36522	2.70054	4.25313	2.64722	-0.098419	7.20152	6.90031	7.94653	7.77386	7.5574	9.77853	-0.35759	5.79319	7.60728	7.40033	6.06051	6.72856	3.99141
C.cajan_29187	Chaperone protein DnaJ	4.49031	4.30717	4.78316	3.80623	9.0294	2.38083	5.76973	2.08268	4.15779	8.10098	7.86458	5.78859	6.74198	5.82891	6.26627	3.64115	2.64159	6.15668	6.09065	6.12823	5.84556	5.64711	6.97273	0.488525	7.1075	5.63608	4.94936	4.36445	4.59751	4.17581
C.cajan_29196	Probable plastid-lipid-associated protein 12, chloroplastic (Fibrillin-10)	2.18932	1.23077	2.92229	1.48489	7.87899	1.83242	4.65892	2.40328	2.26578	7.67134	6.97702	4.13525	3.88517	3.25805	4.50264	1.34714	1.63102	5.26864	4.69849	4.81703	4.94464	5.00275	6.57834	1.39997	3.17934	4.48674	4.85185	3.50256	3.56146	2.1311
C.cajan_30777	Uncharacterized protein	1.62913	1.302	5.63956	-0.259012	9.49938	2.90416	6.75971	2.70365	0.615539	9.64454	7.00574	5.34285	4.33856	3.35828	5.02561	0.780226	1.97623	6.68143	6.32597	3.9255	4.60631	3.32259	4.70112	1.33353	2.43634	4.65597	6.34808	3.41639	5.0112	2.20287
C.cajan_30347	DNA-binding protein SMUBP-2 (EC 3.6.4.12) (EC 3.6.4.13) (ATP-dependent helicase IGHMBP2) (Cardiac transcription factor 1) (CATF1) (Immunoglobulin mu-binding protein 2)	2.3666	2.53423	3.21318	2.78502	6.43744	1.31966	3.66365	2.75175	2.01065	5.76975	5.64931	3.85158	4.19066	4.42494	3.3311	2.50208	3.23291	4.2696	3.52093	4.50487	5.61531	6.198	8.06496	2.51196	6.47255	5.72934	4.621	4.23872	3.48632	2.64235
C.cajan_23963	Mannan endo-1,4-beta-mannosidase 2 (EC 3.2.1.78) (Beta-mannanase 2) (Endo-beta-1,4-mannanase 2) (AtMAN2)	3.71857	2.27743	3.88515	1.94438	4.73769	1.54952	4.97003	-0.111569	1.96106	4.78196	4.59767	3.8035	3.90473	3.70829	6.61799	2.20563	-1.27025	3.33168	5.07322	3.78182	4.48955	4.10697	3.59618	-2.9302	3.92666	4.17845	4.46198	4.23869	2.55126	4.40523
C.cajan_23947	Squamosa promoter-binding-like protein 4	3.10772	-1.95598	2.06428	1	5.98109	1	4.17469	0.811496	-0.0831382	5.66023	5.72216	4.77877	5.7186	4.50549	3.98219	3.94786	1.00106	4.5097	5.22154	4.93926	5.72881	5.08722	5.78908	3.3043	7.03069	5.36896	4.70539	2.60653	4.08388	-1.55529
C.cajan_23990	Photosystem II repair protein PSB27-H1, chloroplastic (Psb27-H1) (Thylakoid lumenal protein PSB27-H1)	5.97709	3.01087	7.16517	2.27873	10.5196	2.20775	7.71573	-0.723391	1	10.1108	9.00144	5.61664	6.81614	5.34085	6.0441	2.2286	-3.03001	6.22432	7.97604	7.2487	7.65487	7.56748	9.03967	-1.65768	6.47459	6.6872	8.3733	5.04697	6.81891	3.74745
C.cajan_25710	Random slug protein 5 (CRAL-TRIO domain-containing protein 5)	3.28932	0.963289	4.45791	2.53783	4.31224	-0.281474	4.97171	3.03681	1.39219	5.65531	7.76919	3.90563	2.93655	-0.667616	0.165507	2.09025	1.92772	3.52583	5.30032	4.87199	5.99817	5.2508	6.1725	0.665011	-0.874907	5.40602	5.85838	3.15648	0.534211	3.95934
C.cajan_25718	Low affinity sulfate transporter 3	3.07367	5.14079	1.32192	-3.50734	4.93108	3.25295	4.51826	-8.6562e-06	3.66856	2.31752	4.35024	3.55501	4.71008	2.76972	5.8074	5.46066	0.543031	5.01959	6.32028	7.09146	6.39468	6.09529	5.00806	3.31287	4.61995	7.11427	4.69418	7.55103	4.92334	7.48821
C.cajan_25746	Uncharacterized protein At5g50100, mitochondrial	-1.04194	2.6828	0.259303	1.34171	7.41502	-1.53986	3.40209	1	-2.19954	6.1218	6.66	5.03083	6.49147	5.98209	5.76013	-3.00543	1	4.67546	5.10562	5.74826	6.75216	7.22917	8.69657	-1.12837	8.02496	5.90014	5.02777	5.54857	3.09523	3.81653
C.cajan_40768	Photosystem II D2 protein (PSII D2 protein) (EC 1.10.3.9) (Photosystem Q(A) protein)	0.240119	-0.224616	1.20847	-1.19582	6.09411	3.11471	3.29153	-1.15651	3.01235	8.19001	5.03433	2.0818	2.47229	2.97235	3.02206	-1.43336	0.147802	1.97209	5.56433	2.4173	3.65631	3.32314	4.50869	-0.301333	2.56141	3.27	1.08388	1.22991	2.15723	1.52513
C.cajan_28879	Serine/threonine-protein kinase STN7, chloroplastic (EC 2.7.11.1) (Protein STATE TRANSITION 7) (Stt7 homolog)	3.76676	1.5251	2.60853	1.32551	6.73284	1.34399	3.62749	-0.716621	-1.92228	5.76319	6.31225	3.10429	3.59268	2.85736	3.15909	0.19083	-2.1988	3.63257	4.76881	4.90037	6.30195	6.37423	8.03868	-0.75321	6.36071	5.66523	5.10936	4.96324	3.77921	4.87135
C.cajan_31729	Phytoene synthase, chloroplastic (EC 2.5.1.32)	3.78958	1.90437	2.49075	1.5975	8.6683	1.64461	2.98422	2.33333	1.21934	7.60445	6.93134	5.45167	5.92028	3.21595	1.6278	0.0690972	4.09046	3.46835	3.90864	3.42978	5.21208	5.28844	7.6769	-2.32218	5.34175	3.68314	5.86546	3.10443	3.9708	2.5133
C.cajan_38603	Uncharacterized protein	1.00144	0.822265	5.75367	1.3553	10.4269	1.80422	6.96241	0.199701	-0.708616	11.1404	10.8666	5.92386	4.33508	4.29344	4.60521	0.177497	1	6.3331	8.30158	6.51435	7.26601	6.4955	9.0221	1	3.02667	7.33974	9.10254	4.48957	5.78728	3.51982
C.cajan_33048	Demerged into P9WMS0 and P9WMS1.	0.825183	-1.28079	0.390304	-2.90345	7.88412	-2.63434	1.83501	-1.8047	1	6.55226	5.72728	1.90035	2.93329	1.01472	1.5949	-0.856445	-1.47407	2.3443	4.14524	4.72156	5.54659	5.83982	7.89505	0.310422	6.59643	5.04703	4.32261	3.17141	1.85705	1.43052
C.cajan_33049	Clustered mitochondria protein (Friendly mitochondria protein)	4.02172	2.8171	3.9511	-0.0511958	7.08678	2.30641	3.49673	3.42222	2.91116	6.94206	6.74365	5.52747	3.3727	2.75067	2.79991	5.32478	4.45958	6.11305	4.88968	5.73739	6.12314	5.78464	7.08814	3.76494	4.83812	6.02464	5.28336	4.86159	4.87647	4.16274
C.cajan_27254	Fructose-1,6-bisphosphatase, cytosolic (FBPase) (EC 3.1.3.11) (D-fructose-1,6-bisphosphate 1-phosphohydrolase)	-3.38307	-2.9175	-0.83375	1	8.32112	1	1.34708	0.0259501	-2.05758	7.59079	8.55379	2.75794	1.2239	0.142662	-0.614432	-1.01523	-3.33566	4.46385	4.91762	5.06362	5.6721	5.93535	9.17637	-3.60907	-0.26441	5.09341	3.99126	4.31666	3.4583	4.65971
C.cajan_27293	Uncharacterized protein	4.57089	3.21469	4.17833	3.171	7.84944	2.95863	4.03881	2.05846	2.39137	6.92436	7.12739	4.24442	5.54442	4.81606	5.58246	2.38027	3.43617	4.36119	6.13942	5.75784	7.13274	7.22397	8.46384	2.33426	6.90516	6.1813	6.35364	5.30416	4.12399	5.8459
C.cajan_35491	Uncharacterized protein	4.56413	2.42757	4.70062	0.857806	8.06059	0.2393	5.28054	2.97301	1.09942	7.10491	8.15339	4.40955	5.69606	3.25986	5.31172	2.2337	0.677395	4.99509	6.50517	6.71455	6.56661	6.61594	8.23774	1.53476	5.47884	5.93727	5.37647	5.6073	4.25355	4.66759
C.cajan_37293	Protochlorophyllide reductase, chloroplastic (PCR) (EC 1.3.1.33) (NADPH-protochlorophyllide oxidoreductase) (POR)	3.85837	1.977	7.01431	-1.79547	7.12783	1.56673	7.27887	-0.436984	-0.442501	10.6302	8.99142	5.64675	5.11946	4.68415	5.735	0.297344	1	7.06344	4.0823	0.444328	0.197576	0.134274	0.997921	1	-0.0152619	3.18285	4.85699	4.68202	5.41134	3.67137
C.cajan_38726	Chalcone synthase (EC 2.3.1.74) (Naringenin-chalcone synthase)	2.24044	3.56356	7.81156	1.93514	9.09639	0.272895	9.53064	-0.663977	4.12958	8.89887	7.11424	7.71584	7.44994	4.95835	8.92908	2.42975	-2.5984	8.27892	7.53591	3.72634	7.85943	6.03515	4.67684	-1.32501	8.27807	7.07	10.0666	3.13087	6.41299	-0.636277
C.cajan_31042	Senescence-associated carboxylesterase 101 (EC 3.1.1.1)	-3.48947	4.68959	4.79227	-0.0477663	4.99685	2.78666	4.32553	1.2024	3.3848	3.58547	7.29527	2.74141	1.41324	1	-0.472942	5.25855	1.64828	3.85358	5.91591	5.55042	5.97579	6.79153	6.53849	3.78498	-1.54438	5.13905	6.64564	3.23291	1.18842	-0.6611
C.cajan_29926	Fructose-1,6-bisphosphatase, chloroplastic (FBPase) (EC 3.1.3.11) (D-fructose-1,6-bisphosphate 1-phosphohydrolase)	-0.550848	-1.44539	4.28242	-3.20654	10.0568	0.566445	4.98162	-1.22398	1	9.84075	9.95818	5.27527	4.5032	2.27956	3.33842	-1.27961	-4.89328	5.31768	5.95237	6.74512	6.92675	6.9383	9.33842	0.357653	4.10325	7.24523	6.71554	5.56896	5.28823	5.91761
C.cajan_37889	ABC transporter D family member 2, chloroplastic (ABC transporter ABCD.2) (AtABCD2) (EC 3.6.3.-)	2.05839	3.05663	3.17098	3.58263	6.46666	2.04747	3.5581	1.82053	1.62572	5.18759	6.34475	3.41854	3.83946	3.914	3.87702	2.20025	1.81668	3.82456	4.79895	4.95159	5.62014	5.69544	7.29263	1.37716	5.47417	4.98477	4.16834	4.15157	3.64314	3.89854
C.cajan_40569	Uncharacterized protein	3.25407	3.23864	3.70995	3.69543	6.96201	2.36427	5.0433	3.70556	2.09928	6.2473	6.2143	4.14419	4.29433	3.10222	3.92258	3.51773	3.45631	4.86199	6.06883	5.92943	5.13308	3.9551	4.28238	1.61862	2.58592	3.56058	4.14485	3.34365	3.10932	1.69613
C.cajan_36235	Photosystem Q(B) protein (EC 1.10.3.9) (32 kDa thylakoid membrane protein) (Photosystem II protein D1)	1.0736	-0.563292	0.956384	-1.28364	6.49942	4.19886	2.9295	-2.75113	2.96791	10.7874	6.50096	3.48007	3.68504	3.50986	4.42502	-0.578161	-0.124278	2.98006	7.99683	3.88803	5.785	5.99986	5.39031	0.0768464	4.28806	5.31638	2.44951	2.17436	4.57725	2.57274
C.cajan_30239	Pyridoxal reductase, chloroplastic (EC 1.1.1.65)	1.46048	-1.15641	3.20178	0.0452612	5.46947	0.912558	2.65884	0.494149	-0.288021	5.23256	4.8028	3.51627	4.59825	2.74254	3.28507	1.34862	1.16945	3.05907	1.76639	1.58807	1.96675	1.79059	3.8403	-0.292553	4.66056	2.78905	3.23516	0.592761	1.81575	-0.239467
C.cajan_39658	GDSL esterase/lipase At1g29670 (EC 3.1.1.-) (Extracellular lipase At1g29670)	0.515874	1.27017	4.25925	-3.13293	4.40545	1	5.54713	1.85671	-1.13719	4.21545	5.43752	4.53608	3.31882	0.951103	2.0521	0.838839	1.64107	4.94657	5.71902	3.0158	5.14652	3.96818	4.15487	-3.61485	-2.09551	4.20261	6.30902	4.30369	4.50876	4.15545
C.cajan_38394	Putative axial regulator YABBY 2	8.05688	0.453291	5.07109	1.49945	6.60963	1	6.04585	-2.00962	1	6.79497	6.67326	6.11235	5.42811	3.70408	7.56184	-3.33269	-2.10951	5.92607	3.78774	0.490919	6.24414	5.80605	5.94709	-1.36692	6.82407	6.5651	6.46532	6.49013	3.39054	6.67837
C.cajan_26122	Uncharacterized protein	4.32843	1.11185	3.38355	2.70298	6.46672	-0.134395	3.99629	1.17669	-0.211846	6.08534	5.70309	3.52517	2.98534	2.8623	3.77052	2.6536	0.811923	4.19514	4.86766	4.01815	4.60683	3.98562	5.28878	0.454155	2.44021	3.60981	4.46106	4.65429	3.57531	4.84089
C.cajan_26116	Laccase-15 (EC 1.10.3.2) (Benzenediol:oxygen oxidoreductase 15) (Diphenol oxidase 15) (Protein TRANSPARENT TESTA 10) (Urishiol oxidase 15)	-4.2903	-1.72338	5.98623	1	3.71663	-1.40926	6.5137	-2.27602	1	3.58549	1.34983	3.90703	4.02898	-0.469687	6.89167	-3.07816	-4.20979	1.97668	1.50051	1.36549	0.421124	7.34265	7.09968	-3.54814	3.99391	6.33682	5.88482	3.00063	0.247685	-3.3815
C.cajan_43521	Uncharacterized protein	2.34412	0.795343	4.24229	0.0963698	4.17278	-2.08025	4.17657	0.417391	-0.561281	4.52072	4.23583	3.89357	2.55654	0.290825	1.40708	1.59007	1.29575	4.44784	3.57934	3.45673	3.95	3.04491	3.015	-1.83983	-0.21172	1.64738	4.61747	3.11652	3.89896	1.82857
C.cajan_47440	Auxin-induced protein X10A	1	1	2.6312	1	5.03691	1	1	1	1	1	4.26781	2.92061	4.69569	5.97422	2.42119	1	1	1	6.61211	2.90933	8.37908	7.441	3.91795	1	5.40016	4.88345	1	1.40617	1	1
C.cajan_46963	Anthocyanidin reductase (AtANR) (EC 1.3.1.77) (Anthocyanin spotted testa) (ast) (Protein BANYULS)	1.49962	2.75663	5.69271	5.04475	5.1885	1.50951	7.22458	0.0241778	0.42219	5.56011	7.22104	7.46335	5.91507	3.80059	2.78819	3.12384	2.39379	9.77766	4.34587	1	4.30261	3.50011	3.88871	1.46929	3.04289	3.1575	8.93131	3.97488	10.9478	4.53427
C.cajan_47261	FKBP-type peptidyl-prolyl cis-trans isomerase, chloroplastic (EC 5.2.1.8) (PPIase) (Rotamase) (VfFKBP13) (Fragment)	3.60003	0.787065	5.07481	0.458319	8.63922	1	6.17368	0.073971	0.326376	8.25114	8.09862	4.57537	4.09968	2.68677	4.30436	0.554019	1	5.62141	5.65621	5.9463	6.66148	6.51652	8.45111	-0.675666	5.61583	6.55236	6.49993	3.87387	5.03412	1.60798
C.cajan_48050	Uncharacterized protein	2.18997	1.5103	2.35008	2.16184	5.89635	1.68326	2.95237	1.95839	2.04544	5.41552	4.95585	2.76788	3.48132	3.16705	2.22345	1.5409	2.29669	3.01517	3.53799	4.06899	3.84005	4.27399	5.64393	2.87226	4.23793	3.42773	2.97011	2.91134	2.61047	1.90649
C.cajan_48633	Bidirectional sugar transporter N3 (Nodulin 3) (MtN3) (N-3)	1	0.883926	-2.49515	1	2.19229	1	1.95814	-1.05001	-1.00777	3.28863	-0.378331	8.99746	4.55271	6.33278	9.08396	0.0380849	-3.19769	5.34405	1.01095	2.85379	1.2701	5.6483	2.23425	1.23923	2.56204	7.70786	0.537207	11.4108	6.6415	12.8531
C.cajan_46035	FAD-dependent urate hydroxylase (EC 1.14.13.113)	1.95633	1.96728	3.20361	1.71664	8.55491	1.49559	4.49145	0.701753	0.435362	7.11245	6.84544	4.24426	5.28308	3.87522	4.10198	1.30802	2.01864	4.80183	5.94193	6.22017	7.09948	7.08022	8.58845	2.61421	7.22108	6.38944	5.91581	5.97413	4.00991	5.53872
C.cajan_45688	Predicted protein	3.60687	4.73799	6.04851	2.05254	10.4076	6.73356	6.92047	1	4.61278	11.754	4.6025	5.67794	4.63253	4.45258	5.91094	2.145	0.827957	3.54627	5.83422	5.10998	1	1	1	1	1	1	1	1	3.88885	1
C.cajan_45987	Uncharacterized protein	2.83629	1.18605	5.91867	2.99598	10.6569	1.469	6.29868	3.89855	1.96383	9.37115	7.44403	5.20906	6.27368	3.81387	5.76171	0.557072	2.7443	5.26499	6.13924	6.07467	4.6145	5.32837	7.4172	1.02967	5.80824	5.34596	5.63447	2.50099	4.73925	4.31193
C.cajan_31618	Protein CbbY	3.7228	-0.26981	3.82726	-1.52915	10.103	1	5.56025	3.54649	1	9.5996	8.34608	4.93029	4.83943	2.21863	3.89375	0.139168	4.86094	5.97169	5.88326	5.95087	6.51489	6.10189	8.41299	-1.18617	5.37415	5.89149	5.7267	3.81205	3.81037	2.35172
C.cajan_25565	Superoxide dismutase [Cu-Zn], chloroplastic (EC 1.15.1.1)	2.11912	1.68641	2.25807	0.493934	6.91976	2.12981	4.52424	1.74993	0.529511	3.61095	3.42694	2.89576	3.75767	4.56277	0.71454	2.40652	0.420315	3.31248	5.07554	3.41702	3.98776	3.11771	5.51655	0.448954	5.27137	3.94603	4.5117	2.21959	3.42278	0.608298
C.cajan_25587	Magnesium transporter MRS2-11, chloroplastic (Magnesium Transporter 10) (AtMGT10)	2.35842	0.928761	3.47689	0.817771	5.48474	0.614992	4.32901	0.505545	0.533384	4.85313	5.13849	4.14442	4.13066	4.02753	3.70813	1.52255	-0.644808	4.37459	4.14368	4.3202	4.92848	4.93574	6.08203	0.000620226	5.57911	4.53944	4.46652	2.73283	3.36551	2.36006
C.cajan_44547	Transcription factor UNE10 (Basic helix-loop-helix protein 16) (AtbHLH16) (bHLH 16) (Protein UNFERTILIZED EMBRYO SAC 10) (Transcription factor EN 108) (bHLH transcription factor bHLH016)	2.3295	2.72523	1.31236	-2.33427	6.34516	-1.86535	3.16606	1	0.0859141	4.14748	4.91704	0.789437	2.18749	2.71022	0.83019	-2.23516	1	0.983649	4.35866	4.37236	5.15973	4.65815	5.11933	-1.513	0.546927	5.24572	4.85295	1.01845	1	1
C.cajan_45975	Photosystem Q(B) protein (EC 1.10.3.9) (32 kDa thylakoid membrane protein) (Photosystem II protein D1)	-0.139544	-0.75855	-0.0184045	-3.28286	4.93337	2.84707	2.29477	-2.76387	1.8479	9.49505	5.18422	2.46276	1.32919	1.60337	3.0578	-2.59764	-1.1606	1.78089	6.53512	2.05692	4.50917	4.37975	3.84943	-2.24081	2.77941	3.827	0.156694	-0.082883	2.40571	0.556493
C.cajan_28596	Transcription factor bHLH137 (Basic helix-loop-helix protein 137) (AtbHLH137) (bHLH 137) (Transcription factor EN 89) (bHLH transcription factor bHLH137)	-0.284382	0.785467	3.83012	-1.34813	3.64092	-1.19464	4.20252	1.64986	1.09085	4.48196	5.43142	3.59301	2.70337	3.76096	4.35766	-1.6671	0.523853	4.19849	2.30956	3.37373	3.73825	2.85326	1.19953	-2.32087	4.35502	3.9546	4.60478	3.7342	3.05412	1
C.cajan_40412	Multicystatin (MC)	0.00861596	2.48537	3.10671	1	9.63914	2.08306	6.71519	-1.47739	4.17493	9.2598	9.31521	7.12819	8.18156	8.49423	9.12323	-1.43143	-1.6014	9.74689	10.5217	7.80516	10.7854	8.76267	7.51311	-0.903698	7.17802	7.47771	8.39597	4.84285	4.0878	0.133287
C.cajan_34134	Glutathione S-transferase U17 (AtGSTU17) (EC 2.5.1.18) (GST class-tau member 17) (Glutathione S-transferase 30) (Protein EARLY RESPONSIVE TO DEHYDRATION 9)	1	3.51328	7.12226	2.33122	5.50997	0.751764	6.95357	-2.52322	-1.46402	5.46948	7.7831	6.82743	5.71187	2.69818	1.02016	3.0364	-2.10275	10.1035	4.06708	1.91488	2.76432	3.46311	2.54156	-0.373989	0.71116	3.81384	9.19966	5.54216	11.3378	4.46179
C.cajan_29079	Uncharacterized protein	-1.60701	1	1.38776	1	7.97066	1	2.37962	1	1	7.74054	7.33111	2.94392	0.389941	-1.07068	-0.0639957	-2.70733	1	3.41105	2.18315	3.33424	3.50487	3.51052	6.43687	-1.25486	-2.29386	2.3714	2.29495	0.823113	0.742765	1
C.cajan_30607	Thioredoxin-like protein CDSP32, chloroplastic (Chloroplastic drought-induced stress protein of 32 KDa) (AtCDSP32)	0.899199	1	3.63192	-1.5463	10.3727	1	6.32496	-0.311778	1	9.70884	9.3809	2.3341	2.89316	-0.878324	2.97916	1	1	4.57978	6.95201	7.33875	8.22095	8.32694	10.4996	-3.75603	2.48421	6.20755	6.66226	4.46788	3.88309	1.4379
C.cajan_30612	Glutathione S-transferase (EC 2.5.1.18) (25 kDa auxin-binding protein) (GST class-phi)	-0.290595	2.0403	6.20297	2.94419	7.74629	3.01347	5.85687	-2.54828	3.05411	7.49184	6.37229	4.97186	3.7508	4.33598	4.87495	1.78605	-3.49118	5.72419	5.18159	3.56855	4.2416	2.8893	4.78751	1.94953	3.78185	5.46437	5.57053	3.66799	5.71477	2.17304
C.cajan_33587	Auxin-binding protein ABP19a	-1.21285	1	7.20144	-1.73107	9.60191	1	8.94615	1.80469	1	13.1674	9.10781	7.04773	3.79915	0.0457784	3.26021	-2.61906	-1.42985	7.3304	3.85417	1.04757	1	1	1	1	1	0.0518036	6.11481	-2.61125	2.67229	-1.53967
C.cajan_41052	Probable cinnamyl alcohol dehydrogenase 6 (OsCAD6) (EC 1.1.1.195)	5.42957	1.91969	4.32108	0.42276	5.53224	0.784806	5.5135	2.95681	3.20532	6.29982	6.1482	4.46451	4.44922	2.96578	4.86535	2.68674	2.86483	4.14376	5.46529	4.97886	5.70598	5.80732	6.46609	1.88783	4.86301	5.89889	5.20663	4.779	3.42763	2.58445
C.cajan_41760	Zinc-finger homeodomain protein 2 (AtZHD2) (Homeobox protein 22) (AtHB-22) (Protein MATERNAL EFFECT EMBRYO ARREST 68)	4.44682	1.996	4.70204	5.47854	5.26219	0.246481	5.44668	0.137097	0.575293	4.71129	4.32459	4.84696	4.32718	1.93153	4.24778	1.93831	-1.5675	3.50372	4.90305	3.98289	4.53452	4.41487	4.58783	1.19864	1.69023	4.13479	5.0455	1.65638	4.1598	1.40785
C.cajan_41764	Myb-related protein 306	5.14434	2.58226	4.88767	5.48696	4.95279	1	4.0059	-3.75396	1	3.99857	4.31629	4.13067	4.17778	5.96753	5.61382	-3.38312	1	3.01488	5.37733	4.99686	5.62875	5.22175	5.77103	1	4.51398	4.79517	5.08284	4.36388	3.67327	5.12513
C.cajan_45128	Uncharacterized protein	0.70794	2.95953	2.94463	2.51827	6.37038	2.05611	4.10761	2.61783	1.67587	5.25453	4.10528	3.43232	3.58544	1.68481	3.05397	1.67491	2.08272	3.71509	3.77484	3.96203	4.34044	4.30573	5.47489	0.566776	2.87569	3.6734	4.20112	2.74795	3.20687	1.1907
C.cajan_34081	Non-specific lipid-transfer protein (LTP) (allergen Pru av 3)	-2.307	1.9177	6.53814	0.433835	7.76749	1	9.29788	1	1	8.30022	3.29495	8.38207	7.30126	0.928071	7.19217	-0.482579	1	9.85943	4.82883	-1.33432	0.798382	0.178874	0.814001	-1.75851	1.294	7.12776	10.6445	6.07559	4.03265	-0.717676
C.cajan_28305	Protein Iojap, chloroplastic	3.0587	2.08872	3.56254	2.50951	6.15736	1.4992	4.61251	1.44584	2.7152	6.66518	5.84038	3.2754	5.00785	3.30555	4.32397	2.05698	1.78196	3.8092	4.126	3.91461	2.81096	3.44479	4.03949	0.735626	4.78652	2.91766	3.43062	3.02448	2.78211	2.87094
C.cajan_30118	Anthocyanidin 3-O-glucosyltransferase 5 (EC 2.4.1.115) (Flavonol 3-O-glucosyltransferase 5) (UDP-glucose flavonoid 3-O-glucosyltransferase 5)	-1.89379	0.734586	3.91521	-2.08105	6.16023	-0.987317	5.0871	-0.939704	0.439868	4.42415	4.89207	3.33698	3.2048	3.07978	2.30189	2.36575	-1.70297	3.44873	4.71794	4.82491	5.24719	5.93152	7.21046	-0.418431	1.05786	4.04664	5.93022	3.33119	0.22383	-1.36346
C.cajan_30120	Anthocyanidin 3-O-glucosyltransferase 5 (EC 2.4.1.115) (Flavonol 3-O-glucosyltransferase 5) (UDP-glucose flavonoid 3-O-glucosyltransferase 5)	-3.20555	3.25666	5.17873	2.9809	6.1177	-0.0942686	6.97123	1.83016	2.93061	4.96885	4.42721	4.41252	6.71163	6.32437	6.05318	4.59794	2.32398	5.19608	6.45975	6.70069	5.29409	5.71517	3.6687	5.7585	5.26139	6.23064	6.3958	4.04214	-0.418554	2.32264
C.cajan_35410	Translation factor GUF1 homolog, chloroplastic (EC 3.6.5.-) (Elongation factor 4 homolog) (EF-4) (GTPase GUF1 homolog) (Ribosomal back-translocase)	3.81954	2.7244	3.59965	3.01549	6.90301	2.80667	3.88851	2.46872	1.76387	6.30095	6.26731	4.17487	4.19742	3.76866	3.1405	2.60993	3.62027	4.30881	3.64959	4.63096	4.97553	4.90497	6.74331	3.34849	4.51314	5.02729	4.07277	4.19691	3.30988	3.51955
C.cajan_33339	Carotene epsilon-monooxygenase, chloroplastic (EC 1.14.99.45) (Cytochrome P450 97C1) (Protein LUTEIN DEFICIENT 1)	3.022	2.99522	3.69343	2.2913	6.67656	3.02808	4.81305	3.28316	2.63621	6.03327	5.48175	5.45124	5.30027	3.21419	3.15549	2.20653	2.28195	4.13962	4.18743	4.27511	4.1856	3.75509	5.48272	1.58507	5.40774	4.33855	4.00671	3.17219	3.73371	2.54548
C.cajan_40637	Uncharacterized protein	-1.49856	-1.48905	2.30602	1	7.01768	-1.48083	2.85316	2.28455	-1.98239	6.67136	6.65048	4.17846	3.44427	1.09118	2.39325	-0.0419309	-0.539073	5.19799	4.49405	4.03365	4.45458	3.66772	5.72198	-1.66774	3.77124	3.49977	4.07362	2.04155	2.47344	-0.0246031
C.cajan_44469	Ribulose bisphosphate carboxylase/oxygenase activase 1, chloroplastic (RA 1) (RuBisCO activase 1) (RuBisCO activase alpha form)	-3.82873	0.12828	1.97863	3.01802	7.80238	4.66994	3.47337	0.870448	0.0336239	5.05251	5.6213	2.0764	2.30751	-0.0832497	5.17767	0.183861	0.00165815	3.22054	7.52266	6.77408	8.8839	8.60337	10.3337	2.8578	5.96622	6.49507	6.21856	5.83806	4.14159	3.91545
C.cajan_37800	Uncharacterized oxidoreductase At1g06690, chloroplastic (EC 1.-.-.-)	4.88095	2.93225	4.01395	1.97699	9.19678	2.85424	4.92833	3.15894	2.41523	8.66277	8.45848	4.65743	5.14934	3.65258	4.59301	3.60455	3.53903	5.61339	6.30103	6.43699	7.25285	6.96765	9.08609	3.76547	6.61076	6.61859	5.44026	5.21175	4.19919	3.92276
C.cajan_37803	Transcription factor PIF4 (Basic helix-loop-helix protein 9) (AtbHLH9) (bHLH 9) (Phytochrome-interacting factor 4) (Short under red-light 2) (Transcription factor EN 102) (bHLH transcription factor bHLH009)	4.48112	1.81946	4.81905	-0.16139	5.82615	-0.789539	3.44827	0.977031	-0.954879	5.42475	4.9132	3.14685	4.85477	3.13256	1.37953	-0.610076	0.162816	1.58655	4.27966	4.00663	5.43337	4.97516	5.68127	-2.30082	6.03445	4.16149	4.24942	0.787483	-0.66076	-1.49683
C.cajan_37794	Oxygen-evolving enhancer protein 2, chloroplastic (OEE2) (23 kDa subunit of oxygen evolving system of photosystem II) (23 kDa thylakoid membrane protein) (OEC 23 kDa subunit)	4.66936	3.49797	7.86341	-0.00590838	12.5715	1.2171	9.08863	1.50631	-2.86341	12.5797	11.0817	7.93191	7.23848	6.58152	8.19348	1.20124	-2.11757	9.03927	9.17619	8.46129	8.6585	8.2915	10.4536	-1.43502	7.41925	8.78862	9.04711	6.25263	7.91674	4.45608
C.cajan_39285	Ribulose-1,5 bisphosphate carboxylase/oxygenase large subunit N-methyltransferase, chloroplastic (EC 2.1.1.127) ([Fructose-bisphosphate aldolase]-lysine N-methyltransferase) (EC 2.1.1.259) ([Ribulose-bisphosphate carboxylase]-lysine N-methyltransferase) (PsLSMT) (RuBisCO LSMT) (RuBisCO methyltransferase) (rbcMT)	3.00965	0.200768	3.32403	-0.438055	5.78489	-1.20132	3.52771	0.357045	-2.83768	5.60267	5.10291	2.84234	2.69251	1.22725	2.35129	-0.820629	-1.08929	3.76799	2.4297	3.40965	3.67289	3.58171	4.87129	-0.757943	2.17022	3.08401	3.1613	1.54889	2.70211	-0.462054
C.cajan_25048	21 kDa protein (1.2 protein)	1	-0.234905	2.48334	1	4.91873	1	3.91223	1	1	6.27376	6.36116	5.34585	3.96479	5.9255	5.53996	1	1	1.91044	2.78571	0.382844	3.12138	3.06022	3.68219	1	-0.317317	3.23212	4.50812	1.34133	1	3.25313
C.cajan_25056	ABC transporter C family member 4 (ABC transporter ABCC.4) (AtABCC4) (EC 3.6.3.44) (ATP-energized glutathione S-conjugate pump 4) (Glutathione S-conjugate-transporting ATPase 4) (Multidrug resistance-associated protein 4)	0.482301	5.02954	4.71027	3.29758	6.65295	3.16906	5.27559	1.36763	3.13486	6.43873	5.01905	6.09417	5.52526	4.9739	5.59614	-0.211762	0.445854	5.4271	5.39667	6.02936	6.74806	6.66186	7.99441	-2.72125	6.93006	6.13647	6.33909	4.99796	4.49346	3.69045
C.cajan_25067	Uncharacterized protein	3.16024	2.09351	2.98465	1.6261	5.86292	2.56697	3.96423	2.61811	2.05388	5.70303	4.91145	3.24768	3.03594	2.57998	2.50755	2.18484	1.38884	3.73015	3.40662	3.82275	3.96005	3.12681	4.83183	1.1193	3.15895	3.7847	3.69085	2.1985	2.80121	1.51847
C.cajan_31426	Cytochrome P450 86B1 (EC 1.14.-.-)	0.273981	1.8634	3.32932	1	4.38814	1.00474	3.04686	-0.388482	-2.63671	4.81481	5.419	3.50694	8.18192	6.92746	5.92352	-0.478015	-1.67519	-0.146413	3.92534	4.38148	5.03155	4.71177	3.36908	-0.745237	8.60845	6.19985	3.86995	0.75137	-1.41716	-1.94763
C.cajan_45202	Glycerol-3-phosphate 2-O-acyltransferase 6 (AtGPAT6) (EC 2.3.1.198) (Glycerol-3-phosphate acyltransferase 6)	4.62369	2.51877	6.17488	2.13879	7.26115	1.79632	6.43072	3.27255	2.94349	7.75678	6.79917	6.37329	11.2172	8.71419	7.94692	2.52077	1.4945	4.33564	4.30453	0.949595	3.87788	3.27443	2.1627	0.484571	12.2168	6.80514	6.74001	0.932318	2.58287	1
C.cajan_47638	Photosystem II D2 protein (PSII D2 protein) (EC 1.10.3.9) (Photosystem Q(A) protein)	2.09383	2.00307	1.33074	1	8.19986	5.01407	4.55466	1	4.82956	9.65879	7.22603	4.32387	4.74702	4.9803	5.30538	1.40042	1	3.69623	7.40948	5.57578	1	1	1	1	1	1	1	1	3.48846	2.4009
C.cajan_38207	Uncharacterized protein	0.0396999	0.229871	1.86358	0.437995	6.02845	1.03286	2.86712	1.17503	1.02259	5.36818	3.87887	2.76915	2.90007	0.928927	1.40784	0.950237	1.60224	2.95749	3.28692	3.92268	4.71523	4.7654	6.46095	1.09584	4.29036	3.33305	3.26765	1.95665	2.4397	0.551501
C.cajan_39023	4-coumarate--CoA ligase-like 9 (EC 6.2.1.-) (4-coumarate--CoA ligase isoform 4) (At4CL4)	-1.23683	-2.815	0.254606	1	4.38182	-1.08875	3.61864	1.20705	0.872049	4.36182	5.84838	3.78152	5.41624	4.34163	4.96334	3.58207	3.53754	4.11542	4.47964	5.29902	4.99304	4.90913	6.27106	4.31991	6.09028	5.50252	4.28142	3.42833	1.94926	0.882533
C.cajan_39192	Uncharacterized oxidoreductase At1g06690, chloroplastic (EC 1.-.-.-)	3.76073	2.21067	3.55547	0.998181	7.18142	2.08652	4.48324	3.13795	1.77942	6.78309	6.5898	3.84416	3.57308	2.65029	3.20821	2.39887	2.86409	4.80874	4.13996	4.88647	4.61449	4.51309	6.5628	1.90256	3.4649	4.26009	4.49527	3.17326	3.92188	1.28899
C.cajan_39198	Fatty acyl-CoA reductase 3 (EC 1.2.1.n2) (Protein ECERIFERUM 4)	5.551	3.95043	6.65	1.72302	5.75055	3.3294	6.94137	0.403628	3.83307	8.03058	6.8935	4.81447	3.53926	2.60959	1.95986	1.5043	0.41765	2.6967	3.23531	0.0424202	3.27387	2.89939	3.5655	-0.149711	-0.444467	3.69513	7.59465	3.69743	-1.25157	3.05889
C.cajan_29438	CASP-like protein 2A1 (GmCASPL2A1)	4.71769	1.25641	5.49776	0.45172	4.17905	1	5.1516	1	1	6.25013	4.2989	4.19212	4.10614	1.81823	4.66093	1	1	3.3979	0.81732	0.633664	2.09117	2.27277	3.58643	1	1.61197	5.64669	6.43843	3.48615	3.40841	2.09792
C.cajan_43465	Preprotein translocase subunit SECY, chloroplastic (CpSecY)	4.61592	3.17447	4.16642	2.37887	6.88894	2.51225	4.3979	2.52825	1.33934	6.43841	6.34858	4.11292	3.75975	2.90097	3.35021	3.20192	3.37209	4.78394	4.33064	4.44171	4.49351	3.96974	5.55432	1.60584	3.0303	3.90504	4.1659	3.39383	4.22364	2.82539
C.cajan_29824	Carbonic anhydrase (EC 4.2.1.1) (Carbonate dehydratase)	3.96743	3.3717	3.20565	1	5.32007	3.51183	2.26816	2.13603	2.23115	5.28937	6.60825	3.66801	6.53256	6.20783	5.54068	2.16145	1.05906	4.95003	4.89583	4.95099	5.63888	5.96006	6.52948	2.16361	5.57456	5.34717	3.5825	3.79761	1.6948	3.61391
C.cajan_30542	Peroxidase 4 (EC 1.11.1.7)	-4.10222	3.27594	6.06862	1.5209	5.12307	0.77	5.227	-1.34114	3.16397	3.53865	1.67256	4.56748	6.75192	8.6496	4.65983	4.81845	-1.03032	3.70326	5.93093	4.79354	4.15269	3.97323	1.79606	3.42379	2.58088	5.26239	4.35631	1.78572	1.76861	0.504803
C.cajan_30174	Sigma factor binding protein 2, chloroplastic (Sigma factor binding protein II)	1.70665	1	1	1	4.68692	1.12361	5.13276	1	1.27618	4.35411	5.46784	3.75178	6.25392	6.30835	4.86786	2.23733	1	3.85082	4.93751	5.00634	4.34415	5.58113	4.56766	1.78577	6.10292	5.79736	5.35354	4.37307	0.961023	1.67426
C.cajan_37110	UPF0047 protein C4A8.02c	1	1	1	1	7.99624	1	1.96902	1	1	7.51636	7.68492	2.73602	-0.148586	1	-1.14218	1	1	-1.32017	4.52591	5.03659	6.01956	6.23793	8.52353	-1.17163	2.52804	3.47764	2.8223	1.5351	1	1
C.cajan_30853	Chlorophyll a-b binding protein 13, chloroplastic (LHCII type III CAB-13)	1.87829	2.98076	4.86165	0.603331	8.08319	3.07139	7.47958	0.0248586	2.56423	9.40018	8.93112	6.13147	7.17781	4.62234	6.10858	0.387263	-0.29039	5.34272	6.96693	6.64668	6.17088	6.05961	8.01368	-3.3142	8.34755	5.95508	6.22986	4.03569	4.53008	1.17787
C.cajan_42500	BEL1-like homeodomain protein 1 (BEL1-like protein 1) (Protein EMBRYO SAC DEVELOPMENT ARREST 29)	2.72924	2.57191	0.245325	-3.74966	4.35757	2.06716	-0.134477	2.89908	2.59839	3.92735	6.8798	3.02348	4.42137	4.28114	5.23293	5.62576	3.41758	4.21959	6.56289	7.28894	7.89912	7.78842	8.02039	6.25793	5.297	6.00264	1.81061	5.24307	0.730279	0.840467
C.cajan_39463	Aquaporin PIP1-1 (OsPIP1;1) (Plasma membrane intrinsic protein 1-1) (Plasma membrane intrinsic protein 1a) (PIP1a) (Water channel protein RWC1) (RWC-1)	0.638528	1.23583	5.20859	1.08891	5.4303	2.83567	5.77784	2.99154	2.502	5.59865	4.88412	2.73407	5.26877	5.15373	4.01569	1.68222	3.18098	2.08222	5.26448	2.3273	3.84499	6.56336	2.54616	0.756921	4.65651	4.16485	4.50984	1.49344	1.39721	1.10852
C.cajan_33861	Tropinone reductase homolog At1g07440 (EC 1.1.1.-)	3.43023	2.9667	6.65147	0.573879	5.47566	-0.0250493	2.27312	-2.53987	0.563041	5.37899	5.82154	9.08694	8.82134	6.80063	10.6983	3.50089	3.49436	9.16781	3.41171	4.48045	0.86074	6.57473	5.54116	2.98826	6.38224	12.0769	3.55732	10.3576	9.44793	8.02294
C.cajan_28384	Retrovirus-related Pol polyprotein from transposon TNT 1-94 [Includes: Protease (EC 3.4.23.-); Reverse transcriptase (EC 2.7.7.49); Endonuclease]	2.17411	4.29908	5.36573	3.16411	5.53524	3.58473	3.60889	3.04055	3.27414	5.41665	5.76454	6.37522	7.8261	7.87002	8.28805	-1.44353	6.04443	5.06408	4.98073	3.01113	6.59687	5.78047	3.88004	-2.55468	8.6635	6.42609	4.22277	0.304207	2.3445	-4.496
C.cajan_28412	Cytochrome P450 94A2 (EC 1.14.-.-) (P450-dependent fatty acid omega-hydroxylase)	6.12171	1.23367	5.88807	2.09126	5.03836	1	3.1876	0.200165	1	2.90347	2.40875	4.39554	6.68994	6.66209	7.38947	-0.897339	1.44858	3.16141	5.28897	4.64372	4.07982	3.9702	1.40865	-2.27546	4.60708	5.03685	3.17801	4.84923	1.89187	5.50441
C.cajan_28389	Photosystem II reaction center W protein, chloroplastic (PSII 6.1 kDa protein)	4.45599	2.25071	7.37856	0.262181	11.37	1.98531	8.19431	3.48894	0.843944	11.4547	10.0643	6.37543	6.6212	5.15562	7.44962	1.59119	-1.40673	7.61639	8.12519	6.56012	6.95928	6.60263	8.90744	-2.01457	3.55267	7.27484	8.25224	5.75181	6.88323	3.70958
C.cajan_30477	PsbQ-like protein 1, chloroplastic (Photosynthetic NDH subcomplex L 2)	-0.203862	-2.05063	3.51688	1	9.4252	1	5.08392	-1.18575	1	9.41993	9.41188	4.27284	3.28689	1.4139	0.106777	1	-1.43052	5.32692	5.3075	5.74673	5.98236	5.88451	8.74833	1	-0.334414	5.73624	4.96792	3.43349	4.02056	0.24783
C.cajan_46570	Carboxyl-terminal-processing protease (EC 3.4.21.102) (CtpA)	-4.25846	-1.29471	-2.16201	1	5.89404	0.069386	1.39851	-0.423758	-2.31126	4.22555	4.54277	2.33488	6.16123	4.68128	4.46676	-1.20956	1.50251	1.8898	3.81041	3.19093	6.07604	6.67368	8.62157	1.21381	8.01662	5.76462	3.3388	4.01167	1.25961	4.00824
C.cajan_43188	Beta-carotene isomerase D27, chloroplastic (EC 5.2.1.14) (Protein DWARF-27 homolog) (AtD27)	-2.87564	-1.48028	2.39422	-1.26617	7.06736	1	4.57023	-3.38879	-0.760411	6.41597	6.57685	4.13475	4.10545	2.53557	3.50217	1	1	5.25457	5.21012	5.81963	5.82397	5.89062	7.76253	-2.29236	5.04497	5.55593	4.89165	3.92806	4.12029	1.97851
C.cajan_43190	Methionine gamma-lyase (AtMGL) (EC 4.4.1.11) (L-methioninase)	-2.1047	1.64284	5.01818	2.17421	4.16174	0.26932	4.3452	-1.67686	1.06491	3.85081	0.970751	5.0989	4.99028	5.4959	4.15837	-1.75771	0.330294	2.9754	3.93451	3.8634	2.79771	4.43886	1.8133	2.41818	4.87759	3.83084	4.92598	5.29224	1.93099	6.03681
C.cajan_38149	Aldehyde dehydrogenase family 3 member I1, chloroplastic (AtALDH3) (Ath-ALDH3) (EC 1.2.1.3)	-1.83825	1.85193	3.74532	1.5977	4.20824	-1.34341	7.32647	2.31504	2.98643	5.01238	5.72645	5.8788	4.11011	-0.592125	2.37868	4.58074	1.86671	6.58322	4.803	4.08739	4.4257	4.46116	4.95449	6.1154	0.453217	4.98128	5.63489	3.69745	5.23477	1.12116
C.cajan_44744	Uncharacterized protein	5.45087	4.58071	4.82872	1	7.80105	3.67433	5.33114	3.35593	1	6.71858	6.83539	5.00119	4.59873	5.12774	6.90428	3.58461	3.45573	5.03096	5.00438	4.83328	3.56846	3.56901	5.06152	0.951185	2.69467	4.15427	3.37016	2.69474	2.80608	1
C.cajan_42321	Uncharacterized protein	3.78916	-2.01749	2.49855	2.80201	5.23806	-0.432965	3.8992	1.15546	1.10233	4.91261	5.7493	3.1178	3.38902	2.67463	2.96754	0.981648	-1.18448	3.87565	3.59869	4.63019	4.72264	5.19447	5.86988	1.07069	1.59757	5.0096	4.23531	4.68494	3.35762	5.53835
C.cajan_25492	Uncharacterized protein	2.56177	1	-0.189998	1	3.77959	1.44242	3.80484	2.86083	0.0720784	5.99711	5.75505	2.92269	3.07906	2.82118	3.55697	0.460155	0.349637	3.52446	5.78278	2.19044	6.25388	5.79108	6.28264	-2.2084	3.19938	3.79396	5.75665	3.41653	4.89536	4.25091
C.cajan_25501	Uncharacterized protein	3.60718	4.95376	6.08602	2.1666	8.66025	-0.641435	6.62754	-1.32953	1	7.38851	4.68678	6.0508	8.63319	7.74496	7.6878	1	1	5.60597	7.66769	-0.890851	5.77899	0.57919	-3.31874	1	6.09886	6.39462	7.10327	-0.228003	2.31984	1
C.cajan_25507	GDSL esterase/lipase At5g55050 (EC 3.1.1.-) (Extracellular lipase At5g55050)	0.49589	-1.80171	3.74223	-1.74892	5.9649	-1.38027	4.21219	-3.26843	1	5.86425	4.76014	5.89794	5.63513	6.87837	3.87667	-3.65738	1	2.43055	5.99355	4.4297	5.53513	3.71493	4.97713	-2.61649	6.80896	4.23507	4.84955	2.77926	2.4858	3.3499
C.cajan_26681	Uncharacterized protein ycf23	3.01881	-0.272808	4.93089	0.585674	7.79992	1	7.00276	1.8169	-1.85425	8.58169	7.46632	4.88748	3.9734	-1.65001	1.76596	3.37408	-1.08014	6.47482	5.60194	6.31744	4.30287	3.85588	4.34762	3.32471	-1.0431	3.26283	3.80672	2.78105	2.44045	0.791814
C.cajan_24004	Uncharacterized protein	3.8488	-0.247714	3.17553	0.412424	2.52493	-0.294845	4.50693	1.13649	-0.0272824	3.29281	8.84645	3.76542	6.5867	4.60367	4.56555	2.60362	1.12282	1.91318	3.35989	4.6277	4.88104	6.2033	7.23506	1.29967	3.54944	5.56296	6.61362	3.61128	3.27124	3.13451
C.cajan_24123	Uncharacterized protein	1	2.68125	3.08595	0.674578	3.41612	2.36067	1.88342	-1.78576	2.2048	5.2867	5.73053	5.83334	8.25966	6.05642	6.81573	2.63485	1.51919	3.52942	4.53238	4.06938	5.08605	4.87321	4.41855	1	8.37427	5.74871	1.54771	0.299737	-0.316508	1
C.cajan_24035	Uncharacterized protein	0.180644	1.66032	3.5075	1.43413	8.44795	1.46982	4.58299	0.819701	0.975381	7.19305	7.60208	3.53154	5.02452	2.83907	4.3625	0.439761	0.880928	4.61042	5.65895	6.12387	5.60687	5.48357	7.35779	-1.76111	4.86213	5.14236	4.78702	3.38689	3.34711	2.06311
C.cajan_24043	Uncharacterized protein	-2.40615	-1.99583	2.32647	1	5.8631	-0.590751	3.91757	-0.876644	1.49764	5.82544	7.29363	3.9976	2.88465	-0.1846	2.46484	0.901726	0.351402	4.86896	2.80324	4.09192	4.0604	3.91217	5.47101	0.227914	1.50326	3.96116	3.83218	3.30564	3.69726	1.94953
C.cajan_24059	Rubredoxin-1 (Rd 1)	1.48393	0.152806	4.40603	-0.567141	9.80241	-1.15851	5.78932	-1.18803	-2.94297	8.88226	8.23373	5.06403	5.30003	3.60551	4.12511	-0.548951	-3.07177	5.48677	6.37162	6.48918	6.95022	6.8374	9.05635	-4.3991	6.40983	6.44829	6.42749	4.50348	4.5046	2.20025
C.cajan_24102	Uncharacterized protein	1.64725	2.25887	3.04913	1.70184	5.16004	2.09172	2.3181	-3.23015	-0.694879	4.17518	4.38716	2.81831	3.06906	3.9531	3.87043	-0.92678	-0.698365	2.81941	3.28985	3.5654	5.16565	4.78555	5.77303	-1.83339	4.86075	4.65417	3.82753	4.02863	2.59997	3.39672
C.cajan_47757	Isoflavone 2'-hydroxylase (EC 1.14.13.89) (CYP GE-3) (Cytochrome P450 81E1) (Cytochrome P450 91A4)	3.86237	2.08893	3.32472	1.3833	3.59376	-1.20927	3.99634	0.365849	1.57823	4.49285	5.729	3.22732	4.27399	3.01894	2.97388	2.52017	0.440283	2.69898	5.09438	5.37479	5.15566	5.7183	6.04489	3.41405	5.36173	6.1797	3.70893	4.50038	1.74492	5.22819
C.cajan_33453	1-aminocyclopropane-1-carboxylate oxidase (ACC oxidase) (EC 1.14.17.4) (Ethylene-forming enzyme) (EFE)	1.46497	3.87833	1.97894	-2.68505	5.76634	1.01424	3.87855	-3.15811	-0.989512	5.77393	10.064	6.25247	6.28012	11.2053	7.99374	0.00700887	2.83162	3.7493	6.56869	3.72678	7.58648	6.17733	6.89381	-0.880763	1.09228	7.58443	6.18989	1.09839	0.125109	0.405197
C.cajan_35785	NADP-dependent glyceraldehyde-3-phosphate dehydrogenase (EC 1.2.1.9) (Glyceraldehyde-3-phosphate dehydrogenase [NADP(+)]) (Non-phosphorylating glyceraldehyde 3-phosphate dehydrogenase) (Triosephosphate dehydrogenase)	4.12805	2.49839	4.91022	1	9.41413	1.39569	6.19769	2.52308	3.37153	7.91558	8.18992	6.52332	6.85358	5.45808	8.42687	2.83866	-0.456217	7.95578	9.13225	8.13834	10.3192	9.49769	10.287	1.78414	8.9928	9.42922	8.39747	7.05585	7.55984	3.1538
C.cajan_40597	Thylakoid lumenal 15 kDa protein 1, chloroplastic (p15)	4.38424	1.64634	5.04715	1.9191	8.43562	2.0276	6.1273	-2.9885	0.366655	7.46033	6.65685	5.56924	4.16161	2.49248	3.90771	-0.888266	1	5.40171	4.76385	4.47017	4.18406	3.93902	5.83239	-2.42833	3.33991	4.83196	5.55105	3.15035	4.24747	1.87265
C.cajan_39644	UPF0481 protein At3g47200	0.0252982	1.3009	3.4651	1	4.04489	0.0355395	5.02026	1.22368	-1.55012	5.32592	6.77499	3.93483	2.50243	-1.31145	2.79351	3.5814	2.74174	4.74585	5.79981	4.41501	5.65509	3.98509	2.60732	-1.99853	-0.905626	2.01882	5.51163	1.7481	4.80389	0.973391
C.cajan_42007	Thylakoid lumenal 16.5 kDa protein, chloroplastic	1.01365	0.536033	4.56327	-1.83183	8.50633	-1.54359	4.99859	2.39851	2.17432	7.75424	5.98259	4.67471	3.00284	2.91274	3.6102	2.75955	1.54637	5.39239	4.08567	2.43579	2.93066	2.14537	3.80878	3.37054	1.93539	3.53163	4.47575	2.25024	4.25072	2.09498
C.cajan_45287	Probable acridone synthase 4 (EC 2.3.1.159) (Acridone synthase IV)	-0.324811	1	5.12441	1	9.79926	1	10.567	1.60442	1	10.1086	7.39743	7.17289	7.98508	1	5.94046	-1.39127	0.790438	4.57446	5.6709	1	-1.78393	1	1	1	-0.17852	-0.102721	8.6833	1	-0.232469	1
C.cajan_41675	Spermidine hydroxycinnamoyl transferase (EC 2.3.1.-) (BAHD-like hydroxycinnamoyl transferase)	2.05414	1.42701	3.7005	1.57694	6.19348	0.433312	3.43481	2.09591	-0.410869	5.93483	6.38834	2.09761	4.30522	3.93187	4.27768	1.92182	2.86594	1.6847	4.58065	4.22454	5.19474	4.69946	5.61346	-2.31826	3.42048	2.4927	3.99774	0.645978	0.925954	-0.6408
C.cajan_39861	Protein CURVATURE THYLAKOID 1B, chloroplastic (Photosystem I protein P) (Thylakoid membrane phosphoprotein 14 kDa)	4.42567	3.61074	6.85105	-0.43829	10.8077	3.4614	7.55129	1.49457	2.14838	10.441	10.2238	6.12569	6.0954	4.67449	7.20108	1.99572	1.19205	6.88193	7.42311	7.41681	7.64806	7.622	9.76068	-0.589268	6.10824	7.90845	8.08013	5.4895	5.25069	2.73051
C.cajan_36583	DnaJ homolog subfamily B member 8 (mDj6)	5.11791	1.65253	0.706597	3.64038	4.09271	-0.161356	6.69099	4.86757	2.4009	8.25852	8.79291	6.05585	7.09795	6.08903	6.72664	0.830223	1.58779	5.87446	5.83885	5.0727	4.79178	2.94137	4.75973	1.27156	6.0562	6.05876	0.20508	6.70203	5.45254	9.12446
C.cajan_24502	Uncharacterized protein ycf36	4.5153	2.47577	2.90398	-0.565167	7.74133	2.04661	3.25268	3.35248	2.5874	4.93328	6.44694	4.11083	4.85654	4.06115	5.65757	3.96761	3.10239	3.83009	6.15015	5.91898	7.32059	7.79316	9.07523	5.7924	6.30175	6.98967	5.66917	6.6046	3.87707	6.44327
C.cajan_24511	Probable esterase KAI2 (Protein DWARF-14-like) (Protein D14-like) (Protein HYPOSENSITIVE TO LIGHT) (Protein KARRIKIN INSENSITIVE 2)	6.84191	2.24258	3.86079	3.03133	6.81872	-2.26584	5.44113	0.977456	0.113607	7.28752	8.40803	5.79063	7.11571	4.18038	4.94453	0.39391	1.59986	5.28341	5.98885	5.68107	5.61904	5.81223	6.38319	1.98569	5.98075	6.92102	5.4708	5.35422	3.66348	3.85897
C.cajan_24496	BTB/POZ domain-containing protein At5g67385	-0.560975	1.44635	4.27523	-0.863344	5.53302	-1.20106	3.94785	-4.19664	0.0829205	4.41584	5.13155	1.81358	2.0537	1.51661	2.79085	-1.31734	-4.39695	0.304137	3.15115	3.47063	4.38307	4.60324	5.84113	-4.64117	2.48932	3.27169	4.5145	1.31709	0.501169	0.200316
C.cajan_36175	Ras-related protein RHN1	-1.24694	3.38394	3.08557	0.988492	2.71975	1.58724	3.92815	0.751507	1.86659	4.55189	6.05957	5.69906	6.56523	4.41392	3.1388	3.66427	2.14395	5.44662	4.04971	3.90391	5.18679	5.42792	6.26567	2.93338	7.26233	4.35878	5.06469	3.69464	5.89283	3.61655
C.cajan_36186	Uncharacterized protein	2.11591	4.11951	6.06755	3.53109	6.86019	3.47349	6.30465	0.857049	2.58784	6.81227	6.37902	6.41184	6.94955	6.8107	6.67053	2.23284	2.6592	5.71702	2.3442	0.604963	2.99638	3.11162	3.44102	1.22387	7.28778	6.34542	5.97788	1.68584	4.77193	-0.741568
C.cajan_28022	Protein THYLAKOID FORMATION1, chloroplastic	-0.267904	-2.69432	2.59391	-2.41605	7.64573	1	3.90129	3.56379	-3.18546	6.4082	7.38987	3.49926	3.35768	2.19717	2.66958	-1.74508	0.0616933	4.43536	3.95632	3.8958	5.25457	6.30712	8.5688	-4.41108	4.37846	5.52662	4.27666	2.23442	3.51955	-1.21542
C.cajan_36502	UDP-glycosyltransferase 83A1 (EC 2.4.1.-)	4.76454	-2.2812	1.07388	1	4.37341	1	3.6725	-2.90213	1	4.93283	7.46328	3.64541	5.84877	4.30074	5.86476	-0.065162	-4.699	4.0458	4.92114	4.63494	4.34975	4.18675	4.22053	-1.94663	5.44791	5.48323	3.86316	4.00789	1.75936	3.90441
C.cajan_36503	UDP-glycosyltransferase 83A1 (EC 2.4.1.-)	1	1	1.07507	1	6.1678	-0.267335	2.90248	-2.62897	1	7.01105	5.76084	-0.433904	1.54139	0.527391	1.42553	-3.08028	1	-0.165164	4.1697	4.15531	3.80211	3.92528	5.36312	1	2.5516	2.87523	3.40485	-0.391952	-0.639672	-0.404214
C.cajan_27719	Chlorophyll a-b binding protein P4, chloroplastic (LHCI type III CAB-P4)	6.37899	4.31431	7.81321	-0.38805	12.6212	3.14075	9.75088	1.2405	1	12.4794	11.5054	8.22239	7.89604	7.01423	8.08273	1.5798	-0.535572	9.26796	9.94988	9.27569	9.28339	9.00727	10.8066	-2.63093	7.74106	9.02556	9.39368	6.42955	7.91872	4.01115
C.cajan_27724	Putative uncharacterized protein	1	1	0.979162	1	7.72143	1	4.14221	1	1	7.76917	8.73217	2.47532	1.77977	-2.60712	-0.119336	-2.12743	-3.52167	3.67853	4.61167	4.29865	5.13024	4.96159	7.64963	1	1	4.22072	5.32204	0.194642	-1.58729	1
C.cajan_42788	Salicylic acid-binding protein 2 (NtSABP2) (EC 3.1.1.-) (Methyl salicylate esterase)	1.82909	-0.32346	2.44545	1	5.4502	1	3.03024	0.28449	0.925027	4.1906	5.32153	3.23134	4.67246	4.42823	5.08773	0.306472	-1.89993	1.8774	5.71885	4.25882	6.08571	5.02112	5.18052	-2.16169	3.95245	5.51151	5.12983	1.97786	2.65551	1
C.cajan_32514	PsbQ-like protein 2, chloroplastic (Protein photosynthetic NDH subcomplex L 3)	2.4711	1	1.7873	1	7.44683	-0.797355	2.73109	-1.2948	0.0308446	8.10433	7.37853	2.45596	2.05772	-1.87372	-1.07238	-1.65827	1	3.81483	3.7506	4.15432	3.64683	2.7692	5.37488	1	-1.65087	3.21159	3.25203	0.129929	2.27645	1
C.cajan_32505	Uncharacterized protein	5.60688	2.26223	4.575	3.44455	6.70191	3.72723	4.94925	3.68672	1.35071	7.56136	7.82039	3.49485	3.95204	2.9401	3.26909	3.23792	2.41391	4.03459	4.77659	4.70783	4.85847	4.35795	5.46306	0.797021	2.32612	4.28625	4.53356	4.32868	3.52479	5.62927
C.cajan_32510	Uncharacterized protein (Fragment)	4.24809	2.61988	3.79329	0.979791	7.21922	1.61514	4.34367	0.812046	2.49476	6.89861	6.25159	2.97254	2.99441	2.47934	1.62556	2.01136	1.46255	3.31705	4.29054	4.31482	4.22197	3.87211	5.56504	1.27676	1.90494	3.66371	4.88626	2.75851	2.95766	1.741
C.cajan_39371	Transcription factor RADIALIS	0.252464	1	2.51618	0.0245608	5.55534	1	7.03373	1	0.662461	3.47021	3.9922	7.58814	6.35191	3.51162	4.6259	-1.88139	1	5.5957	0.786789	2.91458	0.883613	-0.70462	3.30682	1	-0.390504	7.43821	6.97121	1	7.8038	1
C.cajan_35143	Bifunctional uridylyltransferase/uridylyl-removing enzyme (UTase/UR) (Bifunctional [protein-PII] modification enzyme) (Bifunctional nitrogen sensor protein) [Includes: [Protein-PII] uridylyltransferase (PII uridylyltransferase) (UTase) (EC 2.7.7.59); [Protein-PII]-UMP uridylyl-removing enzyme (UR) (EC 3.1.4.-)]	3.42161	2.36557	1.88488	1.08191	2.26069	2.74936	2.93771	2.53908	2.8413	3.6475	6.47372	3.19267	4.62743	5.24709	3.35014	2.70816	2.13979	3.90967	3.77465	4.30062	5.67494	6.03389	6.27625	2.05	4.20731	4.07712	4.07631	2.29601	1.69416	3.81936
C.cajan_42786	Plastidal glycolate/glycerate translocator 1, chloroplastic (Bacterial membrane protein LrgB-like protein) (AtLrgB)	2.68347	2.78303	4.20567	2.39637	9.58697	2.99181	5.55367	3.57607	2.40607	8.4741	7.4326	5.16605	4.68516	4.24797	5.30349	2.22403	2.4488	5.4824	4.66691	4.76915	4.72145	4.43982	7.01507	0.571153	4.32632	5.78579	4.71183	3.36885	4.2643	2.65223
C.cajan_33566	6-phosphofructo-2-kinase/fructose-2,6-bisphosphatase (6PF-2-K/Fru-2,6-P2ase) (AtF2KP) (PFK/FBPase) [Includes: 6-phosphofructo-2-kinase (EC 2.7.1.105); Fructose-2,6-bisphosphatase (EC 3.1.3.46)]	4.34823	2.41245	3.29931	1.20683	4.88389	2.23701	2.9384	2.68939	2.75716	5.06506	5.65271	4.57294	4.24596	3.44005	4.18075	1.54404	1.66265	3.94444	2.90141	3.0127	4.00913	3.88222	5.53884	2.40815	3.77561	4.31034	3.22586	3.71807	3.36983	4.02882
C.cajan_45781	Uncharacterized protein	0.288607	-0.360847	1.72122	-0.706575	5.4371	-0.265764	1.64126	-3.60471	-0.941581	4.5263	6.50869	1.66744	3.29351	1.91631	1.60864	-0.243001	-1.48621	2.74092	4.53652	3.89363	4.62867	4.61915	5.66615	-3.01287	4.06211	2.86555	2.92269	1.25473	2.91981	1.73348
C.cajan_24819,C.cajan_24818	Type I inositol 1,4,5-trisphosphate 5-phosphatase CVP2 (EC 3.1.3.56) (Protein COTYLEDON VASCULAR PATTERN 2)	1	0.426984	-0.215682	1	4.96027	0.0459182	1.32934	-0.929058	0.657521	4.50085	6.3914	1.32704	5.74337	4.82129	3.25591	2.10099	0.463371	3.40572	5.23474	4.27848	7.27389	7.30356	6.76398	-1.4761	8.02632	5.16775	3.26834	3.02464	4.06492	1.69178
C.cajan_24855	Thioredoxin-like protein AAED1, chloroplastic (AhpC/TSA antioxidant enzyme domain-containing protein 1)	2.15356	1.9674	1.21076	2.76751	7.19696	0.634184	3.8558	1.30134	1.76532	6.24758	6.57353	2.68081	3.37219	2.97161	2.89484	2.0026	2.62459	2.57267	5.12678	6.02935	6.61207	6.66754	8.18607	0.437941	3.16804	4.78968	4.11323	3.18175	2.79188	0.944828
C.cajan_24873	Probable xyloglucan endotransglucosylase/hydrolase protein 6 (At-XTH6) (XTH-6) (EC 2.4.1.207)	-0.397712	1.02279	7.33936	-1.50289	4.47469	0.786789	7.49152	0.791672	0.804268	7.9558	4.55076	5.73161	10.0765	10.0602	5.47471	1.00177	3.86001	-0.593873	4.12611	5.58225	3.32161	1.40526	-1.24048	2.72112	8.71802	7.48952	7.31505	0.781486	0.935505	-2.44433
C.cajan_34928	Proline-rich protein 4 (AtPRP4)	1.99318	4.12529	8.32194	2.06505	10.6109	-1.0262	9.89596	1.58767	-3.39018	11.3779	9.08286	8.49291	7.79225	9.81258	8.69457	0.0607115	0.747482	7.04676	5.04006	-0.293035	4.31725	0.536819	-1.17559	-1.13073	6.16075	6.49775	10.2195	0.565646	4.22956	1
C.cajan_37968	Protein SYM1	3.97932	3.32472	4.12992	1.74661	7.86507	2.93636	4.21531	2.82419	2.32624	6.87596	8.34294	4.90991	5.32082	4.97259	4.34967	1.64328	1.88348	4.39717	6.13354	6.19494	7.57557	7.54944	9.6323	1.40743	5.71901	6.1971	6.06735	5.24804	4.06687	5.67666
C.cajan_27195	Beta-amylase 3, chloroplastic (EC 3.2.1.2) (1,4-alpha-D-glucan maltohydrolase) (Beta-amylase 8) (Chloroplast beta-amylase) (CT-BMY)	-1.58567	2.55869	-0.937776	-0.699129	4.19966	2.43314	0.13753	2.76172	2.33413	3.9886	6.96098	1.62797	5.11375	6.26503	6.15271	0.667456	1.37844	0.779982	2.79299	3.89005	4.11303	5.76623	4.9691	2.46584	3.97657	6.6967	2.0692	5.40548	2.48279	3.45379
C.cajan_37177	Zeaxanthin epoxidase, chloroplastic (EC 1.14.13.90) (PA-ZE)	2.72543	1.52622	3.43449	-0.932948	8.4485	-0.0603883	5.06929	1	1	7.96462	7.55802	4.2772	5.74419	4.41799	4.88842	-2.25372	-2.63654	4.97416	6.45859	6.7708	6.7295	6.87668	8.51309	1	7.84762	6.62996	5.46698	5.66868	3.27497	3.39486
C.cajan_37179	Zeaxanthin epoxidase, chloroplastic (EC 1.14.13.90) (PA-ZE)	2.60492	1.53152	2.85849	-0.0663866	7.49936	1	4.46836	-4.57401	-1.31064	7.6676	7.53558	4.04683	5.16636	4.18009	3.15611	1	1	5.05351	4.84978	6.52927	6.76078	6.98505	8.59711	1	8.06138	6.88393	5.41078	5.44088	3.45423	3.00256
C.cajan_38121	BAHD acyltransferase DCR (EC 2.3.1.-) (Protein DEFECTIVE IN CUTICULAR RIDGES) (Protein PERMEABLE LEAVES 3)	4.82706	2.46651	7.93412	4.7683	7.50174	-3.27485	8.9134	-0.310876	-1.73531	9.22521	6.66727	7.7081	7.36723	6.64665	7.25354	-1.31659	-3.93972	6.12536	4.42918	2.87077	4.3697	3.9658	4.08981	-1.34883	4.39817	6.61523	8.8813	4.43799	6.51712	3.63311
C.cajan_37601	29 kDa ribonucleoprotein A, chloroplastic (CP29A)	4.09442	3.6317	5.27539	3.47671	7.96842	2.87274	6.06859	3.11936	2.36015	7.07265	6.06885	5.04848	3.86829	2.59508	3.27408	2.66748	2.81426	5.49852	4.58611	5.1187	4.75152	3.83287	5.35519	1.12422	1.54691	4.41718	5.3701	4.33292	4.93555	3.81234
C.cajan_32081	Inositol-3-phosphate synthase (MIP synthase) (EC 5.5.1.4) (Myo-inositol 1-phosphate synthase) (IPS) (MI-1-P synthase)	4.91445	2.36754	8.04702	0.916996	10.7309	1.30623	9.16423	-4.13429	1.73087	8.46532	8.44954	7.03883	4.42073	-1.25811	2.76529	2.61366	-2.29158	9.46422	11.8325	7.45311	11.4676	9.10558	10.397	0.0555011	-1.22884	5.09251	9.70735	5.57572	7.59419	1.52533
C.cajan_32090	Peptidyl-prolyl cis-trans isomerase FKBP16-2, chloroplastic (PPIase FKBP16-2) (EC 5.2.1.8) (FK506-binding protein 16-2) (AtFKBP16-2) (Immunophilin FKBP16-2) (Photosynthetic NDH subcomplex L 4) (Rotamase)	1.44656	-0.526284	3.14708	0.0975703	7.48847	-0.800865	4.3735	3.19491	2.03727	7.20992	6.56284	3.04764	3.2325	2.32884	2.90099	0.236352	4.75593	4.79388	3.60367	4.4932	4.06005	3.40257	5.49812	0.567993	2.18446	3.8383	3.50574	2.13692	2.72112	0.829898
C.cajan_33930	Uncharacterized protein ycf39 (EC 1.-.-.-)	1.95168	2.07017	4.08163	3.14425	8.10754	1.76979	4.41355	1.21257	1.82438	6.59934	5.99791	4.08302	3.74627	2.66928	4.11743	1.09218	0.901927	4.49044	4.27912	4.28883	4.75588	4.89621	6.70707	0.691284	3.73953	4.66149	4.89299	3.52142	4.21421	2.18716
C.cajan_36443	Uncharacterized protein	1	-0.184826	-1.15926	1	-0.216944	1	4.18992	1.73619	0.422696	4.10698	5.85788	2.3138	5.83996	4.57803	7.37344	0.589869	1.63364	2.40482	0.104283	4.49586	2.23265	8.6686	9.33904	3.16793	5.18954	5.54773	1.96378	3.98294	1.34123	6.01887
C.cajan_43562	Probable glutathione S-transferase (EC 2.5.1.18) (G2-4) (Heat shock protein 26A)	0.879533	2.46719	3.03846	-0.980674	6.20792	2.53413	2.85401	1	2.7191	3.43308	5.90011	2.52115	4.55114	1.63006	1.72823	6.03396	1	2.73873	9.35979	9.01556	8.29091	7.07503	5.41086	6.23484	4.11929	8.06411	5.3966	6.22457	2.85844	2.88977
C.cajan_40330	Solanesyl diphosphate synthase 2, chloroplastic (AtSPS2) (EC 2.5.1.85) (All-trans-nonaprenyl-diphosphate synthase 2 (geranylgeranyl-diphosphate specific))	3.08067	3.7121	3.75429	3.37855	7.71048	2.45336	4.12753	2.24889	2.46132	7.09134	7.85285	5.41787	8.63491	7.61691	7.36233	2.62504	3.20469	4.4684	4.75408	5.35699	7.02792	7.61785	9.17664	0.985267	10.4473	7.83182	4.97214	6.17797	4.27364	5.65978
C.cajan_42482	ADP,ATP carrier protein 1, mitochondrial (ADP/ATP translocase 1) (Adenine nucleotide translocator 1) (ANT 1)	1.36456	4.03606	2.87191	3.72119	5.64545	3.38793	4.2163	-2.27567	3.57067	4.61849	3.39678	7.68938	4.48837	8.65245	4.53395	1.30319	-1.15294	4.25119	4.61019	3.16315	4.96805	4.88046	5.34503	-1.18827	4.62211	4.19076	4.58473	3.60227	3.32019	2.66577
C.cajan_33392	Thylakoid membrane protein slr0575	5.09491	2.97727	3.87553	4.58197	8.64426	2.28312	4.78524	2.47679	2.21075	7.29572	7.75008	4.69767	4.41676	3.47319	4.78272	3.26793	2.89757	5.07139	5.76837	5.8191	6.0613	5.97026	7.95621	2.89153	5.02706	5.27107	4.37755	5.61284	3.75277	6.64112
C.cajan_33398	Rhomboid protease GluP (EC 3.4.21.105) (Intramembrane serine protease)	-2.19918	-3.5458	-2.18338	1	6.58055	-0.343564	0.136493	1	1	6.4156	7.16036	2.58937	1.75654	3.83241	1.27165	-0.837491	-5.00308	3.56296	6.39407	6.49109	7.68965	7.49426	8.7603	1	2.96013	4.64241	2.70063	3.09124	0.347881	0.902305
C.cajan_25841	Uncharacterized protein	1	0.735046	3.28612	5.40166	4.96848	1	3.3678	-0.135922	3.94737	3.74113	9.22892	3.2567	2.03454	1	1	1.06145	1	3.2615	5.93692	5.24267	5.57058	4.35333	1.5045	0.92914	-0.903107	5.77652	6.82805	1.99395	1.29726	1
C.cajan_25850	PsbP-like protein 1, chloroplastic (OEC23-like protein 4) (PsbP-related thylakoid lumenal protein 2)	1.2228	-0.496374	3.99056	-0.221272	8.42521	-0.651185	5.16275	0.285485	-1.15369	7.34886	6.16615	4.23929	3.19239	0.817017	3.18659	-0.527155	-2.53172	5.64954	4.14468	3.64674	2.80834	1.40871	4.01665	1	0.710129	3.66002	4.48771	2.54449	4.4878	-0.587743
C.cajan_36389	Probable inactive shikimate kinase like 2, chloroplastic (AtSKL2)	4.27175	3.19443	4.27905	2.74912	6.91417	2.9035	4.69931	2.57913	2.93655	6.06901	5.84612	3.79904	3.69646	2.55255	2.14054	2.18986	2.637	4.0268	3.95346	4.42124	4.69968	4.41338	6.17031	1.89217	4.46697	3.94237	4.40639	2.94176	3.55385	1.72824
C.cajan_38043	Beta-amylase 1, chloroplastic (EC 3.2.1.2) (1,4-alpha-D-glucan maltohydrolase) (Beta-amylase 7) (Thioredoxin-regulated beta-amylase) (TR-BAMY)	2.13774	3.8171	3.33731	3.00538	6.96773	2.35692	2.75565	3.5562	2.17086	4.74281	4.86569	3.83444	4.86018	6.8392	6.04744	2.30937	1.50145	2.50316	7.53579	7.49591	9.21619	8.99117	10.2094	3.45275	8.11974	7.24555	6.3694	6.30057	4.14679	5.98558
C.cajan_41132	Transcription factor PRE3 (Basic helix-loop-helix protein 135) (AtbHLH135) (bHLH 135) (Protein ACTIVATION-TAGGED BRI1 SUPPRESSOR 1) (ATBS1) (Protein PACLOBUTRAZOL RESISTANCE 3) (Protein TARGET OF MOOPTEROS 7) (Transcription factor EN 67) (bHLH transcription factor bHLH135)	-0.0945844	0.305177	6.14496	2.63333	7.93921	3.74985	1	1	1	7.26692	4.87127	5.8866	6.68321	4.10706	4.87531	1	1	6.52974	3.59684	1	1.24413	1	1	1	6.45705	2.98258	1.71682	1	-0.028406	1
C.cajan_35772	Squamosa promoter-binding protein 1	1.99682	-3.23361	0.153896	1	-0.411159	1	0.201621	0.908644	1	3.65803	5.86092	2.54092	2.94356	2.02713	1.31015	0.681242	-1.40311	3.60377	6.39423	1.97807	6.39697	4.75796	4.53611	-1.42384	5.08165	4.05359	3.13349	-0.407869	6.00783	-0.615974
C.cajan_40195	Protein NRT1/ PTR FAMILY 6.3 (AtNPF6.3) (Nitrate transporter 1.1) (AtNRT1) (Nitrate/chlorate transporter) (Protein CHLORINA 1)	1.6867	4.83618	3.14767	2.12697	4.25534	2.46043	2.65377	-0.169292	3.64313	2.47131	3.95929	3.67674	6.06366	5.08742	7.40952	4.45937	-2.49366	3.31592	4.981	4.34294	6.36241	7.0108	4.90931	1.5229	6.39817	4.88436	1.96806	2.10005	1.10442	-1.39863
C.cajan_43594	Naringenin,2-oxoglutarate 3-dioxygenase (Naringenin 3-dioxygenase) (EC 1.14.11.9) (F3H) (Flavanone 3-hydroxylase) (Protein TRANSPARENT TESTA 6)	-3.8008	2.72898	6.66245	4.50674	5.7836	-2.15248	6.69321	0.965574	-0.363872	5.86256	7.8081	8.81629	6.75308	5.29648	7.8221	3.86727	-0.610068	10.1776	5.53313	2.60201	3.38823	2.82128	0.582806	0.0103932	2.94105	5.77455	8.22842	5.58567	10.1245	3.3311
C.cajan_48086	Putative acyl-coenzyme A oxidase At3g06690 (Acyl-CoA oxidase) (EC 1.3.3.6)	1	1.28147	1.62227	-1.26764	3.55495	1.08008	4.90075	-0.840913	0.751404	5.1896	3.20775	3.88277	4.64579	4.36899	5.31395	-1.16133	-1.99501	5.19192	3.19021	2.92677	2.37766	3.03576	3.23529	-0.610993	4.95883	4.08946	4.64814	3.2583	3.11606	1.85402
C.cajan_26292	Abscisic acid 8'-hydroxylase 4 (ABA 8'-hydroxylase 4) (EC 1.14.13.93) (Cytochrome P450 707A4)	0.194919	-0.506297	-1.60118	-2.71729	3.09222	-0.160929	3.54389	1	-1.4774	3.51043	3.36618	3.25755	3.25083	0.378922	4.26427	1.68697	1	4.76118	5.86316	6.24472	5.23592	0.868624	3.72165	0.622602	3.98399	3.19655	3.08953	1.06157	5.16595	0.795958
C.cajan_26323	2-hydroxyisoflavanone dehydratase (EC 3.1.1.1) (EC 4.2.1.105) (Carboxylesterase HIDM)	2.34257	0.603929	2.22688	2.37358	5.78031	0.0298698	3.40334	-1.10229	-0.0450875	5.26477	5.38782	2.68516	3.13063	3.27119	4.19361	1.67363	-0.523448	1.24158	2.64778	2.84103	4.37625	4.03703	5.60957	2.80255	3.69196	3.98613	4.49824	2.60659	2.25315	2.37701
C.cajan_26339	Serine carboxypeptidase II-3 (EC 3.4.16.6) (CP-MII.3) [Cleaved into: Serine carboxypeptidase II-3 chain A; Serine carboxypeptidase II-3 chain B]	-1.78441	3.71042	3.55925	-4.2833	3.66875	3.53529	2.50382	-2.22887	3.57455	3.62295	4.13972	5.30666	8.33257	7.86704	8.60965	3.70487	0.583779	5.54749	4.858	4.99574	5.59808	6.55206	6.13608	3.57105	8.90079	7.40299	2.25549	5.95819	6.82822	6.49607
C.cajan_40077	Uncharacterized protein	3.50088	1.80997	2.0607	1.93155	6.4855	1.18189	3.60741	2.08092	4.75679	7.09855	6.19527	4.04129	5.89341	4.06508	4.06819	3.2292	2.19748	3.0105	5.39927	5.5166	6.15997	6.30694	7.77573	3.40968	7.17758	5.58585	4.78724	5.40042	2.86741	5.79598
C.cajan_40667	Uncharacterized protein	1.99506	1.46591	2.59155	1.77623	3.69964	2.25478	3.97765	-0.584713	1.92644	3.19723	2.41968	4.42609	6.4843	7.82278	8.66136	1.3049	-0.115788	3.29882	1.99827	0.841377	1.80545	3.85847	2.40481	0.720024	5.30301	6.84842	3.99412	6.82704	2.83976	4.47633
C.cajan_38583	Probable sodium/metabolite cotransporter BASS3, chloroplastic (Bile acid transporter 3) (Bile acid-sodium symporter family protein 3)	2.42279	1	1.42168	-2.16868	6.69201	-0.726668	2.41824	1.7081	-1.16705	5.07009	5.04368	4.15041	6.54156	3.57797	3.72536	0.638269	-1.20773	3.48908	2.80414	3.72037	3.76241	4.56436	6.39811	-0.396814	8.6967	5.48925	3.13389	4.07683	2.69652	0.972678
C.cajan_27561	Probable strigolactone esterase DAD2 (3.1.-.-) (Protein DECREASED APICAL DOMINANCE 2)	1.72167	1.79357	2.7365	1	3.16726	-0.535106	5.52943	0.934199	1.04019	4.568	7.23191	4.02989	4.5009	4.01704	-0.787635	1.27644	-1.39145	0.964724	3.29367	4.10008	4.09952	4.79529	5.14867	-0.876752	4.95782	2.78423	6.34546	-0.435723	-0.106049	1
C.cajan_27562	Protein mrp homolog	1.47092	-0.0864369	2.64053	0.600688	6.57041	0.553705	3.66573	-1.55435	0.336855	6.58655	6.36913	3.17581	1.36499	0.335209	0.654307	0.351153	0.537048	3.73952	3.43007	4.20886	4.2848	3.8226	6.13838	-0.00820191	1.76319	3.311	4.05633	1.4854	2.74337	-0.416637
C.cajan_27591	Aldehyde dehydrogenase family 2 member C4 (EC 1.2.1.3) (ALDH1a) (Protein REDUCED EPIDERMAL FLUORESCENCE 1)	0.238628	3.85395	5.54	-1.70121	6.62237	2.4456	4.03432	-1.98868	1.59007	6.28999	6.11411	5.27941	4.53066	5.45094	3.40927	1.19731	0.620765	6.79473	3.74439	2.50184	3.86305	2.71859	3.91251	-2.15562	5.0288	5.53874	4.44657	6.50391	4.79743	4.03238
C.cajan_38279	Serine hydroxymethyltransferase, mitochondrial (SHMT) (EC 2.1.2.1) (Glycine hydroxymethyltransferase) (Serine methylase)	4.5297	-0.560802	3.99038	-2.52555	10.3302	0.431473	5.68585	0.827104	-1.1242	10.327	10.4337	5.22725	4.28625	1.39896	2.98056	-0.898264	1.84508	6.62851	7.96296	8.46712	8.49813	8.20424	10.5642	-3.5162	3.08581	7.71991	6.28093	5.50838	4.17123	-0.794177
C.cajan_44435	Isoliquiritigenin 2'-O-methyltransferase (MsCHMT) (EC 2.1.1.154) (Chalcone O-methyltransferase) (ChOMT) (Licodione 2'-O-methyltransferase) (MsLMT) (EC 2.1.1.65)	1.41099	0.601925	4.8339	-1.98194	7.8246	-0.34383	8.03217	-1.66884	0.524234	8.27444	5.34828	4.84976	5.73163	-2.3328	3.72331	-0.662721	1	3.14811	4.5062	1.73297	3.62297	0.861416	1.93394	-1.44688	-1.11015	3.36944	9.49008	3.58053	5.57321	3.94387
C.cajan_48499	Anthocyanidin 5,3-O-glucosyltransferase (EC 2.4.1.-) (UDP-glucose: anthocyanidin 5,3-O-glucosyltransferase)	1.31844	2.8729	5.5842	4.64489	6.65244	0.767189	5.97738	1.70384	2.15043	6.44749	5.03971	4.28703	3.17589	0.396423	2.54547	1.91365	1.36863	3.68435	3.79724	3.66303	5.1585	4.56219	4.82255	0.27182	-0.00113007	4.03159	6.47956	3.3898	4.16	2.37144
C.cajan_32299	Uncharacterized protein	-0.0593506	-0.308084	-1.26509	-2.19182	5.06325	-3.03139	0.848093	1	-1.79452	3.7744	5.0459	2.67546	4.98086	6.45186	4.11598	-0.369594	-1.69101	3.63072	4.00281	4.71076	4.98156	5.45635	7.22363	-1.08762	6.22224	4.2012	2.6144	2.12898	0.535864	-0.0538606
C.cajan_31816	Uncharacterized protein	1	1	2.02333	1	6.80337	1	4.42017	1	1	5.50842	4.88415	1	3.29999	1	3.47449	1	1.34215	1.1367	3.66304	1	4.52515	2.50059	5.49793	2.1132	2.89003	4.49076	1.81658	2.19614	1	1
C.cajan_36662	Putative uncharacterized protein	-2.09294	0.364315	-2.0276	1	3.44823	2.47552	1.34782	0.527431	2.48926	4.10295	3.08266	7.00927	8.88626	6.92991	7.22569	1.72833	1.50623	1.60763	3.59472	1.93112	3.15289	8.49211	6.95341	1.00228	9.11196	7.06892	3.1098	2.64317	2.94683	2.98297
C.cajan_43627	Cytochrome P450 81D1 (EC 1.14.-.-)	4.9876	3.33099	5.42764	2.85712	6.20334	1	6.68579	-0.239689	3.09232	6.98817	7.06526	6.2312	6.49495	5.35598	3.61208	4.82521	2.56423	4.68593	7.44014	5.9218	5.37895	4.79374	3.65264	3.56045	6.02448	6.60744	6.14305	5.01809	4.08901	4.51926
C.cajan_41436	Uncharacterized N-acetyltransferase ycf52 (EC 2.3.1.-)	2.37849	0.205843	0.996439	-1.2712	4.65463	-0.844898	2.46172	-2.10563	0.50176	3.32905	4.08253	2.47489	2.8941	2.09399	2.59074	0.0515531	-1.80608	0.842689	1.98592	1.47851	4.60559	5.08375	6.58275	1.72324	4.8601	4.7742	5.60233	4.22352	2.8639	2.95019
C.cajan_29842	Putative uncharacterized protein	4.71363	1.39672	4.46193	-1.20735	6.11567	1.76342	4.69942	2.24614	1.37381	6.20733	5.2331	5.14196	3.595	4.80316	5.79505	2.71412	1.42198	5.2968	4.18506	2.53519	3.30435	3.33947	4.68142	2.0278	4.1737	4.55362	4.94747	2.24035	2.38942	2.86794
C.cajan_29851	Chlorophyllide a oxygenase, chloroplastic (Chlorophyll a oxygenase) (EC 1.14.13.122) (Chlorophyll b synthase) (AtCAO)	3.31623	0.976957	3.79784	0.768519	7.59515	1.52698	3.35454	0.736293	0.679244	7.44168	5.01486	3.07967	2.07486	1.9918	2.16673	0.46973	-0.640281	4.23731	4.53165	4.20771	4.60833	4.44786	5.892	1.58595	2.85458	4.10411	4.54228	4.8816	4.1953	5.56126
C.cajan_43754	Threonine--tRNA ligase (EC 6.1.1.3) (Threonyl-tRNA synthetase) (ThrRS)	3.505	2.23319	2.98271	1.66552	6.41143	2.51327	3.49302	2.48534	2.442	6.32445	6.27604	3.41405	3.85534	2.69392	2.90872	2.33429	2.09716	4.16622	3.5937	4.28204	4.48111	4.19803	5.66005	1.0571	4.37082	4.1362	3.64672	3.16646	2.99113	3.26769
C.cajan_27846	Ribulose-1,5 bisphosphate carboxylase/oxygenase large subunit N-methyltransferase, chloroplastic (EC 2.1.1.127) ([Fructose-bisphosphate aldolase]-lysine N-methyltransferase) (EC 2.1.1.259) ([Ribulose-bisphosphate carboxylase]-lysine N-methyltransferase) (PsLSMT) (RuBisCO LSMT) (RuBisCO methyltransferase) (rbcMT)	2.78287	1.268	3.67861	2.00641	6.2917	1.47759	3.51955	2.16232	1.27463	5.87497	5.23764	3.47337	2.66253	1.76427	1.79919	1.29604	1.04866	3.6195	3.60615	3.56315	3.64439	3.3377	5.14045	1.20074	1.57682	3.17094	3.23055	1.95098	2.6603	1.85566
C.cajan_38808	Pectinesterase/pectinesterase inhibitor PPE8B [Includes: Pectinesterase inhibitor PPE8B (Pectin methylesterase inhibitor PPE8B); Pectinesterase PPE8B (PE PPE8B) (EC 3.1.1.11) (Pectin methylesterase PPE8B)]	0.716886	1.32785	4.71424	5.40424	3.35101	-2.49655	4.14622	-0.259729	-0.591838	2.4893	4.02846	4.7588	5.2448	3.2468	6.59061	-0.875037	1.16325	2.80015	3.05405	3.34754	3.70108	3.82313	1.84996	1.25055	5.16565	7.54685	4.38157	4.46067	4.33807	3.21494
C.cajan_30725	Tetrapyrrole-binding protein, chloroplastic (Genomes uncoupled 4)	2.82626	1.88614	4.03962	-0.328446	9.24771	0.17493	5.83153	-0.361318	1.94983	8.23747	7.6809	5.19776	5.6046	5.30714	4.84046	1.44869	-0.771845	5.19511	5.65482	4.99117	5.51503	5.06919	7.14429	1	4.77366	5.72301	6.0603	4.29808	4.8299	1.76916
C.cajan_29454	Chaperone protein DnaJ 2	3.18007	2.09773	1.91471	0.449324	6.90363	2.66118	3.0215	1.63898	1.26549	4.25619	5.11633	3.77511	5.31522	5.09943	5.26085	2.98094	2.97469	3.29838	6.0152	5.90143	7.02766	7.92796	9.38225	3.31191	7.14776	6.8264	4.96798	5.79471	3.63039	6.00012
C.cajan_26254	Ribulose bisphosphate carboxylase/oxygenase activase, chloroplastic (RA) (RuBisCO activase)	2.68533	2.09221	2.22911	0.932016	6.40815	2.35708	2.82468	2.0211	1.99723	5.92087	6.34162	3.41071	3.78599	3.50367	3.01565	1.84099	2.10349	3.90259	3.12978	3.75409	3.30608	2.90642	5.21944	0.985449	4.15945	4.35197	2.90656	2.08854	2.63707	0.721723
C.cajan_26273	3-oxoacyl-[acyl-carrier-protein] synthase 3 A, chloroplastic (EC 2.3.1.180) (3-oxoacyl-[acyl-carrier-protein] synthase III A) (Beta-ketoacyl-ACP synthase III A) (KAS III A)	2.34451	2.79467	4.4579	3.99764	4.40234	1.38003	5.03046	1.76725	1.60798	5.5056	4.52785	4.74845	8.66847	7.13041	5.48256	1.73053	2.94383	3.35885	1.51734	0.855998	1.94834	1.93261	3.25853	-0.434512	9.95796	5.50588	5.0304	2.64643	3.12886	1.45612
C.cajan_26274	Uncharacterized protein DS12 from 2D-PAGE of leaf, chloroplastic	4.75257	-0.414949	4.23212	-0.280708	9.25842	1	5.23951	-3.01973	-0.930383	9.60384	9.49064	5.09698	6.97547	4.78673	4.95135	-3.35857	1	5.29562	4.45524	4.94569	5.24988	5.16537	7.90123	1	6.15811	6.03769	4.86666	3.1297	3.22805	-0.725418
C.cajan_37348	GDT1-like protein 1, chloroplastic	2.604	0.401849	3.54726	1.75979	7.75607	-0.124022	4.79535	1.57982	0.0660134	6.6379	6.44652	4.1816	2.67943	1.79456	3.49732	0.744488	1.81212	5.03508	4.6171	4.91958	5.16012	4.69357	6.52324	0.388752	3.01294	4.37613	4.68314	3.699	4.58014	2.31201
C.cajan_43412	Protein ECERIFERUM 1	4.82979	1.68049	5.68543	3.64151	5.20754	-1.97311	5.94251	-3.77952	-2.71882	6.65264	6.10966	8.41848	7.8047	6.50212	7.97138	-4.17975	-2.97288	6.00081	7.2985	4.41248	8.39795	6.93758	7.91592	-1.83904	8.50221	7.52903	6.30327	1.91627	4.05955	-2.94627
C.cajan_38376	Xylogen-like protein 11	3.11497	3.77333	7.99008	6.7607	7.48961	3.29237	8.61562	3.79031	1.98618	8.47954	4.61102	8.09053	6.13966	6.67868	6.48304	1.27201	0.747972	7.35	4.75452	2.30254	4.20257	3.33331	1.08604	-1.04442	1.88199	4.9091	7.86707	5.55166	7.06197	5.29522
C.cajan_41475	UPF0481 protein At3g47200	2.46879	2.79536	2.95613	0.289787	4.5673	2.99001	4.58788	0.497188	4.17768	4.51067	4.56831	2.47081	4.75518	6.1924	3.98597	6.05457	0.419798	2.25498	5.90728	5.36632	6.35537	5.98833	3.75087	4.04583	4.25726	5.27409	5.20172	2.21018	-2.6792	-1.19219
C.cajan_36960	Uncharacterized protein	3.19887	1.99349	3.62853	2.18509	6.98386	-1.38169	4.42845	0.311491	0.495838	6.65548	6.99835	3.97513	4.80756	3.42869	4.29865	0.928579	-0.407186	4.37932	4.33865	4.62654	5.03477	5.06619	6.6925	-1.71782	3.99798	4.84756	4.13101	3.89765	3.55145	2.63585
C.cajan_27705	Germin-like protein subfamily 3 member 1 (At-GERM1) (AtGER1) (AtGLP1)	1.48492	-0.934039	-1.61893	1	11.4725	-0.33886	4.37407	0.189629	-1.00403	12.2393	10.4002	4.56814	2.78237	0.388167	0.073409	-0.330846	1	3.8072	0.0832883	-1.33638	0.376768	0.772477	4.97485	1	1.70691	4.95462	2.54748	1.07199	1.95697	1
C.cajan_38966	Taxadien-5-alpha-ol O-acetyltransferase (EC 2.3.1.162) (Taxa-4(20),11(12)-dien-5alpha-ol-O-acetyltransferase) (Taxadienol acetyltransferase)	-1.41518	3.39769	2.38357	1.17803	5.21525	4.3312	3.56595	1.04048	2.6378	3.54624	2.65416	3.57356	5.58063	4.31965	5.86912	0.518636	3.33976	2.81633	2.31847	1.83714	4.15784	4.49022	4.62117	-1.49078	7.15949	5.04123	4.26572	2.97115	2.68842	-0.232428
C.cajan_38967	Magnesium-chelatase subunit ChlI, chloroplastic (Mg-chelatase subunit I-1) (EC 6.6.1.1) (Mg-protoporphyrin IX chelatase subunit ChlI)	4.58479	2.90902	6.71916	2.34366	9.78151	2.96651	7.0343	2.35195	1.68294	9.86259	8.734	6.049	5.03595	2.81928	4.46885	2.79312	1.77219	6.74071	5.97609	5.81787	6.06252	5.79661	7.48697	-0.725697	3.87091	6.20163	6.85878	5.37744	6.05036	4.43652
C.cajan_32176	Protein TIC 55, chloroplastic (Rieske iron-sulfur protein TIC55) (Translocon at the inner envelope membrane of chloroplasts 55) (PsTIC55)	1.45358	2.36501	4.13018	3.37518	6.5609	1.37028	5.13582	0.934147	1.26039	6.21155	6.31699	4.49797	5.78631	4.03409	4.19974	1.74283	0.774654	4.36227	5.58909	5.7624	6.43554	7.48094	8.42069	1.86169	7.05607	6.19635	5.7197	5.08451	4.46852	4.35209
C.cajan_32170	Probable protein phosphatase 2C 59 (AtPP2C59) (EC 3.1.3.16) (HopW1-1-interacting protein 2) (Protein phosphatase 2C WIN2) (PP2C WIN2)	0.149676	1.23627	1.75267	-1.55465	2.62107	0.735306	2.19311	2.25599	1.64274	2.49247	4.01225	5.10712	4.44831	7.20827	5.32234	-0.0228285	1.66947	2.69314	3.69586	4.21785	4.02832	5.35034	4.95642	-1.92345	4.43423	5.48059	2.4347	2.95046	2.80683	2.36384
C.cajan_37002	Myb-related protein 306	0.559668	-0.535963	3.05162	2.52419	4.22363	1	3.69933	2.50492	-2.64597	3.87413	4.73238	2.49161	3.64932	5.28965	5.331	1.20346	0.331545	0.477574	2.00526	3.19912	2.65361	2.61798	3.26143	-1.17765	4.62983	3.45516	4.12974	2.21267	4.66673	1.71302
C.cajan_45773	Anthocyanin regulatory C1 protein	2.48792	0.764643	-0.0913654	-2.16083	6.50652	-3.70028	2.55499	-0.687504	3.51467	6.03925	5.69393	3.79979	4.50946	-1.98769	5.0669	3.92619	-1.84891	5.18724	6.98151	6.16047	5.75982	5.46834	3.33401	2.69303	3.32915	5.21691	2.20382	3.37302	0.0104791	1
C.cajan_42712	Pentatricopeptide repeat-containing protein At5g13770, chloroplastic	1.29619	0.58962	2.52147	-3.13048	5.65619	0.0132693	3.21014	0.525708	-2.07977	5.33411	6.07918	3.00675	3.38812	3.98553	3.13687	0.573956	-1.05624	3.02646	4.26961	4.62277	5.36853	5.79872	7.00259	-0.918197	3.86421	4.48592	4.8234	3.51371	3.78993	3.08138
C.cajan_37334	Chlorophyll a-b binding protein 7, chloroplastic (LHCI type II CAB-7)	2.7599	-0.357962	5.17079	-0.414032	11.2901	0.684065	7.58446	0.167062	-2.04328	11.1233	10.1806	5.7905	5.00012	3.89702	5.54976	-2.56941	-2.10478	7.40153	7.99166	7.68063	7.7251	7.63802	9.85642	-1.36911	3.8215	7.02335	7.62534	4.79904	5.64504	1.99179
C.cajan_40313	Copper transport protein ATX1 (Copper chaperone ATX1)	-0.514812	4.20057	6.15542	6.39025	3.67443	4.66678	1.89767	-0.629753	3.58205	1.77255	2.3898	7.39087	6.89047	7.21552	6.18258	-1.00781	-1.95661	6.87923	5.42608	2.5343	6.25523	4.04941	0.591239	-1.50882	7.10255	8.26383	3.58063	7.16991	6.33437	7.36551
C.cajan_44297	NAD(P)H-quinone oxidoreductase subunit N (EC 1.6.5.-) (NAD(P)H dehydrogenase I subunit N) (NDH-1 subunit N) (NDH-N)	1	1	1.3972	1	8.33328	1	3.66846	1	1	7.62526	7.92451	3.13754	2.90247	0.255972	1.30548	-3.98528	1	4.08313	5.32492	4.40727	5.73833	5.60333	7.77115	1	4.24824	4.04742	4.62009	3.54985	3.37839	2.74097
C.cajan_41788	Ribulose bisphosphate carboxylase/oxygenase activase, chloroplastic (RA) (RuBisCO activase)	3.08321	0.169053	5.39946	-1.12157	15.0102	1.91199	6.23841	-1.66397	1	13.3066	13.9202	6.37576	6.46888	3.60916	6.64027	-0.437621	0.215219	6.52521	8.84926	10.8338	2.14419	5.86463	8.26719	-1.04693	3.59848	6.64111	1	1.63083	4.46761	4.26637
C.cajan_41787	Ribulose bisphosphate carboxylase/oxygenase activase, chloroplastic (RA) (RuBisCO activase)	1.88149	-1.50963	4.27697	-0.62098	14.009	2.34041	5.35329	-1.18767	-0.470211	12.3247	12.8077	5.25613	5.73162	2.37398	5.65965	0.140635	-0.247003	5.44039	8.46154	10.0797	10.3318	10.9764	14.1031	-0.70326	8.54232	11.7317	9.92566	7.94137	3.90544	3.54207
C.cajan_24564	Prolycopene isomerase, chloroplastic (CrtISO) (EC 5.2.1.13) (Carotenoid isomerase)	0.289516	1.82386	1.34799	-0.951153	7.60852	0.835391	3.18619	1.07778	0.622021	7.0675	5.87635	2.96713	3.68602	3.14108	3.89383	1.29295	1.0574	3.75691	4.05864	4.52482	5.43316	5.69283	7.19162	1.99824	5.00066	5.20795	4.03595	4.15584	2.70285	3.49594
C.cajan_24591	Putative NAC domain-containing protein 94 (ANAC094)	4.63133	-0.859603	2.45439	-0.255474	5.129	-1.02547	3.0851	-0.0353811	-3.36052	5.37868	4.47957	2.33663	2.73026	0.564144	2.49171	1	0.188021	2.89093	1.0852	2.39292	1.35764	1.89931	4.13795	-3.81673	1.83266	4.15227	2.87196	1.93738	-2.2738	3.52118
C.cajan_24592	Probable leucine-rich repeat receptor-like protein kinase At5g49770 (EC 2.7.11.1)	3.01309	1.9643	1.30831	1	1.46496	1.52039	2.05179	-0.924473	-0.0484435	4.40846	8.00491	2.9402	6.82051	6.07243	4.90885	0.77376	-1.89774	3.79034	2.34959	4.3876	4.03791	4.31539	6.13152	-4.16201	5.56252	4.52505	2.54771	2.32284	4.61945	0.396565
C.cajan_24633	Uncharacterized protein	4.90394	2.05999	5.63965	2.6472	8.7455	1.33463	6.01091	2.00952	1	8.58021	8.90121	5.25721	4.32869	2.19613	3.86077	2.66892	2.3874	5.73155	6.44474	6.54355	6.89707	6.69155	8.6799	-0.767153	2.33671	6.1302	6.47303	5.40693	5.17356	3.83325
C.cajan_46231	Uncharacterized protein (Fragment)	0.423094	3.98946	3.65758	2.25584	8.60876	3.01237	5.40495	2.79145	3.2029	6.93454	4.91278	4.3197	3.77351	3.1976	3.7833	2.45614	2.67212	4.44217	3.7979	3.8253	3.63052	3.32842	5.26284	2.75334	3.64937	3.99037	4.42671	3.32488	4.23538	2.8707
C.cajan_27302	Glutamate receptor 3.4 (AtGLR4) (Ligand-gated ion channel 3.4)	0.0202711	1.745	3.98139	1.75509	3.43039	0.943674	3.95218	1.54848	1.97695	3.96266	4.9332	3.82935	3.0704	1.02925	1.79159	3.13713	-0.438206	4.45543	4.26784	4.61177	4.89065	4.54752	5.66734	2.50144	4.87665	3.21473	3.92378	2.13596	2.5766	1.62039
C.cajan_27319	Putative zinc metalloprotease slr1821 (EC 3.4.24.-)	3.67812	3.45493	4.06975	3.67232	6.82706	3.57964	4.61489	3.1854	2.45974	5.98861	6.7685	3.35893	4.79472	3.64506	3.79679	3.23715	3.43672	3.44059	4.45866	4.98713	5.59996	6.28013	7.69543	1.01064	5.23378	4.9819	5.18401	5.02306	3.15792	5.45769
C.cajan_46353	DNA-3-methyladenine glycosylase 1 (EC 3.2.2.20) (3-methyladenine-DNA glycosylase I, constitutive) (TAG I) (DNA-3-methyladenine glycosidase I) (DNA-3-methyladenine glycosylase I)	-0.818272	5.09015	7.25295	6.41454	5.22597	5.01215	5.41781	-0.0118891	4.67184	6.19305	5.8968	7.36545	7.92039	7.0358	6.21865	0.138736	0.302302	5.91439	2.5845	-0.86962	2.66141	1.52442	0.866884	-3.57775	5.24595	4.11085	5.28629	1.56181	5.24932	2.24518
C.cajan_35330	Auxin-induced protein X10A	1	1	6.90623	1	4.41313	1	1	1	2.52984	1	6.87923	4.62951	8.96118	8.10564	6.8983	1	1	2.97064	4.93564	3.63945	5.13129	2.96231	1	1	6.80073	4.59328	1	1	1	1
C.cajan_30099	Demethylmenaquinone methyltransferase (EC 2.1.1.163) (Menaquinone biosynthesis C-methyltransferase UbiE)	0.526359	1.71452	2.52809	-0.119553	7.03347	1.97727	4.16744	1.78079	0.955417	6.55469	4.83718	3.74181	2.72557	0.8885	2.17833	-0.0170024	1.25854	4.51859	4.0709	3.73832	4.06456	3.96023	5.44186	-1.12341	2.62788	4.30696	3.85979	5.60069	3.62958	5.03465
C.cajan_31227	Ribulose bisphosphate carboxylase/oxygenase activase 1, chloroplastic (RA 1) (RuBisCO activase 1) (RuBisCO activase alpha form)	3.79629	2.19564	6.52239	-2.31823	12.2572	3.21977	7.62238	0.483096	-1.74084	11.8715	11.3976	6.90533	7.27715	6.37416	7.22616	1.58462	-2.00508	7.95403	9.05141	9.14764	9.60543	9.65038	11.8706	1.18912	8.96193	9.83847	9.13405	8.12761	8.11073	6.30861
C.cajan_43341	ABC transporter B family member 2 (ABC transporter ABCB.2) (AtABCB2) (Multidrug resistance protein 2) (P-glycoprotein 2)	0.978042	-0.272954	4.61086	-0.889543	4.50244	1	4.73323	-1.88327	-2.63616	6.61634	5.33832	6.62574	3.91608	4.31371	3.12112	-3.24592	-1.46399	4.90585	2.52127	0.313838	3.29532	-0.0410148	-0.00243444	-4.15672	0.344499	3.33918	5.68984	2.07352	4.29968	1.73401
C.cajan_42336	Uncharacterized protein	-1.06292	0.00476743	2.26593	1	5.60573	3.66772	3.80492	-0.349636	1.85883	4.17673	7.17514	4.74277	6.17148	8.53829	7.61987	3.3722	2.24882	-0.221122	3.35361	4.99538	3.35506	5.52486	8.24663	-0.503992	3.51604	4.19822	3.65364	1.32011	-2.07945	-0.43195
C.cajan_46049	Phototropin-2 (EC 2.7.11.1) (Defective in chloroplast avoidance protein 1) (Non-phototropic hypocotyl 1-like protein 1) (AtKin7) (NPH1-like protein 1)	2.6767	0.867446	2.88618	-2.63275	6.64442	-0.786592	1.26274	0.9489	-1.65073	5.02891	6.48046	1.80288	1.26493	0.594357	2.19638	0.417023	2.87686	3.85533	4.03696	4.18113	8.18967	7.27142	8.22635	1.1919	2.6301	5.75938	4.36121	4.30399	2.75518	1.55426
C.cajan_39554	Uncharacterized protein	0.00263772	-0.716021	0.0651863	1.74685	5.77937	1	1.91432	0.364864	0.306962	5.02243	4.44514	2.12813	1.78283	-0.542168	2.27658	0.096842	0.697222	2.18045	2.65949	3.03889	3.98474	4.55158	6.9151	0.145808	1.95659	3.635	2.8198	2.35981	1.47128	1.26165
C.cajan_37024	Probable complex I intermediate-associated protein 30	3.7909	2.41638	3.06588	2.13857	6.41768	2.51013	4.48932	2.99506	2.09073	6.68398	6.71991	4.22284	4.40432	4.50668	4.35745	3.06272	2.10784	4.8862	5.33207	5.7477	5.78376	5.37947	6.76465	3.19821	4.91544	4.88347	4.4749	4.60792	3.63693	4.57809
C.cajan_42100	30S ribosomal protein 2, chloroplastic (Plastid-specific 30S ribosomal protein 2) (PSRP-2)	3.31855	3.16994	5.23234	4.65391	8.76736	2.537	5.94979	2.70133	2.75134	8.28353	6.4138	4.4753	4.07658	2.05849	3.55731	2.55652	3.02369	4.88394	4.57601	4.97925	3.94412	3.69038	5.27557	1.48347	3.15194	3.74067	4.57253	3.44224	3.93227	3.36587
C.cajan_39984	Ferredoxin-2 (Ferredoxin II)	4.67652	1.47153	4.7984	2.30217	8.37843	0.441112	5.03445	2.96123	2.61206	7.4759	6.78015	4.44612	4.19948	2.36039	3.83934	3.5697	3.58144	4.93012	5.56529	5.76737	5.3455	4.99457	6.80276	2.54474	3.93032	4.86938	5.04953	3.53603	3.76431	2.34606
C.cajan_39985	Protein LSD1 (Protein LESION SIMULATING DISEASE 1) (OsLSD1) (Putative zinc finger LSD1)	2.25928	-0.252895	3.52656	-2.50165	5.93617	0.953258	5.26501	1.58971	-0.191842	6.34413	5.09429	4.6727	3.24175	3.55334	5.00229	-1.09187	-1.77295	5.69155	3.75226	2.9545	1.05712	0.087843	0.714144	-0.430062	1.37116	3.42955	5.43435	1.32799	3.78393	-2.30783
C.cajan_42859	Isoflavone 2'-hydroxylase (EC 1.14.13.89) (CYP GE-3) (Cytochrome P450 81E1) (Cytochrome P450 91A4)	3.12973	1.19829	2.58008	-1.04514	3.41468	-0.313947	3.54291	-0.196411	1.87897	3.2615	5.47956	2.91236	4.57404	3.19545	4.48285	1.77492	0.222335	2.4309	5.74596	5.55061	4.95176	5.93299	5.99341	4.10961	6.08474	6.27236	3.93142	4.93359	1.04519	5.48287
C.cajan_26835	Rubredoxin-1 (Rd-1)	3.56584	3.8197	5.53539	1	8.83971	2.95136	6.10382	3.05305	2.52195	7.348	7.71113	6.00997	5.47142	4.33299	5.66014	2.7375	1.88825	6.27795	6.13445	5.7415	6.37221	5.95134	7.39753	1.01004	4.12628	6.55689	5.83497	6.00728	4.8884	4.92372
C.cajan_26847	Magnesium protoporphyrin IX methyltransferase, chloroplastic (EC 2.1.1.11)	3.59277	1.61512	4.27437	1.54899	7.86348	1.67324	5.27636	1.39965	1.34351	7.19295	5.88924	3.83234	2.6691	1.81462	3.04645	1.37391	0.907098	4.22011	4.43351	3.21592	3.66887	2.91127	4.6382	-0.892719	0.831699	3.00187	4.94117	2.31124	3.77491	1.47881
C.cajan_26856	Acyl carrier protein 2, chloroplastic (ACP)	0.909059	-0.0309597	4.64628	1	10.8009	0.0909483	6.16805	0.153183	-0.635468	10.5515	5.865	3.00376	2.92239	-0.196206	1.49841	1	1	4.66643	4.40688	4.08715	2.47056	1.81907	4.98194	-1.54491	1	4.06637	5.95141	0.485004	3.48247	1
C.cajan_43869	Expansin-A5 (AtEXPA5) (Alpha-expansin-5) (At-EXP5) (AtEx5) (Ath-ExpAlpha-1.4)	1	-0.506508	3.44265	-1.97896	5.73814	1	7.43954	-2.4371	1	6.87558	6.56174	9.43887	8.41951	8.24343	7.72852	-2.90359	1	7.62941	5.744	1.31435	2.09099	-2.5942	1	1	-0.227006	4.70035	6.75393	-1.33531	1.78916	-0.873014
C.cajan_32969	Allene oxide synthase, chloroplastic (EC 4.2.1.92) (Cytochrome P450 74A) (Hydroperoxide dehydrase)	5.02676	3.38652	4.98672	1.80042	6.80078	1.93529	5.93023	3.63693	2.40924	6.12478	6.11527	5.01559	4.87718	4.72889	5.46731	3.12756	2.65388	5.59907	4.1237	3.85476	4.13548	4.17064	5.89191	2.57496	5.82803	5.81816	5.28919	4.59489	4.01537	3.44186
C.cajan_32959	Putative axial regulator YABBY 2	5.80633	2.5121	5.20758	2.45636	6.51192	1	7.39857	1	-0.120766	6.87191	6.71141	6.72629	6.72857	5.10199	7.65178	-2.38051	1	7.27851	4.69643	2.91855	6.7082	6.07869	5.49808	1	6.12221	5.9826	6.82084	4.98298	1.65156	3.063
C.cajan_44156	Aldehyde dehydrogenase family 2 member B4, mitochondrial (ALDH2a) (EC 1.2.1.3)	8.54292	4.12063	5.6999	4.31932	7.25095	3.15434	4.36216	-1.22512	2.01224	8.08622	7.92847	2.24091	2.34744	1.75579	2.09312	4.06777	-3.11967	3.82296	5.37753	5.58745	5.5297	4.95345	6.88067	2.92147	0.787951	4.42909	3.27335	4.84828	1.91707	4.28906
C.cajan_36289	Uncharacterized protein	2.00276	2.42074	3.04839	1.8497	7.21683	2.95536	4.4479	2.89318	1.8601	6.0516	5.43543	3.72064	3.49674	4.22486	4.19152	3.50551	2.77748	4.01538	5.24286	4.46681	5.28736	5.15095	6.71294	1.93451	4.44058	4.915	5.01211	4.44275	4.55572	3.30906
C.cajan_43907	Uncharacterized protein	3.032	1.67186	2.10282	-0.652985	4.19199	-0.902055	4.07734	2.15473	1.12793	4.67027	6.86549	3.19232	3.7943	-0.0306517	4.44459	5.06709	1.9941	3.80165	8.2755	6.96502	8.10031	7.28837	7.50307	4.23765	3.52822	3.72285	5.50265	4.35259	0.732929	4.02868
C.cajan_30690	Bidirectional sugar transporter SWEET13 (OsSWEET13)	-1.8786	0.878584	-1.477	-1.101	6.92976	1	-0.750108	-2.67752	1	4.40432	5.88132	0.682528	1.15117	0.276461	0.87589	1	-2.79544	1.08982	7.55806	5.05154	11.5452	11.1575	7.67667	-3.07988	0.137713	4.6369	2.29571	0.66112	-1.18283	1.83412
C.cajan_30716	Thaumatin-like protein (allergen Act d 2)	-2.60759	1	1	1	1.97551	1	4.33238	-1.57856	-0.590178	6.87007	7.51629	2.87007	2.09326	-2.66997	0.383807	-2.70163	1	3.14261	4.12724	2.09824	5.31849	4.96294	3.84922	1	-1.79633	4.61157	5.36135	2.48344	-3.71906	1
C.cajan_47457	Omega-hydroxypalmitate O-feruloyl transferase (EC 2.3.1.188) (Omega-hydroxyacid hydroxycinnamoyltransferase) (Protein ALIPHATIC SUBERIN FERULOYL TRANSFERASE)	3.18157	1.5485	4.91045	-0.978185	5.7615	1	6.6041	-4.444	1	7.1784	6.98732	4.58438	4.75219	1.91503	3.74767	1	1	3.55314	5.49613	2.89205	6.41526	5.19057	4.67839	-3.14883	3.74662	5.64656	7.20527	1.59915	1.53017	1
C.cajan_39540	Probable protein phosphatase 2C 38 (AtPP2C38) (EC 3.1.3.16)	-1.19592	0.808846	2.65539	3.63687	4.84148	-0.737218	1.00017	2.99036	-2.39865	4.18383	5.60375	4.59454	6.07001	6.50294	6.396	1.42805	5.67183	2.39211	5.3397	3.32757	7.72111	6.31014	5.36406	-1.96876	7.05816	4.20831	2.95181	0.637833	1.38595	1
C.cajan_39544	Glutathione S-transferase L3 (AtGSTL3) (EC 2.5.1.18) (GST class-lambda member 3)	2.9894	1.50519	3.4357	-0.597245	7.61883	-2.01049	4.91574	2.51577	-1.67925	7.44895	7.04614	4.80014	6.19595	5.71773	6.12823	1.54874	3.03541	5.112	6.03256	6.03168	5.80685	5.37914	6.73669	2.76428	6.54314	5.5141	4.28735	3.68976	4.33219	3.72347
C.cajan_26571	Zinc finger protein CONSTANS-LIKE 3	1	2.33441	-0.880801	-0.0143553	5.02219	0.192926	1	1	1	1	2.654	-0.588077	5.9917	2.03574	0.48796	0.0921127	1	1	6.06569	4.88114	7.37688	8.38509	8.16377	1	7.95216	3.50116	3.65327	2.80258	1	1
C.cajan_33991	Ethylene-responsive transcription factor SHINE 2	-0.410967	1.56559	4.3099	1.26098	6.35304	-0.600914	5.67023	1	1.21067	7.12137	6.57189	5.54725	3.83161	2.75159	6.47166	1	1.08315	4.54291	6.64427	2.07096	5.3783	1.81749	-0.471431	-1.83286	0.775775	3.21788	7.95627	-2.75381	1.3698	1
C.cajan_38574	Uncharacterized protein	4.108	1	5.04928	1.53838	8.59759	3.57626	6.15744	4.38146	1	8.83411	10.3307	3.74597	3.42195	1	1.40073	1.63257	0.873624	4.38972	6.57443	6.73834	5.70703	6.04272	7.47445	1	1	3.38431	6.34737	1.68057	1	3.88761
C.cajan_39017	Probable sodium/metabolite cotransporter BASS4, chloroplastic (Bile acid transporter 4) (Bile acid-sodium symporter family protein 4)	0.25434	2.86953	2.96518	1.09903	6.65032	2.36395	4.74574	3.26775	2.36374	6.01467	4.27744	4.65051	2.7319	2.43133	2.82689	2.24493	3.404	4.94097	4.29531	4.15264	4.331	3.6143	4.48671	1.24419	1.43854	3.51247	4.85606	2.15948	4.2938	0.222446
C.cajan_35300	Aspartic proteinase A1 (EC 3.4.23.-)	1	0.0103932	2.87249	1.64643	2.66666	0.744066	3.56133	0.391823	0.624204	3.07053	4.46258	5.83124	5.21279	3.71334	0.376668	0.299819	-1.76149	6.49933	2.99916	1.76388	4.10754	2.65606	2.42005	0.706243	6.14761	3.09844	4.76974	3.61899	6.89851	2.95749
C.cajan_42634	Glyceraldehyde-3-phosphate dehydrogenase A, chloroplastic (EC 1.2.1.13) (NADP-dependent glyceraldehydephosphate dehydrogenase subunit A)	4.55998	3.28642	7.35204	1.73725	13.4154	3.50344	8.81354	1.59877	-3.57883	13.1276	11.7987	7.8772	8.65302	6.95237	8.08628	0.914496	-0.898229	8.91121	8.91712	9.33576	9.07478	9.2258	11.7081	-0.927076	10.3987	10.0473	9.10243	8.08639	7.7135	6.06187
C.cajan_30945	Uncharacterized protein	0.146955	2.0435	2.85371	-1.05332	4.73026	0.696243	2.65011	0.0723116	0.29079	3.79391	1.1457	3.63258	4.12257	5.24148	5.40171	1.829	1.20028	4.50166	3.89448	1.9047	4.62171	4.36494	4.78028	-1.12142	4.07877	5.24128	4.11175	7.15615	4.78592	7.29019
C.cajan_31406	Floral homeotic protein DEFICIENS	0.577093	-0.534891	3.37447	-1.4186	2.83161	1.91655	4.88745	1.93185	-1.05176	5.73179	4.38789	9.61649	10.8377	10.5412	8.45921	3.10886	2.76664	5.03061	1.98797	1.25676	3.87106	3.28379	1.66048	3.46049	11.6601	8.16899	5.09505	3.25216	5.74915	2.48702
C.cajan_39592	Probable purine permease 9 (AtPUP9)	3.95374	1.41558	1.79092	-0.454124	4.19439	-1.24314	0.681089	0.347518	2.02453	3.86814	4.65749	5.13843	5.23428	3.31903	2.84605	1.73891	0.8828	1.69903	2.34631	1.98803	3.80681	4.87598	5.38433	2.79764	5.49982	6.17979	2.49376	4.80857	1.41759	5.41877
C.cajan_38445	Pleiotropic drug resistance protein 1 (NtPDR1)	1.60115	3.39871	2.31117	-1.96074	4.6272	3.10133	2.29434	0.895279	3.68854	4.59313	6.24218	4.82758	2.96851	3.10452	4.08026	4.20713	1.26461	4.87753	3.73154	4.64399	5.70496	5.52905	6.88103	4.2383	4.58177	5.41144	2.97024	4.24354	3.4614	1.4671
C.cajan_38933	Uncharacterized protein	1.41005	-1.65799	1.34519	-0.561102	8.22005	1	2.64628	6.23302	1	7.55049	7.84266	3.08087	1.45523	1	-0.355132	0.603502	9.13696	4.85066	4.06325	4.72613	3.69892	3.40197	6.22851	-2.9653	-3.2066	3.58528	2.58608	0.64248	1.17509	-0.792045
C.cajan_33518	NAD kinase 2, chloroplastic (AtNADK-2) (EC 2.7.1.23)	3.02639	1.63788	3.06897	1.3176	5.38972	1.68961	3.69155	1.82747	1.612	5.41726	5.81549	3.54062	4.19164	4.18142	4.09171	1.56695	1.21378	3.99713	4.05803	4.45933	5.64074	5.57831	7.12061	-0.32131	5.46969	4.9702	4.48595	4.44946	3.71023	4.00616
C.cajan_38939	Uncharacterized protein	2.96333	-0.913491	1.99187	1.19378	5.52659	1.32519	2.41448	1.72227	0.868837	4.74646	5.06735	3.06341	4.56282	3.11535	2.56483	1.80841	2.8	2.40988	5.1123	5.07832	6.3993	6.13937	7.43947	-0.35907	7.56389	5.20536	4.49513	5.63929	3.52938	5.51166
C.cajan_41295	Allene oxide synthase, chloroplastic (EC 4.2.1.92) (Cytochrome P450 74A) (Hydroperoxide dehydrase)	-1.78741	2.90078	0.963755	-2.95656	5.02273	-0.867942	1.98267	0.442163	2.51781	3.65698	4.53105	2.49058	4.4209	4.73461	5.37846	2.15758	0.278461	0.827689	3.97068	7.44947	2.9578	8.15119	7.52628	8.57127	3.92534	9.27836	2.97564	7.16516	1.24573	5.31928
C.cajan_36128	ATP-dependent Clp protease adapter protein ClpS	3.22834	-2.55949	-0.557268	-2.23472	6.36739	1	2.02526	1.22587	-0.63384	5.98855	8.62404	1.44638	-1.91911	1	1	3.10532	-0.123183	1.8833	5.46852	5.6209	6.34937	6.62825	8.50522	1.64101	1	2.05115	2.69808	3.97809	0.31713	5.70386
C.cajan_41844	ABSCISIC ACID-INSENSITIVE 5-like protein 4 (Abscisic acid responsive elements-binding factor 1) (ABRE-binding factor 1) (bZIP transcription factor 35) (AtbZIP35)	1.73936	3.1807	2.64482	-3.17919	4.13662	3.7805	4.71089	4.53233	3.62438	4.10865	5.78567	3.40534	3.75008	2.54336	3.15153	4.03715	2.86604	4.51178	6.24	5.33623	5.56404	5.05269	5.47346	3.44025	3.24439	4.27513	5.18874	1.69253	2.58313	0.780117
C.cajan_46730	Putative lipid-binding protein At4g00165	0.416148	-0.170186	4.38026	1	9.24442	1	6.33646	1	-0.0230294	8.58275	6.31253	5.17805	3.82319	-1.17772	1.10739	1	-2.11836	6.16006	6.47659	5.77024	5.22351	4.3396	4.67464	1	1	6.77364	6.84402	4.46877	5.18564	3.6771
C.cajan_47828	GATA transcription factor 9	0.96885	1.28535	4.89462	1.66323	7.46161	2.07688	5.3736	2.58679	1.47032	7.13609	4.46615	5.08403	3.74043	3.17496	4.75023	4.09826	2.92334	5.24469	6.3023	4.86842	6.53412	5.05878	1.8271	-3.43949	1.31462	3.824	5.86321	3.61453	3.18975	2.85647
C.cajan_30859	ABC transporter G family member 22 (ABC transporter ABCG.22) (AtABCG22) (White-brown complex homolog protein 23) (AtWBC23)	6.96747	1.65084	2.14282	-3.10222	5.65691	-0.362779	2.83627	0.465285	-0.989329	4.5279	5.28366	3.51983	3.57216	1.48919	2.18096	2.41791	-0.511707	2.395	4.35573	5.35393	6.35239	6.07354	6.913	3.84473	4.43836	5.3082	4.33558	2.2209	2.9232	1.03118
C.cajan_31303	Chlorophyll a-b binding protein 21, chloroplastic (LHCII type I CAB-21) (LHCP)	4.1026	3.52977	8.20026	-3.0839	11.9464	1.29466	8.92383	1.50925	-1.53066	12.5073	9.82755	8.18422	6.5397	6.14208	6.30064	-0.25168	-3.78652	8.52653	7.82313	5.05065	2.46712	0.1487	2.42843	1	0.119582	3.07797	6.19678	1.48975	7.86793	3.84754
C.cajan_31304	Chlorophyll a-b binding protein 21, chloroplastic (LHCII type I CAB-21) (LHCP)	2.70543	1.90871	7.01174	-3.08653	11.8437	1.49596	7.73162	0.627625	-0.376433	12.0216	9.3424	7.00669	5.63847	5.69392	6.10457	-1.33205	-3.79589	7.68824	7.57612	4.53176	5.79096	3.95454	5.79604	-0.0977967	3.38567	7.07889	9.36541	5.54512	5.63366	2.69089
C.cajan_31299	Chlorophyll a-b binding protein 8, chloroplastic (LHCII type I CAB-8)	-1.56383	1	2.83427	1	8.59314	1	1.60964	-0.32439	1	9.57758	7.44608	3.93408	1.75994	1.70551	0.661895	1	1	5.00666	3.70508	1.43366	1.62584	0.674587	3.10062	1	1	3.59847	3.48312	2.79516	1	0.365278
C.cajan_31300	Chlorophyll a-b binding protein 8, chloroplastic (LHCII type I CAB-8)	1.60601	1.47979	5.77529	1	9.31857	-0.712225	6.82542	-1.32451	1	10.1685	6.86282	5.70867	3.92977	3.51276	3.43436	1	1	5.84225	5.23929	2.3405	2.25033	0.781544	2.16571	1	-0.0368796	4.0758	7.42749	2.70497	5.34311	0.365267
C.cajan_24250	Putative amidase C869.01 (EC 3.5.1.4)	3.62639	4.33028	4.83765	0.261483	4.65065	1.82041	5.11307	2.51721	4.66661	5.20929	6.03071	4.45157	3.99433	1.87432	3.51874	2.71118	0.323289	5.62029	6.0586	4.71716	5.5642	4.27079	3.53522	2.15874	1.87641	5.73421	5.00798	4.52815	5.06724	3.6884
C.cajan_24274	Non-specific lipid transfer protein GPI-anchored 1 (AtLTPG-1) (Protein LTP-GPI-ANCHORED 1)	6.45606	2.76104	9.13071	6.34074	7.89204	0.303553	10.1558	-0.302682	1	9.53698	6.22857	7.75299	6.14508	1.04509	4.22476	1	1	4.31391	7.20846	3.33003	7.54533	4.95604	6.03638	-1.8568	0.533793	4.20611	10.2628	1.8401	4.42875	2.87759
C.cajan_24342	Uncharacterized protein	3.66569	1.33715	1.72989	1	5.17793	1	1.53902	1	1	5.97474	9.21742	2.07246	6.14414	7.65157	5.74704	1	1	-0.173542	6.65835	4.99168	3.61948	3.77959	7.1785	1	4.82467	3.93923	5.01309	1	0.582691	1
C.cajan_33971	Transmembrane protein 136	0.71793	0.680216	4.52252	0.0370589	4.18582	0.279566	4.23533	0.940084	-0.391723	4.49162	3.48629	4.69022	4.08734	3.23875	7.32219	0.911285	1.72937	3.83862	3.7659	1.54033	4.47348	2.87135	2.85016	1	0.979952	3.13203	5.49949	-0.0901916	2.60745	1
C.cajan_44530	Peptidyl-prolyl cis-trans isomerase CYP38, chloroplastic (PPIase CYP38) (EC 5.2.1.8) (Rotamase CYP38) (Thylakoid lumen PPIase)	3.1897	2.40687	4.16423	1.31871	8.29723	2.13855	5.09334	1.71227	1.24127	8.19204	6.09717	4.00535	3.41939	3.22936	3.4519	0.188211	0.562523	5.1089	3.49555	3.75669	3.58228	3.06139	4.73126	-1.24799	3.98777	4.37951	4.64401	2.89213	3.15399	2.96638
C.cajan_45648	Isoliquiritigenin 2'-O-methyltransferase (MsCHMT) (EC 2.1.1.154) (Chalcone O-methyltransferase) (ChOMT) (Licodione 2'-O-methyltransferase) (MsLMT) (EC 2.1.1.65)	-2.61824	-0.748032	4.45542	-2.47854	8.30151	-1.29955	8.7476	-0.158362	-1.95859	9.34093	6.1452	5.05489	6.53304	-0.906564	4.12665	-4.37456	-3.21697	2.26973	3.27119	-0.0952408	2.69723	0.848333	1.93041	-0.753463	1.62837	3.6399	10.4986	0.961097	4.74745	0.848093
C.cajan_45151	Transcription factor TCP13 (Plastid transcription factor 1) (TFPD)	0.412641	-1.09749	3.84412	1.49585	5.83401	1	3.81319	1	1	5.01373	4.80824	4.3973	6.00492	4.76165	6.58214	-1.95143	-1.72382	3.1484	2.85222	2.01012	3.8573	5.36942	6.07713	2.18188	6.8284	7.25687	5.37253	3.25396	-1.34477	1
C.cajan_25986	Protein ECERIFERUM 3 (Protein FACELESS POLLEN 1) (Protein WAX2) (Protein YORE-YORE)	3.22105	-0.101928	3.5021	2.40735	3.19926	1	3.89789	-5.10436	-3.04789	3.47115	1.61438	4.53723	4.03496	3.52822	3.08029	-3.18239	-4.28485	2.03244	3.8799	1.68785	4.70624	2.98739	3.4292	1	4.37554	2.94594	4.10249	0.269476	2.46569	-1.14758
C.cajan_25989	ATP synthase subunit c, chloroplastic (ATP synthase F(0) sector subunit c) (ATPase subunit III) (F-type ATPase subunit c) (F-ATPase subunit c) (Lipid-binding protein)	3.94281	2.82283	3.79689	0.275996	7.2634	7.23508	4.79475	1	7.63935	9.29391	5.77725	4.0427	3.6044	3.51196	4.0869	0.976444	2.42331	1.69417	6.18863	4.06663	3.51426	2.96002	4.52875	2.03979	0.776348	3.91782	2.49323	1.08707	3.32624	1.28843
C.cajan_38233	Putative GATA transcription factor 22	2.05544	1	1.96104	1	7.53683	1	1.99399	-2.33477	1	7.01558	5.87846	2.19789	1.49295	-2.55981	-2.82526	-3.60677	1	2.2761	3.16513	4.376	4.57603	5.40272	7.49978	1	1.36808	2.83465	2.88492	1.03904	1.7051	-0.453862
C.cajan_36939	Uncharacterized protein	3.20252	2.22741	6.21883	1.56984	9.19113	1.36409	7.60539	-2.09086	1	8.8975	9.08382	6.48119	6.18381	6.8071	7.81551	-0.735829	1	6.23613	7.66352	6.06261	6.41371	5.89081	6.78245	1	4.10141	6.99327	6.85789	4.68928	5.21843	3.03471
C.cajan_39050	Uncharacterized protein	-0.592982	0.32202	0.931471	-0.847666	10.2334	1	3.3373	1	0.114793	7.13389	7.30567	3.30586	6.11534	3.68663	3.36888	1	1	2.11426	6.3035	7.20261	8.36078	9.33541	10.8072	-2.53076	8.39229	8.05298	6.59633	6.31768	0.996974	3.43063
C.cajan_26593	Probable sucrose-phosphate synthase 3 (EC 2.4.1.14) (Sucrose phosphate synthase 3F) (AtSPS3F) (UDP-glucose-fructose-phosphate glucosyltransferase)	2.6388	-2.05686	0.254195	0.722789	2.92361	-3.46958	-0.0549302	-0.773689	-0.704745	1.98434	3.76706	5.26172	5.25382	5.37292	3.97482	0.140334	-0.625714	2.54585	2.32188	3.24018	3.89303	4.41397	5.44759	2.70269	6.98821	5.18855	2.12006	5.04556	2.24743	6.60579
C.cajan_28060	Transcription factor ILR3 (Basic helix-loop-helix protein 105) (AtbHLH105) (bHLH 105) (Protein IAA-LEUCINE RESISTANT 3) (Transcription factor EN 133) (bHLH transcription factor bHLH105)	-0.533597	0.536272	2.50465	0.132577	8.15521	1.71043	3.70119	-1.81305	0.0749164	6.54781	4.60595	4.3436	3.96721	2.60232	3.20211	-0.679506	-0.736913	3.89594	3.74558	2.90028	3.44232	2.49403	4.45078	0.452026	4.71685	3.67754	4.54752	0.965751	3.97619	-0.428321
C.cajan_28064	Pathogenesis-related protein 1B (PR-1B)	1	-2.56099	1	1	1	1	1	1.98185	-0.618772	5.25864	5.51936	5.59573	3.23199	6.3545	4.21196	-0.596237	-0.672269	0.303752	3.85211	2.8236	3.56668	7.23478	6.72201	-2.37855	1	1.90511	1	1.25951	1	1
C.cajan_47303	Uncharacterized protein At4g14100	0.282724	-0.212138	4.46781	1.29782	6.80356	1	6.72061	-0.321257	-1.23451	5.96647	6.18276	4.58685	4.58262	3.43129	5.39692	-2.19933	1.70826	6.13019	5.65865	5.31893	5.23082	4.91388	6.15477	-0.9837	3.52021	4.92044	5.88548	4.41076	5.92565	1.37766
C.cajan_33230	Uncharacterized protein	3.35793	1.64019	3.2132	0.212345	7.06135	-0.0327163	4.34811	-0.166459	1.34441	6.31188	6.57317	4.46811	4.17379	3.26003	4.05068	1.99935	1.16279	4.0457	5.03874	4.70787	6.04662	5.86207	7.27748	1.31466	5.40898	5.17772	4.7105	4.1995	3.09605	3.72961
C.cajan_33225	Glutathione transferase GST 23 (EC 2.5.1.18) (Glutathione transferase GST 36)	1.64204	0.856277	3.00689	-0.165769	4.77357	2.75186	3.27195	0.459232	-0.0413592	3.21383	4.89835	2.46188	3.54457	3.25481	3.93014	2.15525	-0.464588	4.04005	4.70448	4.81709	6.20318	6.50574	6.86918	2.74199	3.30674	5.45859	5.11973	5.26802	2.93175	0.263515
C.cajan_35518	Probable sulfate transporter 3.3 (AST91)	1.85016	0.469042	0.0535979	-0.636961	6.25389	1.31906	3.15578	1	1.30824	2.70593	4.02439	3.93214	6.76208	6.81619	7.0207	3.33685	-4.25059	2.98533	5.36744	4.69971	5.56764	6.52098	6.03864	-0.561347	6.64391	7.37026	3.54605	6.158	0.0179931	6.23789
C.cajan_47265	Zinc-finger homeodomain protein 11 (AtZHD11) (Transcription factor HB29) (AtHB-29) (Zinc finger homeodomain transcription factor 1)	7.59062	4.27265	5.80391	5.7621	6.68162	1.62281	5.66828	0.384249	0.018506	6.17045	5.01473	6.82251	6.24471	5.93108	6.69294	0.415175	1	2.80419	5.96373	4.58646	5.73693	5.66607	6.197	-1.44414	5.00029	5.76737	5.68008	5.9415	2.97689	5.79595
C.cajan_39032	Probable alpha-amylase 2 (AtAMY2) (EC 3.2.1.1) (1,4-alpha-D-glucan glucanohydrolase)	6.88369	1.63913	0.646153	2.75857	3.62875	2.17047	0.234881	1.44679	3.96557	5.06163	7.80906	4.6164	7.46051	7.94789	6.95663	5.18595	-0.423029	2.90469	7.63094	7.2056	6.69276	6.20005	6.65781	5.40536	7.47052	6.57612	0.969351	3.12874	-1.00537	0.699916
C.cajan_29253	0	1	1	5.45395	1	8.65615	1	4.664	1	1	6.4607	6.20156	5.9477	7.58104	8.38161	8.20698	1	1	6.64461	4.5826	4.77452	6.14203	5.16105	3.8991	1	9.33591	7.34287	5.58529	6.90035	3.80057	1
C.cajan_29252	Cytochrome P450 82A4 (EC 1.14.-.-) (Cytochrome P450 CP9)	1.78998	3.29853	1.14395	-0.676701	3.64476	1.76219	2.57275	-1.58237	2.49437	1.58705	4.02498	3.5326	4.09763	4.28761	4.28882	1.44266	-1.34397	3.70909	4.54775	4.76169	6.05383	6.00228	5.27944	1.72144	4.07138	6.12538	4.45799	5.76851	2.89581	4.82269
