# Supplementary material for: Gene expression atlas of pigeonpea and its application to gain insights into genes associated with pollen fertility implicated in seed formation
Source: J Exp Bot. 2017 Feb 23;68(8):2037–54. doi: 10.1093/jxb/erx010 (PMC5429002; doi:10.1093/jxb/erx010)
Supplement: Supplementary Data [file erx010_Supplementary_Data.zip › supplementary_table_S8.xlsx]

## Sheet: Specifically expressed genes
Table S8: Specifically expressed genes in different tissues
Gene ID	Tissue	Protein_name	Gene_names	Organism	Features	Pathway	Subcellular_Location	GO_Biological_Process	GO_Molecular_Function	GO_Cellular_Component	GO_IDs	Developmental_stage	Induction	Tissue_specificity	Domain	Protein_Families	InterPro-IDs	KEGG	Uniprot_ID
C.cajan_25184	Cotyledons	Uncharacterized protein	-	Glycine max (Soybean) (Glycine hispida)	-	-	-	-	-	-	-	-	-	-	-	-	-	gmx:102666423;	I1KLC5
C.cajan_34381	Cotyledons	-	-	-	-	-	-	-	-	-	-	-	-	-	-	-	-	-	-
C.cajan_12155	Cotyledons	Gag-pol polyprotein	BA23	Phaseolus vulgaris (Kidney bean) (French bean)	-	-	-	DNA integration; RNA-DNA hybrid ribonuclease activity	nucleic acid binding; RNA-DNA hybrid ribonuclease activity	-	GO:0015074; GO:0004523; GO:0003676	-	-	-	-	-	IPR001584;IPR005162;IPR012337;IPR002156;IPR000477;	-	Q69F85
C.cajan_40533	Cotyledons	Uncharacterized protein	-	Glycine max (Soybean) (Glycine hispida)	-	-	-	-	-	-	-	-	-	-	-	-	-	-	K7MA28
C.cajan_35562	Cotyledons	Metal tolerance protein 5 (OsMTP5)	MTP5 Os01g0837800 LOC_Os01g62070 OsJ_04008 P0031D11.3	Oryza sativa subsp. japonica (Rice)	Chain (1); Sequence conflict (1); Topological domain (7); Transmembrane (6)	-	SUBCELLULAR LOCATION: Vacuole membrane {ECO:0000250}; Multi-pass membrane protein {ECO:0000250}. Note=Tonoplast.	cation transmembrane transporter activity	cation transmembrane transporter activity	integral component of membrane; vacuole	GO:0008324; GO:0016021; GO:0005773	-	-	-	-	Cation diffusion facilitator (CDF) transporter (TC 2.A.4) family, SLC30A subfamily	IPR002524;IPR027470;IPR027469;	osa:4327371;	Q5NA18
C.cajan_21897	Radicle	Putative polyprotein (Fragment)	pol	Cicer arietinum (Chickpea) (Garbanzo)	Non-terminal residue (1)	-	-	-	-	-	-	-	-	-	-	-	-	-	Q949L2
C.cajan_32710	Radicle	Gag-pol polyprotein	BA23	Phaseolus vulgaris (Kidney bean) (French bean)	-	-	-	DNA integration; RNA-DNA hybrid ribonuclease activity	nucleic acid binding; RNA-DNA hybrid ribonuclease activity	-	GO:0015074; GO:0004523; GO:0003676	-	-	-	-	-	IPR001584;IPR005162;IPR012337;IPR002156;IPR000477;	-	Q69F85
C.cajan_09660	Radicle	Uncharacterized protein	-	Glycine max (Soybean) (Glycine hispida)	-	-	-	-	-	-	-	-	-	-	-	-	-	-	I1N9N8
C.cajan_01710	Hypocotyl	B0809H07.1 protein	B0809H07.1	Oryza sativa (Rice)	-	-	-	-	nucleic acid binding; zinc ion binding	-	GO:0003676; GO:0008270	-	-	-	-	-	IPR025724;IPR013103;IPR029472;IPR001878;	-	Q01JX9
C.cajan_43453	Hypocotyl	Gag-pol polyprotein	BA23	Phaseolus vulgaris (Kidney bean) (French bean)	-	-	-	DNA integration; RNA-DNA hybrid ribonuclease activity	nucleic acid binding; RNA-DNA hybrid ribonuclease activity	-	GO:0015074; GO:0004523; GO:0003676	-	-	-	-	-	IPR001584;IPR005162;IPR012337;IPR002156;IPR000477;	-	Q69F85
C.cajan_30404	Hypocotyl	DNA-directed RNA polymerase subunit beta'' (EC 2.7.7.6) (PEP) (Plastid-encoded RNA polymerase subunit beta'') (RNA polymerase subunit beta'')	rpoC2	Glycine max (Soybean) (Glycine hispida)	Chain (1); Sequence conflict (7)	-	SUBCELLULAR LOCATION: Plastid, chloroplast.	DNA-directed RNA polymerase activity; transcription, DNA-templated	DNA binding; DNA-directed RNA polymerase activity	chloroplast	GO:0003677; GO:0003899; GO:0009507; GO:0006351	-	-	-	-	RNA polymerase beta' chain family, RpoC2 subfamily	IPR012756;IPR007066;IPR007083;IPR007081;	gmx:3989293;	Q8HVY3
C.cajan_34855	Embryo	-	-	-	-	-	-	-	-	-	-	-	-	-	-	-	-	-	-
C.cajan_11254	Embryo	Uncharacterized protein	-	Glycine max (Soybean) (Glycine hispida)	-	-	-	intracellular protein transport	-	nucleus	GO:0006886; GO:0005634	-	-	-	-	-	IPR011989;IPR016024;IPR000357;IPR021133;IPR001494;	gmx:100795772;	I1KUM4
C.cajan_09413	Embryo	Putative ribonuclease H protein At1g65750 (EC 3.1.26.4)	At1g65750 F1E22.12	Arabidopsis thaliana (Mouse-ear cress)	Chain (1); Domain (1); Erroneous gene model prediction (1); Metal binding (4)	-	-	RNA-DNA hybrid ribonuclease activity	metal ion binding; nucleic acid binding; RNA-DNA hybrid ribonuclease activity	-	GO:0004523; GO:0046872; GO:0003676	-	-	-	-	-	IPR012337;IPR002156;IPR026960;	-	P0C2F6
C.cajan_44369	Embryo	Putative uncharacterized protein	VIT_00s0246g00020	Vitis vinifera (Grape)	-	-	-	-	-	-	-	-	-	-	-	-	-	-	D7TKS8
C.cajan_06693	Seedling_Shoot	Uncharacterized protein (Fragment)	M569_03884	Genlisea aurea	Non-terminal residue (2)	-	-	-	-	-	-	-	-	-	-	-	IPR029472;	-	S8EEC0
C.cajan_25524	Seedling_Shoot	Uncharacterized mitochondrial protein AtMg00820 (ORF170)	AtMg00820	Arabidopsis thaliana (Mouse-ear cress)	Chain (1); Erroneous gene model prediction (2)	-	SUBCELLULAR LOCATION: Mitochondrion {ECO:0000305}.	-	-	mitochondrion	GO:0005739	-	-	-	-	-	IPR013103;	ath:ArthMp071;	P92520
C.cajan_48167	Seedling_Shoot	Vacuolar protein-sorting-associated protein 37 homolog 2 (AtVPS37-2) (ESCRT-I complex subunit VPS37 homolog 2)	VPS37-2 At2g36680 F13K3.8	Arabidopsis thaliana (Mouse-ear cress)	Alternative sequence (4); Chain (1); Domain (1); Erroneous gene model prediction (1); Frameshift (1)	-	SUBCELLULAR LOCATION: Endosome {ECO:0000250}.	protein transport	-	ESCRT I complex	GO:0000813; GO:0015031	-	-	-	-	VPS37 family	IPR009851;	ath:AT2G36680;	Q3EBL9
C.cajan_16164	Seedling_Shoot	Copia protein (Gag-int-pol protein) [Cleaved into: Copia VLP protein; Copia protease (EC 3.4.23.-)]	GIP COPIA	Drosophila melanogaster (Fruit fly)	Active site (1); Alternative sequence (1); Chain (2); Domain (1); Erroneous initiation (1); Mutagenesis (1); Natural variant (2); Sequence conflict (3); Zinc finger (1)	-	-	aspartic-type endopeptidase activity; DNA integration	aspartic-type endopeptidase activity; ATP binding; nucleic acid binding; zinc ion binding	-	GO:0005524; GO:0015074; GO:0004190; GO:0003676; GO:0008270	-	-	-	-	-	IPR025724;IPR001584;IPR012337;IPR013103;IPR001878;	-	P04146
C.cajan_35280	Seedling_Root	Polyprotein	-	Glycine max (Soybean) (Glycine hispida)	-	-	-	DNA integration	nucleic acid binding	-	GO:0015074; GO:0003676	-	-	-	-	-	IPR023780;IPR016197;IPR001584;IPR021109;IPR005162;IPR012337;IPR000477;	-	Q84ZV5
C.cajan_24442	Seedling_Root	-	-	-	-	-	-	-	-	-	-	-	-	-	-	-	-	-	-
C.cajan_27553	Seedling_Root	Uncharacterized protein	PGSC0003DMG400031555	Solanum tuberosum (Potato)	-	-	-	-	nucleic acid binding	-	GO:0003676	-	-	-	-	-	IPR012337;	-	M1D495
C.cajan_44348	Seedling_Root	Putative uncharacterized protein	VITISV_026753	Vitis vinifera (Grape)	-	-	-	DNA integration	nucleic acid binding	-	GO:0015074; GO:0003676	-	-	-	-	-	IPR025724;IPR001584;IPR012337;IPR013103;IPR029472;	-	A5APJ6
C.cajan_10338	Seedling_Root	Uncharacterized mitochondrial protein AtMg00240 (ORF111a)	AtMg00240	Arabidopsis thaliana (Mouse-ear cress)	Chain (1)	-	SUBCELLULAR LOCATION: Mitochondrion {ECO:0000305}.	-	-	mitochondrion	GO:0005739	-	-	-	-	-	-	ath:ArthMp021;	P93290
C.cajan_20979	Seedling_Root	Uncharacterized mitochondrial protein AtMg00810 (ORF240b)	AtMg00810	Arabidopsis thaliana (Mouse-ear cress)	Chain (1); Erroneous gene model prediction (2); Sequence conflict (1)	-	SUBCELLULAR LOCATION: Mitochondrion {ECO:0000305}.	-	-	mitochondrion	GO:0005739	-	-	-	-	-	IPR013103;	ath:ArthMp070;	P92519
C.cajan_43865	Seedling_Root	Uncharacterized protein	-	Glycine max (Soybean) (Glycine hispida)	-	-	-	-	-	-	-	-	-	-	-	-	-	-	K7MBG6
C.cajan_00625	Seedling_Root	Uncharacterized mitochondrial protein AtMg00240 (ORF111a)	AtMg00240	Arabidopsis thaliana (Mouse-ear cress)	Chain (1)	-	SUBCELLULAR LOCATION: Mitochondrion {ECO:0000305}.	-	-	mitochondrion	GO:0005739	-	-	-	-	-	-	ath:ArthMp021;	P93290
C.cajan_17394	Seedling_Root	Uncharacterized mitochondrial protein AtMg00810 (ORF240b)	AtMg00810	Arabidopsis thaliana (Mouse-ear cress)	Chain (1); Erroneous gene model prediction (2); Sequence conflict (1)	-	SUBCELLULAR LOCATION: Mitochondrion {ECO:0000305}.	-	-	mitochondrion	GO:0005739	-	-	-	-	-	IPR013103;	ath:ArthMp070;	P92519
C.cajan_37544	Seedling_Root	Putative uncharacterized protein	VITISV_015928	Vitis vinifera (Grape)	-	-	-	DNA integration	nucleic acid binding; zinc ion binding	-	GO:0015074; GO:0003676; GO:0008270	-	-	-	-	-	IPR025724;IPR001584;IPR012337;IPR001878;	-	A5AV98
C.cajan_17926	Seedling_Root	Retrovirus-related Pol polyprotein from transposon gypsy [Includes: Reverse transcriptase (EC 2.7.7.49); Endonuclease]	pol	Drosophila melanogaster (Fruit fly)	Chain (1); Domain (2); Erroneous initiation (1); Sequence conflict (7)	-	-	DNA integration; endonuclease activity; RNA-directed DNA polymerase activity	endonuclease activity; nucleic acid binding; RNA-directed DNA polymerase activity	-	GO:0015074; GO:0003964; GO:0004519; GO:0003676	-	-	-	-	-	IPR001584;IPR018061;IPR021109;IPR012337;IPR000477;	-	P10401
C.cajan_41048	Seedling_Root	Gag-pol polyprotein	BA23	Phaseolus vulgaris (Kidney bean) (French bean)	-	-	-	DNA integration; RNA-DNA hybrid ribonuclease activity	nucleic acid binding; RNA-DNA hybrid ribonuclease activity	-	GO:0015074; GO:0004523; GO:0003676	-	-	-	-	-	IPR001584;IPR005162;IPR012337;IPR002156;IPR000477;	-	Q69F85
C.cajan_44091	Seedling_Root	Putative uncharacterized protein	MTR_120s0011 MTR_142s1004	Medicago truncatula (Barrel medic) (Medicago tribuloides)	-	-	-	-	-	-	-	-	-	-	-	-	-	mtr:MTR_120s0011;mtr:MTR_142s1004;	G8A1E9
C.cajan_47593	Seedling_Root	Mutant gag-pol polyprotein	-	Pisum sativum (Garden pea)	-	-	-	-	nucleic acid binding; zinc ion binding	-	GO:0003676; GO:0008270	-	-	-	-	-	IPR005162;IPR001878;	-	E7BQD7
C.cajan_08693	Seedling_Root	Retrovirus-related Pol polyprotein from transposon TNT 1-94 [Includes: Protease (EC 3.4.23.-); Reverse transcriptase (EC 2.7.7.49); Endonuclease]	-	Nicotiana tabacum (Common tobacco)	Active site (1); Chain (1); Domain (1); Zinc finger (1)	-	-	aspartic-type endopeptidase activity; DNA integration; endonuclease activity; RNA-directed DNA polymerase activity	aspartic-type endopeptidase activity; endonuclease activity; nucleic acid binding; RNA-directed DNA polymerase activity; zinc ion binding	-	GO:0015074; GO:0003964; GO:0004190; GO:0004519; GO:0003676; GO:0008270	-	-	-	-	-	IPR025724;IPR001584;IPR018061;IPR012337;IPR013103;IPR001878;	-	P10978
C.cajan_30841	Seedling_Root	Putative uncharacterized protein	VITISV_020293	Vitis vinifera (Grape)	-	-	-	-	-	-	-	-	-	-	-	-	IPR013103;IPR029472;	-	A5B9C7
C.cajan_26636	Seedling_Root	RNA-directed DNA polymerase (Reverse transcriptase)	MtrDRAFT_AC149134g40v2	Medicago truncatula (Barrel medic) (Medicago tribuloides)	-	-	-	RNA-directed DNA polymerase activity	RNA-directed DNA polymerase activity	-	GO:0003964	-	-	-	-	-	IPR000477;	-	Q2HUG4
C.cajan_18405	Seedling_Root	Putative ribonuclease H protein At1g65750 (EC 3.1.26.4)	At1g65750 F1E22.12	Arabidopsis thaliana (Mouse-ear cress)	Chain (1); Domain (1); Erroneous gene model prediction (1); Metal binding (4)	-	-	RNA-DNA hybrid ribonuclease activity	metal ion binding; nucleic acid binding; RNA-DNA hybrid ribonuclease activity	-	GO:0004523; GO:0046872; GO:0003676	-	-	-	-	-	IPR012337;IPR002156;IPR026960;	-	P0C2F6
C.cajan_17392	Seedling_Root	Retrovirus-related Pol polyprotein from transposon TNT 1-94 [Includes: Protease (EC 3.4.23.-); Reverse transcriptase (EC 2.7.7.49); Endonuclease]	-	Nicotiana tabacum (Common tobacco)	Active site (1); Chain (1); Domain (1); Zinc finger (1)	-	-	aspartic-type endopeptidase activity; DNA integration; endonuclease activity; RNA-directed DNA polymerase activity	aspartic-type endopeptidase activity; endonuclease activity; nucleic acid binding; RNA-directed DNA polymerase activity; zinc ion binding	-	GO:0015074; GO:0003964; GO:0004190; GO:0004519; GO:0003676; GO:0008270	-	-	-	-	-	IPR025724;IPR001584;IPR018061;IPR012337;IPR013103;IPR001878;	-	P10978
C.cajan_22674	Seedling_Root	Pro-Pol polyprotein (Pr125Pol) [Cleaved into: Protease/Reverse transcriptase/ribonuclease H (EC 2.7.7.49) (EC 2.7.7.7) (EC 3.1.26.4) (EC 3.4.23.-) (p87Pro-RT-RNaseH); Protease/Reverse transcriptase (EC 2.7.7.49) (EC 2.7.7.7) (EC 3.4.23.-) (p65Pro-RT); Ribonuclease H (RNase H) (EC 3.1.26.4); Integrase (IN) (p42In)]	pol	Simian foamy virus type 3 (strain LK3) (SFVagm) (SFV-3)	Active site (1); Chain (5); Compositional bias (1); Domain (4); Erroneous initiation (1); Metal binding (9); Site (2)	-	SUBCELLULAR LOCATION: Integrase: Virion {ECO:0000305}. Host nucleus {ECO:0000250}. Host cytoplasm {ECO:0000305}. Note=Nuclear at initial phase, cytoplasmic at assembly. {ECO:0000305}.; SUBCELLULAR LOCATION: Protease/Reverse transcriptase/ribonuclease H: Host nucleus {ECO:0000250}. Host cytoplasm {ECO:0000305}. Note=Nuclear at initial phase, cytoplasmic at assembly. {ECO:0000305}.	aspartic-type endopeptidase activity; DNA-directed DNA polymerase activity; DNA integration; DNA recombination; establishment of integrated proviral latency; RNA-directed DNA polymerase activity; RNA-DNA hybrid ribonuclease activity; viral entry into host cell; viral penetration into host nucleus	aspartic-type endopeptidase activity; DNA-directed DNA polymerase activity; metal ion binding; RNA binding; RNA-directed DNA polymerase activity; RNA-DNA hybrid ribonuclease activity	host cell cytoplasm; host cell nucleus; intracellular; virion	GO:0015074; GO:0006310; GO:0003887; GO:0003723; GO:0004523; GO:0003964; GO:0004190; GO:0075713; GO:0030430; GO:0042025; GO:0005622; GO:0046872; GO:0046718; GO:0075732; GO:0019012	-	-	-	DOMAIN: The reverse transcriptase/ribonuclease H (RT) is structured in five subdomains: finger, palm, thumb, connection and RNase H. Within the palm subdomain, the "primer grip" region is thought to be involved in the positioning of the primer terminus for accommodating the incoming nucleotide. The RNase H domain stabilizes the association of RT with primer-template (By similarity). {ECO:0000250}…	-	IPR001584;IPR012337;IPR002156;IPR000477;IPR001641;IPR015416;	-	P27401
C.cajan_45637	Veg_SAM	-	-	-	-	-	-	-	-	-	-	-	-	-	-	-	-	-	-
C.cajan_22234	Veg_SAM	E3 ubiquitin-protein ligase RNF181 (EC 6.3.2.-) (RING finger protein 181)	RNF181	Bos taurus (Bovine)	Chain (1); Modified residue (1); Zinc finger (1)	PATHWAY: Protein modification; protein ubiquitination.	-	ligase activity; protein autoubiquitination; ubiquitin-protein transferase activity	ligase activity; ubiquitin-protein transferase activity; zinc ion binding	-	GO:0016874; GO:0051865; GO:0004842; GO:0008270	-	-	-	-	RNF181 family	IPR001841;IPR013083;	bta:515743;	Q3T0W3
C.cajan_40907	Veg_SAM	Uncharacterized mitochondrial protein AtMg00240 (ORF111a)	AtMg00240	Arabidopsis thaliana (Mouse-ear cress)	Chain (1)	-	SUBCELLULAR LOCATION: Mitochondrion {ECO:0000305}.	-	-	mitochondrion	GO:0005739	-	-	-	-	-	-	ath:ArthMp021;	P93290
C.cajan_06727	Veg_SAM	Uncharacterized protein	-	Glycine max (Soybean) (Glycine hispida)	-	-	-	-	DNA binding	-	GO:0003677	-	-	-	-	-	IPR025525;IPR008906;IPR012337;	-	K7KSV1
C.cajan_32754	Veg_Nodule	Superoxide dismutase [Fe] 3, chloroplastic (EC 1.15.1.1) (Protein FE SUPEROXIDE DISMUTASE 3)	FSD3 At5g23310 MKD15.17	Arabidopsis thaliana (Mouse-ear cress)	Chain (1); Metal binding (4); Sequence conflict (1); Transit peptide (1)	-	SUBCELLULAR LOCATION: Plastid, chloroplast thylakoid {ECO:0000269|PubMed:18996978}.	oxidation-reduction process; removal of superoxide radicals; superoxide dismutase activity	metal ion binding; superoxide dismutase activity	chloroplast; chloroplast nucleoid; nucleoid; plastid nucleoid; thylakoid	GO:0009507; GO:0042644; GO:0046872; GO:0009295; GO:0055114; GO:0042646; GO:0019430; GO:0004784; GO:0009579	-	-	-	-	Iron/manganese superoxide dismutase family	IPR001189;IPR019833;IPR019832;IPR019831;	ath:AT5G23310;	Q9FMX0
C.cajan_07006	Veg_Nodule	Deleted.	-	-	-	-	-	-	-	-	-	-	-	-	-	-	-	-	G7JT13
C.cajan_35935	Veg_Nodule	Auxin-induced protein 6B	-	Glycine max (Soybean) (Glycine hispida)	Chain (1)	-	-	auxin-activated signaling pathway	-	-	GO:0009734	-	INDUCTION: By auxin.	-	-	ARG7 family	IPR003676;	-	P33083
C.cajan_35074	Veg_Nodule	Copia protein (Gag-int-pol protein) [Cleaved into: Copia VLP protein; Copia protease (EC 3.4.23.-)]	GIP COPIA	Drosophila melanogaster (Fruit fly)	Active site (1); Alternative sequence (1); Chain (2); Domain (1); Erroneous initiation (1); Mutagenesis (1); Natural variant (2); Sequence conflict (3); Zinc finger (1)	-	-	aspartic-type endopeptidase activity; DNA integration	aspartic-type endopeptidase activity; ATP binding; nucleic acid binding; zinc ion binding	-	GO:0005524; GO:0015074; GO:0004190; GO:0003676; GO:0008270	-	-	-	-	-	IPR025724;IPR001584;IPR012337;IPR013103;IPR001878;	-	P04146
C.cajan_27421	Veg_Nodule	Uncharacterized protein	-	Glycine max (Soybean) (Glycine hispida)	-	-	-	-	-	-	-	-	-	-	-	-	-	-	K7K7Y0
C.cajan_42291	Veg_Root	Deleted.	-	-	-	-	-	-	-	-	-	-	-	-	-	-	-	-	B9HFN7
C.cajan_30846	Veg_Root	Uncharacterized mitochondrial protein AtMg00820 (ORF170)	AtMg00820	Arabidopsis thaliana (Mouse-ear cress)	Chain (1); Erroneous gene model prediction (2)	-	SUBCELLULAR LOCATION: Mitochondrion {ECO:0000305}.	-	-	mitochondrion	GO:0005739	-	-	-	-	-	IPR013103;	ath:ArthMp071;	P92520
C.cajan_30826	Veg_Root	Uncharacterized mitochondrial protein AtMg00810 (ORF240b)	AtMg00810	Arabidopsis thaliana (Mouse-ear cress)	Chain (1); Erroneous gene model prediction (2); Sequence conflict (1)	-	SUBCELLULAR LOCATION: Mitochondrion {ECO:0000305}.	-	-	mitochondrion	GO:0005739	-	-	-	-	-	IPR013103;	ath:ArthMp070;	P92519
C.cajan_43483	Veg_Root	Retrovirus-related Pol polyprotein from transposon TNT 1-94 [Includes: Protease (EC 3.4.23.-); Reverse transcriptase (EC 2.7.7.49); Endonuclease]	-	Nicotiana tabacum (Common tobacco)	Active site (1); Chain (1); Domain (1); Zinc finger (1)	-	-	aspartic-type endopeptidase activity; DNA integration; endonuclease activity; RNA-directed DNA polymerase activity	aspartic-type endopeptidase activity; endonuclease activity; nucleic acid binding; RNA-directed DNA polymerase activity; zinc ion binding	-	GO:0015074; GO:0003964; GO:0004190; GO:0004519; GO:0003676; GO:0008270	-	-	-	-	-	IPR025724;IPR001584;IPR018061;IPR012337;IPR013103;IPR001878;	-	P10978
C.cajan_00409	Veg_Root	-	-	-	-	-	-	-	-	-	-	-	-	-	-	-	-	-	-
C.cajan_09985	Veg_Root	Putative uncharacterized protein	VITISV_016612	Vitis vinifera (Grape)	Sequence uncertainty (1)	-	-	-	nucleic acid binding	-	GO:0003676	-	-	-	-	-	IPR025724;IPR012337;	-	A5ATT8
C.cajan_05141	Veg_Root	Auxin response factor 4 (OsARF2)	ARF4 ARF2 Os01g0927600 LOC_Os01g70270 OSJNBa0093F16.35	Oryza sativa subsp. japonica (Rice)	Chain (1); Compositional bias (1); DNA binding (1); Domain (1); Erroneous termination (1)	-	SUBCELLULAR LOCATION: Nucleus {ECO:0000255|PROSITE-ProRule:PRU00326}.	auxin-activated signaling pathway; regulation of transcription, DNA-templated; transcription, DNA-templated	DNA binding	nucleus	GO:0003677; GO:0009734; GO:0005634; GO:0006355; GO:0006351	-	-	TISSUE SPECIFICITY: Expressed in roots, culms, leaves and young panicles. {ECO:0000269|PubMed:17408882}.	DOMAIN: Interactions between auxin response factors (ARFs) and Aux/IAA proteins occur through their C-terminal dimerization domains III and IV.	ARF family	IPR003311;IPR011525;IPR010525;IPR003340;IPR015300;	osa:4326957;	Q5JK20
C.cajan_31451	Veg_Root	Retrovirus-related Pol polyprotein from transposon TNT 1-94 [Includes: Protease (EC 3.4.23.-); Reverse transcriptase (EC 2.7.7.49); Endonuclease]	-	Nicotiana tabacum (Common tobacco)	Active site (1); Chain (1); Domain (1); Zinc finger (1)	-	-	aspartic-type endopeptidase activity; DNA integration; endonuclease activity; RNA-directed DNA polymerase activity	aspartic-type endopeptidase activity; endonuclease activity; nucleic acid binding; RNA-directed DNA polymerase activity; zinc ion binding	-	GO:0015074; GO:0003964; GO:0004190; GO:0004519; GO:0003676; GO:0008270	-	-	-	-	-	IPR025724;IPR001584;IPR018061;IPR012337;IPR013103;IPR001878;	-	P10978
C.cajan_14259	Veg_Root	Uncharacterized protein	-	Glycine max (Soybean) (Glycine hispida)	-	-	-	-	-	-	-	-	-	-	-	-	-	-	K7M282
C.cajan_44315	Veg_Root	Uncharacterized protein	PRUPE_ppa019008mg	Prunus persica (Peach) (Amygdalus persica)	-	-	-	-	-	-	-	-	-	-	-	-	IPR027806;	pper:PRUPE_ppa019008mg;	M5X3M2
C.cajan_26604	Veg_Root	Uncharacterized mitochondrial protein AtMg00810 (ORF240b)	AtMg00810	Arabidopsis thaliana (Mouse-ear cress)	Chain (1); Erroneous gene model prediction (2); Sequence conflict (1)	-	SUBCELLULAR LOCATION: Mitochondrion {ECO:0000305}.	-	-	mitochondrion	GO:0005739	-	-	-	-	-	IPR013103;	ath:ArthMp070;	P92519
C.cajan_20496,C.cajan_20497	Veg_Root	Putative uncharacterized protein	VITISV_017489	Vitis vinifera (Grape)	-	-	-	DNA integration	nucleic acid binding	-	GO:0015074; GO:0003676	-	-	-	-	-	IPR001584;IPR021109;IPR005162;IPR012337;IPR000477;	-	A5BUI8
C.cajan_35986	Veg_Root	Putative uncharacterized protein	VITISV_004062	Vitis vinifera (Grape)	-	-	-	DNA integration	nucleic acid binding; zinc ion binding	-	GO:0015074; GO:0003676; GO:0008270	-	-	-	-	-	IPR025724;IPR001584;IPR012337;IPR001878;	-	A5B9B0
C.cajan_05063	Veg_Root	Putative uncharacterized protein	VIT_18s0041g00480	Vitis vinifera (Grape)	-	-	-	transporter activity	transporter activity	membrane	GO:0016020; GO:0005215	-	-	-	-	-	IPR000109;IPR005162;	-	F6I404
C.cajan_41523	Veg_Root	Gag-pol polyprotein	BA23	Phaseolus vulgaris (Kidney bean) (French bean)	-	-	-	DNA integration; RNA-DNA hybrid ribonuclease activity	nucleic acid binding; RNA-DNA hybrid ribonuclease activity	-	GO:0015074; GO:0004523; GO:0003676	-	-	-	-	-	IPR001584;IPR005162;IPR012337;IPR002156;IPR000477;	-	Q69F85
C.cajan_41814	Veg_Root	Gag polyprotein (Fragment)	gag	Cicer arietinum (Chickpea) (Garbanzo)	Non-terminal residue (1)	-	-	-	-	-	-	-	-	-	-	-	IPR005162;	-	Q949K8
C.cajan_45481	Veg_Leaf	Uncharacterized protein	orf122b	Nicotiana tabacum (Common tobacco)	-	-	-	-	-	mitochondrion	GO:0005739	-	-	-	-	-	-	-	Q5M9T4
C.cajan_24126	Veg_Leaf	Uncharacterized protein	PGSC0003DMG400043035	Solanum tuberosum (Potato)	-	-	-	-	-	-	-	-	-	-	-	-	-	-	M1DS05
C.cajan_01011	Veg_Leaf	Copia protein (Gag-int-pol protein) [Cleaved into: Copia VLP protein; Copia protease (EC 3.4.23.-)]	GIP COPIA	Drosophila melanogaster (Fruit fly)	Active site (1); Alternative sequence (1); Chain (2); Domain (1); Erroneous initiation (1); Mutagenesis (1); Natural variant (2); Sequence conflict (3); Zinc finger (1)	-	-	aspartic-type endopeptidase activity; DNA integration	aspartic-type endopeptidase activity; ATP binding; nucleic acid binding; zinc ion binding	-	GO:0005524; GO:0015074; GO:0004190; GO:0003676; GO:0008270	-	-	-	-	-	IPR025724;IPR001584;IPR012337;IPR013103;IPR001878;	-	P04146
C.cajan_10042	Veg_Leaf	50S ribosomal protein 6, chloroplastic (CL25) (Plastid-specific 50S ribosomal protein 6) (PSRP-6)	PSRP6	Pisum sativum (Garden pea)	Chain (1); Transit peptide (1)	-	SUBCELLULAR LOCATION: Plastid, chloroplast.	translation	rRNA binding; structural constituent of ribosome	chloroplast; ribosome	GO:0009507; GO:0019843; GO:0005840; GO:0003735; GO:0006412	-	-	-	-	-	IPR020526;	-	P11892
C.cajan_17021	Veg_Leaf	Acetyl-coenzyme A carboxylase carboxyl transferase subunit beta, chloroplastic (ACCase subunit beta) (Acetyl-CoA carboxylase carboxyltransferase subunit beta) (EC 6.4.1.2)	accD	Glycine max (Soybean) (Glycine hispida)	Chain (1); Metal binding (4); Sequence conflict (3); Zinc finger (1)	PATHWAY: Lipid metabolism; malonyl-CoA biosynthesis; malonyl-CoA from acetyl-CoA: step 1/1. {ECO:0000255|HAMAP-Rule:MF_01395}.	SUBCELLULAR LOCATION: Plastid, chloroplast stroma {ECO:0000255|HAMAP-Rule:MF_01395}.	acetyl-CoA carboxylase activity; fatty acid biosynthetic process; malonyl-CoA biosynthetic process	acetyl-CoA carboxylase activity; ATP binding; zinc ion binding	acetyl-CoA carboxylase complex; chloroplast stroma	GO:0005524; GO:0003989; GO:0009317; GO:0009570; GO:0006633; GO:2001295; GO:0008270	-	-	-	-	AccD/PCCB family	IPR000438;IPR000022;IPR029045;IPR011762;	gmx:3989306;	P49158
C.cajan_15108	Rep_Leaf	Copia protein (Gag-int-pol protein) [Cleaved into: Copia VLP protein; Copia protease (EC 3.4.23.-)]	GIP COPIA	Drosophila melanogaster (Fruit fly)	Active site (1); Alternative sequence (1); Chain (2); Domain (1); Erroneous initiation (1); Mutagenesis (1); Natural variant (2); Sequence conflict (3); Zinc finger (1)	-	-	aspartic-type endopeptidase activity; DNA integration	aspartic-type endopeptidase activity; ATP binding; nucleic acid binding; zinc ion binding	-	GO:0005524; GO:0015074; GO:0004190; GO:0003676; GO:0008270	-	-	-	-	-	IPR025724;IPR001584;IPR012337;IPR013103;IPR001878;	-	P04146
C.cajan_31277	Rep_Leaf	Transcription factor RADIALIS	RAD	Antirrhinum majus (Garden snapdragon)	Chain (1); Domain (1); Helix (3)	-	SUBCELLULAR LOCATION: Nucleus {ECO:0000255|PROSITE-ProRule:PRU00624}.	determination of dorsal/ventral asymmetry; flower development; regulation of transcription, DNA-templated; transcription, DNA-templated	chromatin binding; DNA binding	nucleus	GO:0003677; GO:0003682; GO:0048262; GO:0009908; GO:0005634; GO:0006355; GO:0006351	DEVELOPMENTAL STAGE: Early expressed at stage two (plastochrons 7 and 8), when the floral meristem comprised a loaf-shaped bulge of cells. Expression was in the dorsal region of the floral meristem. At stage four, when sepal primordia had emerged around the meristem dome, expression could be seen in the dorsal sepal primordium. At stage five, expressed in emerging dorsal primordia of whorls two a…	INDUCTION: Up-regulated by both CYC and DICH. {ECO:0000269|PubMed:15790677, ECO:0000269|PubMed:16236768}.	TISSUE SPECIFICITY: Specifically expressed in the dorsal region of developing flowers. {ECO:0000269|PubMed:15790677}.	-	-	IPR009057;IPR001005;IPR017884;	-	Q58FS3
C.cajan_31262	Rep_Leaf	Uncharacterized protein	-	Glycine max (Soybean) (Glycine hispida)	-	-	-	transferase activity, transferring hexosyl groups	transferase activity, transferring hexosyl groups	-	GO:0016758	-	-	-	-	-	IPR002213;	-	K7K2P9
C.cajan_15464	Rep_Leaf	Retrovirus-related Pol polyprotein from transposon 17.6 [Includes: Protease (EC 3.4.23.-); Reverse transcriptase (EC 2.7.7.49); Endonuclease]	pol	Drosophila melanogaster (Fruit fly)	Active site (1); Chain (1); Domain (2)	-	-	aspartic-type endopeptidase activity; DNA integration; endonuclease activity; RNA-directed DNA polymerase activity	aspartic-type endopeptidase activity; endonuclease activity; nucleic acid binding; RNA-directed DNA polymerase activity	-	GO:0015074; GO:0003964; GO:0004190; GO:0004519; GO:0003676	-	-	-	-	-	IPR001584;IPR018061;IPR021109;IPR012337;IPR000477;	-	P04323
C.cajan_20744	Rep_Leaf	Uncharacterized protein	-	Glycine max (Soybean) (Glycine hispida)	-	-	-	-	-	-	-	-	-	-	-	-	-	-	I1L442
C.cajan_10687	Rep_Leaf	-	-	-	-	-	-	-	-	-	-	-	-	-	-	-	-	-	-
C.cajan_15045	Rep_Leaf	Pol polyprotein [Cleaved into: Reverse transcriptase/ribonuclease H (RT) (EC 2.7.7.49) (EC 2.7.7.7) (EC 3.1.26.4); Integrase (IN)] (Fragment)	pol	Avian reticuloendotheliosis virus	Chain (1); Domain (2); Non-terminal residue (1)	-	-	DNA-directed DNA polymerase activity; DNA integration; DNA recombination; establishment of integrated proviral latency; RNA-directed DNA polymerase activity; RNA-DNA hybrid ribonuclease activity; viral entry into host cell	DNA-directed DNA polymerase activity; nucleic acid binding; RNA-directed DNA polymerase activity; RNA-DNA hybrid ribonuclease activity	-	GO:0015074; GO:0006310; GO:0003887; GO:0004523; GO:0003964; GO:0075713; GO:0003676; GO:0046718	-	-	-	-	Retroviral Pol polyprotein family	IPR001584;IPR012337;IPR002156;	-	P03360
C.cajan_11826	Rep_Leaf	Uncharacterized mitochondrial protein AtMg00810 (ORF240b)	AtMg00810	Arabidopsis thaliana (Mouse-ear cress)	Chain (1); Erroneous gene model prediction (2); Sequence conflict (1)	-	SUBCELLULAR LOCATION: Mitochondrion {ECO:0000305}.	-	-	mitochondrion	GO:0005739	-	-	-	-	-	IPR013103;	ath:ArthMp070;	P92519
C.cajan_20028	Rep_Bud	GDSL esterase/lipase At2g04570 (EC 3.1.1.-) (Extracellular lipase At2g04570)	At2g04570 T1O3.2	Arabidopsis thaliana (Mouse-ear cress)	Active site (3); Chain (1); Glycosylation (3); Sequence conflict (4); Signal peptide (1)	-	SUBCELLULAR LOCATION: Secreted {ECO:0000305}.	hydrolase activity, acting on ester bonds; lipid catabolic process	hydrolase activity, acting on ester bonds	extracellular region	GO:0005576; GO:0016788; GO:0016042	-	-	-	-	'GDSL' lipolytic enzyme family	IPR001087;IPR013831;	ath:AT2G04570;	Q9SJB4
C.cajan_32911	Rep_Bud	Uncharacterized protein	-	Glycine max (Soybean) (Glycine hispida)	-	-	-	-	-	-	-	-	-	-	-	-	IPR016140;	gmx:100817165;	I1JWI3
C.cajan_35046	Rep_Bud	Thaumatin-like protein	At1g18250 T10O22.21	Arabidopsis thaliana (Mouse-ear cress)	Chain (1); Disulfide bond (8); Erroneous gene model prediction (1); Sequence conflict (3); Signal peptide (1)	-	-	-	-	-	-	-	-	-	-	Thaumatin family	IPR001938;IPR017949;	ath:AT1G18250;	P50699
C.cajan_21851	Rep_Bud	LOB domain-containing protein 2 (ASYMMETRIC LEAVES 2-like protein 32) (AS2-like protein 32)	LBD2 ASL32 At1g06280 F9P14.14	Arabidopsis thaliana (Mouse-ear cress)	Chain (1); Domain (1); Erroneous initiation (1)	-	-	-	-	-	-	-	-	-	-	LOB domain-containing protein family	IPR004883;	ath:AT1G06280;	Q9LNB9
C.cajan_26706	Rep_Bud	Coumaroyl-CoA:anthocyanidin 3-O-glucoside-6''-O-coumaroyltransferase 2 (EC 2.3.1.-)	3AT2 At1g03495 F21B7.12	Arabidopsis thaliana (Mouse-ear cress)	Active site (2); Chain (1)	-	-	transferase activity, transferring acyl groups other than amino-acyl groups	transferase activity, transferring acyl groups other than amino-acyl groups	-	GO:0016747	-	-	TISSUE SPECIFICITY: Highly expressed in flowers, and leaves. Lower levels of expression in stems, roots and siliques. {ECO:0000269|PubMed:17425720}.	-	Plant acyltransferase family	IPR023213;IPR003480;	ath:AT1G03495;	Q9LR73
C.cajan_22641	Rep_Bud	Double-stranded RNA-binding protein 1 (dsRNA-binding protein 1)	DRB1 Os01g0772000 LOC_Os01g56520 P0695H10.10	Oryza sativa subsp. japonica (Rice)	Chain (1); Compositional bias (1); Domain (3); Sequence conflict (1)	-	-	modulation by virus of host morphology or physiology; production of miRNAs involved in gene silencing by miRNA; production of siRNA involved in chromatin silencing by small RNA; production of ta-siRNAs involved in RNA interference; viral gene silencing in virus induced gene silencing	double-stranded RNA binding	nucleus	GO:0003725; GO:0019048; GO:0005634; GO:0035196; GO:0070919; GO:0010267; GO:0060145	-	-	-	-	-	IPR014720;	-	Q5N8Z0
C.cajan_35814	Rep_Bud	Putative uncharacterized protein	VITISV_016970	Vitis vinifera (Grape)	-	-	-	-	nucleic acid binding	-	GO:0003676	-	-	-	-	-	IPR012337;IPR000477;	-	A5C0F9
C.cajan_15723	Rep_Bud	Basic blue protein (Plantacyanin)	ARPN At2g02850 T17M13.2	Arabidopsis thaliana (Mouse-ear cress)	Chain (1); Disulfide bond (1); Domain (1); Metal binding (4); Signal peptide (1)	-	SUBCELLULAR LOCATION: Secreted, extracellular space, extracellular matrix {ECO:0000269|PubMed:15908590}.	anther development; oxidation-reduction process; pollination	copper ion binding; electron carrier activity	apoplast; plant extracellular matrix; proteinaceous extracellular matrix	GO:0048653; GO:0048046; GO:0005507; GO:0009055; GO:0055114; GO:0048196; GO:0009856; GO:0005578	DEVELOPMENTAL STAGE: Expressed in style and papilla cells when pollination occurs. Detected in the mature embryo sacs of ovules before and after fertilization. {ECO:0000269|PubMed:15908590}.	INDUCTION: Down-regulated by microRNA 408 (miR408) via AGO1 and AGO2 in response to low copper availability. {ECO:0000269|PubMed:18408011, ECO:0000269|PubMed:22174881}.	TISSUE SPECIFICITY: Expressed in the inflorescence and in the transmitting tract of the pistil. Detected in roots, stems, cauline leaves, cotyledons, hypocotyls, guard cells, pistils, sepals, stamen filaments and vascular bundles of roots but not of leaves. Not expressed in petals, anthers or pollen. {ECO:0000269|PubMed:15908590}.	-	-	IPR008972;IPR003245;	ath:AT2G02850;	Q8LG89
C.cajan_24954	Rep_Bud	Probable carboxylesterase 17 (AtCXE17) (EC 3.1.1.1)	CXE17 At5g16080 F1N13.220	Arabidopsis thaliana (Mouse-ear cress)	Active site (3); Chain (1); Motif (1); Sequence conflict (3)	-	-	carboxylic ester hydrolase activity	carboxylic ester hydrolase activity	-	GO:0052689	-	-	TISSUE SPECIFICITY: Expressed in leaves, stems and flowers. {ECO:0000269|PubMed:14738307}.	-	'GDXG' lipolytic enzyme family	IPR029058;IPR013094;IPR002168;	ath:AT5G16080;	Q9LFR7
C.cajan_27876	Rep_Bud	Uncharacterized protein	-	Glycine max (Soybean) (Glycine hispida)	-	-	-	-	-	-	-	-	-	-	-	-	IPR016140;	gmx:102662878;	K7ME63
C.cajan_43304	Rep_Bud	Protein BOBBER 2	BOB2 At4g27890 T27E11.130	Arabidopsis thaliana (Mouse-ear cress)	Chain (1); Coiled coil (1); Domain (1); Initiator methionine (1); Modified residue (1)	-	SUBCELLULAR LOCATION: Cytoplasm {ECO:0000250}. Cytoplasmic granule {ECO:0000250}.	multicellular organismal development	-	cytoplasm	GO:0005737; GO:0007275	-	INDUCTION: Up-regulated by heat shock. {ECO:0000269|PubMed:19571304}.	-	-	-	IPR007052;IPR008978;	ath:AT4G27890;	Q9STN7
C.cajan_45310	Rep_Bud	Mediator of RNA polymerase II transcription subunit 32 (Mediator of RNA polymerase II transcription subunit 2)	MED32 MED2 MED29 MED2_1 At1g11760 F25C20.9	Arabidopsis thaliana (Mouse-ear cress)	Chain (1); Erroneous gene model prediction (1)	-	SUBCELLULAR LOCATION: Nucleus {ECO:0000305}.	cold acclimation; regulation of transcription, DNA-templated; transcription, DNA-templated	-	mediator complex	GO:0009631; GO:0016592; GO:0006355; GO:0006351	-	-	-	-	Mediator complex subunit 32 family	-	ath:AT1G11760;	Q84VW5
C.cajan_16449	Rep_Bud	Two-component response regulator ARR22	ARR22 At3g04280 T6K12.10	Arabidopsis thaliana (Mouse-ear cress)	Chain (1); Domain (1); Modified residue (1)	-	SUBCELLULAR LOCATION: Nucleus {ECO:0000305}.	cytokinin-activated signaling pathway; dephosphorylation; phosphohistidine phosphatase activity; phosphorelay response regulator activity; phosphorelay signal transduction system; regulation of transcription, DNA-templated; transcription, DNA-templated	phosphohistidine phosphatase activity; phosphorelay response regulator activity	cytoplasm; nucleus	GO:0009736; GO:0005737; GO:0016311; GO:0005634; GO:0008969; GO:0000156; GO:0000160; GO:0006355; GO:0006351	-	-	-	-	ARR family, Type-A subfamily	IPR011006;IPR001789;	ath:AT3G04280;	Q9M8Y4
C.cajan_16448	Rep_Bud	Two-component response regulator ARR22	ARR22 At3g04280 T6K12.10	Arabidopsis thaliana (Mouse-ear cress)	Chain (1); Domain (1); Modified residue (1)	-	SUBCELLULAR LOCATION: Nucleus {ECO:0000305}.	cytokinin-activated signaling pathway; dephosphorylation; phosphohistidine phosphatase activity; phosphorelay response regulator activity; phosphorelay signal transduction system; regulation of transcription, DNA-templated; transcription, DNA-templated	phosphohistidine phosphatase activity; phosphorelay response regulator activity	cytoplasm; nucleus	GO:0009736; GO:0005737; GO:0016311; GO:0005634; GO:0008969; GO:0000156; GO:0000160; GO:0006355; GO:0006351	-	-	-	-	ARR family, Type-A subfamily	IPR011006;IPR001789;	ath:AT3G04280;	Q9M8Y4
C.cajan_48299	Rep_Bud	Myb-like protein J	mybJ DDB_G0274463	Dictyostelium discoideum (Slime mold)	Chain (1); Compositional bias (7); DNA binding (1); Domain (1)	-	SUBCELLULAR LOCATION: Nucleus {ECO:0000255|PROSITE-ProRule:PRU00625}.	regulation of transcription, DNA-templated; transcription, DNA-templated	chromatin binding; DNA binding	nucleus	GO:0003677; GO:0003682; GO:0005634; GO:0006355; GO:0006351	-	-	-	-	-	IPR009057;IPR017930;IPR006447;IPR001005;	ddi:DDB_G0274463;	Q869R9
C.cajan_39153	Rep_Bud	Uncharacterized protein	-	Glycine max (Soybean) (Glycine hispida)	-	-	-	-	-	-	-	-	-	-	-	-	-	-	K7KT54
C.cajan_42675	Rep_Bud	PHD finger protein ALFIN-LIKE 1	Os05g0163100 LOC_Os05g07040 OsJ_17228 OSJNBb0099P06.7	Oryza sativa subsp. japonica (Rice)	Binding site (4); Chain (1); Compositional bias (1); Zinc finger (1)	-	SUBCELLULAR LOCATION: Nucleus {ECO:0000250}.	chromatin modification; regulation of transcription, DNA-templated; transcription, DNA-templated	zinc ion binding	nucleus	GO:0016568; GO:0005634; GO:0006355; GO:0006351; GO:0008270	-	-	-	DOMAIN: The PHD-type zinc finger mediates the binding to H3K4me3. {ECO:0000250}.	Alfin family	IPR021998;IPR019786;IPR011011;IPR001965;IPR019787;IPR013083;	osa:4337899;	Q75IR6
C.cajan_41373	Rep_Bud	Putative retrovirus-like polyprotein	-	Phaseolus vulgaris (Kidney bean) (French bean)	-	-	-	translation	nucleic acid binding; structural constituent of ribosome; zinc ion binding	large ribosomal subunit	GO:0015934; GO:0003676; GO:0003735; GO:0006412; GO:0008270	-	-	-	-	Ribosomal protein L22P family	IPR001063;IPR005727;IPR012337;IPR029472;IPR001878;	-	G8DCY2
C.cajan_04853	Rep_Bud	Uncharacterized protein	POPTR_0012s00340g	Populus trichocarpa (Western balsam poplar) (Populus balsamifera subsp. trichocarpa)	-	-	-	-	nucleic acid binding; zinc ion binding	-	GO:0003676; GO:0008270	-	-	-	-	-	IPR001878;	pop:POPTR_0012s00340g;	B9I2C0
C.cajan_28129	Rep_Bud	Putative uncharacterized protein	VITISV_041785	Vitis vinifera (Grape)	-	-	-	DNA integration	nucleic acid binding; zinc ion binding	-	GO:0015074; GO:0003676; GO:0008270	-	-	-	-	-	IPR001584;IPR012337;IPR013103;IPR001878;	-	A5AQV5
C.cajan_35813	Rep_Bud	Deleted.	-	-	-	-	-	-	-	-	-	-	-	-	-	-	-	-	G7IDA0
C.cajan_19599	Rep_Bud	Deleted.	-	-	-	-	-	-	-	-	-	-	-	-	-	-	-	-	G7J8H8
C.cajan_21457	Rep_Bud	Uncharacterized protein	PRUPE_ppa022747mg	Prunus persica (Peach) (Amygdalus persica)	-	-	-	-	-	-	-	-	-	-	-	-	IPR027806;	pper:PRUPE_ppa022747mg;	M5W287
C.cajan_05269	Rep_Bud	E3 ubiquitin-protein ligase RNF181 (EC 6.3.2.-) (RING finger protein 181)	rnf181 TEgg007l03.1	Xenopus tropicalis (Western clawed frog) (Silurana tropicalis)	Chain (1); Zinc finger (1)	PATHWAY: Protein modification; protein ubiquitination.	-	ligase activity; protein ubiquitination	ligase activity; zinc ion binding	-	GO:0016874; GO:0016567; GO:0008270	-	-	-	-	RNF181 family	IPR001841;IPR013083;	xtr:496625;	Q5M974
C.cajan_02020	Rep_Bud	Aspartic proteinase nepenthesin-2 (EC 3.4.23.12) (Nepenthesin-II)	nep2	Nepenthes gracilis (Slender pitcher plant)	Active site (2); Chain (1); Disulfide bond (6); Glycosylation (1); Propeptide (1); Signal peptide (1)	-	SUBCELLULAR LOCATION: Secreted {ECO:0000250}.	aspartic-type endopeptidase activity	aspartic-type endopeptidase activity	extracellular region	GO:0004190; GO:0005576	-	-	-	-	Peptidase A1 family	IPR001461;IPR001969;IPR021109;	-	Q766C2
C.cajan_33360	Rep_Bud	Putative uncharacterized protein	VITISV_039877	Vitis vinifera (Grape)	-	-	-	-	-	-	-	-	-	-	-	-	IPR029472;	-	A5APL5
C.cajan_09189	Rep_Bud	Gag-pol polyprotein	BA23	Phaseolus vulgaris (Kidney bean) (French bean)	-	-	-	DNA integration; RNA-DNA hybrid ribonuclease activity	nucleic acid binding; RNA-DNA hybrid ribonuclease activity	-	GO:0015074; GO:0004523; GO:0003676	-	-	-	-	-	IPR001584;IPR005162;IPR012337;IPR002156;IPR000477;	-	Q69F85
C.cajan_31083	Rep_Bud	Putative uncharacterized protein	VITISV_017741	Vitis vinifera (Grape)	-	-	-	DNA integration	nucleic acid binding; zinc ion binding	-	GO:0015074; GO:0003676; GO:0008270	-	-	-	-	-	IPR025724;IPR001584;IPR012337;IPR013103;IPR001878;	-	A5BFT3
C.cajan_16708	Rep_Bud	Signal recognition particle receptor subunit beta	MTR_5g033930	Medicago truncatula (Barrel medic) (Medicago tribuloides)	-	-	-	small GTPase mediated signal transduction	DNA binding; GTP binding	intracellular	GO:0003677; GO:0005525; GO:0005622; GO:0007264	-	-	-	-	-	IPR017956;IPR027417;IPR024156;IPR019009;	mtr:MTR_5g033930;	G7K077
C.cajan_36638	Rep_Bud	Retrovirus-related Pol polyprotein from transposon TNT 1-94 [Includes: Protease (EC 3.4.23.-); Reverse transcriptase (EC 2.7.7.49); Endonuclease]	-	Nicotiana tabacum (Common tobacco)	Active site (1); Chain (1); Domain (1); Zinc finger (1)	-	-	aspartic-type endopeptidase activity; DNA integration; endonuclease activity; RNA-directed DNA polymerase activity	aspartic-type endopeptidase activity; endonuclease activity; nucleic acid binding; RNA-directed DNA polymerase activity; zinc ion binding	-	GO:0015074; GO:0003964; GO:0004190; GO:0004519; GO:0003676; GO:0008270	-	-	-	-	-	IPR025724;IPR001584;IPR018061;IPR012337;IPR013103;IPR001878;	-	P10978
C.cajan_13581	Rep_Bud	-	-	-	-	-	-	-	-	-	-	-	-	-	-	-	-	-	-
C.cajan_20938	Rep_Bud	Putative uncharacterized protein	VITISV_024672	Vitis vinifera (Grape)	-	-	-	-	nucleic acid binding; zinc ion binding	-	GO:0003676; GO:0008270	-	-	-	-	-	IPR025558;IPR005135;IPR000477;IPR026960;IPR025836;IPR001878;	-	A5B0T8
C.cajan_30631	Rep_Bud	Putative ribonuclease H protein At1g65750 (EC 3.1.26.4)	At1g65750 F1E22.12	Arabidopsis thaliana (Mouse-ear cress)	Chain (1); Domain (1); Erroneous gene model prediction (1); Metal binding (4)	-	-	RNA-DNA hybrid ribonuclease activity	metal ion binding; nucleic acid binding; RNA-DNA hybrid ribonuclease activity	-	GO:0004523; GO:0046872; GO:0003676	-	-	-	-	-	IPR012337;IPR002156;IPR026960;	-	P0C2F6
C.cajan_41811	Rep_Bud	Retrotransposon gag protein, , putative	MtrDRAFT_AC157506g48v2	Medicago truncatula (Barrel medic) (Medicago tribuloides)	-	-	-	-	-	-	-	-	-	-	-	-	-	-	A2Q4N6
C.cajan_28128	Rep_Bud	Deleted.	-	-	-	-	-	-	-	-	-	-	-	-	-	-	-	-	B9NKP0
C.cajan_10566	Rep_Bud	Mannan endo-1,4-beta-mannosidase 1 (EC 3.2.1.78) (Beta-mannanase 1) (Endo-beta-1,4-mannanase 1) (OsMAN1)	MAN1 Os01g0663300 LOC_Os01g47400 P0671D01.40	Oryza sativa subsp. japonica (Rice)	Active site (2); Alternative sequence (1); Chain (1); Signal peptide (1)	-	SUBCELLULAR LOCATION: Secreted {ECO:0000305}.	carbohydrate metabolic process; mannan endo-1,4-beta-mannosidase activity	mannan endo-1,4-beta-mannosidase activity	extracellular region	GO:0005975; GO:0005576; GO:0016985	-	-	TISSUE SPECIFICITY: Ubiquitous. {ECO:0000269|PubMed:16897088}.	-	Glycosyl hydrolase 5 (cellulase A) family	IPR001547;IPR018087;IPR013781;IPR017853;	osa:4327860;	Q0JKM9
C.cajan_15841	Rep_Bud	RNA-directed DNA polymerase (Reverse transcriptase)	MtrDRAFT_AC158497g48v2	Medicago truncatula (Barrel medic) (Medicago tribuloides)	-	-	-	RNA-directed DNA polymerase activity	RNA-directed DNA polymerase activity	-	GO:0003964	-	-	-	-	-	IPR000477;	-	A2Q518
C.cajan_20656	Rep_Bud	Uncharacterized protein	POPTR_0019s14920g	Populus trichocarpa (Western balsam poplar) (Populus balsamifera subsp. trichocarpa)	-	-	-	-	-	-	-	-	-	-	-	-	-	pop:POPTR_0019s14920g;	B9INN0
C.cajan_22229	Rep_Bud	E3 ubiquitin-protein ligase RING1 (EC 6.3.2.-) (RING finger protein 1)	RING1	Gossypium hirsutum (Upland cotton) (Gossypium mexicanum)	Chain (1); Sequence conflict (3); Zinc finger (1)	PATHWAY: Protein modification; protein ubiquitination.	-	ligase activity; protein ubiquitination	ligase activity; zinc ion binding	-	GO:0016874; GO:0016567; GO:0008270	DEVELOPMENTAL STAGE: Accumulates progressively in fiber during their elongation and reach highest levels at 15 days post-anthesis (DPA). {ECO:0000269|PubMed:20376576}.	-	TISSUE SPECIFICITY: Mostly expressed in cotton fibers, and, to a lower extent, in leaves and flowers. {ECO:0000269|PubMed:20376576}.	-	-	IPR001841;IPR013083;	-	P0CH30
C.cajan_31947	Rep_Flower	-	-	-	-	-	-	-	-	-	-	-	-	-	-	-	-	-	-
C.cajan_23983	Rep_Flower	Uncharacterized protein	-	Glycine max (Soybean) (Glycine hispida)	-	-	-	catalytic activity	catalytic activity	-	GO:0003824	-	-	-	-	-	IPR029058;IPR000073;IPR000639;	gmx:100784428;	I1M3U3
C.cajan_15986	Rep_Flower	Cytochrome P450 monooxygenase CYP97C10 (Fragment)	CYP97C10	Glycine max (Soybean) (Glycine hispida)	Non-terminal residue (1)	-	-	monooxygenase activity; oxidoreductase activity, acting on paired donors, with incorporation or reduction of molecular oxygen	heme binding; iron ion binding; monooxygenase activity; oxidoreductase activity, acting on paired donors, with incorporation or reduction of molecular oxygen	-	GO:0020037; GO:0005506; GO:0004497; GO:0016705	-	-	-	-	Cytochrome P450 family	IPR001128;IPR017972;IPR002401;	-	Q1WCP0
C.cajan_06724	Rep_Flower	Retrovirus-related Pol polyprotein from transposon 297 [Includes: Protease (EC 3.4.23.-); Reverse transcriptase (EC 2.7.7.49); Endonuclease]	pol	Drosophila melanogaster (Fruit fly)	Active site (1); Chain (1); Domain (2)	-	-	aspartic-type endopeptidase activity; DNA integration; endonuclease activity; RNA-directed DNA polymerase activity	aspartic-type endopeptidase activity; endonuclease activity; nucleic acid binding; RNA-directed DNA polymerase activity	-	GO:0015074; GO:0003964; GO:0004190; GO:0004519; GO:0003676	-	-	-	-	-	IPR001969;IPR001584;IPR018061;IPR021109;IPR012337;IPR000477;	-	P20825
C.cajan_03895	Rep_Stamen	-	-	-	-	-	-	-	-	-	-	-	-	-	-	-	-	-	-
C.cajan_15479	Rep_Stamen	Putative uncharacterized protein	VIT_18s0041g00480	Vitis vinifera (Grape)	-	-	-	transporter activity	transporter activity	membrane	GO:0016020; GO:0005215	-	-	-	-	-	IPR000109;IPR005162;	-	F6I404
C.cajan_10413	Rep_Stamen	RNA-directed DNA polymerase homolog (EC 2.7.7.48) (Reverse transcriptase homolog)	-	Oenothera berteroana (Bertero's evening primrose)	Chain (1)	-	SUBCELLULAR LOCATION: Mitochondrion.	RNA-directed DNA polymerase activity; RNA-directed RNA polymerase activity	RNA-directed DNA polymerase activity; RNA-directed RNA polymerase activity	mitochondrion	GO:0003964; GO:0003968; GO:0005739	-	-	-	-	-	IPR000477;	-	P31843
C.cajan_28546	Rep_Stamen	Probable acyl-activating enzyme 22 (EC 6.2.1.-)	AEE22 At1g68270 T22E19.10	Arabidopsis thaliana (Mouse-ear cress)	Chain (1)	-	-	fatty acid metabolic process; ligase activity	ligase activity	-	GO:0006631; GO:0016874	-	-	-	-	ATP-dependent AMP-binding enzyme family	IPR025110;IPR000873;	ath:AT1G68270;	Q9C9G2
C.cajan_01098	Rep_Stamen	Deleted.	-	-	-	-	-	-	-	-	-	-	-	-	-	-	-	-	G7JVP1
C.cajan_05405	Rep_Stamen	Retrovirus-related Pol polyprotein from transposon TNT 1-94 [Includes: Protease (EC 3.4.23.-); Reverse transcriptase (EC 2.7.7.49); Endonuclease]	-	Nicotiana tabacum (Common tobacco)	Active site (1); Chain (1); Domain (1); Zinc finger (1)	-	-	aspartic-type endopeptidase activity; DNA integration; endonuclease activity; RNA-directed DNA polymerase activity	aspartic-type endopeptidase activity; endonuclease activity; nucleic acid binding; RNA-directed DNA polymerase activity; zinc ion binding	-	GO:0015074; GO:0003964; GO:0004190; GO:0004519; GO:0003676; GO:0008270	-	-	-	-	-	IPR025724;IPR001584;IPR018061;IPR012337;IPR013103;IPR001878;	-	P10978
C.cajan_11434	Rep_Stamen	MATE efflux family protein (Fragment)	-	Glycine max (Soybean) (Glycine hispida)	Non-terminal residue (1)	-	-	antiporter activity; drug transmembrane transporter activity	antiporter activity; drug transmembrane transporter activity	integral component of membrane	GO:0015297; GO:0015238; GO:0016021	-	-	-	-	Multi antimicrobial extrusion (MATE) (TC 2.A.66.1) family	IPR002528;	-	I1L480
C.cajan_20972	Rep_Stamen	Putative uncharacterized protein	VITISV_041564	Vitis vinifera (Grape)	-	-	-	-	nucleic acid binding; zinc ion binding	-	GO:0003676; GO:0008270	-	-	-	-	-	IPR019557;IPR001878;	-	A5ATS3
C.cajan_10824	Rep_Stamen	Uncharacterized protein	-	Glycine max (Soybean) (Glycine hispida)	-	-	-	-	-	-	-	-	-	-	-	-	IPR025322;	-	K7N082
C.cajan_02687	Rep_Stamen	Ribonuclease H	MtrDRAFT_AC149491g26v2	Medicago truncatula (Barrel medic) (Medicago tribuloides)	-	-	-	RNA-DNA hybrid ribonuclease activity	nucleic acid binding; RNA-DNA hybrid ribonuclease activity	-	GO:0004523; GO:0003676	-	-	-	-	-	IPR012337;IPR002156;	-	Q2HU20
C.cajan_47133	Rep_Stamen	Probable pectinesterase 15 (PE 15) (EC 3.1.1.11) (Pectin methylesterase 15) (AtPME15)	PME15 ARATH15 At2g36710 F13K3.11	Arabidopsis thaliana (Mouse-ear cress)	Active site (2); Binding site (3); Chain (1); Compositional bias (1); Glycosylation (7); Sequence conflict (1); Signal peptide (1); Site (1)	PATHWAY: Glycan metabolism; pectin degradation; 2-dehydro-3-deoxy-D-gluconate from pectin: step 1/5.	SUBCELLULAR LOCATION: Secreted, cell wall {ECO:0000250}.	aspartyl esterase activity; cell wall modification; pectin catabolic process; pectinesterase activity	aspartyl esterase activity; pectinesterase activity	cell wall; extracellular region	GO:0045330; GO:0005618; GO:0042545; GO:0005576; GO:0045490; GO:0030599	DEVELOPMENTAL STAGE: Expressed throughout silique development. {ECO:0000269|PubMed:16622707}.	-	TISSUE SPECIFICITY: Expressed in siliques. {ECO:0000269|PubMed:16622707}.	-	Pectinesterase family	IPR012334;IPR011050;IPR018040;IPR000070;	ath:AT2G36710;	Q9ZQA3
C.cajan_38852	Rep_Stamen	F-box/kelch-repeat protein At1g74510	At1g74510 F1M20.19	Arabidopsis thaliana (Mouse-ear cress)	Chain (1); Domain (1); Repeat (5)	-	-	-	-	nucleus	GO:0005634	-	-	-	-	-	IPR001810;IPR015916;IPR006652;	ath:AT1G74510;	Q9CA63
C.cajan_08990	Rep_Stamen	Transposon Ty3-I Gag-Pol polyprotein (Gag3-Pol3) (Transposon Ty3-2 TYA-TYB polyprotein) [Cleaved into: Capsid protein (CA) (p24); Spacer peptide p3; Nucleocapsid protein p11 (NC); Ty3 protease (PR) (EC 3.4.23.-) (p16); Spacer peptide J; Reverse transcriptase/ribonuclease H (RT) (RT-RH) (EC 2.7.7.49) (EC 2.7.7.7) (EC 3.1.26.4) (p55); Integrase p52 (IN); Integrase p49 (IN)]	TY3B-I YILWTy3-1 POL YIL082W-A	Saccharomyces cerevisiae (strain ATCC 204508 / S288c) (Baker's yeast)	Active site (1); Chain (7); Domain (3); Erroneous gene model prediction (3); Metal binding (5); Peptide (2); Region (1); Sequence conflict (1); Site (7); Zinc finger (1)	-	SUBCELLULAR LOCATION: Cytoplasm. Nucleus {ECO:0000250}.	aspartic-type endopeptidase activity; DNA-dependent DNA replication; DNA-directed DNA polymerase activity; DNA integration; DNA recombination; peptidase activity; ribonuclease activity; RNA-dependent DNA replication; RNA-directed DNA polymerase activity; RNA-DNA hybrid ribonuclease activity; RNA phosphodiester bond hydrolysis; transposition, RNA-mediated; viral release from host cell	aspartic-type endopeptidase activity; ATP binding; DNA binding; DNA-directed DNA polymerase activity; peptidase activity; ribonuclease activity; RNA binding; RNA-directed DNA polymerase activity; RNA-DNA hybrid ribonuclease activity; zinc ion binding	cytoplasm; nucleus; retrotransposon nucleocapsid	GO:0005524; GO:0003677; GO:0015074; GO:0006310; GO:0006261; GO:0003887; GO:0003723; GO:0090501; GO:0004523; GO:0006278; GO:0003964; GO:0004190; GO:0005737; GO:0005634; GO:0008233; GO:0000943; GO:0004540; GO:0032197; GO:0019076; GO:0008270	-	-	-	DOMAIN: Integrase core domain contains the D-x(n)-D-x(35)-E motif, named for the phylogenetically conserved glutamic acid and aspartic acid residues and the invariant 35 amino acid spacing between the second and third acidic residues. Each acidic residue of the D,D(35)E motif is independently essential for the 3'-processing and strand transfer activities of purified integrase protein (By similari…	-	IPR001584;IPR024650;IPR021109;IPR005162;IPR012337;IPR000477;IPR001878;	sce:YIL082W-A;	Q7LHG5
C.cajan_06661	Rep_Stamen	Polyprotein-related, putative	MtrDRAFT_AC151520g39v2	Medicago truncatula (Barrel medic) (Medicago tribuloides)	-	-	-	-	-	-	-	-	-	-	-	-	-	-	Q2HSQ1
C.cajan_39385	Rep_Stamen	Protein FAR-RED IMPAIRED RESPONSE 1	FAR1 At4g15090 dl3590w FCAALL.134	Arabidopsis thaliana (Mouse-ear cress)	Chain (1); Domain (2); Erroneous gene model prediction (2); Zinc finger (1)	-	SUBCELLULAR LOCATION: Nucleus {ECO:0000269|PubMed:10444599, ECO:0000269|PubMed:18033885}.	far-red light signaling pathway; positive regulation of circadian rhythm; positive regulation of transcription, DNA-templated; red or far-red light signaling pathway; response to far red light; response to red or far red light; sequence-specific DNA binding transcription factor activity	sequence-specific DNA binding transcription factor activity; zinc ion binding	nucleus	GO:0010018; GO:0005634; GO:0042753; GO:0045893; GO:0010017; GO:0010218; GO:0009639; GO:0003700; GO:0008270	-	INDUCTION: Down-regulated after exposure to far-red light. Subject to a negative feedback regulation by PHYA signaling. {ECO:0000269|PubMed:18033885}.	-	DOMAIN: The FAR1 domain is involved in direct DNA binding, the SWIM-type zinc finger is essential for transcriptional activation activity and both the MULE and SWIM domains are essential for dimerization.	FHY3/FAR1 family	IPR004330;IPR018289;IPR006564;IPR007527;	ath:AT4G15090;	Q9SWG3
C.cajan_08645	Rep_Stamen	Putative ribonuclease H protein At1g65750 (EC 3.1.26.4)	At1g65750 F1E22.12	Arabidopsis thaliana (Mouse-ear cress)	Chain (1); Domain (1); Erroneous gene model prediction (1); Metal binding (4)	-	-	RNA-DNA hybrid ribonuclease activity	metal ion binding; nucleic acid binding; RNA-DNA hybrid ribonuclease activity	-	GO:0004523; GO:0046872; GO:0003676	-	-	-	-	-	IPR012337;IPR002156;IPR026960;	-	P0C2F6
C.cajan_02924	Rep_Stamen	Ribonuclease H	MtrDRAFT_AC172742g1v1	Medicago truncatula (Barrel medic) (Medicago tribuloides)	-	-	-	RNA-DNA hybrid ribonuclease activity	nucleic acid binding; RNA-DNA hybrid ribonuclease activity	-	GO:0004523; GO:0003676	-	-	-	-	-	IPR012337;IPR002156;	-	A2Q624
C.cajan_32918	Rep_Stamen	Retrovirus-related Pol polyprotein from transposon TNT 1-94 [Includes: Protease (EC 3.4.23.-); Reverse transcriptase (EC 2.7.7.49); Endonuclease]	-	Nicotiana tabacum (Common tobacco)	Active site (1); Chain (1); Domain (1); Zinc finger (1)	-	-	aspartic-type endopeptidase activity; DNA integration; endonuclease activity; RNA-directed DNA polymerase activity	aspartic-type endopeptidase activity; endonuclease activity; nucleic acid binding; RNA-directed DNA polymerase activity; zinc ion binding	-	GO:0015074; GO:0003964; GO:0004190; GO:0004519; GO:0003676; GO:0008270	-	-	-	-	-	IPR025724;IPR001584;IPR018061;IPR012337;IPR013103;IPR001878;	-	P10978
C.cajan_21214	Rep_Stamen	Retrovirus-related Pol polyprotein from transposon TNT 1-94 [Includes: Protease (EC 3.4.23.-); Reverse transcriptase (EC 2.7.7.49); Endonuclease]	-	Nicotiana tabacum (Common tobacco)	Active site (1); Chain (1); Domain (1); Zinc finger (1)	-	-	aspartic-type endopeptidase activity; DNA integration; endonuclease activity; RNA-directed DNA polymerase activity	aspartic-type endopeptidase activity; endonuclease activity; nucleic acid binding; RNA-directed DNA polymerase activity; zinc ion binding	-	GO:0015074; GO:0003964; GO:0004190; GO:0004519; GO:0003676; GO:0008270	-	-	-	-	-	IPR025724;IPR001584;IPR018061;IPR012337;IPR013103;IPR001878;	-	P10978
C.cajan_33651	Rep_Stamen	LINE-1 reverse transcriptase homolog (EC 2.7.7.49)	-	Nycticebus coucang (Slow loris)	Chain (1); Domain (2); Metal binding (3)	-	-	RNA-directed DNA polymerase activity	metal ion binding; RNA-directed DNA polymerase activity	-	GO:0003964; GO:0046872	-	-	-	-	-	IPR013544;IPR005135;IPR000477;	-	P08548
C.cajan_37543	Rep_Stamen	Putative uncharacterized protein	VITISV_015928	Vitis vinifera (Grape)	-	-	-	DNA integration	nucleic acid binding; zinc ion binding	-	GO:0015074; GO:0003676; GO:0008270	-	-	-	-	-	IPR025724;IPR001584;IPR012337;IPR001878;	-	A5AV98
C.cajan_28527	Rep_Stamen	Putative uncharacterized protein	VITISV_018874	Vitis vinifera (Grape)	-	-	-	-	-	-	-	-	-	-	-	-	IPR029472;	-	A5AUV4
C.cajan_19756	Rep_Stamen	Deleted.	-	-	-	-	-	-	-	-	-	-	-	-	-	-	-	-	B9NHE0
C.cajan_36437	Rep_Stamen	-	-	-	-	-	-	-	-	-	-	-	-	-	-	-	-	-	-
C.cajan_38170	Rep_Stamen	Uncharacterized protein	PRUPE_ppa016894mg	Prunus persica (Peach) (Amygdalus persica)	-	-	-	-	-	-	-	-	-	-	-	-	IPR027806;	pper:PRUPE_ppa016894mg;	M5VVF0
C.cajan_35241	Rep_Stamen	NBS-LRR type disease resistance protein	MTR_7g088290	Medicago truncatula (Barrel medic) (Medicago tribuloides)	-	-	-	-	ADP binding	-	GO:0043531	-	-	-	-	-	IPR002182;IPR027417;	mtr:MTR_7g088290;	G7L3T5
C.cajan_33189	Rep_Stamen	Putative uncharacterized protein	VITISV_011792	Vitis vinifera (Grape)	-	-	-	DNA integration	nucleic acid binding; zinc ion binding	-	GO:0015074; GO:0003676; GO:0008270	-	-	-	-	-	IPR001584;IPR012337;IPR013103;IPR001878;	-	A5BCB9
C.cajan_29884	Rep_Stamen	Deleted.	-	-	-	-	-	-	-	-	-	-	-	-	-	-	-	-	G7LIE1
C.cajan_18495	Rep_Stamen	Putative uncharacterized protein	RCOM_1023130	Ricinus communis (Castor bean)	-	-	-	-	-	-	-	-	-	-	-	-	IPR010264;	rcu:RCOM_1023130;	B9RWP2
C.cajan_22951	Rep_Stamen	Deleted.	-	-	-	-	-	-	-	-	-	-	-	-	-	-	-	-	G7LBA4
C.cajan_23799	Rep_Stamen	Uncharacterized protein (Fragment)	-	Glycine max (Soybean) (Glycine hispida)	Non-terminal residue (1)	-	-	-	nucleic acid binding; zinc ion binding	-	GO:0003676; GO:0008270	-	-	-	-	-	IPR001878;	-	K7MBC1
C.cajan_06395	Rep_Stamen	Copia protein (Gag-int-pol protein) [Cleaved into: Copia VLP protein; Copia protease (EC 3.4.23.-)]	GIP COPIA	Drosophila melanogaster (Fruit fly)	Active site (1); Alternative sequence (1); Chain (2); Domain (1); Erroneous initiation (1); Mutagenesis (1); Natural variant (2); Sequence conflict (3); Zinc finger (1)	-	-	aspartic-type endopeptidase activity; DNA integration	aspartic-type endopeptidase activity; ATP binding; nucleic acid binding; zinc ion binding	-	GO:0005524; GO:0015074; GO:0004190; GO:0003676; GO:0008270	-	-	-	-	-	IPR025724;IPR001584;IPR012337;IPR013103;IPR001878;	-	P04146
C.cajan_29276	Rep_Pistil	Polygalacturonase (PG) (EC 3.2.1.15) (Pectinase)	-	Medicago sativa (Alfalfa)	Active site (2); Chain (1); Glycosylation (3); Repeat (4); Signal peptide (1)	-	SUBCELLULAR LOCATION: Secreted {ECO:0000250}. Secreted, cell wall {ECO:0000250}.	carbohydrate metabolic process; cell wall organization; polygalacturonase activity	polygalacturonase activity	cell wall; extracellular region	GO:0005975; GO:0005618; GO:0071555; GO:0005576; GO:0004650	-	-	TISSUE SPECIFICITY: Pollen specific.	-	Glycosyl hydrolase 28 family	IPR000743;IPR006626;IPR012334;IPR011050;	-	Q40312
C.cajan_09593	Rep_Pistil	Dirigent protein 19 (AtDIR19)	DIR19 At1g58170 T15M6.17 T18I24.8	Arabidopsis thaliana (Mouse-ear cress)	Chain (1); Glycosylation (1); Signal peptide (1)	-	SUBCELLULAR LOCATION: Secreted, extracellular space, apoplast {ECO:0000250}.	-	-	apoplast	GO:0048046	-	-	-	-	Plant dirigent protein family	IPR004265;	ath:AT1G58170;	Q9C523
C.cajan_16253	Rep_Pistil	Putative uncharacterized protein	MTR_054s0011	Medicago truncatula (Barrel medic) (Medicago tribuloides)	-	-	-	-	nucleic acid binding; zinc ion binding	-	GO:0003676; GO:0008270	-	-	-	-	-	IPR025558;IPR025836;IPR001878;	mtr:MTR_054s0011;	G7ZXD8
C.cajan_08131	Rep_Pistil	-	-	-	-	-	-	-	-	-	-	-	-	-	-	-	-	-	-
C.cajan_18134	Rep_Pistil	Uncharacterized mitochondrial protein AtMg00810 (ORF240b)	AtMg00810	Arabidopsis thaliana (Mouse-ear cress)	Chain (1); Erroneous gene model prediction (2); Sequence conflict (1)	-	SUBCELLULAR LOCATION: Mitochondrion {ECO:0000305}.	-	-	mitochondrion	GO:0005739	-	-	-	-	-	IPR013103;	ath:ArthMp070;	P92519
C.cajan_26732	Rep_Pistil	Putative uncharacterized protein	VITISV_006840	Vitis vinifera (Grape)	-	-	-	-	-	-	-	-	-	-	-	-	-	-	A5BC73
C.cajan_18026	Rep_Pistil	Putative uncharacterized protein	VITISV_010420	Vitis vinifera (Grape)	Sequence uncertainty (1)	-	-	DNA integration	nucleic acid binding	-	GO:0015074; GO:0003676	-	-	-	-	-	IPR025724;IPR001584;IPR012337;IPR013103;IPR029472;	-	A5B7R0
C.cajan_15242	Rep_Pistil	Putative uncharacterized protein	VITISV_011708	Vitis vinifera (Grape)	-	-	-	DNA integration	nucleic acid binding; zinc ion binding	-	GO:0015074; GO:0003676; GO:0008270	-	-	-	-	-	IPR025724;IPR001584;IPR012337;IPR013103;IPR029472;IPR001878;	-	A5B4T3
C.cajan_11695	Rep_Root	Acidic endochitinase SE2 (EC 3.2.1.14)	SE2	Beta vulgaris (Sugar beet)	Active site (1); Chain (1); Disulfide bond (3); Signal peptide (1)	-	SUBCELLULAR LOCATION: Secreted, extracellular space. Note=Intercellular fluid of leaves.	chitinase activity; chitin catabolic process; polysaccharide catabolic process	chitinase activity	extracellular region	GO:0006032; GO:0004568; GO:0005576; GO:0000272	-	INDUCTION: By fungal infection.	TISSUE SPECIFICITY: Accumulates in leaves during infection.	-	Glycosyl hydrolase 18 family, Chitinase class II subfamily	IPR001223;IPR001579;IPR013781;IPR017853;	-	P36910
C.cajan_20220	Rep_Root	G-type lectin S-receptor-like serine/threonine-protein kinase At4g27290 (EC 2.7.11.1)	At4g27290 M4I22.100	Arabidopsis thaliana (Mouse-ear cress)	Active site (1); Binding site (1); Chain (1); Disulfide bond (4); Domain (4); Erroneous gene model prediction (2); Glycosylation (4); Modified residue (3); Nucleotide binding (1); Region (1); Signal peptide (1)	-	-	protein serine/threonine kinase activity; recognition of pollen	ATP binding; calmodulin binding; carbohydrate binding; protein serine/threonine kinase activity	-	GO:0005524; GO:0005516; GO:0030246; GO:0004674; GO:0048544	-	-	-	-	Protein kinase superfamily, Ser/Thr protein kinase family	IPR001480;IPR013320;IPR000742;IPR011009;IPR013227;IPR003609;IPR000719;IPR000858;IPR001245;IPR008271;IPR024171;	ath:AT4G27290;	O81832
C.cajan_03043	Rep_Root	Uncharacterized protein	-	Glycine max (Soybean) (Glycine hispida)	-	-	-	-	-	-	-	-	-	-	-	-	IPR021775;	gmx:100809615;	I1MLG3
C.cajan_40866	Rep_Root	Homogentisate phytyltransferase 1, chloroplastic (AtHPT1) (EC 2.5.1.115) (Tocopherol polyprenyltransferase 1) (Vitamin E pathway gene 2-1 protein) (AtVTE2-1)	HPT1 TPT1 VTE2-1 At2g18950 F19F24.15	Arabidopsis thaliana (Mouse-ear cress)	Chain (1); Erroneous gene model prediction (1); Transit peptide (1); Transmembrane (9)	PATHWAY: Cofactor biosynthesis; tocopherol biosynthesis.	SUBCELLULAR LOCATION: Plastid, chloroplast membrane {ECO:0000269|PubMed:21223386}; Multi-pass membrane protein {ECO:0000255}.	cell wall organization; homogentisate phytyltransferase activity; phloem sucrose loading; regulation of defense response; response to temperature stimulus; unsaturated fatty acid biosynthetic process; vitamin E biosynthetic process	homogentisate phytyltransferase activity	chloroplast; integral component of membrane; thylakoid	GO:0071555; GO:0009507; GO:0010176; GO:0016021; GO:0009915; GO:0031347; GO:0009266; GO:0009579; GO:0006636; GO:0010189	-	-	-	-	UbiA prenyltransferase family	IPR000537;	ath:AT2G18950;	Q8VWJ1
C.cajan_22506	Rep_Root	Ripening-related protein grip22	grip22	Vitis vinifera (Grape)	Chain (1); Signal peptide (1)	-	SUBCELLULAR LOCATION: Secreted {ECO:0000305}.	-	-	extracellular region	GO:0005576	-	-	TISSUE SPECIFICITY: Expressed in ripening fruits. {ECO:0000269|PubMed:10712544}.	-	Kiwellin family	IPR014733;IPR009009;	vvi:100233091;	Q9M4H4
C.cajan_38276	Rep_Root	Agglutinin-2 (Agglutinin II) (ClAII) (LecClAII)	-	Cladrastis kentukea (Yellow wood) (Cladrastis lutea)	Chain (1); Glycosylation (2); Metal binding (7); Sequence conflict (1); Signal peptide (1)	-	-	-	mannose binding; metal ion binding	-	GO:0005537; GO:0046872	-	-	-	-	Leguminous lectin family	IPR013320;IPR016363;IPR000985;IPR019825;IPR001220;	-	Q39529
C.cajan_14413	Rep_Root	Defensin-like protein 19 (Defensin AMP1 protein) (Low-molecular-weight cysteine-rich protein 78) (Protein LCR78) (Plant defensin 1.4)	PDF1.4 LCR78 At1g19610 F14P1.6	Arabidopsis thaliana (Mouse-ear cress)	Chain (1); Disulfide bond (4); Erroneous gene model prediction (1); Signal peptide (1)	-	SUBCELLULAR LOCATION: Secreted {ECO:0000250}.	defense response; defense response to fungus; killing of cells of other organism	-	extracellular region	GO:0006952; GO:0050832; GO:0005576; GO:0031640	-	-	-	-	DEFL family	IPR008176;IPR020191;IPR003614;	ath:AT1G19610;	P82787
C.cajan_10557	Rep_Nodule	Putative uncharacterized protein	MtrDRAFT_AC155889g9v2	Medicago truncatula (Barrel medic) (Medicago tribuloides)	-	-	-	-	-	-	-	-	-	-	-	-	IPR013103;	-	A2Q3T3
C.cajan_46767	Rep_Nodule	Probable LRR receptor-like serine/threonine-protein kinase At4g08850 (EC 2.7.11.1)	At4g08850 T32A17.160	Arabidopsis thaliana (Mouse-ear cress)	Active site (1); Alternative sequence (1); Binding site (1); Chain (1); Domain (1); Erroneous gene model prediction (2); Erroneous initiation (1); Glycosylation (18); Modified residue (2); Nucleotide binding (1); Repeat (24); Sequence conflict (4); Signal peptide (1); Topological domain (2); Transmembrane (1)	-	SUBCELLULAR LOCATION: Cell membrane {ECO:0000269|PubMed:15308754, ECO:0000269|PubMed:15574830, ECO:0000269|PubMed:16618929, ECO:0000269|PubMed:17644812}; Single-pass type I membrane protein {ECO:0000269|PubMed:15308754, ECO:0000269|PubMed:15574830, ECO:0000269|PubMed:16618929, ECO:0000269|PubMed:17644812}.	protein serine/threonine kinase activity	ATP binding; protein serine/threonine kinase activity	integral component of membrane; membrane; plasma membrane; plasmodesma	GO:0005524; GO:0016021; GO:0016020; GO:0005886; GO:0009506; GO:0004674	-	-	-	-	Protein kinase superfamily, Ser/Thr protein kinase family	IPR013320;IPR011009;IPR001611;IPR025875;IPR013210;IPR000719;IPR017441;IPR008266;	ath:AT4G08850;	Q8VZG8
C.cajan_13962	Rep_Nodule	Uncharacterized protein	-	Glycine max (Soybean) (Glycine hispida)	-	-	-	-	-	-	-	-	-	-	-	-	-	-	I1L442
C.cajan_20129	Rep_Imm_Pod	Putative defensin-like protein 244 (Putative S locus cysteine-rich-like protein 11) (Protein SCRL11) (SCR-like protein 11)	SCRL11 At4g15733 FCAALL	Arabidopsis thaliana (Mouse-ear cress)	Chain (1); Disulfide bond (4); Signal peptide (1)	-	SUBCELLULAR LOCATION: Secreted {ECO:0000250}.	defense response to fungus; killing of cells of other organism; signal transduction	-	extracellular region	GO:0050832; GO:0005576; GO:0031640; GO:0007165	-	-	-	-	DEFL family	IPR010682;	ath:AT4G15733;	P82630
C.cajan_38878	Rep_Imm_Pod	Uncharacterized protein	BRADI3G61020	Brachypodium distachyon (Purple false brome) (Trachynia distachya)	-	-	-	-	-	-	-	-	-	-	-	-	IPR027806;IPR024752;	-	I1IFW5
C.cajan_44053	Rep_Imm_Pod	Uncharacterized protein	PGSC0003DMG400018968	Solanum tuberosum (Potato)	-	-	-	-	-	-	-	-	-	-	-	-	IPR025724;	-	M1BMX3
C.cajan_19265	Rep_Imm_Pod	Retrovirus-related Pol polyprotein from transposon TNT 1-94 [Includes: Protease (EC 3.4.23.-); Reverse transcriptase (EC 2.7.7.49); Endonuclease]	-	Nicotiana tabacum (Common tobacco)	Active site (1); Chain (1); Domain (1); Zinc finger (1)	-	-	aspartic-type endopeptidase activity; DNA integration; endonuclease activity; RNA-directed DNA polymerase activity	aspartic-type endopeptidase activity; endonuclease activity; nucleic acid binding; RNA-directed DNA polymerase activity; zinc ion binding	-	GO:0015074; GO:0003964; GO:0004190; GO:0004519; GO:0003676; GO:0008270	-	-	-	-	-	IPR025724;IPR001584;IPR018061;IPR012337;IPR013103;IPR001878;	-	P10978
C.cajan_38593	Rep_Stem	Uncharacterized mitochondrial protein AtMg00240 (ORF111a)	AtMg00240	Arabidopsis thaliana (Mouse-ear cress)	Chain (1)	-	SUBCELLULAR LOCATION: Mitochondrion {ECO:0000305}.	-	-	mitochondrion	GO:0005739	-	-	-	-	-	-	ath:ArthMp021;	P93290
C.cajan_03493	Rep_Stem	Gag-pol polyprotein	BA23	Phaseolus vulgaris (Kidney bean) (French bean)	-	-	-	DNA integration; RNA-DNA hybrid ribonuclease activity	nucleic acid binding; RNA-DNA hybrid ribonuclease activity	-	GO:0015074; GO:0004523; GO:0003676	-	-	-	-	-	IPR001584;IPR005162;IPR012337;IPR002156;IPR000477;	-	Q69F85
C.cajan_47127	Rep_Stem	Probable cation transporter HKT7 (OsHKT7)	HKT7 Os04g0607600 LOC_Os04g51830 OSJNBa0060N03.4	Oryza sativa subsp. japonica (Rice)	Chain (1); Erroneous gene model prediction (1); Topological domain (5); Transmembrane (8)	-	SUBCELLULAR LOCATION: Membrane {ECO:0000305}; Multi-pass membrane protein {ECO:0000305}.	cation transmembrane transporter activity	cation transmembrane transporter activity	integral component of membrane	GO:0008324; GO:0016021	-	-	-	DOMAIN: HKT transporters are proposed to contain 4 pore-forming regions enclosed by transmembrane segments with each containing a potassium channel-like selectivity filter motif.	TrkH potassium transport family, HKT (TC 2.A.38.3) subfamily	IPR003445;	osa:4336927;	Q7XPF7
C.cajan_19965	Rep_Stem	Cytochrome P450	MTR_062s1006	Medicago truncatula (Barrel medic) (Medicago tribuloides)	-	-	-	oxidoreductase activity, acting on paired donors, with incorporation or reduction of molecular oxygen	heme binding; iron ion binding; oxidoreductase activity, acting on paired donors, with incorporation or reduction of molecular oxygen	-	GO:0020037; GO:0005506; GO:0016705	-	-	-	-	-	IPR001128;IPR017972;IPR002401;IPR005135;IPR000477;IPR026960;	mtr:MTR_062s1006;	G7ZXN3
C.cajan_26175	Sen_Stem	FG-GAP repeat-containing family protein	POPTR_0005s12030g	Populus trichocarpa (Western balsam poplar) (Populus balsamifera subsp. trichocarpa)	-	-	-	-	-	-	-	-	-	-	-	-	-	pop:POPTR_0005s12030g;	B9H6Z7
C.cajan_38451	Sen_Stem	Putative uncharacterized protein	VITISV_011792	Vitis vinifera (Grape)	-	-	-	DNA integration	nucleic acid binding; zinc ion binding	-	GO:0015074; GO:0003676; GO:0008270	-	-	-	-	-	IPR001584;IPR012337;IPR013103;IPR001878;	-	A5BCB9
C.cajan_26457	Sen_Stem	Copia protein (Gag-int-pol protein) [Cleaved into: Copia VLP protein; Copia protease (EC 3.4.23.-)]	GIP COPIA	Drosophila melanogaster (Fruit fly)	Active site (1); Alternative sequence (1); Chain (2); Domain (1); Erroneous initiation (1); Mutagenesis (1); Natural variant (2); Sequence conflict (3); Zinc finger (1)	-	-	aspartic-type endopeptidase activity; DNA integration	aspartic-type endopeptidase activity; ATP binding; nucleic acid binding; zinc ion binding	-	GO:0005524; GO:0015074; GO:0004190; GO:0003676; GO:0008270	-	-	-	-	-	IPR025724;IPR001584;IPR012337;IPR013103;IPR001878;	-	P04146
C.cajan_47213	Rep_Petiole	Stem 28 kDa glycoprotein (Vegetative storage protein A)	VSPA	Glycine max (Soybean) (Glycine hispida)	Chain (1); Glycosylation (1); Propeptide (1); Signal peptide (1)	-	-	acid phosphatase activity	acid phosphatase activity; nutrient reservoir activity	-	GO:0003993; GO:0045735	-	-	TISSUE SPECIFICITY: Accumulates in the stems of developing soybean seedlings.	-	APS1/VSP family	IPR005519;IPR023214;IPR011267;IPR014403;	gmx:547821;	P15490
C.cajan_37563	Rep_Petiole	Pectinesterase 3 (PE 3) (EC 3.1.1.11) (Pectin methylesterase 3)	PME3	Solanum lycopersicum (Tomato) (Lycopersicon esculentum)	Active site (2); Binding site (4); Chain (1); Glycosylation (4); Signal peptide (1); Site (1)	PATHWAY: Glycan metabolism; pectin degradation; 2-dehydro-3-deoxy-D-gluconate from pectin: step 1/5.	SUBCELLULAR LOCATION: Secreted, cell wall {ECO:0000305}.	aspartyl esterase activity; cell wall modification; enzyme inhibitor activity; fruit ripening; pectin catabolic process; pectinesterase activity	aspartyl esterase activity; enzyme inhibitor activity; pectinesterase activity	cell wall; extracellular region	GO:0045330; GO:0005618; GO:0042545; GO:0004857; GO:0005576; GO:0009835; GO:0045490; GO:0030599	-	-	-	-	PMEI family; Pectinesterase family	IPR012334;IPR011050;IPR018040;IPR000070;IPR006501;	-	Q96576
C.cajan_42490	Sen_Petiole	Deleted.	-	-	-	-	-	-	-	-	-	-	-	-	-	-	-	-	G7JSI2
C.cajan_21963	Sen_Leaf	Deleted.	-	-	-	-	-	-	-	-	-	-	-	-	-	-	-	-	B9P5Z2
C.cajan_17141	Sen_Leaf	Copia protein (Gag-int-pol protein) [Cleaved into: Copia VLP protein; Copia protease (EC 3.4.23.-)]	GIP COPIA	Drosophila melanogaster (Fruit fly)	Active site (1); Alternative sequence (1); Chain (2); Domain (1); Erroneous initiation (1); Mutagenesis (1); Natural variant (2); Sequence conflict (3); Zinc finger (1)	-	-	aspartic-type endopeptidase activity; DNA integration	aspartic-type endopeptidase activity; ATP binding; nucleic acid binding; zinc ion binding	-	GO:0005524; GO:0015074; GO:0004190; GO:0003676; GO:0008270	-	-	-	-	-	IPR025724;IPR001584;IPR012337;IPR013103;IPR001878;	-	P04146
C.cajan_05000	Sen_Leaf	Photosystem II reaction center protein K (PSII-K)	psbK	Glycine max (Soybean) (Glycine hispida)	Chain (1); Propeptide (1)	-	SUBCELLULAR LOCATION: Plastid, chloroplast.	photosynthesis	-	chloroplast; photosystem II reaction center	GO:0009507; GO:0015979; GO:0009539	-	-	-	-	PsbK family	IPR003687;	gmx:3989303;	Q2PMS6
C.cajan_30699	Sen_Root	Uncharacterized protein	-	Glycine max (Soybean) (Glycine hispida)	-	-	-	-	-	-	-	-	-	-	-	-	IPR003676;	gmx:102667331;	I1KP56
C.cajan_36989	Sen_Root	Deleted.	-	-	-	-	-	-	-	-	-	-	-	-	-	-	-	-	G7KAC3
C.cajan_10628	Sen_Root	Retrovirus-related Pol polyprotein from transposon TNT 1-94 [Includes: Protease (EC 3.4.23.-); Reverse transcriptase (EC 2.7.7.49); Endonuclease]	-	Nicotiana tabacum (Common tobacco)	Active site (1); Chain (1); Domain (1); Zinc finger (1)	-	-	aspartic-type endopeptidase activity; DNA integration; endonuclease activity; RNA-directed DNA polymerase activity	aspartic-type endopeptidase activity; endonuclease activity; nucleic acid binding; RNA-directed DNA polymerase activity; zinc ion binding	-	GO:0015074; GO:0003964; GO:0004190; GO:0004519; GO:0003676; GO:0008270	-	-	-	-	-	IPR025724;IPR001584;IPR018061;IPR012337;IPR013103;IPR001878;	-	P10978
C.cajan_34080	Sen_Root	Putative uncharacterized protein	-	Glycine max (Soybean) (Glycine hispida)	-	-	-	-	-	-	-	-	-	-	-	-	-	-	C6T521
C.cajan_28844	Sen_Root	Uncharacterized protein	-	Lotus japonicus (Lotus corniculatus var. japonicus)	-	-	-	-	-	-	-	-	-	-	-	-	-	-	I3SVR7
C.cajan_47113	Sen_Root	Pentatricopeptide repeat-containing protein At4g30700 (Protein DYW9)	DYW9 PCMP-H9 At4g30700 T10C21.50	Arabidopsis thaliana (Mouse-ear cress)	Chain (1); Compositional bias (1); Region (3); Repeat (16); Sequence caution (1)	-	-	cytidine to uridine editing; mitochondrial mRNA modification; mitochondrial RNA processing	-	chloroplast; mitochondrion	GO:0009507; GO:0016554; GO:0000963; GO:0080156; GO:0005739	-	-	-	-	PPR family, PCMP-H subfamily	IPR002885;IPR011990;	ath:AT4G30700;	Q9SUH6
C.cajan_33856	Sen_Root	TMV resistance protein N	N	Nicotiana glutinosa (Tobacco)	Alternative sequence (2); Chain (1); Domain (2); Mutagenesis (24); Nucleotide binding (1); Repeat (6)	-	SUBCELLULAR LOCATION: Cytoplasm {ECO:0000305}.	plant-type hypersensitive response; signal transduction	ADP binding; ATP binding	cytoplasm	GO:0043531; GO:0005524; GO:0005737; GO:0009626; GO:0007165	DEVELOPMENTAL STAGE: Isoform 1 is more prevalent before and for 3 hours after tobacco mosaic virus (TMV) infection, while isoform 2 is more prevalent 4 to 8 hours after TMV infection. {ECO:0000269|PubMed:10660679}.	-	-	-	Disease resistance NB-LRR family	IPR001611;IPR025875;IPR003591;IPR002182;IPR027417;IPR000157;	-	Q40392
C.cajan_42102	Rep_Petal	Probable trehalose-phosphate phosphatase G (AtTPPG) (EC 3.1.3.12) (Trehalose 6-phosphate phosphatase) (Trehalose-phosphate phosphatase 6)	TPPG TPP6 At4g22590 F7K2.170	Arabidopsis thaliana (Mouse-ear cress)	Chain (1)	PATHWAY: Glycan biosynthesis; trehalose biosynthesis.	-	response to stress; trehalose biosynthetic process; trehalose-phosphatase activity	trehalose-phosphatase activity	-	GO:0006950; GO:0005992; GO:0004805	-	INDUCTION: By trehalose. {ECO:0000269|PubMed:15181209}.	-	-	Trehalose phosphatase family	IPR023214;IPR006379;IPR003337;	ath:AT4G22590;	Q9SUW0
C.cajan_15288	Rep_Petal	Putative non-LTR retrolelement reverse transcriptase	At2g07670	Arabidopsis thaliana (Mouse-ear cress)	-	-	-	RNA-directed DNA polymerase activity	nucleic acid binding; RNA-directed DNA polymerase activity; zinc ion binding	-	GO:0003964; GO:0003676; GO:0008270	-	-	-	-	-	IPR025558;IPR005135;IPR025836;IPR001878;	-	Q9XE43
C.cajan_01618	Rep_Petal	Uncharacterized mitochondrial protein AtMg00820 (ORF170)	AtMg00820	Arabidopsis thaliana (Mouse-ear cress)	Chain (1); Erroneous gene model prediction (2)	-	SUBCELLULAR LOCATION: Mitochondrion {ECO:0000305}.	-	-	mitochondrion	GO:0005739	-	-	-	-	-	IPR013103;	ath:ArthMp071;	P92520
C.cajan_00474	Rep_Petal	-	-	-	-	-	-	-	-	-	-	-	-	-	-	-	-	-	-
C.cajan_41991	Rep_Sepal	Polygalacturonase (PG) (EC 3.2.1.15) (Pectinase)	-	Medicago sativa (Alfalfa)	Active site (2); Chain (1); Glycosylation (3); Repeat (4); Signal peptide (1)	-	SUBCELLULAR LOCATION: Secreted {ECO:0000250}. Secreted, cell wall {ECO:0000250}.	carbohydrate metabolic process; cell wall organization; polygalacturonase activity	polygalacturonase activity	cell wall; extracellular region	GO:0005975; GO:0005618; GO:0071555; GO:0005576; GO:0004650	-	-	TISSUE SPECIFICITY: Pollen specific.	-	Glycosyl hydrolase 28 family	IPR000743;IPR006626;IPR012334;IPR011050;	-	Q40312
C.cajan_33989	Rep_Sam	Deleted.	-	-	-	-	-	-	-	-	-	-	-	-	-	-	-	-	G7JML4
C.cajan_31055	Rep_Sam	-	-	-	-	-	-	-	-	-	-	-	-	-	-	-	-	-	-
C.cajan_30931	Rep_Mat_Pod	Expansin-A1 (AtEXPA1) (Alpha-expansin-1) (At-EXP1) (AtEx1) (Ath-ExpAlpha-1.2)	EXPA1 EXP1 At1g69530 F10D13_18	Arabidopsis thaliana (Mouse-ear cress)	Chain (1); Disulfide bond (3); Domain (2); Sequence conflict (1); Signal peptide (1)	-	SUBCELLULAR LOCATION: Secreted, cell wall. Membrane; Peripheral membrane protein.	plant-type cell wall organization	-	cell wall; extracellular region; membrane	GO:0005618; GO:0005576; GO:0016020; GO:0009664	-	-	TISSUE SPECIFICITY: Expressed in stomatal guard cells and very young vascular bundles throughout the plant. {ECO:0000269|Ref.5}.	-	Expansin family, Expansin A subfamily	IPR014733;IPR007118;IPR002963;IPR007112;IPR007117;IPR009009;	ath:AT1G69530;	Q9C554
C.cajan_32575	Rep_Mat_Pod	Uncharacterized protein	-	Glycine max (Soybean) (Glycine hispida)	-	-	-	-	-	-	-	-	-	-	-	-	IPR010754;	-	I1KEV8
C.cajan_19393	Rep_Mat_Pod	Ras-related protein RABH1e (AtRABH1e)	RABH1E At5g10260 F18D22.30	Arabidopsis thaliana (Mouse-ear cress)	Chain (1); Erroneous initiation (1); Initiator methionine (1); Lipidation (2); Modified residue (1); Motif (1); Nucleotide binding (4)	-	SUBCELLULAR LOCATION: Golgi apparatus membrane {ECO:0000305}; Lipid-anchor {ECO:0000305}.	protein transport; small GTPase mediated signal transduction; vesicle-mediated transport	GTP binding	Golgi apparatus; membrane	GO:0005525; GO:0005794; GO:0016020; GO:0015031; GO:0007264; GO:0016192	-	-	-	-	Small GTPase superfamily, Rab family	IPR027417;IPR005225;IPR001806;IPR003579;	ath:AT5G10260;	Q9LFT9
C.cajan_37373	Rep_Imm_Seed	Uncharacterized protein	-	Glycine max (Soybean) (Glycine hispida)	-	-	-	-	-	-	-	-	-	-	-	-	-	-	K7KJX9
C.cajan_17218	Rep_Imm_Seed	GATA transcription factor 27	GATA27 At5g47140 K14A3.9	Arabidopsis thaliana (Mouse-ear cress)	Chain (1); Erroneous gene model prediction (1); Zinc finger (1)	-	SUBCELLULAR LOCATION: Nucleus {ECO:0000305}.	sequence-specific DNA binding transcription factor activity; transcription, DNA-templated	sequence-specific DNA binding; sequence-specific DNA binding transcription factor activity; zinc ion binding	nucleus	GO:0005634; GO:0043565; GO:0003700; GO:0006351; GO:0008270	-	-	-	-	Type IV zinc-finger family, Class D subfamily	IPR028020;IPR000679;IPR013088;	ath:AT5G47140;	Q5PP38
C.cajan_29952	Rep_Imm_Seed	-	-	-	-	-	-	-	-	-	-	-	-	-	-	-	-	-	-
C.cajan_31483	Rep_Imm_Seed	-	-	-	-	-	-	-	-	-	-	-	-	-	-	-	-	-	-
C.cajan_16990	Rep_Imm_Seed	Non-specific lipid-transfer protein AP10 (Ha-AP10) (LTP) (NsLTP)	-	Helianthus annuus (Common sunflower)	Chain (1); Disulfide bond (4); Sequence conflict (2); Signal peptide (1)	-	SUBCELLULAR LOCATION: Secreted, extracellular space. Membrane. Note=Present intracellularly, associated with unidentified structures.	defense response to fungus; killing of cells of other organism; lipid transport	lipid binding	extracellular region; membrane	GO:0050832; GO:0005576; GO:0031640; GO:0008289; GO:0006869; GO:0016020	DEVELOPMENTAL STAGE: Present during at least the first 5 days of germination. {ECO:0000269|PubMed:16008084}.	INDUCTION: By salt stress, abscisic acid (ABA) and fungal infection. {ECO:0000269|PubMed:16008084}.	TISSUE SPECIFICITY: In germinating seeds, detected in the entire surface of the cotyledons, shoot meristem, inter-cotyledon space, primary xylem and immature vascular elements (at protein level). Expressed in seeds, but not the aerial parts of the plant. {ECO:0000269|PubMed:12685036, ECO:0000269|PubMed:16008084, ECO:0000269|PubMed:19117640}.	-	Plant LTP family	IPR016140;IPR000528;	-	P82007
C.cajan_14095	Rep_Imm_Seed	Uncharacterized protein	Bra013140	Brassica rapa subsp. pekinensis (Chinese cabbage) (Brassica pekinensis)	-	-	-	-	-	-	-	-	-	-	-	-	-	-	M4D9I0
C.cajan_47731	Rep_Mat_Seed	Chilling-induced protein	SCHI	Glycine max (Soybean) (Glycine hispida)	-	-	-	-	-	-	-	-	-	-	-	-	-	gmx:100170740;	B3GJZ6
C.cajan_39972	Rep_Mat_Seed	Sucrose synthase 2 (EC 2.4.1.13) (Sucrose-UDP glucosyltransferase 2)	SUS2	Pisum sativum (Garden pea)	Chain (1)	-	-	biosynthetic process; sucrose metabolic process; sucrose synthase activity	sucrose synthase activity	-	GO:0009058; GO:0005985; GO:0016157	-	-	-	-	Glycosyltransferase 1 family, Plant sucrose synthase subfamily	IPR001296;IPR000368;IPR012820;	-	O24301
C.cajan_31168	Rep_Mat_Seed	Uncharacterized protein	-	Glycine max (Soybean) (Glycine hispida)	-	-	-	-	-	-	-	-	-	-	-	-	IPR021775;	gmx:102660664;	I1LN62
C.cajan_47540	Rep_Mat_Seed	-	-	-	-	-	-	-	-	-	-	-	-	-	-	-	-	-	-
C.cajan_12361	Rep_Mat_Seed	Uncharacterized protein	-	Glycine max (Soybean) (Glycine hispida)	-	-	-	-	-	-	-	-	-	-	-	-	-	-	K7MT29
C.cajan_32219	Rep_Mat_Seed	-	-	-	-	-	-	-	-	-	-	-	-	-	-	-	-	-	-
C.cajan_47444	Rep_Mat_Seed	Uncharacterized protein	-	Glycine max (Soybean) (Glycine hispida)	-	-	-	-	-	-	-	-	-	-	-	-	-	-	K7L5H7
C.cajan_40619	Rep_Mat_Seed	Retrotransposon protein, putative, Ty3-gypsy sub-class	Os03g29940	Oryza sativa subsp. japonica (Rice)	-	-	-	DNA integration	nucleic acid binding; zinc ion binding	-	GO:0015074; GO:0003676; GO:0008270	-	-	-	-	-	IPR001584;IPR005162;IPR012337;IPR001878;	-	Q75J00
C.cajan_30643	Rep_Mat_Seed	Putative glycosyltransferase 5 (AtGT5) (EC 2.4.-.-)	GT5 At1g74380 F1M20.6	Arabidopsis thaliana (Mouse-ear cress)	Chain (1); Glycosylation (2); Topological domain (2); Transmembrane (1)	-	SUBCELLULAR LOCATION: Golgi apparatus membrane {ECO:0000305}; Single-pass type II membrane protein {ECO:0000305}.	root hair elongation; transferase activity, transferring hexosyl groups; xyloglucan 6-xylosyltransferase activity; xyloglucan metabolic process	transferase activity, transferring hexosyl groups; xyloglucan 6-xylosyltransferase activity	endosome; Golgi apparatus; Golgi membrane; integral component of membrane; trans-Golgi network	GO:0005794; GO:0000139; GO:0005768; GO:0016021; GO:0048767; GO:0005802; GO:0016758; GO:0033843; GO:0010411	-	-	-	-	Glycosyltransferase 34 family	IPR008630;	ath:AT1G74380;	Q9CA75
C.cajan_36242	Rep_Mat_Seed	Gag-pro-like protein	TCM_046184	Theobroma cacao (Cacao) (Cocoa)	-	-	-	-	-	-	-	-	-	-	-	-	IPR005162;	tcc:TCM_046184;	S1SIR9
