# Supplementary material for: Gene expression atlas of pigeonpea and its application to gain insights into genes associated with pollen fertility implicated in seed formation
Source: J Exp Bot. 2017 Feb 23;68(8):2037–54. doi: 10.1093/jxb/erx010 (PMC5429002; doi:10.1093/jxb/erx010)
Supplement: Supplementary Data [file erx010_Supplementary_Data.zip › supplementary_table_S2.xlsx]

## Sheet: CV<30%
Table S2: Stably expressed genes across all the thirty tissues.
Gene_id	Cotyledons	Radicle	Hypocotyl	Embryo	Seedling_Shoot	Seedling_Root	Veg_SAM	Veg_Nodule	Veg_Root	Veg_Leaf	Rep_Leaf	Rep_Bud	Rep_Flower	Rep_Stamen	Rep_Pistil	Rep_Root	Rep_Nodule	Rep_Imm_Pod	Rep_Stem	Sen_Stem	Rep_Petiole	Sen_Petiole	Sen_Leaf	Sen_Root	Rep_Petal	Rep_Sepal	Rep_Sam	Sen_Mat_Pod	Rep_Imm_Seed	Rep_Mat_Seed	AVERAGE	SD	CV	Protein_name	Gene_names	Organism	GO_IDs
C.cajan_18478	79.1704	97.0085	92.3388	88.4435	78.7088	96.4799	101.191	76.5553	94.7742	108.454	82.8561	84.3399	78.7201	92.8955	76.8845	95.1542	85.4831	108.887	91.0231	99.0923	99.1867	97.4344	86.5194	99.0287	109.757	91.6642	87.9974	92.7153	110.102	110.881	93.6061	10.2993	0.110028	DEAD-box ATP-dependent RNA helicase 8 (EC 3.6.4.13)	RH8 At4g00660 F6N23.6	Arabidopsis thaliana (Mouse-ear cress)	GO:0005524; GO:0008026; GO:0003723; GO:0005737; GO:0006397; GO:0051028; GO:0019048; GO:0006417; GO:0016032
C.cajan_01854	21.4615	26.8572	22.0867	35.2536	26.422	20.5414	30.8281	26.2447	21.2682	21.1443	24.1675	26.6015	23.1673	20.8498	23.2896	23.5428	23.6486	24.0645	23.326	23.7014	26.6556	29.3524	27.3829	26.7268	22.8995	22.5749	22.8443	18.0392	23.8276	19.3491	24.3675	3.53782	0.145186	Cold-inducible RNA-binding protein (Glycine-rich RNA-binding protein CIRP)	cirbp TNeu081o03.1	Xenopus tropicalis (Western clawed frog) (Silurana tropicalis)	GO:0016477; GO:0005737; GO:0009790; GO:0019899; GO:0007369; GO:0003730; GO:0003729; GO:0048255; GO:0060212; GO:0022008; GO:0000166; GO:0005634; GO:0045727; GO:0048793; GO:0009409
C.cajan_04245	29.6452	24.5349	34.5611	36.8052	24.7153	26.5085	29.515	18.555	20.7204	25.4469	25.8294	26.4995	25.7725	26.5902	33.1345	29.2252	24.3762	29.1962	24.0409	24.3764	27.2707	26.8201	23.0709	25.3447	25.8714	25.2005	26.5399	28.6521	37.1079	31.9065	27.1789	4.21204	0.154975	Probable serine/threonine-protein phosphatase 2A regulatory subunit B'' subunit TON2 (Protein EMBRYO DEFFECTIVE 40) (Protein GORDO) (Protein TONNEAU 2)	TON2 EMB40 FASS FASS1 FASS2 FS1 GDO At5g18580 T28N17	Arabidopsis thaliana (Mouse-ear cress)	GO:0005509; GO:0030865; GO:0005737; GO:0000226; GO:0005634; GO:0009524; GO:0000913; GO:0030359; GO:0050790; GO:0005819; GO:0009826
C.cajan_25222	20.0913	23.5414	18.3974	25.3831	23.9945	24.2049	24.1777	22.777	20.6628	23.9153	24.5544	18.2868	23.9667	25.461	26.2341	22.4976	20.6502	20.6898	17.1029	25.9716	24.3575	22.699	23.6062	30.2949	25.7525	21.4016	14.8697	23.7044	17.3486	31.3917	23.0309	3.60585	0.156566	Cyclin-dependent kinase C-2 (CDKC;2) (EC 2.7.11.22) (EC 2.7.11.23)	CDKC-2 CDKC1 Os01g0958000 LOC_Os01g72790 OJ1294_F06.25	Oryza sativa subsp. japonica (Rice)	GO:0005524; GO:0008353; GO:0004693
C.cajan_31580	34.1497	36.3716	30.8671	30.2025	29.4791	32.0311	35.1172	29.2653	26.8786	31.2021	27.1436	33.6146	28.7302	28.5645	24.1809	31.1063	29.9918	41.2083	22.1644	32.9425	33.8197	29.4637	43.025	30.1616	28.4626	29.1271	30.4079	35.5885	34.228	45.1195	31.7402	4.9921	0.15728	Pre-mRNA-splicing factor CWC22 homolog (Nucampholin homolog) (fSAPb)	CWC22 KIAA1604 NCM	Homo sapiens (Human)	GO:0003723; GO:0071013; GO:0005737; GO:0000398; GO:0016607; GO:0005634; GO:0048024; GO:0005681
C.cajan_42130	32.2029	28.3576	27.2398	33.5564	22.2782	35.8185	26.2377	24.3246	26.4674	22.9707	19.7196	25.9302	31.2545	29.093	34.1768	33.0629	25.7929	30.131	23.8295	26.1711	30.0329	28.1522	27.2156	29.3869	40.0368	29.4807	20.9468	29.2436	26.0294	31.1122	28.2086	4.47627	0.158684	Sphingoid long-chain bases kinase 1 (AtLCBK1) (LCB kinase 1) (EC 2.7.-.-) (Sphingosine kinase 1)	LCBK1 At5g23450 K19M13.8	Arabidopsis thaliana (Mouse-ear cress)	GO:0005524; GO:0017050; GO:0003951; GO:0004143; GO:0007205; GO:0030148
C.cajan_07913	36.8232	38.5574	32.4589	26.7826	30.5704	41.7715	33.0751	36.0594	33.6476	44.2028	31.8811	32.8383	34.9776	40.5273	32.7825	26.4764	34.5134	39.8855	29.7313	31.2317	32.8747	32.9348	50.7396	34.3268	45.5304	30.4858	27.1996	28.4499	28.5217	28.9819	34.2074	5.84459	0.170857	Uncharacterized protein		Glycine max (Soybean) (Glycine hispida)
C.cajan_07539	21.3144	21.695	24.0656	21.1025	21.4032	24.713	23.2465	20.2939	21.5767	21.5839	19.531	25.6544	22.3568	30.1383	19.5358	22.4012	23.3398	33.5509	18.5975	23.147	25.8687	21.6939	29.2854	31.5029	29.5218	26.32	21.782	31.0031	31.2279	29.6555	24.6826	4.22912	0.17134	ARM REPEAT PROTEIN INTERACTING WITH ABF2 (ARIA)	ARIA At5g19330 F7K24.80	Arabidopsis thaliana (Mouse-ear cress)	GO:0010187; GO:0005634; GO:0005886; GO:0016567; GO:0009737; GO:0009651
C.cajan_34419	73.0354	69.6998	62.0445	64.8546	46.1855	47.2568	77.964	61.6883	46.887	70.376	61.5097	69.3724	68.0388	67.9818	63.0197	71.1496	81.467	78.7899	43.5872	61.3116	66.7355	72.7571	77.4253	91.6654	87.7549	79.5268	64.2318	62.5986	62.4108	76.9659	67.4226	11.6474	0.172752	Ankyrin repeat domain-containing protein 13B	ANKRD13B	Homo sapiens (Human)	GO:0005768; GO:0005886
C.cajan_08858	48.103	34.7291	32.6144	40.2545	33.0177	37.0199	37.446	42.5972	27.4095	37.805	39.5063	30.0277	25.7153	38.3947	43.4351	41.222	30.7005	39.8801	41.3845	39.8255	50.5934	41.0482	50.0517	40.9559	39.1758	50.0959	35.0254	50.1906	38.7656	50.2566	39.2808	6.7928	0.172929	Transcriptional corepressor SEUSS (AtSEU)	SEU At1g43850 F28H19.10	Arabidopsis thaliana (Mouse-ear cress)	GO:0003677; GO:0060090; GO:0030154; GO:0009793; GO:0048467; GO:0005634; GO:0048481; GO:0046982; GO:0009909; GO:0006355; GO:0006351
C.cajan_20269	23.4578	20.689	22.2319	25.4642	22.0076	21.1005	26.4828	16.2477	20.109	18.0324	12.6426	18.6815	14.1782	16.8898	21.7461	18.9836	20.5875	22.5564	19.1307	18.8762	17.7214	16.9229	14.399	15.5282	19.5666	16.571	20.5917	16.0564	23.5338	18.3317	19.1676	3.32082	0.173252	Protein transport protein SEC23	SEC23 MGG_06910	Magnaporthe oryzae (strain 70-15 / ATCC MYA-4617 / FGSC 8958) (Rice blast fungus) (Pyricularia oryzae)	GO:0030127; GO:0006888; GO:0005794; GO:0005783; GO:0006886; GO:0043581; GO:0008270
C.cajan_18985	27.57	30.0665	27.0331	31.111	26.0582	39.6471	31.9326	31.9406	30.6678	33.771	23.9727	21.8319	27.1478	32.7068	36.4564	24.1868	31.4836	23.1796	27.2083	19.4935	22.6279	27.0511	20.9906	34.6626	36.0773	22.5858	27.6379	32.4882	27.7489	28.9172	28.6442	5.0013	0.174601	Endophilin-A1 (EEN-B1) (Endophilin-1) (SH3 domain protein 2A) (SH3 domain-containing GRB2-like protein 2)	SH3GL2 CNSA2 SH3D2A	Homo sapiens (Human)	GO:0000139; GO:0019886; GO:0007411; GO:0007417; GO:0030669; GO:0005829; GO:0007173; GO:0070062; GO:0042802; GO:0008289; GO:0061024; GO:0042059; GO:0048011; GO:0005886; GO:0006892; GO:0002090; GO:0007165; GO:0048488
C.cajan_11132	12.0611	9.94438	10.976	12.3282	12.8238	13.7856	9.34971	13.6049	9.57315	12.5586	11.2318	13.7405	8.87048	10.4414	7.00168	9.64509	10.1364	14.6268	9.2016	10.9415	12.2994	10.5285	14.563	13.7979	12.1529	9.09401	12.8723	9.5732	14.2585	13.102	11.4836	2.00709	0.17478	Pentatricopeptide repeat-containing protein At1g76280	At1g76280 F15M4.22 T23E18.21	Arabidopsis thaliana (Mouse-ear cress)
C.cajan_12761	81.3666	73.5768	59.6799	80.2826	63.2186	50.8519	77.8204	60.6168	58.5496	62.5232	72.2979	61.4491	86.9396	80.3763	92.0589	60.9232	80.4425	64.0906	60.5381	57.0562	55.5003	67.3727	75.0788	85.0422	93.45	66.7085	50.2216	69.2408	61.6903	87.2301	69.4768	12.2239	0.175942	Heterogeneous nuclear ribonucleoprotein 1 (hnRNP1)	RNP1 At4g14300 dl3190w FCAALL.156	Arabidopsis thaliana (Mouse-ear cress)	GO:0003723; GO:0008380; GO:0005737; GO:0006397; GO:0051028; GO:0000166; GO:0005681
C.cajan_30529	8.60054	8.78829	6.50259	7.09148	8.69172	7.31904	6.19637	8.3745	5.63391	5.50381	6.73502	7.83177	5.89114	7.5236	9.49106	5.44073	8.60602	8.54887	6.61872	6.3212	8.7508	8.55033	8.04668	6.47891	9.13723	5.56213	6.40199	6.34328	9.08237	9.1709	7.40119	1.30749	0.176659	Probable lipid-A-disaccharide synthase, mitochondrial (EC 2.4.1.182) (Protein LIPID X B) (AtLpxB)	LPXB At2g04560 T1O3.3	Arabidopsis thaliana (Mouse-ear cress)	GO:0009245; GO:2001289; GO:0008915; GO:0005739
C.cajan_30577	17.2796	14.2598	11.9139	7.95048	14.2507	13.7769	8.77042	12.9507	13.5071	14.6542	12.4314	13.803	15.1478	12.5207	15.1328	10.2538	10.4472	15.6202	16.1716	17.0713	14.2099	12.978	14.92	11.2662	17.5138	13.6018	11.4008	10.4408	13.7561	13.782	13.2587	2.36429	0.178319	Cytosolic endo-beta-N-acetylglucosaminidase (ENGase) (EC 3.2.1.96)	ENGASE	Homo sapiens (Human)	GO:0005737; GO:0033925
C.cajan_07211	41.0145	36.5698	35.7448	35.8018	34.58	46.9972	25.5788	31.8738	32.5364	31.1535	26.2762	37.3855	28.8398	40.4311	34.7199	27.6023	29.768	44.6338	22.8009	37.9288	36.0851	34.322	39.9848	33.7615	43.772	31.2443	24.7635	31.1834	29.149	29.7283	33.6281	6.00978	0.178713	Exocyst complex component SEC5A (AtSec5a) (Exocyst complex component 2)	SEC5A At1g76850 F7O12.2	Arabidopsis thaliana (Mouse-ear cress)	GO:0006893; GO:0005829; GO:0000145; GO:0006887; GO:0005886; GO:0009506; GO:0009846; GO:0009860
C.cajan_24022	41.9262	44.2825	44.7821	47.537	32.891	53.1488	38.9379	38.96	46.5545	32.9567	28.6729	36.7357	37.5652	44.2721	52.2379	46.9407	50.1611	47.4187	39.4435	45.2863	34.2415	32.3634	29.1729	49.5554	41.0235	34.9245	25.82	43.4864	33.3901	41.4384	40.4897	7.29829	0.180251	Beta-adaptin-like protein C (At-bC-Ad) (At-betaC-Ad) (AP complex subunit beta-C) (Adaptor protein complex AP subunit beta-C) (Beta-adaptin C) (Clathrin assembly protein complex beta large chain C)	BETAC-AD At4g23460 F16G20.160	Arabidopsis thaliana (Mouse-ear cress)	GO:0005794; GO:0030131; GO:0031410; GO:0006886; GO:0005886; GO:0009506; GO:0008565; GO:0016192
C.cajan_02969	34.1423	25.0509	22.73	37.9995	30.6431	25.7975	30.6226	26.0086	25.0478	36.4353	31.4027	26.9025	33.8697	30.6757	43.1013	23.6307	34.5424	36.4609	24.5065	29.3881	25.6249	30.7664	37.0545	31.5311	34.2692	25.0486	19.0142	30.3544	29.6218	36.3344	30.1529	5.45885	0.181039	Signal recognition particle 54 kDa protein 2 (SRP54)		Solanum lycopersicum (Tomato) (Lycopersicon esculentum)	GO:0008312; GO:0005525; GO:0003924; GO:0006614; GO:0005786
C.cajan_33915	67.7657	69.4602	73.5754	76.2388	60.9409	58.6036	87.7036	50.7167	53.4641	80.7627	74.4208	63.9066	73.3449	75.3496	71.8453	59.7776	67.5082	56.2101	42.4284	42.8529	61.1391	77.3834	80.7053	69.6428	93.0717	84.4212	54.0632	63.6568	73.8612	68.6565	67.7832	12.3076	0.181573	Histone deacetylase 19 (AtHD1) (HD) (EC 3.5.1.98)	HDA19 HD1 HDA1 RPD3A At4g38130 F20D10.250	Arabidopsis thaliana (Mouse-ear cress)	GO:0009294; GO:0032041; GO:0097372; GO:0046969; GO:0046970; GO:0016573; GO:0004407; GO:0009861; GO:0045892; GO:0005634; GO:0009405; GO:2000026; GO:0006351
C.cajan_21133	12.6218	13.2575	12.5582	17.763	10.387	12.5612	13.4155	17.0558	11.7998	12.911	21.7237	15.9205	14.3336	14.8775	16.47	17.2753	21.1377	13.8817	13.7665	13.1527	16.8618	16.1026	15.6004	17.0436	14.9651	12.9325	11.8349	15.7455	19.2705	12.4727	15.0716	2.73708	0.181604	Zinc finger CCCH domain-containing protein 46 (OsC3H46)	Os06g0704300 LOC_Os06g49080 OJ1215_E11.23	Oryza sativa subsp. japonica (Rice)	GO:0003677; GO:0046872; GO:0005635; GO:0006355
C.cajan_11797	29.6645	24.7659	29.3639	19.8783	19.0205	23.3289	25.4054	27.2802	20.4424	24.5343	35.5254	29.8953	29.2806	34.2847	29.1453	27.9303	33.2329	24.4804	26.8809	26.8489	24.678	24.7	18.8916	34.4319	28.6709	23.202	23.1547	16.1495	26.0901	25.2695	26.0953	4.7488	0.181979	Haloacid dehalogenase-like hydrolase domain-containing protein 3	Hdhd3	Mus musculus (Mouse)	GO:0016787; GO:0005739
C.cajan_35722	16.7841	18.9424	17.3771	16.5584	13.7146	14.0578	19.893	23.9949	11.6544	11.1804	16.709	14.4513	13.1854	15.49	17.0117	17.2503	17.0025	14.0434	13.3191	15.2594	13.8356	14.1572	19.5025	15.2738	14.6669	19.1081	15.7668	14.6874	18.2853	10.1792	15.7434	2.87449	0.182584	Transcription initiation factor TFIID subunit 12 (TBP-associated factor 12) (AtTAF12)	TAF12 TAFII58 At3g10070 T22K18.10	Arabidopsis thaliana (Mouse-ear cress)	GO:0006352; GO:0006355; GO:0005669
C.cajan_07843	82.1812	69.1795	52.2982	54.1305	56.4469	58.5734	37.4994	56.8705	58.9797	44.865	59.3884	52.4172	64.7916	61.413	70.9011	60.6074	56.1397	60.4672	69.2135	60.1665	60.4324	65.8858	75.3232	73.5778	70.7148	58.0874	33.1847	62.1765	54.4688	81.629	59.9941	11.0038	0.183415	Phosphatidylinositol 3,4,5-trisphosphate 3-phosphatase and dual-specificity protein phosphatase PTEN (EC 3.1.3.16) (EC 3.1.3.48) (EC 3.1.3.67) (Pten 3-phosphoinositide phosphatase alpha)	pteN ptenA DDB_G0286557	Dictyostelium discoideum (Slime mold)	GO:0007015; GO:0007188; GO:0031152; GO:0051285; GO:0031254; GO:0006928; GO:0006935; GO:0043327; GO:0005829; GO:0030010; GO:0008289; GO:0000281; GO:0050919; GO:0071901; GO:0046856; GO:0016314; GO:0048015; GO:0005886; GO:0051272; GO:0036051; GO:0004725; GO:0045761; GO:0022604; GO:0031272
C.cajan_43307	59.8799	78.3373	67.4723	93.1049	80.8485	57.4641	70.6441	50.2515	58.7075	87.7083	60.403	73.9159	60.0155	68.2951	73.2115	54.1087	65.4913	72.1017	77.7595	62.5488	100.034	86.2009	79.3508	89.4855	84.2624	73.2844	58.352	74.2171	69.0611	103.457	73.4515	13.4953	0.183731	Uncharacterized protein		Lotus japonicus (Lotus corniculatus var. japonicus)
C.cajan_09152	111.378	120.316	131.125	159.488	99.8125	114.23	151.624	96.4075	118.076	124.771	104.343	124.454	116.045	117.446	151.794	104.143	114.485	114.515	99.24	91.3571	103.643	104.472	80.7402	137.303	103.732	104.992	147.726	132.285	134.364	179.615	120.088	22.0976	0.184012	ER membrane protein complex subunit 7 homolog	At4g32130 F10N7.60	Arabidopsis thaliana (Mouse-ear cress)	GO:0030246; GO:0005783; GO:0016021
C.cajan_20897	42.6727	56.2874	37.8842	60.7281	35.9187	48.4249	46.4597	42.6748	44.9032	55.1758	38.0751	38.3044	39.0185	37.1361	47.8983	38.34	46.4131	37.4118	33.2062	29.9949	30.2706	35.6247	42.5788	50.4625	46.9758	34.9765	33.5172	41.2364	51.3	51.8193	42.5178	7.87002	0.185099	COP9 signalosome complex subunit 4 (AtS4) (Signalosome subunit 4) (Constitutive photomorphogenesis protein 8) (Protein FUSCA 4)	CSN4 COP8 FUS4 At5g42970 MBD2.17	Arabidopsis thaliana (Mouse-ear cress)	GO:0008180; GO:0010388; GO:0005829; GO:0007275; GO:0010971; GO:0043234; GO:0009585
C.cajan_43224	53.4671	63.3236	52.1704	69.0412	45.5368	57.5136	50.3265	43.0448	49.1231	43.6646	44.5382	44.4371	65.888	47.2976	56.3924	45.6266	51.7632	49.6786	42.6844	48.5971	53.6422	56.5589	46.1108	70.8542	83.1198	53.9308	42.7644	54.2733	47.8536	67.9129	53.3679	9.88835	0.185286	DEAD-box ATP-dependent RNA helicase 10 (EC 3.6.4.13)	RH10 At5g60990 MSL3.13 MSL3_110	Arabidopsis thaliana (Mouse-ear cress)	GO:0005524; GO:0008026; GO:0003723
C.cajan_10290	10.264	12.1818	11.8324	13.1084	7.72889	14.0785	13.3908	10.3337	9.45494	12.8219	8.35843	10.5994	8.18423	13.4643	9.15212	10.5334	10.339	13.9283	8.43636	11.7905	8.77187	9.28185	9.4976	10.7746	11.3742	10.8243	9.94098	7.72159	12.651	7.53506	10.6238	1.97027	0.185458	Homeobox protein LUMINIDEPENDENS	LD At4g02560 T10P11.15	Arabidopsis thaliana (Mouse-ear cress)	GO:0003677; GO:0030154; GO:0009908; GO:0005634; GO:0006355; GO:0003700; GO:0006351; GO:0010228
C.cajan_44294	15.1844	13.9507	12.5978	10.6981	11.9675	14.9314	11.6488	16.5274	15.4026	10.3723	13.8555	14.6068	15.6819	18.3016	14.9272	13.8459	13.3619	17.2505	13.9801	16.7366	18.4633	17.9327	21.4005	18.2457	21.876	16.8625	11.9646	13.3249	15.006	14.376	15.1758	2.81651	0.185593	Vacuolar protein sorting-associated protein 35B (Vesicle protein sorting 35B)	VPS35B At1g75850 T4O12.9	Arabidopsis thaliana (Mouse-ear cress)	GO:0005794; GO:0005768; GO:0015031; GO:0042147; GO:0030904
C.cajan_13526	26.3481	36.8133	28.7829	44.1244	45.9248	35.8075	46.1078	32.5131	37.9295	31.3776	23.3974	38.1207	31.0358	51.3878	55.5073	35.0512	34.1342	40.4976	39.302	29.7426	32.106	35.5766	37.0058	34.9557	40.1398	37.2978	31.4783	36.9788	40.6775	40.085	37.3744	6.93726	0.185615	Oxysterol-binding protein-related protein 3C (OSBP-related protein 3C)	ORP3C At5g59420 F2O15.10	Arabidopsis thaliana (Mouse-ear cress)	GO:0005829; GO:0008289; GO:0006869
C.cajan_32774	29.2852	34.4319	31.6753	30.4413	24.7563	34.4908	33.4059	30.4643	37.0034	29.8359	23.5434	31.2042	34.7304	42.6937	33.0089	33.4661	28.5989	41.3596	19.2633	28.8333	25.6261	27.5641	31.0381	45.5835	39.8588	25.9371	24.2369	34.3289	31.1641	37.9903	31.9495	5.93947	0.185902	Exocyst complex component SEC10 (AtSec10) (Exocyst complex component 5)	SEC10 At5g12370 T2L20.2	Arabidopsis thaliana (Mouse-ear cress)	GO:0000145; GO:0006887; GO:0016020; GO:0005886; GO:0009506; GO:0048278
C.cajan_28130	62.9759	48.1411	42.7277	48.1188	33.9465	61.9062	34.0019	36.5453	38.9908	37.8096	54.7751	41.7929	50.5292	55.0072	53.263	49.3973	42.75	46.1473	48.0337	43.627	58.333	47.5701	45.8708	59.6429	58.713	50.7209	29.5569	44.8321	37.2847	49.6126	46.5396	8.68351	0.186583	Serine/threonine-protein kinase fray2 (EC 2.7.11.1) (STE20-like kinase fray2)	fray2 DDB_G0229911	Dictyostelium discoideum (Slime mold)	GO:0005524; GO:0046872; GO:0004674
C.cajan_01545	21.7133	14.4739	21.5764	14.3076	17.9319	13.7981	24.938	15.701	13.3658	18.5793	19.5751	19.7261	16.5146	13.9771	18.7895	17.9356	20.3215	25.5952	21.1379	19.0532	22.8551	16.0033	19.3186	16.4692	21.9237	16.9823	19.6101	24.4294	23.1807	24.6749	19.0602	3.5616	0.186861	Uncharacterized protein At1g04910	At1g04910 F13M7.10	Arabidopsis thaliana (Mouse-ear cress)	GO:0005794; GO:0005768; GO:0016021; GO:0005802
C.cajan_39931	16.3791	12.6429	14.6718	17.6567	15.0899	18.5039	16.5556	18.1168	12.4581	25.4629	20.1926	13.409	14.2404	20.0218	16.2784	13.9076	12.4144	17.0552	18.8852	20.9818	19.4383	19.698	20.5809	19.1594	19.9276	14.6304	17.2401	17.3336	19.8806	24.5376	17.6197	3.29748	0.187147	TSL-kinase interacting protein 1 (Myb-related protein TKI1)	TKI1 At2g36960 T1J8.14	Arabidopsis thaliana (Mouse-ear cress)	GO:0003677; GO:0003682; GO:0005634; GO:0006355; GO:0006351
C.cajan_18681	20.0472	21.8988	16.9083	28.3878	20.9369	16.7081	17.6898	17.1014	19.7946	18.7706	17.9507	19.8395	21.3797	22.1743	26.9689	15.9148	21.6556	19.1199	16.5767	16.7045	14.3281	14.6631	12.2825	16.1576	18.8046	16.6903	14.3018	20.8741	17.3714	21.8899	18.7533	3.52502	0.187969	Lipopolysaccharide core biosynthesis mannosyltransferase LpsB (EC 2.4.-.-)	lpsB R01572 SMc01219	Rhizobium meliloti (strain 1021) (Ensifer meliloti) (Sinorhizobium meliloti)	GO:0009244; GO:0016757
C.cajan_23162	48.293	70.6488	54.8847	68.4212	67.4478	57.4792	62.6646	40.8218	64.8856	63.7905	38.6283	53.4049	62.892	72.4997	63.7211	44.4788	52.5243	62.0407	55.4775	42.3796	43.9711	45.1764	39.1818	64.7944	71.2936	54.5724	51.1547	46.0052	65.9928	71.2393	56.9818	10.7177	0.18809	Mitochondrial-processing peptidase subunit alpha (EC 3.4.24.64) (Alpha-MPP) (Ubiquinol-cytochrome-c reductase subunit II) (EC 1.10.2.2)	MPP	Solanum tuberosum (Potato)	GO:0046872; GO:0004222; GO:0005743; GO:0070469; GO:0008121
C.cajan_33912	78.7651	86.1246	76.4214	107.075	70.9061	77.6157	91.0602	66.7556	67.6956	70.4874	70.3303	61.3979	70.0101	72.3767	96.9244	79.7306	68.8371	83.2374	81.8587	54.0737	77.7011	75.6043	68.5925	97.6491	91.3232	80.8528	88.9013	96.5792	90.1651	131.6	81.0996	15.3032	0.188696	Methionine aminopeptidase 2B (MAP 2B) (MetAP 2B) (EC 3.4.11.18) (Peptidase M)	MAP2B At3g59990 F24G16.26	Arabidopsis thaliana (Mouse-ear cress)	GO:0005737; GO:0046872; GO:0070006; GO:0070084; GO:0016485
C.cajan_45563	33.3711	41.3924	38.7965	39.6195	44.4966	42.0331	68.6279	51.8371	37.1202	52.6238	46.2555	38.3418	33.8518	37.9661	33.2101	36.9448	32.2029	53.8353	38.4629	48.2512	45.2423	46.1282	55.9792	52.0226	44.783	36.1862	50.0814	40.2467	53.6791	40.5658	44.165	8.34215	0.188886	Serine/threonine-protein phosphatase 2A 65 kDa regulatory subunit A beta isoform (AtA beta) (PP2A, subunit A, beta isoform)	PP2AA2 DF1 At3g25800 K13N2.14	Arabidopsis thaliana (Mouse-ear cress)	GO:0005829; GO:0005886; GO:0008601; GO:0050790; GO:0042325; GO:0046686
C.cajan_05245	23.2453	26.2822	19.5232	20.8106	24.535	20.2211	17.987	17.58	18.3674	18.7983	22.2865	16.4997	20.6055	18.9994	26.6559	24.0856	21.7744	24.8254	27.6553	19.394	23.3868	23.9215	27.5932	14.0602	32.703	21.1355	17.596	18.4662	18.0152	26.2772	21.7256	4.11066	0.189208	Squamosa promoter-binding-like protein 7	SPL7 At5g18830 F17K4.80	Arabidopsis thaliana (Mouse-ear cress)	GO:0003677; GO:0046872; GO:0005634; GO:0006355; GO:0006351
C.cajan_13798	144.678	180.64	133.983	169.438	103.914	126.862	135.643	99.6467	116.12	116.382	110.601	116.435	113.794	120.746	144.084	118.2	123.117	149.271	76.5136	108.818	112.563	122.818	134.789	105.843	157.292	150.97	85.7218	149.549	139.8	162.487	127.105	24.0889	0.18952	26S proteasome non-ATPase regulatory subunit 2 homolog A (26S proteasome regulatory subunit RPN1a) (AtRPN1a) (26S proteasome regulatory subunit S2 homolog A)	RPN1A At2g20580 F23N11.10	Arabidopsis thaliana (Mouse-ear cress)	GO:0005737; GO:0005829; GO:0030234; GO:0045087; GO:0005634; GO:0005886; GO:0009506; GO:0000502; GO:0030163; GO:0051726; GO:0042176; GO:0009751; GO:0043130
C.cajan_16931	12.8833	14.8983	14.8203	16.9207	7.71903	16.9677	14.1898	11.6695	13.3853	14.083	12.159	9.01921	10.4752	13.0779	8.01796	10.501	12.3906	13.4874	8.11671	11.9185	13.3813	10.7705	13.0307	13.5122	14.0219	10.7793	12.4983	10.8558	14.4714	10.8653	12.345	2.35486	0.190755	Anaphase-promoting complex subunit 7 (Cyclosome subunit 7)	APC7 At2g39090 T7F6.26	Arabidopsis thaliana (Mouse-ear cress)	GO:0007067; GO:0005634; GO:0016567
C.cajan_03132	29.5389	22.8177	21.2842	23.3651	27.1742	34.0324	18.1328	29.8355	25.352	24.7508	17.8073	22.3208	18.6329	24.6609	20.3388	20.9639	20.0136	31.8866	25.6458	32.2317	27.536	20.1488	23.4041	22.1446	30.2554	19.897	21.4702	18.4954	26.9747	21.1496	23.887	4.56238	0.190998	Uncharacterized protein		Glycine max (Soybean) (Glycine hispida)
C.cajan_31922	23.0648	21.2083	21.0366	16.6867	18.6624	22.3976	15.2543	19.0352	15.8685	15.8097	19.6395	23.3018	18.7323	19.7435	30.9043	22.6919	25.5808	26.5383	23.5891	19.4454	24.5338	22.0896	15.839	27.3609	13.6195	21.5485	17.1836	24.3622	19.5487	19.2978	20.7417	3.98928	0.192331	Actin-related protein 2/3 complex subunit 1B (Actin-related protein C1) (Actin-related protein C1B) (Arp2/3 complex 41 kDa subunit) (p41-ARC)	ARPC1B At2g31300 F16D14.14	Arabidopsis thaliana (Mouse-ear cress)	GO:0005885; GO:0007015; GO:0005737; GO:0005634; GO:0030833
C.cajan_16623	13.9896	10.8649	11.9205	19.4455	12.6928	13.4735	16.369	14.579	9.05509	12.0716	14.2541	8.88744	11.3014	15.1753	14.0505	11.3353	12.5374	13.5561	11.6934	11.5889	12.0689	14.153	11.7817	9.20408	18.2199	9.68092	12.44	14.9845	12.6953	15.9182	12.9655	2.50687	0.19335	Uncharacterized protein		Glycine max (Soybean) (Glycine hispida)
C.cajan_02222	108.045	192.169	190.366	143.358	185.8	159.564	178.697	140.225	154.66	163.076	97.5921	175.348	157.736	165.974	179.265	138.772	171.575	146.44	145.284	102.356	113.117	114.568	100.598	130.284	132.404	120.015	137.969	159.047	183.025	189.471	150.647	29.1636	0.193589	NADH dehydrogenase [ubiquinone] 1 alpha subcomplex subunit 9, mitochondrial	At2g20360 F11A3.9	Arabidopsis thaliana (Mouse-ear cress)	GO:0016020; GO:0005747; GO:0005739; GO:0055114; GO:0009651
C.cajan_14687	70.3382	50.8303	36.7439	48.093	45.4789	46.2147	54.9813	52.1436	38.41	51.3267	42.1083	43.6602	41.4909	74.9313	57.2914	49.2228	43.7584	44.2243	34.4135	55.5994	44.3772	52.9193	62.2738	56.2618	54.7292	48.5643	37.5985	46.8643	37.9213	45.7238	48.2123	9.35862	0.194113	Serrate RNA effector molecule	SE At2g27100 T20P8.15	Arabidopsis thaliana (Mouse-ear cress)	GO:0003677; GO:0008380; GO:0009507; GO:0016568; GO:0005829; GO:0006397; GO:0046872; GO:0010445; GO:0016607; GO:0005730; GO:0005634; GO:0031053; GO:0010267; GO:2000011; GO:0048509; GO:0006355; GO:0003700; GO:0048367
C.cajan_10165	15.0705	14.2008	12.8125	10.6277	15.2945	23.8702	17.2016	18.0105	15.0745	10.7244	14.8378	15.8862	15.5617	21.7028	18.8894	13.9442	13.7467	21.5698	13.2586	13.8679	19.1917	13.6669	18.7042	18.6639	18.0983	13.7148	18.7959	15.0632	17.4047	18.9305	16.3212	3.1684	0.194128	Cell cycle checkpoint control protein RAD9A (mRAD9) (EC 3.1.11.2) (DNA repair exonuclease rad9 homolog A) (Rad9-like protein)	Rad9a Rad9	Mus musculus (Mouse)	GO:0008408; GO:0006281; GO:0071479; GO:0030896; GO:0005737; GO:0008853; GO:0031573; GO:0005634; GO:1902231
C.cajan_06030	28.5592	30.6073	33.9868	53.3943	31.0554	26.2741	41.4044	30.7394	24.6467	31.4125	26.9175	33.3532	35.0661	28.7005	38.8123	29.5572	38.9197	34.3722	27.3116	32.0842	33.0153	33.3621	32.6701	41.2111	43.1592	29.7388	27.6825	39.3156	39.0991	48.1248	34.3446	6.6718	0.19426	CCR4-NOT transcription complex subunit 11	CNOT11 C2orf29 C40	Homo sapiens (Human)	GO:0030014; GO:0016070; GO:0008283; GO:0005829; GO:0010467; GO:0031047; GO:0016071; GO:0000288; GO:0000289; GO:0005634; GO:0006355; GO:0006417; GO:0006351
C.cajan_16707	9.43273	10.0077	12.4993	19.8699	8.85075	9.14579	12.7251	11.2771	8.17573	11.7022	10.5538	11.0824	11.5757	11.9073	10.985	11.9833	11.4079	11.8291	11.3885	12.1363	11.1499	9.31291	13.2256	11.9295	14.6105	9.73407	9.71986	9.61407	11.1609	8.40334	11.3091	2.20028	0.194559	Transcriptional adapter ADA2	ADA2 Os03g0750800 LOC_Os03g53960 OSJNBa0047E24.21	Oryza sativa subsp. japonica (Rice)	GO:0003677; GO:0003682; GO:0005634; GO:0006355; GO:0006351; GO:0008270
C.cajan_24588	116.289	97.5619	106.631	145.74	133.456	86.4593	135.73	85.6086	83.6896	109.442	93.4766	81.2807	103.81	112.535	130.013	91.7462	97.0257	87.3482	126.191	90.8875	76.3379	87.822	96.2291	77.2639	99.1838	90.0105	74.5381	95.2457	100.361	137.218	101.132	19.7711	0.195497	PHD finger protein Alfin1	ALFIN-1	Medicago sativa (Alfalfa)	GO:0003677; GO:0071472; GO:0016568; GO:0005634; GO:0045727; GO:0006355; GO:0009651; GO:0006351; GO:0008270
C.cajan_19893	26.2839	32.9152	23.6465	33.3076	19.3138	29.3452	22.7236	25.0627	19.7159	21.236	18.7168	19.7968	16.1474	25.3265	21.6048	21.6167	23.4782	25.702	15.0591	22.9941	18.4548	22.7309	30.1373	22.7701	22.4097	20.5637	15.882	23.0867	25.24	22.1614	22.7981	4.46228	0.19573	Enhancer of mRNA-decapping protein 4 (Protein VARICOSE)	VCS EDC4 At3g13300 MDC11.13	Arabidopsis thaliana (Mouse-ear cress)	GO:0071365; GO:0000932; GO:0005829; GO:0031087; GO:0009965; GO:0006402; GO:0006397; GO:0005634; GO:0009791; GO:0010072; GO:0042803; GO:0010071
C.cajan_12529	36.7322	38.2634	34.6951	36.1861	28.707	38.4904	28.9218	40.8166	41.1184	39.4631	33.1878	44.2725	37.0005	47.5038	31.5524	34.4779	35.0554	59.3317	30.8912	37.2664	36.804	38.0875	46.0641	51.2137	49.8253	34.3511	22.423	46.0966	39.3963	48.4504	38.9625	7.69505	0.197499	Vacuolar protein sorting-associated protein 35A (Protein ZIG SUPPRESSOR 3) (Vesicle protein sorting 35A)	VPS35A ZIP3 At2g17790 T17A5.7	Arabidopsis thaliana (Mouse-ear cress)	GO:0005794; GO:0005768; GO:0006886; GO:0042147; GO:0030904
C.cajan_34031	41.0596	33.9874	34.9347	33.7975	24.7415	28.125	31.7939	28.4054	24.7776	35.6478	37.0016	32.6304	30.5804	31.8335	20.1302	41.1396	29.2257	35.4192	29.0436	38.9404	44.4053	41.8522	42.5527	25.6041	48.0019	34.6388	26.7996	33.0758	27.3955	37.8139	33.2516	6.57337	0.197686	Serine/threonine-protein phosphatase 6 regulatory subunit 3 (SAPS domain family member 3)	Ppp6r3 D19Ertd703e Kiaa1558 Pp6r3 Saps3	Mus musculus (Mouse)	GO:0005737; GO:0005634; GO:0019903; GO:0043666
C.cajan_40053	28.1469	16.9022	18.2406	26.3414	19.2394	23.0578	25.258	22.0746	17.6749	22.3938	20.7078	21.4223	27.0649	26.2505	29.47	29.7751	27.2146	16.5217	23.5471	20.9604	16.2479	18.6477	17.2887	30.1268	26.8008	21.6875	18.7393	25.4209	18.3294	29.3696	22.6474	4.48274	0.197936	Protein S-acyltransferase 8 (EC 2.3.1.225) (Probable palmitoyltransferase At4g24630) (Zinc finger DHHC domain-containing protein At4g24630)	PAT08 At4g24630 F22K18.170	Arabidopsis thaliana (Mouse-ear cress)	GO:0016021; GO:0005886; GO:0019706; GO:0008270
C.cajan_20925	11.3369	11.2198	12.4259	15.1955	11.4867	10.4219	14.2801	11.8319	8.40009	15.4645	14.0591	13.6094	12.2286	9.57475	10.1481	9.75073	10.9972	13.2774	9.20715	12.8866	11.4907	12.7151	19.6516	9.32785	12.9714	9.3085	10.5222	11.8023	14.6571	15.1606	12.2094	2.41977	0.198189	Histone-lysine N-methyltransferase 2B (Lysine N-methyltransferase 2B) (EC 2.1.1.43) (Myeloid/lymphoid or mixed-lineage leukemia protein 4) (Trithorax homolog 2) (WW domain-binding protein 7) (WBP-7)	KMT2B HRX2 KIAA0304 MLL2 MLL4 TRX2 WBP7	Homo sapiens (Human)	GO:0003677; GO:0048096; GO:0016458; GO:0051568; GO:0080182; GO:0042800; GO:0035097; GO:0005634; GO:0009994; GO:0001541; GO:0030728; GO:0051569; GO:0003700; GO:0006351; GO:0008270
C.cajan_25147	51.4013	49.8619	36.3501	60.3695	36.7332	33.2882	63.5898	53.7146	32.1978	41.8679	34.0893	31.4073	26.4803	37.6312	52.4569	45.6211	44.63	44.0672	42.3996	41.395	39.9016	46.4621	53.6548	53.7847	49.2425	40.6133	41.4441	40.8988	42.321	42.5772	43.4156	8.63446	0.198879	Flowering time control protein FCA	FCA At4g16280 At4g16290 At4g16300 dl4180c dl4181c dl4182c FCAALL.331	Arabidopsis thaliana (Mouse-ear cress)	GO:0003723; GO:0030154; GO:0009908; GO:0000166; GO:0005634
C.cajan_43658	8.86544	8.19559	9.4173	9.14954	8.98538	9.48336	10.0874	11.2174	7.43723	6.33218	5.98488	9.13124	8.5123	8.14247	9.89356	8.23591	7.15705	12.8878	10.9167	7.2632	8.62654	7.28194	8.49966	8.59479	7.11535	6.06179	12.4404	9.87109	12.0323	9.7975	8.92248	1.7748	0.198913	Putative Dol-P-Glc:Glc(2)Man(9)GlcNAc(2)-PP-Dol alpha-1,2-glucosyltransferase (EC 2.4.1.256) (Alpha-1,2-glucosyltransferase ALG10-A) (Alpha-2-glucosyltransferase ALG10-B) (Asparagine-linked glycosylation protein 10 homolog B) (Potassium channel regulator 1)	ALG10B KCR1	Homo sapiens (Human)	GO:0044267; GO:0006488; GO:0016021; GO:0005886; GO:0043687; GO:0018279; GO:0016758
C.cajan_32116	36.2883	52.9567	36.9815	45.4446	32.8573	42.5611	41.0172	31.5726	41.2417	41.6797	35.3921	45.5768	32.3135	33.9696	34.1227	37.6243	36.3106	44.8388	36.2252	44.261	32.1578	34.3634	30.9445	54.4257	35.2023	33.5605	32.6703	26.02	35.7499	17.637	37.2303	7.40831	0.198986	Mannosyl-oligosaccharide 1,2-alpha-mannosidase MNS1 (AtMANIb) (EC 3.2.1.113) (Alpha-mannosidase IB)	MNS1 MANIB At1g51590 F19C24.18 F5D21.1	Arabidopsis thaliana (Mouse-ear cress)	GO:0005794; GO:0006491; GO:0004559; GO:0005509; GO:0005768; GO:0016021; GO:0004571; GO:0048364; GO:0005802
C.cajan_26632	25.5974	24.1329	17.0253	18.1354	17.5575	22.9476	21.0476	18.7879	21.3253	16.7037	14.9886	17.4474	17.2442	26.4898	19.8679	15.3331	14.6882	21.1705	13.8019	15.7817	14.2323	13.6037	16.5593	17.2936	22.6672	13.9208	15.4371	21.7682	16.51	21.0378	18.1899	3.62379	0.19922	Vacuolar protein sorting-associated protein 16 homolog	vps16 DDB_G0270754	Dictyostelium discoideum (Slime mold)	GO:0030897; GO:0003779; GO:0015629; GO:0005768; GO:0006886; GO:0042144; GO:0016192
C.cajan_16359	41.422	42.114	31.7294	34.0258	28.6131	48.4602	34.8857	38.5041	45.3382	44.8344	45.5142	35.7336	47.1606	50.9991	49.6196	32.7635	45.799	36.9803	35.4035	37.69	37.4575	45.1205	37.0734	45.6896	60.6824	48.7562	22.2986	37.5797	28.284	37.1907	40.2173	8.0247	0.199534	Uncharacterized protein		Glycine max (Soybean) (Glycine hispida)	GO:0016021; GO:0006810
C.cajan_23310	76.3907	102.139	123.416	177.507	114.995	103.91	131.716	77.4972	99.4974	96.6001	80.4823	95.3305	92.7415	115.674	95.2909	95.0376	114.892	106.72	99.7935	88.0217	88.0213	98.7851	76.2907	113.103	97.8943	85.919	89.8697	96.8442	91.8714	132.031	102.824	20.5217	0.199582	Serine/threonine-protein phosphatase PP2A catalytic subunit (EC 3.1.3.16)		Nicotiana tabacum (Common tobacco)	GO:0005737; GO:0046872; GO:0004721
C.cajan_07925	48.7066	74.677	59.7893	60.0406	50.8749	63.6763	79.0993	62.433	52.8922	74.0581	57.6811	39.2919	66.5136	47.385	89.555	71.0502	54.6261	63.3592	54.444	47.545	64.5757	82.1675	78.9991	67.2083	67.7704	67.3717	65.1397	86.2579	91.6447	78.4977	66.1595	13.2382	0.200096	Uncharacterized protein		Glycine max (Soybean) (Glycine hispida)
C.cajan_15402	28.3444	21.8915	22.7998	27.1506	16.1087	26.6594	21.7292	20.4513	19.0012	16.1268	25.254	28.7169	32.414	34.3675	29.4456	21.8377	27.0396	30.834	24.4153	21.5591	27.7847	27.2528	22.4206	36.3545	33.1561	30.3037	22.26	32.0226	27.0299	31.3418	26.1286	5.2385	0.200489	Uncharacterized protein		Glycine max (Soybean) (Glycine hispida)
C.cajan_13157	31.058	29.4856	24.3913	22.8867	20.6352	23.1943	25.2273	25.3365	19.6985	33.2388	46.6998	29.3019	26.4363	32.6976	28.5608	34.7198	32.0419	32.9815	26.1856	26.7328	28.8893	32.1929	31.8658	16.8378	25.7081	25.9577	23.5466	28.6491	32.5818	32.2868	28.2403	5.66362	0.200551	Protein FAM63A (NF-E2 inducible protein)	Fam63a Ni	Mus musculus (Mouse)	GO:0070062
C.cajan_04367	33.7249	41.3142	32.9613	49.8751	34.448	40.088	31.7281	30.5147	38.2181	36.3129	35.9329	26.6484	33.3582	32.4222	37.3784	32.7981	34.72	34.3526	34.729	40.8571	42.6163	47.8203	56.7537	49.0403	34.3297	49.3045	29.415	32.1977	32.3097	23.7718	37.1109	7.45501	0.200885	DUF21 domain-containing protein At4g14240 (CBS domain-containing protein CBSDUF1)	CBSDUF1 At4g14240 dl3160c FCAALL.149	Arabidopsis thaliana (Mouse-ear cress)	GO:0030554; GO:0016021
C.cajan_00388	85.6345	87.2665	88.3055	92.1991	47.7305	93.1342	72.2591	63.5325	87.4016	66.9296	52.9223	80.0327	58.026	78.1105	59.9229	83.9602	74.9201	106.351	53.9663	81.3546	79.9973	72.0908	43.9812	88.4482	75.8674	78.6211	60.6344	93.9191	73.7254	89.6104	75.3524	15.2065	0.201805	Coatomer subunit beta'-2 (Beta'-coat protein 2) (Beta'-COP 2)	At1g52360 F19K6.16	Arabidopsis thaliana (Mouse-ear cress)	GO:0005794; GO:0031410; GO:0006886; GO:0030117; GO:0005198; GO:0016192
C.cajan_31969	48.0053	50.5803	50.5818	63.8114	41.632	47.9847	48.9242	35.8374	37.4693	44.3212	43.5685	43.3088	52.2159	60.2906	59.6219	37.4283	38.2769	51.0805	38.0477	37.8666	34.4179	43.5502	45.6094	28.2548	61.1502	48.572	31.9393	46.9547	47.4167	63.5224	46.0081	9.28921	0.201904	Cullin-4 (AtCUL4)	CUL4 At5g46210 MDE13.3	Arabidopsis thaliana (Mouse-ear cress)	GO:0080008; GO:0006281; GO:0009738; GO:0048825; GO:0005829; GO:0009908; GO:0010154; GO:0009755; GO:0048366; GO:0010100; GO:0005634; GO:0009640; GO:0000209; GO:0048367; GO:0048575; GO:0010182; GO:0000151; GO:0006511
C.cajan_19609	111.916	134.863	92.255	103.833	101.758	74.4324	110.677	70.2853	97.3763	107.217	67.9835	91.8464	102.863	117.447	113.184	69.6268	75.0403	76.8492	71.7701	70.9094	70.0939	81.5544	83.462	76.0485	104.118	87.5377	66.503	86.9381	81.6556	81.9337	88.6228	17.8941	0.201913	NADH dehydrogenase [ubiquinone] iron-sulfur protein 1, mitochondrial (EC 1.6.5.3) (EC 1.6.99.3) (76 kDa mitochondrial complex I subunit) (Complex I-76kD) (CI-76kD) (NADH-ubiquinone oxidoreductase 76 kDa subunit)		Solanum tuberosum (Potato)	GO:0051537; GO:0051539; GO:0042773; GO:0008137; GO:0009507; GO:0009055; GO:0009630; GO:0046872; GO:0005747; GO:0009853; GO:0080129; GO:0051788; GO:0006979; GO:0006511
C.cajan_04256	13.4565	21.9922	14.2167	15.9501	23.7507	20.4029	19.5937	16.9061	19.378	23.351	17.9541	18.496	17.9218	24.293	19.0202	16.4757	22.433	22.9187	12.077	15.5811	15.0697	15.9185	19.6665	14.3807	22.4328	13.2081	13.7147	14.0846	23.8848	15.8697	18.3083	3.71314	0.202811	Sucrose nonfermenting 4-like protein (SNF4) (CBS domain-containing protein CBSCBS3) (SNF1-related protein kinase regulatory subunit betagamma) (AKIN subunit betagamma) (AKINbetagamma)	SNF4 CBSCBS3 At1g09020 F7G19.11	Arabidopsis thaliana (Mouse-ear cress)	GO:0030554; GO:0005975; GO:0042149; GO:0005737; GO:0005634; GO:0045860; GO:0046777; GO:0030295; GO:0004674
C.cajan_18277	13.6421	16.2155	13.2136	18.0291	9.98869	15.7163	12.3303	13.8299	11.4316	12.2036	11.8986	13.4964	7.42978	11.4594	7.90057	12.0618	16.0344	16.9344	9.48917	13.4898	12.5889	10.877	13.1004	11.4924	10.9401	9.4209	10.8442	12.2781	15.3916	14.6103	12.5758	2.55103	0.202853	Translation factor GUF1 homolog, mitochondrial (EC 3.6.5.-) (Elongation factor 4 homolog) (EF-4) (GTPase GUF1 homolog) (Ribosomal back-translocase)	RCOM_0855130	Ricinus communis (Castor bean)	GO:0005525; GO:0003924; GO:0005743; GO:0005759; GO:0045727; GO:0043022; GO:0006412
C.cajan_10231	86.7888	133.322	102.504	80.9257	120.19	144.081	110.406	109.595	101.721	96.5429	104.025	99.5136	92.3963	87.7765	100.451	99.4102	122.372	103.05	131.886	135.451	159.948	166.955	158.742	94.1759	102.57	112.926	135.031	85.0102	132.709	104.854	114.777	23.3111	0.203099	Peptidyl-prolyl cis-trans isomerase FKBP62 (PPIase FKBP62) (EC 5.2.1.8) (70 kDa peptidyl-prolyl isomerase) (FK506-binding protein 62) (AtFKBP62) (Immunophilin FKBP62) (Peptidylprolyl isomerase ROF1) (Protein ROTAMASE FKBP 1) (Rotamase)	FKBP62 ROF1 At3g25230 MJL12.19	Arabidopsis thaliana (Mouse-ear cress)	GO:0070370; GO:0005737; GO:0005634; GO:0003755; GO:0006457
C.cajan_37676	23.9702	26.7738	23.1629	30.8155	18.5338	21.0789	24.9883	19.2921	13.7659	28.7939	16.6507	19.2468	24.1564	15.099	21.5928	15.6734	26.9368	23.5033	16.0389	18.311	21.0328	24.5279	22.9987	31.4986	24.1552	19.6726	19.5876	24.3075	26.2277	23.6831	22.1416	4.52001	0.204141	Uncharacterized protein		Glycine max (Soybean) (Glycine hispida)
C.cajan_33442	119.742	92.2664	104.21	139.782	74.7839	74.1638	84.0997	65.8258	73.3	89.2129	100.864	88.0771	86.924	77.4295	83.6977	118.339	102.986	80.9098	84.4496	109.821	108.819	123.817	104.078	72.7001	99.8659	95.0843	71.8201	112.642	81.8988	131.687	94.2605	19.244	0.204157	Transmembrane 9 superfamily member 4	Tm9sf4	Rattus norvegicus (Rat)	GO:0016021
C.cajan_35959	80.4854	72.4977	58.4152	76.286	64.6786	78.2422	68.6652	46.263	55.8799	55.0439	56.9299	48.393	59.3153	55.9439	94.3662	54.0011	68.2217	53.4335	55.9738	47.7956	52.8299	50.4126	50.4125	78.389	47.131	56.4601	64.6179	64.4637	59.2792	87.3069	61.4362	12.5504	0.204283	Ubiquitin thioesterase otubain-like (EC 3.4.19.12) (Deubiquitinating enzyme otubain-like) (Ubiquitin-specific-processing protease otubain-like)	At1g28120 F13K9.21	Arabidopsis thaliana (Mouse-ear cress)	GO:0006520; GO:0008234; GO:0008242
C.cajan_23445	22.9771	33.3867	26.3686	41.4414	26.6948	40.1748	42.1972	35.6709	41.3151	36.3206	26.6269	28.0943	23.8095	19.7543	39.2863	32.3847	36.4993	29.101	30.6455	25.9728	28.3875	30.5137	26.487	26.2678	20.2876	23.4975	31.1608	30.0365	34.4603	35.4079	31.1121	6.36038	0.204434	Geranylgeranyl transferase type-2 subunit beta (EC 2.5.1.60) (Geranylgeranyl transferase type II subunit beta) (GGTase-II-beta) (Rab geranyl-geranyltransferase subunit beta) (Rab GG transferase beta) (Rab GGTase beta) (Rab geranylgeranyltransferase subunit beta) (Type II protein geranyl-geranyltransferase subunit beta)	RABGGTB GGTB	Homo sapiens (Human)	GO:0017137; GO:0004663; GO:0005968; GO:0006464; GO:0018344; GO:0007601; GO:0008270
C.cajan_34279	47.9993	31.396	30.1976	29.844	24.363	28.2785	28.4396	31.4771	26.0533	22.8275	26.0477	34.3551	31.3532	40.0484	27.8905	32.0017	33.4226	37.2361	23.2682	33.0946	33.8648	38.3644	37.0988	50.1165	43.065	37.145	26.6183	37.874	33.2695	36.1877	32.5931	6.67413	0.204771	Cyclin-T1-5 (CycT1;5) (Protein AtCycT-like1)	CYCT1-5 At5g45190 K18C1.7	Arabidopsis thaliana (Mouse-ear cress)	GO:0007049; GO:0051301; GO:0005634; GO:0000079; GO:0006355
C.cajan_38502	13.6792	16.421	15.5129	17.8402	24.8487	12.3308	16.3361	16.6247	16.1936	21.0921	14.4675	20.607	18.6682	14.4215	16.4901	14.8381	22.7932	17.888	13.3864	16.9341	11.1483	14.5394	13.8128	10.3987	15.2698	12.8575	12.1178	14.8296	17.6431	14.5229	16.0288	3.2858	0.204994	UDP-N-acetylglucosamine transferase subunit ALG14 homolog	Alg14	Rattus norvegicus (Rat)	GO:0005783; GO:0016021
C.cajan_08408	26.5257	26.942	29.4003	36.7554	22.9914	23.4687	24.0436	28.5003	30.49	24.3431	15.6982	22.2094	17.0134	23.9756	22.1073	27.9904	30.0612	25.4916	20.1651	21.4732	23.3202	20.5429	19.2236	26.7004	18.4966	17.4054	17.7496	17.8981	28.8072	23.4737	23.6806	4.86245	0.205335	Probable LRR receptor-like serine/threonine-protein kinase At4g20940 (EC 2.7.11.1)	At4g20940 T13K14.100	Arabidopsis thaliana (Mouse-ear cress)	GO:0005524; GO:0016021; GO:0005886; GO:0004674
C.cajan_41701	9.8845	11.4491	11.2062	17.4793	9.06329	13.2767	16.3225	15.3819	10.6075	16.9625	10.0731	13.668	9.9102	11.8806	7.7302	10.9691	10.546	15.6033	8.96217	13.3625	14.4805	13.6011	15.7588	14.4184	17.1246	13.3274	13.0433	13.5658	15.739	12.2687	13.027	2.67505	0.205348	Uncharacterized protein		Glycine max (Soybean) (Glycine hispida)
C.cajan_28773	15.1256	26.1715	28.4128	30.7845	22.7094	30.3713	32.9297	28.9339	26.887	34.3673	20.5368	26.576	17.2549	25.7436	17.6668	27.8388	22.7106	32.2953	20.4979	29.0458	25.1371	28.6217	21.0714	38.1695	20.9522	22.4506	24.1351	21.0158	29.2924	24.0425	26.0904	5.35856	0.205384	Transcriptional corepressor LEUNIG	LUG At4g32551 L23H3.30	Arabidopsis thaliana (Mouse-ear cress)	GO:0030154; GO:0009908; GO:0045892; GO:0005634; GO:0006351
C.cajan_19465	77.8743	80.8913	72.8037	74.7629	76.7538	66.2811	99.2302	113.026	57.1347	83.2184	67.1072	66.7348	56.2399	71.5727	59.7257	58.434	56.6279	77.1757	55.5319	74.5197	79.1571	82.9691	107.047	108.761	95.2727	73.1894	78.0567	78.4934	100.143	86.8488	77.8521	16.0625	0.206321	Apoptotic chromatin condensation inducer in the nucleus (Acinus)	Acin1 Acinus	Mus musculus (Mouse)	GO:0061574; GO:0008380; GO:0030263; GO:0006915; GO:0005737; GO:0030218; GO:0035145; GO:0006397; GO:0048025; GO:0016607; GO:0005730; GO:0000166; GO:0005634; GO:0005886; GO:0044822; GO:0043065; GO:0045657
C.cajan_28298	10.7932	10.3974	9.70945	11.4275	12.2764	12.4824	18.1306	15.1971	10.7708	11.8623	11.7584	8.3518	12.9225	9.03248	14.4592	8.52576	11.3672	12.1313	15.0988	14.205	15.8001	14.2805	15.8141	12.201	15.9021	10.2615	12.207	14.3282	10.9133	18.4541	12.7679	2.63439	0.20633	Uncharacterized protein		Glycine max (Soybean) (Glycine hispida)
C.cajan_21654	32.8135	23.5509	28.3884	40.4427	32.1601	27.0258	33.0893	23.5072	21.4104	32.5386	33.074	31.9596	26.689	23.1578	27.1675	27.2802	36.8069	28.3904	29.1079	25.3191	34.4107	38.3694	47.2694	37.9451	31.9583	32.8353	32.0923	41.5082	34.9091	47.7532	32.073	6.62161	0.206455	Histone deacetylase 9 (EC 3.5.1.98)	HDA9 At3g44680 T18B22.80	Arabidopsis thaliana (Mouse-ear cress)	GO:0032041; GO:0097372; GO:0046969; GO:0046970; GO:0005634; GO:0006355; GO:0006351
C.cajan_38567	8.6023	16.4773	14.5518	18.4209	14.5254	7.67614	16.1627	11.0894	8.48355	18.2037	13.6387	12.7847	15.9014	11.8193	11.0133	11.6549	15.6735	11.9581	10.2707	13.4744	11.7468	13.9604	13.5056	9.89061	13.3306	11.1709	12.7057	10.6518	14.53	13.0637	13.0461	2.69393	0.206494	Uncharacterized protein		Glycine max (Soybean) (Glycine hispida)	GO:0008270
C.cajan_00518	34.8952	19.0157	21.2021	23.9516	22.1018	23.4881	31.5884	28.1325	19.4282	18.5296	20.0363	16.8151	18.6014	16.3085	27.5092	23.9207	29.4393	21.6114	24.4519	22.5236	18.965	20.325	23.0668	22.8979	17.3664	16.8066	20.6023	29.2924	23.2982	21.195	22.1542	4.58778	0.207084	RNA-binding protein with multiple splicing (RBP-MS) (Heart and RRM expressed sequence) (Hermes)	rbpms hermes	Xenopus laevis (African clawed frog)	GO:0005737; GO:0000166; GO:0005634; GO:0008143; GO:0060391; GO:0010862; GO:0006355; GO:0003713; GO:0006351
C.cajan_19958	32.9481	26.157	25.8898	28.1438	14.5508	24.5026	24.6338	27.2466	21.0009	26.9294	26.0938	23.9082	21.8795	32.5189	18.6047	24.9949	23.6593	30.393	15.6007	26.854	25.621	28.1916	40.4147	34.8915	31.1243	28.4246	19.5415	27.9472	27.8397	29.0827	26.0911	5.40745	0.207253	Interferon-induced guanylate-binding protein 2 (GTP-binding protein 2) (GBP-2) (HuGBP-2) (Guanine nucleotide-binding protein 2)	GBP2	Homo sapiens (Human)	GO:0005525; GO:0003924; GO:0005794; GO:0019221; GO:0005829; GO:0006955; GO:0060333; GO:0016020; GO:0005634; GO:0060337
C.cajan_20409	16.628	9.08065	10.8156	10.31	7.1182	7.37594	12.3429	12.4428	9.78475	11.107	13.2167	12.6712	11.3608	10.5717	11.8573	11.4694	9.33779	15.9093	13.6479	10.1302	12.3714	10.2053	8.51205	11.2547	7.54271	8.88326	13.8031	11.2677	13.6615	11.5889	11.0221	2.29168	0.207917	Protein FAR1-RELATED SEQUENCE 9	FRS9 At4g38170 F20D10.290	Arabidopsis thaliana (Mouse-ear cress)	GO:0005634; GO:0008270
C.cajan_14832	28.5485	33.2033	31.6819	21.333	35.3362	27.0741	29.9785	22.9808	30.4229	39.3257	29.5412	39.2464	36.4565	29.4698	35.787	27.2352	49.763	39.1877	26.109	22.056	37.3365	38.672	27.6108	30.8107	46.8763	41.6826	34.8563	31.9372	42.5063	37.8163	33.6653	6.99986	0.207925	D-3-phosphoglycerate dehydrogenase (PGDH) (EC 1.1.1.95)	serA AF_0813	Archaeoglobus fulgidus (strain ATCC 49558 / VC-16 / DSM 4304 / JCM 9628 / NBRC 100126)	GO:0006564; GO:0051287; GO:0016597; GO:0004617
C.cajan_17512	24.2553	22.4443	17.6448	22.2831	13.9258	22.0937	17.2275	19.7437	14.6061	16.2341	13.3632	16.3551	13.5389	16.4092	14.0217	13.8435	13.8231	21.6423	12.2852	12.6719	16.0612	13.4192	15.5949	14.3456	13.6232	13.4079	16.0819	17.6656	20.57	16.5947	16.2594	3.38247	0.208032	GPI transamidase component PIG-S (Phosphatidylinositol-glycan biosynthesis class S protein)	PIGS	Bos taurus (Bovine)	GO:0042765; GO:0016255
C.cajan_15538	91.7942	142.269	121.462	144.693	57.4802	117.516	120.615	95.5685	100.698	112.949	84.6294	96.1339	89.3325	101.442	81.3603	94.7838	94.283	113.291	59.8054	85.8447	71.6414	91.2123	91.0091	88.1332	120.923	90.5976	72.6848	102.129	94.6943	100.625	97.8554	20.3842	0.208309	26S proteasome non-ATPase regulatory subunit 1 homolog A (26S proteasome regulatory subunit RPN2a) (AtRPN2a) (26S proteasome regulatory subunit S1 homolog A)	RPN2A At2g32730 F24L7.13	Arabidopsis thaliana (Mouse-ear cress)	GO:0005829; GO:0030234; GO:0000502; GO:0042176
C.cajan_17288	8.00929	6.00373	6.63965	6.53892	7.14558	5.3365	7.62814	7.1006	6.10959	8.08356	7.22397	6.12337	9.16544	10.4651	10.785	6.36783	7.93553	7.51508	10.3284	9.94704	5.82737	5.88663	6.90858	7.05583	7.13513	5.46011	5.34958	6.74408	8.87862	8.08343	7.37146	1.53734	0.208553	Protein FAR1-RELATED SEQUENCE 11	FRS11 At1g10240 F14N23.12	Arabidopsis thaliana (Mouse-ear cress)	GO:0005634; GO:0008270
C.cajan_07239	28.8363	31.5551	30.3584	49.5435	27.8339	37.3553	30.5158	27.6957	27.6962	26.5232	28.7138	29.5025	25.1364	33.2505	33.2968	27.4424	38.8071	27.3436	24.0732	30.8093	22.0549	27.0129	22.4703	40.4957	31.2928	24.3505	32.9777	33.6706	33.3291	47.6162	31.1284	6.49826	0.208757	Golgi to ER traffic protein 4 homolog	DDB_G0281815	Dictyostelium discoideum (Slime mold)
C.cajan_26973	24.9194	20.6889	25.9193	26.3003	17.321	19.6903	31.8895	23.3189	16.8316	26.3827	16.97	28.0578	18.7317	13.0144	16.3072	24.6896	19.1697	26.0312	17.6715	23.242	21.1248	19.4866	17.9054	24.6655	20.0217	15.7282	26.4412	24.1107	27.9094	26.9498	21.9507	4.59429	0.2093	Probable UDP-N-acetylglucosamine--peptide N-acetylglucosaminyltransferase SPINDLY (EC 2.4.1.-) (PhSPY)	SPY	Petunia hybrida (Petunia)	GO:0009740; GO:0005634; GO:0006486; GO:0016757
C.cajan_27767	38.7747	37.6929	29.3824	32.9799	38.3067	21.5767	28.591	23.2134	27.9756	23.5272	30.4753	21.6497	21.7236	25.2016	28.3905	31.523	35.8596	27.7034	28.2701	22.934	30.1159	26.8899	23.0657	35.1417	20.4515	22.9589	29.1624	35.3702	25.6924	42.701	28.5699	5.98007	0.209314	CMP-sialic acid transporter 5 (CMP-SA-Tr 5) (CMP-Sia-Tr 5)	At5g65000 MXK3.23	Arabidopsis thaliana (Mouse-ear cress)	GO:0000139; GO:0016021; GO:0010584; GO:0015136; GO:0015739; GO:0005351
C.cajan_42638	13.9812	13.1792	10.1047	11.1948	7.49585	14.9539	10.1995	18.71	12.0724	12.7566	15.1178	12.6202	10.9978	13.5999	8.43848	11.6422	11.685	16.4047	9.0224	14.1865	14.4874	15.4145	19.3933	12.6631	15.7876	13.2143	10.829	13.0868	14.6389	15.0485	13.0671	2.74478	0.210053	Nuclear export mediator factor Nemf (Serologically defined colon cancer antigen 1 homolog)	Nemf Sdccag1	Mus musculus (Mouse)	GO:0051168; GO:0005634
C.cajan_15580	41.3071	49.2013	33.682	44.6749	26.0997	31.1231	35.3083	26.7999	28.1745	30.8709	20.344	26.5648	29.1397	20.9774	30.3871	27.3755	32.6323	30.4062	23.8629	29.3807	22.2491	30.1693	30.3719	31.8819	30.2814	30.9156	23.8438	26.6808	31.6283	29.7445	29.8197	6.26678	0.210155	Histidine--tRNA ligase (EC 6.1.1.21) (Histidyl-tRNA synthetase) (HisRS)	Os05g0150900 LOC_Os05g05840 P0001A07.8	Oryza sativa subsp. japonica (Rice)	GO:0005524; GO:0016841; GO:0005737; GO:0004821; GO:0006427
C.cajan_10157	84.1407	70.1891	62.4651	98.7406	53.3198	66.9136	70.3907	50.7883	55.1918	66.0737	63.9504	54.6877	83.9733	77.7353	111.082	68.5885	80.9157	62.9109	66.9168	59.0792	68.6721	79.3224	74.1095	73.1157	91.0519	95.5533	55.0419	88.6644	71.0335	101.916	73.186	15.44	0.21097	26S protease regulatory subunit 6A homolog (Tat-binding protein homolog 1) (TBP-1)	TBP1 TBP	Brassica campestris (Field mustard)	GO:0005524; GO:0005737; GO:0016787; GO:0005634; GO:0000502; GO:0030163
C.cajan_23579	31.3528	25.8333	24.2135	29.6495	20.1312	22.171	23.5055	23.1618	23.1278	33.2301	24.916	19.6993	23.7294	23.6852	25.7937	34.3226	25.8301	16.9071	27.5264	23.3234	28.2528	33.4066	24.4493	19.4544	25.5739	19.992	20.6895	27.6077	17.2975	40.0658	25.0878	5.2947	0.211047	Serine/threonine protein phosphatase 2A 59 kDa regulatory subunit B' gamma isoform (AtB' gamma) (PP2A, B' subunit, gamma isoform)	B'GAMMA At4g15415 dl3750w FCAALL.118	Arabidopsis thaliana (Mouse-ear cress)	GO:0006555; GO:0031348; GO:0008266; GO:0000159; GO:0008601; GO:0090342; GO:0006950; GO:0007165; GO:0010090
C.cajan_34917	20.2421	27.7078	17.8797	20.614	26.839	22.9962	21.3826	18.0065	18.4805	13.5033	14.6739	17.0204	16.1329	13.8363	18.3228	18.0119	20.035	19.6224	13.4457	11.5737	15.098	16.6875	21.1824	14.7242	17.4567	13.8846	14.0845	18.8604	20.4232	21.2651	18.0604	3.81995	0.21151	NADH dehydrogenase [ubiquinone] complex I, assembly factor 7 (Mitochondrial dysfunction gene A) (Protein midA, mitochondrial)	midA DDB_G0282615	Dictyostelium discoideum (Slime mold)	GO:0046034; GO:0031154; GO:0006536; GO:0005977; GO:0032981; GO:0005739; GO:0010507; GO:0006909; GO:0042331; GO:0006907; GO:0090141; GO:0030435; GO:0043052
C.cajan_29983	23.9747	36.5672	37.208	33.5619	35.5777	40.1172	33.5303	26.4664	33.6917	34.4139	40.2705	35.7778	42.1935	42.6797	62.323	39.229	35.9273	32.9423	49.3518	33.8757	34.6105	36.134	29.7968	43.7986	48.1926	35.4408	27.6699	39.6218	21.9341	43.0975	37.4483	7.92644	0.211663	Glycerol-3-phosphate acyltransferase 3 (GPAT-3) (EC 2.3.1.15) (1-acyl-sn-glycerol-3-phosphate O-acyltransferase 9) (1-AGP acyltransferase 9) (1-AGPAT 9) (EC 2.3.1.51) (Acyl-CoA:glycerol-3-phosphate acyltransferase 3) (mGPAT3) (Lysophosphatidic acid acyltransferase theta) (LPAAT-theta)	Agpat9 Gpat3	Mus musculus (Mouse)	GO:0003841; GO:0016024; GO:0005783; GO:0005789; GO:0004366; GO:0016021; GO:0032006; GO:0019432
C.cajan_20142	25.1872	22.0941	20.0967	15.985	18.3076	14.0173	16.2196	11.208	18.6563	16.4409	21.4259	19.7644	26.6709	23.855	19.1326	17.1131	17.3439	17.7832	18.0173	17.2481	20.1902	16.3612	16.1434	16.853	26.0793	23.0212	12.2628	25.2609	17.9746	25.1187	18.9878	4.02007	0.211719	2,3-bisphosphoglycerate-independent phosphoglycerate mutase 1 (BPG-independent PGAM 1) (Phosphoglyceromutase 1) (aPGAM 1) (EC 5.4.2.12)	apgM1 MTH_1591	Methanothermobacter thermautotrophicus (strain ATCC 29096 / DSM 1053 / JCM 10044 / NBRC 100330 / Delta H) (Methanobacterium thermoautotrophicum)	GO:0006096; GO:0046872; GO:0004619
C.cajan_41499	14.8087	21.2961	16.3857	19.9936	21.7625	19.8723	16.1481	16.9175	16.4495	17.0173	23.8907	21.2427	24.3586	13.6237	25.0266	19.4569	24.7835	23.73	23.233	18.3932	15.94	18.0149	29.4718	15.4945	12.079	18.8444	13.117	17.4704	22.1295	23.8676	19.6555	4.16258	0.211777	Isocitrate dehydrogenase [NADP] (IDH) (EC 1.1.1.42) (IDP) (NADP(+)-specific ICDH) (Oxalosuccinate decarboxylase)		Nicotiana tabacum (Common tobacco)	GO:0051287; GO:0005737; GO:0006097; GO:0004450; GO:0006102; GO:0000287; GO:0006099
C.cajan_21246	38.8311	48.8777	24.3549	32.0786	47.2197	41.9565	27.6868	32.789	38.6389	54.0904	38.9181	30.9739	38.7503	49.244	58.4102	31.0397	36.9445	38.7454	40.6409	33.4947	43.2915	46.395	48.2035	39.0778	59.025	40.8104	27.6855	41.7038	43.93	44.7238	40.6793	8.61738	0.211837	Probable E3 ubiquitin-protein ligase ARI8 (EC 6.3.2.-) (ARIADNE-like protein ARI8) (Protein ariadne homolog 8)	ARI8 At1g65430 T8F5.21	Arabidopsis thaliana (Mouse-ear cress)	GO:0016874; GO:0003676; GO:0004842; GO:0008270
C.cajan_10249	24.3892	37.3269	37.1633	48.0525	27.1894	27.412	57.7355	32.9443	24.0377	38.2677	45.9498	30.6261	42.3839	32.2274	43.4981	35.8786	44.0032	37.1244	34.807	33.3859	40.1143	49.3659	48.4325	52.1269	39.4159	36.2568	45.7334	30.7395	43.5482	45.5586	39.3554	8.35664	0.212338	Zinc finger matrin-type protein 2	Zmat2	Mus musculus (Mouse)	GO:0003677; GO:0005634; GO:0008270
C.cajan_08137	73.6579	74.3799	66.837	63.3144	53.2621	43.3913	67.9748	49.3286	49.0746	46.8969	68.5786	58.8952	79.6447	58.7877	76.1484	72.3704	73.7973	40.4636	67.0059	71.6033	79.2681	67.4673	55.1931	36.2891	50.4086	60.591	56.4476	60.4818	35.1391	51.4418	59.8097	12.7024	0.212381	Probable protein phosphatase 2C 64 (AtPP2C64) (EC 3.1.3.16)	At4g38520 F20M13.80	Arabidopsis thaliana (Mouse-ear cress)	GO:0046872; GO:0006470; GO:0004722
C.cajan_08053	51.8128	68.4234	81.6268	103.267	71.5913	73.3139	116.316	63.9786	58.2855	86.8345	64.9206	65.5938	58.7171	51.0552	58.0493	70.9384	63.4246	79.8503	69.1543	74.7097	76.4519	84.2978	85.5585	94.3283	82.0157	58.6482	80.8534	74.0299	107.458	97.5307	76.5939	16.2727	0.212455	Serine/threonine-protein phosphatase 2A 65 kDa regulatory subunit A beta isoform (AtA beta) (PP2A, subunit A, beta isoform)	PP2AA2 DF1 At3g25800 K13N2.14	Arabidopsis thaliana (Mouse-ear cress)	GO:0005829; GO:0005886; GO:0008601; GO:0050790; GO:0042325; GO:0046686
C.cajan_33985	120.082	146.075	113.701	228.198	122.3	140.504	176.08	127.57	116.216	135.289	150.302	100.303	119.561	110.471	98.2483	126.951	143.187	131.506	109.935	128.1	115.347	133.021	142.864	196.585	156.206	103.05	107.492	124.819	137.343	166.749	134.758	28.6438	0.212558	DEAD-box ATP-dependent RNA helicase 56 (EC 3.6.4.13) (UAP56 homolog B)	RH56 UAP56B At5g11200 F2I11.90	Arabidopsis thaliana (Mouse-ear cress)	GO:0005524; GO:0003723; GO:0008380; GO:0004386; GO:0006397; GO:0051028; GO:0005634
C.cajan_18695	18.7052	14.0655	20.3959	28.5886	17.5534	16.4483	22.2797	13.5408	14.1535	21.5993	22.4598	15.3391	15.6305	20.6635	13.5468	18.1434	20.8621	15.4879	12.9917	14.2874	17.645	18.9716	20.5329	18.4761	19.2412	17.373	23.9656	20.1808	18.0815	28.1319	18.6426	3.96309	0.212582	Glucose-induced degradation protein 8 homolog	v1g247787	Nematostella vectensis (Starlet sea anemone)	GO:0005634
C.cajan_40552	18.5759	19.1924	21.1653	24.3973	21.2937	18.4369	24.0225	24.1307	14.8031	24.66	26.5857	22.8026	22.6918	23.7598	21.5673	23.271	26.6606	29.7004	22.5161	26.9024	27.6641	32.2004	33.3876	36.317	36.8732	28.0403	17.9118	25.2235	26.5113	18.7934	24.8787	5.2905	0.212652	Protein Red (Cytokine IK) (IK factor)	Ik	Rattus norvegicus (Rat)	GO:0005634
C.cajan_30009	6.63946	8.16332	7.26075	7.44025	9.23887	9.44885	4.35092	8.95163	8.21816	7.31069	5.54869	8.79517	6.33825	5.70809	5.8108	9.63178	8.56894	8.52894	6.39239	7.57589	9.75115	6.09255	7.01957	12.2414	6.61014	7.92967	6.20119	8.00034	7.02163	9.72455	7.71981	1.64373	0.212924	Uncharacterized protein		Glycine max (Soybean) (Glycine hispida)
C.cajan_21431	32.0613	37.5084	32.8342	64.6848	41.3357	33.5584	51.0475	37.9542	37.6856	43.6067	27.9877	30.7922	32.7835	31.4807	40.4808	36.4241	37.4479	36.7853	47.7253	34.9228	40.0222	44.2259	51.9625	51.9394	57.9371	38.2331	31.5146	34.7347	39.9349	36.7268	40.1475	8.56058	0.213228	Probable NOT transcription complex subunit VIP2 (Protein VIRE2 INTERACTING PROTEIN2) (NbVIP2) (Fragment)	VIP2	Nicotiana benthamiana	GO:0015074; GO:0005634; GO:0006355; GO:0006351
C.cajan_07198	10.6185	9.32041	6.43904	4.28753	11.8499	7.76213	10.4	12.3628	6.15414	11.2079	9.6376	10.6858	9.0891	10.8331	8.58918	9.16389	10.1128	13.6258	10.0788	8.12714	9.20141	7.54941	8.66741	10.262	8.66459	6.4175	7.81518	9.61794	11.1541	10.0691	9.28089	1.98076	0.213424	RNA pseudouridine synthase 5 (EC 5.4.99.-) (RNA pseudouridylate synthase 5) (RNA-uridine isomerase 5)	Os03g0288500 LOC_Os03g17920 OsJ_010020	Oryza sativa subsp. japonica (Rice)	GO:0003723; GO:0009982; GO:0001522
C.cajan_05787	24.689	24.0886	18.2633	17.9974	17.9143	38.0131	19.8186	17.8745	28.7005	18.2721	24.8841	19.7663	18.6403	18.1972	17.2374	22.5615	22.6619	21.5322	16.6354	14.0744	23.0287	25.4042	25.9688	19.397	20.8354	18.1553	21.335	24.64	24.1542	21.4249	21.4302	4.5746	0.213465	N-acetyl-D-glucosamine kinase (N-acetylglucosamine kinase) (EC 2.7.1.59) (GlcNAc kinase)	nagk DDB_G0284433	Dictyostelium discoideum (Slime mold)	GO:0005524; GO:0045127
C.cajan_02215	8.0592	8.2938	7.01808	12.3244	7.94989	6.80801	11.3494	9.88334	5.57621	9.43415	10.1222	8.38665	6.10546	7.65141	10.1358	10.413	7.72093	8.60042	9.71661	9.55475	7.41523	6.63617	7.91327	4.90586	9.40761	5.60872	6.05808	7.68	8.5315	9.0312	8.28387	1.76982	0.213647	Uncharacterized protein		Glycine max (Soybean) (Glycine hispida)
C.cajan_36484	12.407	10.2467	13.7348	15.7655	15.5862	9.6168	19.7747	14.2307	9.34602	13.1091	10.3713	10.2256	12.5894	13.0806	10.4655	9.55056	12.6012	10.3452	12.5835	14.0899	14.0781	15.4573	14.3457	9.84569	14.1111	10.5826	13.9988	10.0352	10.2902	7.02047	12.313	2.63661	0.214131	Uncharacterized protein (Fragment)		Glycine max (Soybean) (Glycine hispida)	GO:0003676; GO:0008270
C.cajan_00511	50.1943	47.7356	37.5652	68.2481	45.617	49.0543	57.4115	50.3332	37.5743	57.1068	44.7769	42.0007	42.4891	51.7177	60.4698	36.2111	56.9892	41.5632	27.522	29.8874	36.8069	39.3421	58.8475	40.4675	45.5756	46.6138	37.2562	52.1938	53.058	66.6288	46.9332	10.0541	0.214221	DEAD-box ATP-dependent RNA helicase 20 (EC 3.6.4.13)	RH20 At1g55150 T7N22.9	Arabidopsis thaliana (Mouse-ear cress)	GO:0005524; GO:0008026; GO:0003723; GO:0005829; GO:0000184; GO:0005634; GO:0006364
C.cajan_40769	320.876	218.566	277.27	205.393	239.909	299.118	296.371	204.539	306.078	404.666	198.393	191.902	240.17	311.058	331.434	234.829	223.576	206.329	259.526	237.788	240.015	194.498	162.013	260.59	230.085	211.033	232.445	222.363	203.236	302.73	246.411	52.8709	0.214564	14 kDa zinc-binding protein (Protein kinase C inhibitor) (PKCI)	ZBP14 PKCI	Zea mays (Maize)	GO:0003824
C.cajan_18990	82.5995	93.2024	89.1229	101.413	111.29	96.8915	153.07	109.943	94.0365	95.7126	77.1887	81.9494	96.0553	73.3458	95.0906	86.4056	114.477	83.5384	82.2122	85.9538	59.1637	76.7663	70.1847	122.682	85.2974	59.3296	96.6611	71.829	89.4553	65.4145	90.2649	19.4314	0.215271	DNA-binding protein HEXBP (Hexamer-binding protein)	HEXBP	Leishmania major	GO:0003677; GO:0005634; GO:0008270
C.cajan_22979	61.5989	47.7016	37.361	44.0465	36.5635	52.9327	41.4423	40.7496	42.4274	28.0985	35.3967	34.7059	42.5031	63.0689	59.9853	48.1507	41.1047	43.217	55.1993	42.8265	44.122	42.5685	45.3338	57.1612	61.9663	45.7844	31.7312	55.791	32.8218	59.4108	45.3163	9.75775	0.215326	Putative clathrin assembly protein At2g01600	At2g01600 F2I9.22 T8O11.1	Arabidopsis thaliana (Mouse-ear cress)	GO:0005545; GO:0005794; GO:0030118; GO:0048268; GO:0005905; GO:0031410; GO:0006897; GO:0016020; GO:0005886
C.cajan_44460	214.362	190.413	151.336	275.773	197.681	209.201	225.744	228.552	202.46	115.546	215.528	213.456	227.01	330.935	241.755	213.066	284.73	158.61	289.25	200.666	189.952	259.35	261.305	203.511	198.106	236.738	152.876	267.212	161.747	181.197	216.68	46.6889	0.215475	Protein Dr1 homolog (Negative cofactor 2-beta homolog) (NC2-beta homolog)	DR1 At5g23090 MYJ24.8	Arabidopsis thaliana (Mouse-ear cress)	GO:0005634; GO:0006355; GO:0043565; GO:0003700; GO:0006351
C.cajan_31765	18.2399	14.3897	14.7372	14.0559	8.1329	19.5327	16.6799	18.673	12.6277	15.0545	15.7804	13.0669	9.85326	10.6718	8.57072	17.6941	17.3335	16.2914	9.99295	12.5218	13.2457	12.8598	16.1284	12.2229	12.408	11.1487	12.966	12.1086	13.2153	13.2234	13.6271	2.93851	0.215636	Protein HIRA (Histone regulator protein)	Os09g0567700 LOC_Os09g39420 OJ1003_C09.2 OJ1155_H10.34 OsJ_029198	Oryza sativa subsp. japonica (Rice)	GO:0016568; GO:0005634; GO:0006355; GO:0006351
C.cajan_41578	54.4825	32.4499	23.9659	33.7714	27.899	31.7	25.8089	25.1012	29.0861	22.1763	38.0075	24.0356	28.1064	32.9036	28.3438	26.0562	26.4603	25.6419	33.3427	32.703	28.0717	37.4697	32.1914	31.2924	30.6927	27.0337	22.7199	24.4897	25.4466	32.3312	28.9413	6.24351	0.21573	Glycoprotein 3-alpha-L-fucosyltransferase A (EC 2.4.1.214) (Core alpha-(1,3)-fucosyltransferase) (Fuc-T C3) (FucT1) (FucTA) (Fucosyltransferase 11) (AtFUT11)	FUT11 At3g19280 MVI11.20	Arabidopsis thaliana (Mouse-ear cress)	GO:0005794; GO:0042355; GO:0046920; GO:0071555; GO:0036065; GO:0008417; GO:0018392; GO:0016021; GO:0006487; GO:0006486
C.cajan_12034	6.89624	6.98944	7.69929	9.1842	11.266	5.86519	7.93131	6.77659	5.89078	9.42178	8.24441	9.1847	11.3866	7.26589	5.44766	7.12951	9.58427	9.77991	4.98653	6.92626	7.89144	8.62044	7.94833	4.8815	8.61583	8.59482	6.58609	11.1263	8.35518	8.47888	8.00204	1.7274	0.215869	Pentatricopeptide repeat-containing protein At3g61360	At3g61360 T20K12.260	Arabidopsis thaliana (Mouse-ear cress)
C.cajan_30337	8.3026	9.90215	9.42287	17.5318	7.92876	12.4564	12.3064	12.1942	11.1711	15.3922	10.4409	11.5381	9.82889	9.80223	7.72537	10.1938	8.89466	14.2049	9.79395	12.6538	13.5877	13.5825	14.106	12.4607	13.9736	9.85516	10.1255	8.62513	15.4702	9.36078	11.5355	2.49275	0.216093	Protein FAR1-RELATED SEQUENCE 11	FRS11 At1g10240 F14N23.12	Arabidopsis thaliana (Mouse-ear cress)	GO:0005634; GO:0008270
C.cajan_38163	60.5427	47.6832	36.8808	45.3303	51.1508	40.4417	30.897	32.6379	31.4269	26.9328	44.4411	33.3419	34.2943	40.9633	58.68	36.2677	45.1019	43.0677	53.5433	39.6164	48.2113	42.898	38.3439	26.597	52.9527	41.3475	32.222	47.0627	37.1347	35.8862	40.5295	8.75883	0.21611	Casein kinase I isoform delta-like (CKI-delta) (EC 2.7.11.1)	At4g26100 F20B18.210	Arabidopsis thaliana (Mouse-ear cress)	GO:0005524; GO:0005737; GO:0009506; GO:0004674
C.cajan_21430	51.5993	32.6956	22.4787	24.0459	19.4415	39.6333	21.6051	38.9977	25.536	25.6754	37.4056	31.1051	30.5747	33.5281	27.8551	30.1823	39.3203	34.8846	24.6307	29.9611	31.2975	30.2236	37.3159	38.8157	39.0713	30.6477	31.423	32.4554	34.0823	38.421	31.4935	6.80787	0.216168	E3 UFM1-protein ligase 1 homolog (EC 6.3.2.-)	At3g46220 F12M12.190	Arabidopsis thaliana (Mouse-ear cress)	GO:0016874
C.cajan_44903	37.3508	28.8752	33.2143	43.2336	30.6327	37.8519	32.9701	30.7866	30.9939	24.9947	30.4466	39.0829	33.6573	38.7709	51.4686	29.2846	48.7684	38.0586	44.3986	30.8638	33.8366	34.21	24.5273	37.189	31.4132	23.6976	39.1927	35.3205	33.1114	57.3877	35.4565	7.68415	0.21672	Thioredoxin-related transmembrane protein 2 (Thioredoxin domain-containing protein 14)	tmx2 txndc14	Xenopus laevis (African clawed frog)	GO:0045454; GO:0016021
C.cajan_21613	30.7677	24.156	23.7338	22.5331	16.451	30.4068	18.79	23.4773	27.0888	23.3505	21.8831	29.2475	19.6873	27.7134	18.4101	20.8627	21.2362	38.6931	18.8714	25.5514	23.8886	18.7455	14.8494	23.7384	29.7689	21.7587	20.2012	21.1501	22.3375	19.2642	23.0292	4.99455	0.216879	Coiled-coil domain-containing protein 132	CCDC132 RCJMB04_8p23	Gallus gallus (Chicken)
C.cajan_28511	66.1104	63.4711	54.2783	86.0431	53.539	55.9052	58.5563	49.4961	57.6037	41.6008	31.7182	44.2128	48.9155	64.3928	58.5018	50.1257	59.8547	49.434	45.9053	45.2753	43.2234	51.2997	43.2599	70.5982	61.9825	46.2693	36.2428	50.4043	38.6574	42.9118	51.851	11.2546	0.217056	Serine/threonine-protein phosphatase PP2A-2 catalytic subunit (EC 3.1.3.16) (Protein phosphatase 2A isoform 2)	PP2A2 PP2A1 At1g10430 T10O24.4	Arabidopsis thaliana (Mouse-ear cress)	GO:0034613; GO:0009903; GO:0005737; GO:0005829; GO:0046872; GO:0005634; GO:0004721; GO:0005886; GO:0006470
C.cajan_34435	24.1959	32.0145	25.4024	23.1155	26.5293	42.6099	27.1999	18.5299	28.8297	27.2868	31.0684	37.08	34.3344	41.26	43.3048	23.1015	28.1458	42.973	39.0176	30.4007	28.5216	22.9177	25.1447	39.0645	32.5189	24.0239	27.9934	31.7381	32.4227	35.7366	31.1133	6.75361	0.217065	TBC1 domain family member 15 (GTPase-activating protein RAB7) (GAP for RAB7) (Rab7-GAP)	Tbc1d15	Mus musculus (Mouse)	GO:0005097; GO:0005737; GO:0005576; GO:0070062; GO:0005739; GO:0032851; GO:0032313
C.cajan_27497	80.2243	64.1497	60.9786	67.1329	41.366	66.368	59.343	52.8285	53.7005	66.2543	66.5116	58.1363	77.7207	88.19	58.4691	68.4643	52.4056	77.2922	53.8953	73.9929	82.4354	82.42	82.0923	76.994	101.446	74.7846	43.2202	78.5346	57.9888	100.75	68.5471	14.8881	0.217196	Cullin-1	CUL1 At4g02570 T10P11.26	Arabidopsis thaliana (Mouse-ear cress)	GO:0010265; GO:0009734; GO:0007049; GO:0000794; GO:0031461; GO:0005737; GO:0005829; GO:0009793; GO:0009873; GO:0009867; GO:0048366; GO:0005634; GO:0010087; GO:0009524; GO:0016567; GO:0042752; GO:0009733; GO:0009753; GO:0005819; GO:0000151; GO:0006511
C.cajan_23949	19.1725	21.0536	13.1294	13.4957	15.3428	21.0708	12.676	17.5876	19.1214	16.7918	17.0992	14.1454	17.118	22.1074	23.057	22.294	16.3496	15.6046	15.5363	14.2051	16.199	17.2756	17.1665	29.1085	22.4549	16.578	13.1027	13.5487	13.3531	18.4861	17.4158	3.78639	0.217411	Transmembrane E3 ubiquitin-protein ligase 1 (EC 6.3.2.-)	TUL1 YKL034W YKL247	Saccharomyces cerevisiae (strain ATCC 204508 / S288c) (Baker's yeast)	GO:0044695; GO:0005794; GO:0016021; GO:0016874; GO:0016567; GO:0043162; GO:0004842; GO:0008270
C.cajan_28780	24.8525	22.4263	12.9564	12.6454	18.397	19.1715	14.4957	18.1519	20.4861	10.693	15.5246	13.8243	20.5292	18.8092	23.2431	16.3906	21.0456	16.6183	15.1722	16.1238	18.2908	21.1715	18.8212	14.3565	27.4103	18.1848	13.2176	19.7646	15.6202	21.2989	17.7531	3.8626	0.217573	Glycerol-3-phosphate dehydrogenase SDP6, mitochondrial (EC 1.1.5.3) (Protein SUGAR-DEPENDENT 6)	SDP6 At3g10370 F14P13.3	Arabidopsis thaliana (Mouse-ear cress)	GO:0019563; GO:0004368; GO:0009331; GO:0006072; GO:0006127; GO:0005743; GO:0005739; GO:0052591
C.cajan_07887	85.132	79.3418	79.5376	109.289	54.4244	108.441	105.987	83.1103	65.8709	61.4567	56.9514	63.2504	70.6076	55.578	93.1753	56.2256	85.3399	69.2003	77.8488	69.7168	61.7174	64.5078	69.6891	73.452	44.0468	69.2165	65.7206	71.7663	68.0666	69.9623	72.5344	15.7842	0.21761	50S ribosomal protein L27	rpmA VP0329	Vibrio parahaemolyticus serotype O3:K6 (strain RIMD 2210633)	GO:0005840; GO:0003735; GO:0006412
C.cajan_20355	27.8134	22.6964	25.4359	35.4014	25.128	21.3755	34.0711	23.5286	18.22	21.7217	18.962	23.3259	26.735	34.8426	26.6305	21.4959	26.3946	19.106	20.8139	16.7021	20.7433	22.1735	22.4819	13.6672	23.2624	17.04	24.5633	19.1478	26.5205	23.928	23.3143	5.07691	0.21776	Uncharacterized protein		Glycine max (Soybean) (Glycine hispida)
C.cajan_19752	76.412	72.4433	75.2515	63.6506	76.4065	84.3878	85.2803	72.4594	64.5542	91.4549	60.4605	72.8712	78.9152	82.895	101.858	61.6266	81.1907	51.7707	133.424	85.4457	85.5839	79.624	64.6948	63.8323	84.7842	73.16	70.9858	80.7675	45.1228	108.32	77.6973	16.936	0.217974	NudC domain-containing protein 2	Nudcd2 D11Ertd603e	Mus musculus (Mouse)	GO:0005737; GO:0070062; GO:0000776; GO:0015630
C.cajan_05998	38.6683	37.0984	29.8419	37.6465	22.9605	36.8781	36.051	29.4868	29.8931	26.1075	22.1141	26.8323	25.845	25.1307	30.8779	33.4728	37.2548	35.327	23.1359	22.7889	19.8085	21.3659	21.1806	32.6394	21.5147	18.2164	25.5977	30.9887	30.2704	35.2351	28.4676	6.20977	0.218135	Cytosolic enolase 3 (EC 4.2.1.11) (2-phospho-D-glycerate hydro-lyase 3) (2-phosphoglycerate dehydratase 3)	ENO3 ENOC At2g29560 F16P2.6	Arabidopsis thaliana (Mouse-ear cress)	GO:0005737; GO:0005829; GO:0006096; GO:0000287; GO:0005634; GO:0004634; GO:0000015
C.cajan_28319	18.4025	14.686	10.3882	12.1495	11.5259	21.1237	13.2561	13.6551	13.2721	12.8726	17.7129	14.0954	12.9567	15.4686	13.4382	15.2708	16.4057	19.4736	11.6505	10.2329	14.42	13.8873	15.9038	13.8022	13.1347	12.9138	15.5863	17.4019	21.5534	23.4311	14.8851	3.24739	0.218163	Chitobiosyldiphosphodolichol beta-mannosyltransferase (EC 2.4.1.142) (Asparagine-linked glycosylation protein 1 homolog) (Beta-1,4-mannosyltransferase) (GDP-Man:GlcNAc2-PP-dolichol mannosyltransferase) (GDP-mannose-dolichol diphosphochitobiose mannosyltransferase)	Alg1	Mus musculus (Mouse)	GO:0004578; GO:0005783; GO:0016021; GO:0006486
C.cajan_26203	33.1467	28.9375	24.3645	27.8886	22.6043	29.2448	20.5231	19.7451	17.7528	16.1599	30.7519	21.7937	28.3465	24.2131	28.7551	24.9033	20.8593	23.9056	22.5258	22.2611	26.1102	26.4283	26.2464	17.7739	38.4919	24.4032	19.0677	30.3798	20.7591	37.0167	24.9039	5.44235	0.218534	Mediator of RNA polymerase II transcription subunit 17	MED17 MED17_1 At5g20170 F5O24.60	Arabidopsis thaliana (Mouse-ear cress)	GO:0001104; GO:0016592
C.cajan_02628	56.6682	37.6086	41.2306	35.2243	50.7007	34.2091	39.013	35.3389	34.9475	32.6171	33.1751	33.7007	51.707	61.3524	64.3483	54.1818	50.4693	40.2309	48.5232	37.5699	40.2961	40.2157	41.2564	43.652	40.468	57.313	35.9629	33.2765	31.7393	41.5816	42.1348	9.21298	0.218655	Maspardin (Spastic paraplegia 21 autosomal recessive Mast syndrome protein homolog)	spg21	Danio rerio (Zebrafish) (Brachydanio rerio)	GO:0042609; GO:0005829; GO:0030140
C.cajan_24542	15.0641	17.7258	16.9419	29.574	18.1437	16.79	23.7838	16.1548	14.4307	13.3699	16.0791	17.9288	18.34	16.317	23.2676	19.9509	25.6622	17.6461	17.7202	16.4619	12.455	15.9052	17.1303	15.5348	16.3122	13.2356	18.0215	12.975	17.0154	12.9424	17.5109	3.82962	0.218699	RNA-binding protein with multiple splicing 2	Rbpms2	Mus musculus (Mouse)	GO:0003676; GO:0000166
C.cajan_17735	30.1987	44.6351	36.2451	52.871	29.6266	35.5859	39.2143	27.7602	32.1709	29.7147	25.1593	26.9075	30.3339	31.0888	32.9003	28.6047	33.4809	32.069	29.3242	24.1706	31.3007	34.0566	27.3822	19.895	40.7164	28.3772	32.5129	42.6287	38.7988	49.357	33.341	7.30175	0.219002	Developmentally-regulated G-protein 2 (AtDRG2) (Developmentally-regulated G-protein 2B) (AtDRG2b)	DRG2 DRG2B At1g72660 F28P22.15	Arabidopsis thaliana (Mouse-ear cress)	GO:0019003; GO:0005525; GO:0006184; GO:0003924; GO:0005737
C.cajan_14221	65.5272	59.9526	46.8963	49.8709	30.4747	61.1139	43.3353	50.9313	49.8445	48.3201	48.5618	43.965	46.9705	55.5577	50.1492	54.2929	44.1069	66.0747	27.3735	58.0288	53.5649	59.3858	63.8497	49.9817	78.9053	64.1968	29.3025	59.1735	45.2495	62.0166	51.774	11.3394	0.219018	Eukaryotic translation initiation factor 4G (eIF-4G) (eIF4G) (Protein cucumovirus multiplication 2) (Protein synthesis initiation factor 4G)	EIF4G CUM2 At3g60240 F27H5_30	Arabidopsis thaliana (Mouse-ear cress)	GO:0006417; GO:0009737; GO:0009615; GO:0003743
C.cajan_26944	13.0828	16.9677	20.1758	24.0642	21.0324	16.803	17.328	16.9176	15.2923	18.2345	14.2556	17.8659	14.2536	13.1122	24.1211	13.6843	17.4974	19.3534	16.7019	9.76191	16.3727	19.4634	28.2497	20.2808	17.8607	14.3626	11.3139	18.8349	17.5403	17.879	17.5718	3.85062	0.219137	UPF0554 protein	DDB_G0286581	Dictyostelium discoideum (Slime mold)
C.cajan_33369	27.1413	16.6545	13.8466	16.8736	14.4033	17.3968	22.8339	22.7525	13.0025	15.7194	16.434	18.7446	11.4336	17.4941	16.3234	17.4218	20.5652	22.9104	19.2672	19.0583	16.0573	14.4619	17.667	13.8481	12.4779	14.6732	20.3359	17.9794	22.1214	25.4054	17.5229	3.84177	0.219243	AP-5 complex subunit zeta-1 (Adaptor-related protein complex 5 zeta subunit) (Zeta5)	Ap5z1 Kiaa0415	Mus musculus (Mouse)	GO:0044599; GO:0005737; GO:0000724; GO:0016197; GO:0005634; GO:0015031
C.cajan_33151	75.4606	96.7859	87.9167	112.628	86.5773	87.7793	104.731	54.1914	80.8194	92.9538	84.5834	76.6354	104.815	88.6335	119.846	82.9765	96.3416	79.2738	66.097	60.4936	83.2231	90.5923	66.8528	77.2377	109.878	86.9156	96.2169	112.65	81.7495	155.855	90.5258	19.8751	0.219552	Phytochrome-associated serine/threonine-protein phosphatase (EC 3.1.3.16) (PsFyPP)	FYPP	Pisum sativum (Garden pea)	GO:0005737; GO:0046872; GO:0004721
C.cajan_07044	23.0696	27.238	30.3809	32.1151	40.3684	30.2637	46.4216	30.6685	24.0322	26.2754	18.4099	24.5274	23.7821	22.719	32.0431	18.9636	27.9192	21.3667	28.4335	21.36	25.2821	27.6404	25.2117	27.363	17.8308	27.5276	31.1378	25.2639	24.8348	25.7537	27.0736	5.94461	0.219572	Ras-related protein RABA5a (AtRABA5a)	RABA5A At5g47520 MNJ7.11	Arabidopsis thaliana (Mouse-ear cress)	GO:0005525; GO:0005886; GO:0015031; GO:0007264; GO:0005774
C.cajan_00455	39.5878	30.8453	28.7363	53.6656	21.6446	28.3722	27.7519	34.1862	28.2958	27.4766	28.7515	30.7114	23.9265	32.4861	26.863	33.7733	29.5088	36.0942	21.0756	30.5228	34.6777	30.7858	31.3073	35.2614	30.5116	26.8201	19.4331	31.6113	21.1355	39.3942	30.194	6.6456	0.220097	Serine/threonine protein phosphatase 2A 55 kDa regulatory subunit B beta isoform (AtB beta) (PP2A, subunit B, beta isoform)	PP2AB2 At1g17720 F11A6.6	Arabidopsis thaliana (Mouse-ear cress)	GO:0005829; GO:0006470; GO:0000159; GO:0008601; GO:0050790; GO:0007165
C.cajan_16638	21.9051	35.7616	28.406	43.5856	23.6308	42.4073	23.4813	25.6027	29.0722	27.5901	20.5721	30.8635	19.283	24.9614	25.4346	22.0439	33.4748	36.9351	28.1605	29.8353	23.346	23.5075	26.1532	25.5612	27.0497	22.3383	18.3817	26.6694	26.2626	27.3043	27.5061	6.06433	0.220473	Vacuolar protein sorting-associated protein 53 homolog	Vps53	Mus musculus (Mouse)	GO:0000938; GO:0005768; GO:0016020; GO:0015031
C.cajan_17232	44.4917	29.3509	24.3797	31.5297	27.6063	36.3445	26.2373	31.8643	30.3407	26.6026	36.8821	34.3471	46.274	35.0121	38.3757	37.1665	33.3247	32.1247	46.3608	37.2239	41.0326	40.9656	41.0565	43.3379	55.7149	35.1696	31.9388	42.3012	33.7544	59.0599	36.7476	8.1031	0.220507	Membralin (Transmembrane protein 259)	TMEM259 C19orf6	Homo sapiens (Human)	GO:0005737; GO:0016021
C.cajan_26842	24.9879	28.9126	30.0144	15.5592	31.4264	22.253	15.0433	22.2572	23.0679	25.5611	29.4737	21.8686	22.9442	26.6464	23.8428	19.2187	29.5583	29.2883	20.0071	16.2308	27.7104	30.0158	37.3426	15.8602	31.5717	25.7573	19.2486	26.8875	24.606	22.0099	24.627	5.43176	0.220561	Protein BONZAI 1 (COPINE 1)	BON1 CPN1 At5g61900 K22G18.2	Arabidopsis thaliana (Mouse-ear cress)	GO:0005544; GO:0006952; GO:0060548; GO:0005886; GO:0009506; GO:0045793; GO:0009270; GO:0009266
C.cajan_08638	9.04461	8.95934	9.29668	10.6736	9.80715	13.8956	11.4148	11.6386	8.41889	8.17522	15.7388	9.59693	7.53576	13.1154	9.11708	6.30052	11.0363	13.4693	8.90619	8.65086	10.5324	9.31796	7.86451	11.451	7.07006	10.2322	9.63033	7.21848	11.5797	7.72871	9.94387	2.19324	0.220562	Carbon catabolite repressor protein 4 homolog 5 (CCR4 homolog 5) (EC 3.1.13.4)	CCR4-5 At1g73875 F2P9.30	Arabidopsis thaliana (Mouse-ear cress)	GO:0003723; GO:0005737; GO:0046872; GO:0005634; GO:0004535; GO:0006355; GO:0006351
C.cajan_25144	35.3642	34.0533	34.1398	52.3265	23.2959	25.5372	50.9366	33.4249	23.2372	29.7991	28.0449	28.4958	34.325	26.5762	34.3376	25.7504	30.5881	30.5144	36.8478	31.3524	30.7874	25.0454	26.1651	34.542	31.3044	20.5713	28.6538	34.8545	38.4418	36.1595	31.7279	7.01564	0.221119	GPN-loop GTPase 1 (EC 3.6.5.-) (XPA-binding protein 1 homolog)	gpn1 xab1 DDB_G0293220	Dictyostelium discoideum (Slime mold)	GO:0005525; GO:0005737; GO:0007264
C.cajan_01013	23.3302	16.2543	16.2752	27.0833	11.6759	16.3579	15.2887	18.0267	12.5584	15.0993	14.2619	13.961	11.4688	23.0013	13.9522	19.0423	16.8908	14.6326	16.8094	14.9112	13.8303	15.5522	16.4659	16.188	15.7711	13.8319	11.1057	13.2636	15.2606	17.1325	15.7225	3.4773	0.221167	Zinc finger CCCH domain-containing protein 41 (AtC3H41)	At3g27700 MGF10.11	Arabidopsis thaliana (Mouse-ear cress)	GO:0003677; GO:0003723; GO:0046872; GO:0000166
C.cajan_34412	7.56583	6.81824	8.01786	12.2347	7.69985	5.50959	7.83611	7.73656	5.33808	4.29586	5.06494	7.66876	7.33927	7.85604	8.42873	6.47103	8.14914	10.2756	6.10274	7.26809	7.16632	7.51176	5.60606	5.66105	9.9429	6.31142	8.35563	8.46243	8.89701	8.10556	7.4528	1.64851	0.221193	Uncharacterized protein		Glycine max (Soybean) (Glycine hispida)
C.cajan_46269	10.3832	11.4832	11.3189	12.7416	12.8115	14.4803	12.3658	8.93955	9.0412	17.7774	14.1896	10.5909	13.3848	10.7438	19.3405	14.1802	17.8392	12.7847	13.2301	11.9023	12.0013	10.2937	11.7027	6.9502	9.26288	10.607	12.6108	16.1503	15.7982	14.0418	12.7091	2.81403	0.221418	High mobility group B protein 10 (Nucleosome/chromatin assembly factor group D 10)	HMGB10 ARID-HMG2 NFD10 At3g13350 MDC11.14	Arabidopsis thaliana (Mouse-ear cress)	GO:0003677; GO:0005634; GO:0003700; GO:0006351
C.cajan_21010	53.4332	34.811	50.7401	62.8987	42.5668	39.6747	55.5834	41.6542	32.9936	40.4684	55.6711	37.9505	33.3884	30.362	40.0716	38.2978	37.5357	39.4759	49.8906	45.6515	36.994	37.1611	35.1543	35.4356	21.1101	25.7009	46.8964	42.0121	40.5435	42.1363	40.4424	8.96399	0.221648	Serine/threonine-protein phosphatase 4 regulatory subunit 2 (PPP4R2-related protein)	PPP4R2r CG2890	Drosophila melanogaster (Fruit fly)	GO:0000278; GO:0022008
C.cajan_23082	62.1475	55.757	42.2641	32.8516	66.0519	58.7873	44.2907	51.0899	50.227	54.0478	75.9175	44.8827	60.2702	45.6755	75.0897	49.7072	54.4156	77.0848	59.6205	46.9616	52.9743	49.3527	67.1067	26.2624	68.5879	58.4778	39.8417	59.6887	57.4471	46.1601	54.1687	12.0148	0.221803	Putative 1-aminocyclopropane-1-carboxylate deaminase (ACC deaminase) (EC 3.5.99.7)	TM_0225	Thermotoga maritima (strain ATCC 43589 / MSB8 / DSM 3109 / JCM 10099)	GO:0008660
C.cajan_21513	42.3488	43.1025	35.0249	69.3258	42.1723	39.4479	41.3488	31.8135	36.4283	41.4079	30.044	43.9018	42.3886	52.9047	37.1088	35.8343	36.0403	37.7256	23.099	29.0421	40.5567	40.1785	44.3407	59.0759	48.3788	37.0122	33.7599	42.061	47.3278	53.4408	41.1825	9.13944	0.221925	Serine/threonine-protein kinase GRIK2 (EC 2.7.11.1) (Protein GEMINIVIRUS REP INTERACTING KINASE 2) (Protein GRIK2) (SnRK1-activating protein kinase 1) (AtSnAK1)	GRIK2 SNAK1 At5g60550 MUF9.18	Arabidopsis thaliana (Mouse-ear cress)	GO:0005524; GO:0016301; GO:0004672; GO:0006468; GO:0004674; GO:0009615; GO:0016032
C.cajan_33833	136.891	244.524	236.066	285.712	204.96	159.116	272.992	126.609	174.889	198.433	160.993	179.937	210.554	191.895	252.306	178.303	217.073	180.201	159.58	133.672	126.992	160.282	160.201	143.181	179.436	161.393	174.041	211.271	201.157	240.74	190.569	42.3446	0.222201	Proteasome subunit alpha type-2-A (EC 3.4.25.1) (20S proteasome alpha subunit B-1) (Proteasome component 3)	PAB1 PRC3 At1g16470 F3O9.27	Arabidopsis thaliana (Mouse-ear cress)	GO:0005829; GO:0022626; GO:0005634; GO:0000502; GO:0019773; GO:0010043; GO:0004298; GO:0006511
C.cajan_15640	87.6404	77.1789	80.9302	41.3646	122.293	72.4094	87.7926	64.0455	86.4281	110.587	95.2416	72.4287	78.3714	68.5449	120.28	66.6904	52.4751	84.623	88.5814	95.0793	92.3255	77.6748	101.28	68.7222	64.096	72.6216	78.378	85.5451	70.9017	65.3436	80.7667	17.9534	0.222288	3-hydroxyisobutyryl-CoA hydrolase-like protein 3, mitochondrial (EC 3.1.2.-)	At4g13360 T9E8.100	Arabidopsis thaliana (Mouse-ear cress)	GO:0005829; GO:0016787; GO:0005739
C.cajan_25050	71.3008	86.8067	79.6467	126.912	72.6398	68.0901	117.155	86.0994	55.8398	71.9243	80.6389	85.1816	67.3734	75.7365	59.1159	72.3375	97.9538	89.5961	55.9428	81.4767	84.6429	100.281	115.351	132.164	81.4774	89.6897	89.7751	75.9607	91.91	103.062	86.0269	19.1604	0.222725	Serine/arginine-rich-splicing factor SR34 (At-SR34) (At-SRp34) (AtSR34) (Pre-mRNA-splicing factor SF2) (SR1 protein)	SR34 SF2 SR1 SRP34 At1g02840 F22D16.16 F22D16_30	Arabidopsis thaliana (Mouse-ear cress)	GO:0003723; GO:0008380; GO:0035061; GO:0006397; GO:0016607; GO:0000166; GO:0005634; GO:0005681
C.cajan_14222	19.4209	23.8961	21.1528	30.145	32.7474	32.0032	27.3649	23.5084	18.8035	22.7312	29.2857	18.9041	23.7835	20.1633	31.3624	30.8098	30.8605	18.8327	31.2521	22.4165	22.6368	25.9497	28.7858	46.53	24.8972	21.6975	24.8177	29.8551	23.2741	30.8932	26.5297	5.91107	0.22281	Elongator complex protein 6 (AtELP6) (Elongator component 6) (UPF0405 protein ELP6)	ELP6 At4g10090 F28M11.10	Arabidopsis thaliana (Mouse-ear cress)	GO:0033588; GO:0005737; GO:0031538; GO:0005634; GO:0008284; GO:2000024; GO:0006355; GO:0006979; GO:0006351; GO:0016746
C.cajan_09498	20.6893	14.9642	11.3099	19.3889	7.3268	10.3712	12.7103	12.0038	10.4046	11.2127	16.3796	12.6491	10.5949	13.7091	14.6697	12.5206	13.1987	14.976	10.9483	13.344	16.372	12.5019	11.526	14.3513	13.3154	13.9679	10.3385	17.1456	16.0445	18.5462	13.3376	2.97489	0.223044	DNA-binding protein SMUBP-2 (EC 3.6.4.12) (EC 3.6.4.13) (ATP-dependent helicase IGHMBP2) (Immunoglobulin mu-binding protein 2) (Insulin II gene enhancer-binding protein) (RIPE3B-binding complex 3B2 p110 subunit) (RIP-1)	IGHMBP2 RIP1 SMUBP2	Mesocricetus auratus (Golden hamster)	GO:0005524; GO:0006200; GO:0043141; GO:0032575; GO:0003677; GO:0032508; GO:0008094; GO:0003723; GO:0008186; GO:0042995; GO:0005737; GO:0005634; GO:0043621; GO:0006355; GO:0030529; GO:0043022; GO:0000049; GO:0006351; GO:0008270
C.cajan_07623	24.2278	21.0079	14.2923	8.64596	21.8532	24.3771	14.8815	22.6948	18.9111	20.5603	24.9132	20.3929	20.2723	24.3676	22.0236	17.1548	23.7033	29.7199	27.3919	29.8279	25.0368	21.7859	29.5417	26.6438	28.3381	21.4802	20.2458	21.9213	15.0994	27.7045	22.2341	4.97163	0.223604	Uncharacterized protein		Glycine max (Soybean) (Glycine hispida)	GO:0009058; GO:0003824
C.cajan_19107	78.9103	49.9155	43.6582	41.747	44.9001	64.3622	38.7374	41.2346	45.9445	39.1329	48.7365	48.4902	55.0086	48.9335	76.3503	54.9435	43.85	48.8033	51.5531	51.1631	53.4589	47.553	46.1085	42.1468	67.1158	52.3565	37.1315	64.516	44.5671	76.3081	50.6457	11.3291	0.223693	Signal peptide peptidase-like 3 (AtSPPL3) (EC 3.4.23.-)	SPPL3 At2g43070 At2g43105 F14B2 MLF8	Arabidopsis thaliana (Mouse-ear cress)	GO:0004190; GO:0005768; GO:0016021; GO:0005774
C.cajan_09539	34.1342	39.6757	32.0762	66.6098	36.0593	30.8606	41.5638	32.6677	35.6673	29.7915	26.5239	33.4733	34.6564	36.5975	51.3054	26.7222	32.2854	42.4623	32.3814	35.0762	28.4064	41.0423	38.9721	31.6167	42.4791	35.5	26.7617	43.181	28.9853	36.8495	36.2155	8.10327	0.223751	TBCC domain-containing protein 1	tbccd1 TEgg114l12.1	Xenopus tropicalis (Western clawed frog) (Silurana tropicalis)	GO:0000902; GO:0005737; GO:0005856; GO:0007010
C.cajan_26387	7.82492	4.84834	5.58392	4.80014	4.92362	5.50074	4.94126	5.11659	5.60796	5.37751	7.73165	5.79209	4.86091	9.81182	6.42343	5.2617	4.92187	7.65769	4.99992	6.84995	8.44869	6.87941	8.39587	5.49441	8.15687	5.44465	6.00468	6.97667	6.14659	8.3496	6.25202	1.39935	0.223824	Serine/threonine-protein kinase/endoribonuclease IRE1b (Endoplasmic reticulum-to-nucleus signaling 1-1) (Inositol-requiring protein 1-1) (AtIRE1-1) (Serine/threonine-protein kinase/endoribonuclease IRE1-1) [Includes: Serine/threonine-protein kinase (EC 2.7.11.1); Endoribonuclease (EC 3.1.26.-)]	IRE1B IRE1-1 At5g24360 K16H17.7	Arabidopsis thaliana (Mouse-ear cress)	GO:0005524; GO:0008380; GO:0034263; GO:0009816; GO:0005783; GO:0016021; GO:0006397; GO:0046872; GO:0004674; GO:0006355; GO:0009751; GO:0006986; GO:0004540; GO:0006351
C.cajan_11774	44.7157	66.9832	80.7969	42.246	76.4244	71.1804	81.6864	56.3811	85.596	61.6085	74.0693	68.554	78.1051	97.6369	95.3992	63.7645	65.8685	75.7625	61.4977	52.1386	45.9256	45.9202	38.6167	59.9456	81.459	66.2519	62.3773	54.5767	77.8749	68.2378	67.4788	15.1048	0.223845	Probable peptidyl-prolyl cis-trans isomerase (PPIase) (EC 5.2.1.8) (Rotamase)	ppi BR1094 BS1330_I1090	Brucella suis biovar 1 (strain 1330)	GO:0003755; GO:0042597; GO:0006457
C.cajan_12353	17.5608	23.7416	21.5125	27.0692	26.1045	20.7461	34.297	36.9027	16.9176	27.4941	29.5862	26.66	26.0164	36.6683	35.364	26.7878	36.425	22.1776	24.6817	24.3415	21.2227	24.8191	27.8384	33.6558	33.7663	27.2153	22.9433	16.6143	26.9722	18.1286	26.7817	5.99549	0.223865	Transcription factor HBP-1a (Histone-specific transcription factor HBP1)		Triticum aestivum (Wheat)	GO:0005634; GO:0043565; GO:0003700; GO:0006351
C.cajan_11963	34.267	48.0329	38.1412	42.6226	28.3547	41.8606	36.3153	30.3101	35.0658	46.1185	32.5076	34.1641	35.2	39.5283	34.2224	30.1823	30.5424	46.7379	21.4158	23.0272	25.5704	27.01	32.9375	28.4368	41.9856	32.0784	29.4728	38.6983	44.0398	56.1244	35.5415	7.95651	0.223865	Phospholipase A-2-activating protein (PLA2P) (PLAP)	Plaa Plap	Mus musculus (Mouse)	GO:0070062; GO:0006954; GO:0016005; GO:0043085
C.cajan_32627	43.5528	46.445	39.0946	44.7886	30.3984	61.1912	31.7398	41.7072	42.0886	36.1156	25.2603	39.5988	24.9279	43.2231	35.5833	35.0805	31.8675	51.8616	29.9733	34.0439	31.9295	34.7541	31.7632	53.3993	41.5789	31.3217	26.1926	33.9611	36.4501	38.5301	37.4093	8.38767	0.224213	AP-2 complex subunit alpha-2 (Adaptor protein complex AP-2 subunit alpha-2) (Adaptor-related protein complex 2 subunit alpha-2) (Alpha-adaptin 2) (Clathrin assembly protein complex 2 alpha-C large chain) (At-aC-Ad) (At-alphaC-Ad)	ALPHAC-AD At5g22780 K5A21.2	Arabidopsis thaliana (Mouse-ear cress)	GO:0030131; GO:0005905; GO:0006897; GO:0006886; GO:0008289; GO:0005886; GO:0008565
C.cajan_08635	20.7289	21.3095	20.577	25.5432	14.1956	19.1987	24.6024	20.033	17.5873	21.045	14.3468	14.8219	14.6314	11.0772	12.4371	17.7411	17.0717	17.608	17.9976	18.9006	17.5255	14.797	9.1889	18.5702	13.8686	14.7471	23.2364	16.7172	20.0282	24.242	17.7119	3.973	0.224312	Translation initiation factor eIF-2B subunit beta (eIF-2B GDP-GTP exchange factor subunit beta)	eif2b2 DDB_G0291271	Dictyostelium discoideum (Slime mold)	GO:0005525; GO:0005737; GO:0005851; GO:0005085; GO:0043547; GO:0006446; GO:0003743
C.cajan_45274	10.0268	12.369	14.5735	5.7296	8.16903	14.9336	13.2896	9.32641	15.1868	12.8187	13.2721	12.8156	8.39761	13.5725	13.6669	9.04176	11.5784	11.2206	11.8529	12.3232	10.5505	12.5042	8.6929	12.7358	5.88415	7.29345	10.6549	12.4402	11.2494	13.8407	11.3788	2.55349	0.224408	Pseudouridine-5'-phosphate glycosidase (PsiMP glycosidase) (EC 4.2.1.70)	psuG MW0289	Staphylococcus aureus (strain MW2)	GO:0016798; GO:0046872
C.cajan_47846	13.3886	19.1873	13.6971	21.3123	13.6324	15.149	13.997	18.1075	11.6469	14.5848	18.1648	14.8431	17.7421	16.2784	19.1979	15.1098	21.7602	19.0368	14.587	19.6682	19.8866	23.0756	21.2688	12.4831	22.4434	18.4349	12.7625	21.0873	22.0694	29.3808	17.9516	4.03475	0.224758	CDK5RAP3-like protein	At5g06830 MPH15.20	Arabidopsis thaliana (Mouse-ear cress)	GO:0000079
C.cajan_31306	57.0367	72.5591	74.5173	80.8407	93.1219	60.2317	83.0932	60.2484	58.2766	82.897	52.6884	53.1526	49.1213	49.1715	58.9552	55.0657	64.7225	59.4172	58.9499	48.5138	53.1259	52.4124	48.234	55.1973	48.6462	34.7726	74.9016	73.4313	66.6004	90.5659	62.5321	14.06	0.224844	Polypyrimidine tract-binding protein homolog 3	At1g43190 F1I21.14	Arabidopsis thaliana (Mouse-ear cress)	GO:0003723; GO:0008380; GO:0005737; GO:0000932; GO:0006397; GO:0000166; GO:0005634; GO:0043484; GO:0006417
C.cajan_47096	85.7397	90.487	58.2336	49.7199	72.0902	68.2333	71.8986	91.6204	61.4774	41.2884	67.8839	67.6599	63.6588	75.1798	124.806	69.0018	87.9044	103.105	92.3622	90.8488	80.1507	67.6515	85.2388	92.7928	88.0387	93.1299	86.5479	107.639	107.551	92.287	80.9823	18.2134	0.224905	Regulatory-associated protein of TOR 1 (Protein RAPTOR 1) (Protein RAPTOR 1B) (AtRaptor1b)	RAPTOR1 RAPTOR1B At3g08850 T16O11.22	Arabidopsis thaliana (Mouse-ear cress)	GO:0080008; GO:0031929; GO:0031931; GO:0016049; GO:0009793; GO:0040008
C.cajan_15062	10.2066	8.39224	7.73293	11.0749	5.85145	9.42851	9.63233	11.8605	6.52973	7.59924	8.9529	8.17772	7.22193	6.63659	5.89846	6.84124	8.23747	11.3534	6.42588	10.1505	8.73989	9.51535	10.8127	6.48982	11.6757	7.6517	9.03591	11.1993	11.442	12.7342	8.87222	1.99732	0.225121	Cell division cycle 5-like protein (Cdc5-like protein) (Atypical R2R3-MYB transcription factor CDC5) (MOS4-associated complex protein 1) (MAC protein 1) (Protein MYB DOMAIN CELL DIVISION CYCLE 5) (AtMYBCD5)	CDC5 MAC1 MYBCD5 At1g09770 F21M12.15	Arabidopsis thaliana (Mouse-ear cress)	GO:0003677; GO:0008380; GO:0007049; GO:0009507; GO:0003682; GO:0009870; GO:0010204; GO:0042742; GO:0050832; GO:0045087; GO:0006397; GO:0006355; GO:0003700; GO:0005681; GO:0006351
C.cajan_05706	50.2166	41.0513	29.6304	25.1536	40.6877	38.407	29.4715	32.084	31.7528	34.4572	38.0331	33.025	40.4063	32.2746	48.5662	29.9811	43.6821	43.4413	55.795	34.995	28.3801	25.7776	43.5324	37.0684	37.1383	24.351	21.5549	38.712	30.4606	39.0272	35.4792	7.99335	0.225296	Uncharacterized protein		Glycine max (Soybean) (Glycine hispida)
C.cajan_23325	14.516	9.79557	9.9917	14.9289	15.4854	10.5092	12.0069	15.5135	12.7333	14.6807	11.3796	9.94921	12.4285	15.4637	13.2703	9.87949	12.3557	10.3292	14.7879	16.7851	16.1668	17.3639	17.6129	23.7786	16.4972	14.4337	10.3876	16.6892	13.3849	16.9672	13.9847	3.15203	0.225391	Uncharacterized protein		Glycine max (Soybean) (Glycine hispida)
C.cajan_10007	54.7725	49.951	46.4686	44.4984	28.4766	62.0131	35.4473	45.3181	46.3123	42.1701	49.4442	52.5309	42.0965	54.7602	31.5659	54.811	50.6102	74.9834	38.2958	64.8288	58.21	56.0225	60.6312	55.2594	68.6276	51.5014	32.1811	54.0772	51.346	72.1959	50.8495	11.464	0.225451	Ubiquitin carboxyl-terminal hydrolase 12 (EC 3.4.19.12) (Deubiquitinating enzyme 12) (AtUBP12) (Ubiquitin thioesterase 12) (Ubiquitin-specific-processing protease 12)	UBP12 At5g06600 F15M7.13	Arabidopsis thaliana (Mouse-ear cress)	GO:0008234; GO:0005829; GO:0006511; GO:0036459
C.cajan_23133	39.062	46.6718	40.9733	42.8617	20.8286	32.2382	37.1164	22.2412	34.7095	35.4575	24.8027	31.4721	31.128	25.4593	38.2096	34.482	37.3341	36.5582	25.9049	34.3855	31.4239	34.2485	24.3151	15.0587	27.0138	29.0334	25.6922	40.3906	27.078	35.5906	31.8165	7.17738	0.225587	66 kDa stress protein (p66)		Physarum polycephalum (Slime mold)
C.cajan_42080	21.8083	21.0635	19.1059	14.1845	20.9853	22.7236	19.4334	17.2246	18.781	20.5548	22.29	27.7725	23.6317	22.4257	27.7451	23.441	19.5739	30.3043	33.8063	31.6696	18.2511	17.8753	16.8631	25.9803	23.9694	16.4287	15.0804	22.7085	16.4333	28.0487	22.0123	4.97237	0.225891	Ubiquitin carboxyl-terminal hydrolase 13 (EC 3.4.19.12) (Deubiquitinating enzyme 13) (AtUBP13) (Ubiquitin thioesterase 13) (Ubiquitin-specific-processing protease 13)	UBP13 At3g11910 F26K24.20 MEC18.1	Arabidopsis thaliana (Mouse-ear cress)	GO:0008234; GO:0005829; GO:0009506; GO:0006511; GO:0036459
C.cajan_22382	34.3041	33.583	23.6048	39.7342	31.8547	28.8892	21.686	37.0101	26.6648	31.1205	30.528	19.7947	23.2861	25.6825	29.5919	27.2749	27.6858	19.5124	40.5809	27.1677	42.1985	44.8498	42.0483	28.2196	30.0251	25.1151	35.449	37.2248	33.6117	42.5158	31.259	7.07341	0.226284	Uncharacterized protein		Glycine max (Soybean) (Glycine hispida)
C.cajan_06103	53.1542	53.4125	49.2482	86.5232	60.8083	75.9457	67.108	65.8828	54.8294	58.6249	47.5014	46.7655	67.3104	65.0294	59.013	53.874	77.8927	43.0706	52.1425	46.1327	35.3052	38.3572	49.4957	65.5432	55.5741	44.9638	38.2948	48.3124	40.7306	71.9627	55.8502	12.6427	0.226368	TATA-box-binding protein (TATA sequence-binding protein) (TBP) (TATA-binding factor) (TATA-box factor) (Transcription initiation factor TFIID TBP subunit)	TBP1	Glycine max (Soybean) (Glycine hispida)	GO:0003677; GO:0006352; GO:0005634
C.cajan_19388	50.6901	40.3234	39.9799	44.0333	53.8677	39.7468	41.5808	27.4594	33.9304	39.2719	24.1754	34.2059	32.0673	36.0335	31.3328	26.8597	33.7281	28.0391	25.3269	27.0692	33.3537	25.801	26.3285	37.9723	43.0549	35.5435	31.439	27.5375	29.6379	26.3313	33.6562	7.61909	0.22638	Uncharacterized protein At1g04910	At1g04910 F13M7.10	Arabidopsis thaliana (Mouse-ear cress)	GO:0005794; GO:0005768; GO:0016021; GO:0005802
C.cajan_07392	6.00051	6.24536	5.16473	6.06676	5.34489	6.44624	6.85325	7.1589	6.44579	6.79627	7.4327	6.63171	4.21806	7.61107	5.28333	4.64139	5.36324	8.61736	6.3689	8.42577	10.3039	7.90673	9.69289	9.48212	5.61854	4.91099	8.14656	5.84585	7.99204	5.87596	6.78936	1.5375	0.226458	Protein FAR1-RELATED SEQUENCE 5	FRS5 At4g38180 F20D10.300	Arabidopsis thaliana (Mouse-ear cress)	GO:0005634; GO:0008270
C.cajan_12833	41.1237	43.6611	38.3641	52.1409	36.6922	33.208	44.2901	33.4192	28.6083	44.6457	29.8691	32.8729	31.5406	28.7702	36.5442	30.9007	34.737	44.4423	30.7369	28.0157	29.2773	26.6276	28.5811	20.3919	37.6892	31.28	30.8849	44.0437	42.5144	56.5508	35.5621	8.06182	0.226697	Uncharacterized protein		Glycine max (Soybean) (Glycine hispida)
C.cajan_07394	188.658	152.88	174.684	224.49	133.12	126.424	298.608	213.812	153.567	187.807	187.828	132.847	200.594	172.609	195.696	171.348	193.53	127.149	216.719	198.12	180.643	201.542	153.224	273.925	203.64	152.044	172.85	113.093	193.809	144.425	181.07	41.0507	0.226712	DNA-directed RNA polymerases II, IV and V subunit 6A (RNA polymerase Rpb6)	NRPB6A NRPD6A NRPE6A At5g51940 MSG15.2	Arabidopsis thaliana (Mouse-ear cress)	GO:0003677; GO:0005665; GO:0000418; GO:0000419; GO:0003899; GO:0006351
C.cajan_24053	8.86669	13.9742	12.8392	16.2519	11.6462	9.15456	17.2095	19.3353	16.231	23.13	14.7892	18.8201	18.4252	18.2957	20.43	13.4368	21.1043	19.0125	22.9636	14.9	14.3245	14.082	15.2062	20.5292	14.6071	13.09	16.5813	13.8901	21.7256	13.2264	16.5245	3.74654	0.226726	Protein PLANT CADMIUM RESISTANCE 10 (AtPCR10)	PCR10 At2g40935 T20B5	Arabidopsis thaliana (Mouse-ear cress)	GO:0016021
C.cajan_36561	9.41778	9.66137	8.86932	10.0485	10.3768	13.7551	13.3271	9.15075	8.30178	8.54064	8.27576	11.3235	8.38675	9.28958	7.69401	9.72193	9.3772	14.2646	8.2126	8.73494	10.8012	9.03244	8.42861	15.8065	10.1637	8.49788	11.6769	12.3047	14.4969	15.7551	10.4923	2.3827	0.227091	Histone-lysine N-methyltransferase ATXR2 (EC 2.1.1.43) (Protein SET DOMAIN GROUP 36) (Trithorax-related protein 2) (TRX-related protein 2)	ATXR2 SDG36 SET36 At3g21820 MSD21.13	Arabidopsis thaliana (Mouse-ear cress)	GO:0018024; GO:0046872; GO:0005634
C.cajan_21110	19.0723	15.9584	18.8128	34.7624	18.4898	17.0041	31.1871	25.8567	13.5685	20.0339	21.213	17.5839	18.2077	23.0023	22.2236	22.153	20.4744	13.906	30.2941	24.867	21.8861	24.1711	20.3208	28.0703	21.3494	18.2592	27.1288	17.9085	24.4949	21.6347	21.8904	4.97243	0.227151	Uncharacterized protein		Glycine max (Soybean) (Glycine hispida)
C.cajan_23449	21.0357	19.3606	17.8194	28.5814	18.5468	19.303	24.1731	16.011	17.3593	11.0237	14.3067	14.8469	11.8495	16.7841	22.9813	17.1733	23.1026	21.1127	17.5485	16.5873	12.3045	15.4146	13.6563	18.7238	13.2571	13.2143	15.3111	19.0831	19.8645	16.3805	17.4373	3.96123	0.22717	TBC1 domain family member 13	Tbc1d13	Mus musculus (Mouse)	GO:0005097
C.cajan_05388	28.5129	25.1287	25.1582	20.6499	20.8082	12.9192	23.8413	20.5458	20.6687	18.7984	12.2334	17.6951	18.6855	19.0414	33.2237	15.6969	16.0007	18.4092	33.1138	18.8624	24.1532	20.749	19.5574	20.7669	22.5136	21.4312	25.3068	24.4227	20.7264	21.5559	21.1263	4.79981	0.227195	Sorting nexin 2A	SNX2A At5g58440 MQJ2.4	Arabidopsis thaliana (Mouse-ear cress)	GO:0005794; GO:0005829; GO:0032502; GO:0032585; GO:0035091; GO:0051604; GO:0043621; GO:0015031; GO:0030904; GO:0090351
C.cajan_25540	12.6413	10.3415	10.4357	12.7657	12.6852	10.3737	15.7021	11.9564	8.9882	10.4064	12.8916	16.1265	11.6906	10.7635	8.90234	8.42426	14.446	12.6848	8.63101	7.8104	12.3743	10.6757	10.8743	8.88229	12.4573	8.065	17.7655	10.7988	9.41241	16.7736	11.5209	2.61756	0.227202	Phosphatidylinositol N-acetylglucosaminyltransferase gpi3 subunit (EC 2.4.1.198) (GlcNAc-PI synthesis protein)	gpi3 SPBC3D6.07	Schizosaccharomyces pombe (strain 972 / ATCC 24843) (Fission yeast)	GO:0006506; GO:0008194; GO:0005783; GO:0000506; GO:0017176
C.cajan_13186	24.0364	13.7452	18.1657	16.6412	14.5859	20.9656	16.8833	29.0908	16.8392	17.0938	22.7954	18.9393	20.1376	21.3679	23.0794	22.347	16.844	24.8133	33.4267	29.5036	31.8161	25.8089	28.1969	22.0339	21.222	23.2652	21.3102	24.3017	18.2107	26.8897	22.08	5.01831	0.227278	Methyl-CpG-binding domain-containing protein 13 (AtMBD13) (MBD13) (Methyl-CpG-binding protein MBD13)	MBD13 At5g52230 F17P19.13	Arabidopsis thaliana (Mouse-ear cress)	GO:0008327; GO:0005634; GO:0006355; GO:0006351
C.cajan_10572	113.597	86.945	82.9681	88.4338	83.5012	84.7061	79.924	51.6904	69.5218	131.226	108.65	70.3114	91.0828	129.112	88.5495	73.3415	77.4002	70.4851	78.3318	69.6196	81.4444	84.4188	61.9491	54.2611	93.8355	103.528	77.7368	91.8511	84.8294	117.755	85.0831	19.3503	0.227428	OTU domain-containing protein 6B (EC 3.4.19.12) (DUBA-5)	OTUD6B DUBA5 CGI-77	Homo sapiens (Human)	GO:0008234
C.cajan_02881	41.1049	37.885	29.5808	48.6368	25.1802	42.0872	31.4888	39.1249	43.3111	24.7122	33.8497	25.088	30.3386	38.5154	38.5209	43.3369	52.8642	23.094	29.9249	32.5929	40.9159	51.3401	30.4029	41.9768	52.0303	45.4831	39.8272	39.3314	37.9283	52.7591	38.0044	8.64599	0.2275	Ras GTPase-activating protein-binding protein 1 (G3BP-1) (EC 3.6.4.12) (EC 3.6.4.13) (ATP-dependent DNA helicase VIII) (hDH VIII) (GAP SH3 domain-binding protein 1)	G3BP1 G3BP	Homo sapiens (Human)	GO:0005524; GO:0006200; GO:0004003; GO:0004004; GO:0003677; GO:0032508; GO:0007265; GO:0005737; GO:0010494; GO:0004519; GO:0005925; GO:0003729; GO:0090090; GO:0005634; GO:0005886; GO:0044822; GO:0006810
C.cajan_03959	54.8033	35.3561	30.9212	43.6798	24.489	29.3107	30.3419	25.0668	32.4862	35.1445	30.1749	36.1638	41.6378	52.3424	40.7862	31.7535	38.0498	33.6522	40.7852	28.5133	35.0332	34.5351	31.5856	28.6456	40.0508	36.046	24.2512	42.277	36.2607	55.022	35.3228	8.04177	0.227665	Vacuolar protein sorting-associated protein 27 (Golgi retention defective protein 11)	VPS27 DID7 GRD11 SSV17 VPL23 VPT27 YNR006W N2038	Saccharomyces cerevisiae (strain ATCC 204508 / S288c) (Baker's yeast)	GO:0033565; GO:0005768; GO:0045324; GO:0016020; GO:0046872; GO:0032266; GO:0045053; GO:0006623; GO:0043130
C.cajan_10981	65.3401	93.807	58.9805	92.3001	58.6472	74.7784	67.0594	49.4046	63.4417	58.5435	52.9502	57.1046	81.706	81.5193	123.468	59.9726	66.1571	61.6623	65.0402	59.4972	80.9571	92.38	64.6246	75.7813	79.2255	83.0055	49.1802	85.1182	67.4407	93.0113	72.3022	16.4823	0.227964	26S protease regulatory subunit 7 (26S proteasome AAA-ATPase subunit RPT1) (26S proteasome subunit 7) (Regulatory particle triple-A ATPase subunit 1)	RPT1	Spinacia oleracea (Spinach)	GO:0005524; GO:0005737; GO:0016787; GO:0005634; GO:0000502; GO:0030163
C.cajan_40982	16.0563	12.0855	13.0987	17.1419	11.19	23.179	17.3606	20.0824	14.2939	19.4131	16.8183	19.5584	17.1116	20.896	23.6523	16.1597	16.7383	18.7144	19.0598	17.7425	22.332	18.7226	16.7009	23.7142	20.9116	12.2159	24.9814	21.5953	20.6617	31.5601	18.8859	4.30801	0.228107	F-box/FBD/LRR-repeat protein At1g13570	At1g13570 F13B4.6	Arabidopsis thaliana (Mouse-ear cress)
C.cajan_24727	13.9336	14.1374	16.2527	6.45953	8.49683	19.3333	13.3581	13.6495	15.7513	15.8567	16.0499	18.629	13.0529	9.55891	7.70806	14.3605	13.5313	14.2498	9.70521	13.8924	13.4619	12.8613	14.6428	17.5707	12.4656	13.6199	10.4989	11.1596	13.4496	10.7094	13.2577	3.02635	0.228271	Endoplasmic reticulum metallopeptidase 1 (EC 3.4.-.-) (Felix-ina)	ERMP1 FXNA KIAA1815	Homo sapiens (Human)	GO:0005783; GO:0016021; GO:0016020; GO:0046872; GO:0008237
C.cajan_18928	49.2246	41.0559	37.142	42.691	26.8623	42.1094	28.2878	40.4771	39.3889	37.038	29.6008	39.3844	32.0284	62.0424	44.5916	43.2121	36.6194	49.9674	39.1956	48.1058	42.896	45.3916	50.1226	63.7921	54.5025	48.5816	25.1758	55.6037	37.9735	57.1341	42.7922	9.77569	0.228446	Uncharacterized calcium-binding protein C800.10c	SPBC800.10c	Schizosaccharomyces pombe (strain 972 / ATCC 24843) (Fission yeast)	GO:0030479; GO:0000147; GO:0005509; GO:0005938; GO:0006897; GO:0006886; GO:0006898
C.cajan_16491	69.3539	55.9038	52.6756	53.0891	34.4641	61.864	50.5549	47.6917	42.5009	29.317	31.8023	37.9779	44.5988	63.5508	44.9951	52.5626	48.6071	42.8723	31.2822	35.5509	39.0232	39.1557	30.8181	45.9054	56.8277	38.4022	42.5297	37.3341	47.2728	44.3929	44.2594	10.1156	0.228552	Casein kinase I isoform delta-like (CKI-delta) (EC 2.7.11.1)	At4g26100 F20B18.210	Arabidopsis thaliana (Mouse-ear cress)	GO:0005524; GO:0005737; GO:0009506; GO:0004674
C.cajan_19660	23.1317	17.3927	18.5863	21.3724	11.0288	14.3644	17.2756	17.7342	12.7443	21.9554	18.0554	16.5121	22.6818	14.7337	14.0323	15.7572	12.7973	20.6432	16.5043	24.3995	23.8528	24.7915	23.911	28.6757	24.2804	18.0526	15.7186	21.3919	18.0591	22.0547	18.9434	4.32962	0.228555	FACT complex subunit SPT16 (Facilitates chromatin transcription complex subunit SPT16)	SPT16 At4g10710 T12H20.3	Arabidopsis thaliana (Mouse-ear cress)	GO:0006281; GO:0006260; GO:0035101; GO:0005719; GO:0005730; GO:0005634; GO:0006355; GO:0006351; GO:0010228
C.cajan_10615	26.2466	34.2826	29.4336	45.6749	17.5706	23.8563	21.5311	20.1742	20.3638	25.6817	26.5914	29.3825	30.1946	33.4658	30.6131	28.799	28.4307	31.8808	24.4401	26.6268	24.9826	26.7141	27.1342	15.198	33.0173	21.2507	19.7248	27.9805	25.3848	37.8937	27.1819	6.22362	0.228962	Geranylgeranyl transferase type-2 subunit alpha (EC 2.5.1.60) (GGTase-II-alpha) (Geranylgeranyl transferase type II subunit alpha) (PGGT) (Type II protein geranyl-geranyltransferase subunit alpha)	rabggta DDB_G0269570	Dictyostelium discoideum (Slime mold)	GO:0017137; GO:0004663; GO:0005968; GO:0018344
C.cajan_21997	30.1763	19.4018	23.2464	25.15	19.0894	19.844	21.0441	18.991	18.0521	24.9159	29.4575	19.397	24.0936	21.8114	18.7594	19.7615	20.2831	20.9021	16.9675	18.1252	23.8783	25.1305	27.8021	25.9057	31.0723	21.5821	21.8297	27.8544	23.7663	42.7161	23.1321	5.29907	0.229079	Putative AC transposase (ORFA)		Zea mays (Maize)	GO:0003677; GO:0006310; GO:0032196
C.cajan_43346	26.5568	19.3731	23.4875	23.9164	20.9507	17.8083	24.4359	24.4549	14.1314	22.1639	13.1274	12.3925	13.3198	14.6987	13.9854	15.7957	17.4509	11.9315	18.0226	15.3103	15.6932	18.571	19.0741	21.8213	14.7342	15.7426	22.4697	23.48	19.2609	18.4618	18.1402	4.15787	0.229208	FHA domain-containing protein DDL (Protein DAWDLE)	DDL At3g20550 K10D20.9	Arabidopsis thaliana (Mouse-ear cress)	GO:0003723; GO:0008283; GO:0009507; GO:0005829; GO:0005634; GO:0035196; GO:0048638
C.cajan_16431	50.7344	56.9161	52.3906	104.599	71.961	65.2036	46.509	34.8643	54.7307	63.8202	51.9346	61.6915	56.0802	73.1214	75.6211	37.902	55.8209	58.4766	50.0812	61.4395	68.8521	78.4557	52.4749	47.6755	72.084	77.312	52.7806	76.4723	52.5952	65.1607	61.2768	14.0555	0.229377	Putative glucose-6-phosphate 1-epimerase (EC 5.1.3.15) (Putative D-hexose-6-phosphate mutarotase) (Putative apospory-associated protein C)		Cenchrus ciliaris (Buffelgrass) (Pennisetum ciliare)	GO:0030246; GO:0005975; GO:0047938
C.cajan_06401	55.6627	58.9442	44.3824	79.9683	48.9545	47.2478	59.0306	55.915	40.2661	54.7188	67.5782	45.3541	45.3159	45.3987	49.7193	46.3491	66.8153	55.9332	52.8192	54.5495	36.6728	39.6832	42.0196	31.7358	47.1942	38.3815	26.7144	39.9286	37.3506	51.3865	48.632	11.1554	0.229384	Carbon catabolite repressor protein 4 homolog 1 (CCR4 homolog 1) (EC 3.1.13.4)	CCR4-1 At3g58560 F14P22.150	Arabidopsis thaliana (Mouse-ear cress)	GO:0003723; GO:0005829; GO:0046872; GO:0005634; GO:0004535; GO:0006355; GO:0006351
C.cajan_09081	36.5472	27.7793	30.6388	34.4429	18.4597	29.1196	33.1874	42.3953	24.7175	30.7508	23.0255	23.3538	17.1766	20.5229	16.9027	25.8385	26.2916	30.7584	19.0261	24.3015	28.8429	26.1567	26.6955	32.6915	19.9288	23.6442	33.1888	27.1682	30.1613	36.1047	27.0094	6.19956	0.229534	KH domain-containing protein At4g18375	At4g18375 F28J12.2	Arabidopsis thaliana (Mouse-ear cress)	GO:0003723; GO:0005634
C.cajan_42677	49.9572	38.4591	36.7251	56.0932	42.6128	40.15	59.7617	30.0249	34.2132	43.4112	40.5177	32.4372	51.6977	40.7734	50.7778	45.7671	29.5209	32.3783	48.8805	33.0873	51.1636	51.131	55.02	48.3333	52.4376	43.1621	45.6778	46.5453	49.3268	79.2138	45.1483	10.3636	0.229546	DnaJ homolog subfamily B member 13 (Testis and spermatogenesis cell-related protein 6) (Testis spermatocyte apoptosis-related gene 6 protein) (Testis spermatogenesis apoptosis-related gene 3 protein) (Testis spermatogenesis apoptosis-related gene 6 protein)	DNAJB13 TSARG3 TSARG6	Homo sapiens (Human)	GO:0006457
C.cajan_14502	64.8048	46.3811	47.1893	61.1362	49.69	46.3781	52.6579	40.8698	47.1728	39.5844	50.0819	42.0855	75.4457	50.3304	33.3063	35.8912	41.1644	36.6226	50.742	53.0713	50.9663	60.0689	51.8378	31.9435	49.7515	48.7626	41.3612	53.7141	34.142	78.1775	48.294	11.0896	0.229628	Serine/threonine-protein phosphatase PP-X isozyme 2 (EC 3.1.3.16)	PPX2 At5g55260 MCO15.21	Arabidopsis thaliana (Mouse-ear cress)	GO:0016311; GO:0046872; GO:0009536; GO:0004722
C.cajan_10746	74.2801	62.2545	82.8888	64.1755	78.311	65.38	71.9338	63.8401	46.0372	94.9823	77.1875	52.5519	66.5208	71.3189	104.536	80.309	55.4411	50.0926	65.3205	47.0591	83.259	77.2612	69.5429	51.7752	102.203	67.5943	59.3969	60.9793	48.3626	48.6099	67.9009	15.5925	0.229636	KH domain-containing protein At4g18375	At4g18375 F28J12.2	Arabidopsis thaliana (Mouse-ear cress)	GO:0003723; GO:0005634
C.cajan_13728	8.66059	13.4048	13.4781	18.9951	17.7262	8.49671	16.1613	12.0434	9.823	14.6899	11.5516	12.3599	10.5585	9.38692	10.1887	9.50975	13.2611	14.1984	8.1048	12.1625	12.3212	10.7804	12.0037	14.0042	14.0986	8.9568	13.1293	10.3333	15.4068	7.99534	12.2459	2.81271	0.229686	Methyltransferase-like protein 6 (EC 2.1.1.-)	Mettl6	Rattus norvegicus (Rat)	GO:0008168
C.cajan_21121	17.1852	19.8237	16.8656	27.7658	15.6313	21.4045	16.0519	13.5747	20.0825	13.5117	19.276	20.7297	22.3645	24.6628	22.052	20.0652	20.604	15.7808	18.7528	18.4921	22.8261	25.1409	27.2134	27.4218	31.708	22.4246	18.3851	18.9366	17.9162	32.8877	21.1156	4.85053	0.229713	GPCR-type G protein 2	GTG2 At4g27630 T29A15.120	Arabidopsis thaliana (Mouse-ear cress)	GO:0005525; GO:0016021; GO:0005886
C.cajan_38002	40.8932	29.6778	25.0115	21.2853	27.6664	33.9452	22.1779	31.9825	27.6896	26.7691	37.6025	27.6093	24.8239	34.1934	33.7086	30.8185	26.6474	30.9971	28.2688	27.8401	39.6769	38.6311	47.4575	38.4993	39.7471	33.4563	24.0541	37.2781	28.4072	52.9388	32.0297	7.3594	0.229768	CCR4-NOT transcription complex subunit 3 (CCR4-associated factor 3) (Leukocyte receptor cluster member 2)	CNOT3 KIAA0691 LENG2 NOT3	Homo sapiens (Human)	GO:0030014; GO:0016070; GO:0000932; GO:0005829; GO:0010467; GO:0031047; GO:0016071; GO:0000288; GO:0000289; GO:0005634; GO:2000036; GO:0006355; GO:0006417; GO:0006351; GO:0001829
C.cajan_35667	76.1663	64.9969	67.6747	67.3453	69.3837	66.0901	73.8075	67.1701	64.6942	43.1111	59.5254	62.2757	75.8181	80.9286	120.958	76.5539	115.111	64.2797	105.302	66.9361	73.6523	66.9735	52.9992	72.0229	73.9676	69.8198	70.8831	102.06	71.4326	94.7304	74.5001	17.1218	0.229823	Uncharacterized protein		Glycine max (Soybean) (Glycine hispida)
C.cajan_17448	6.83844	7.33206	8.28709	7.23576	7.05353	5.65015	4.49474	7.48183	6.95926	6.50262	6.69792	5.35193	6.52009	6.92715	8.39911	8.48275	6.51241	4.4229	4.68683	10.5713	8.01942	8.95866	9.90773	11.2213	7.37264	7.72677	5.4321	8.48859	5.67702	6.78224	7.21227	1.65785	0.229865	Probable carboxylesterase 11 (AtCXE11) (EC 3.1.1.1)	CXE11 At3g27320 K17E12.14	Arabidopsis thaliana (Mouse-ear cress)	GO:0052689
C.cajan_36717	32.1567	36.912	36.0947	48.3845	46.3234	33.9531	40.2442	27.5433	40.528	43.8058	38.5335	38.9371	50.9887	45.9354	40.5883	29.7885	54.1233	33.3626	53.2253	29.0003	25.7841	28.4077	22.1246	30.8264	40.675	29.3557	30.7764	30.6172	27.5489	35.8719	36.9055	8.48555	0.229926	Uncharacterized protein		Glycine max (Soybean) (Glycine hispida)
C.cajan_26416	38.0436	39.6969	30.8881	52.5107	33.0886	29.8234	40.2675	35.9559	23.5428	29.3793	26.1198	26.6119	25.7079	35.7264	44.9918	29.7024	33.9951	25.6488	32.7215	29.1352	35.2644	43.691	53.1365	29.7013	47.7226	40.7147	25.2393	39.4257	30.0601	33.1565	34.6078	7.95752	0.229934	Uncharacterized protein		Glycine max (Soybean) (Glycine hispida)	GO:0006396
C.cajan_44909	9.1351	7.7026	9.74361	11.2194	7.86177	10.7871	9.13949	9.51186	9.81828	12.2077	10.551	9.79148	9.62331	12.2932	5.64519	13.5228	10.5457	10.2385	8.64381	8.22181	9.81776	9.58035	8.12244	16.6546	13.4979	9.3297	8.6557	9.76298	7.97121	15.7608	10.2146	2.34922	0.229988	Uncharacterized protein		Glycine max (Soybean) (Glycine hispida)	GO:0005886
C.cajan_07553	22.6763	16.1579	20.4919	14.2108	15.6153	13.4927	15.3144	12.5164	9.19918	14.9423	22.1907	15.093	19.6561	15.4745	20.7494	16.608	15.9381	17.9797	13.6171	14.4447	14.537	14.5187	18.9337	11.6513	11.9411	17.5069	13.3632	18.879	14.2993	26.3577	16.0579	3.6944	0.230067	Peroxisomal adenine nucleotide carrier 1 (AtPNC1)	PNC1 At3g05290 T12H1.26	Arabidopsis thaliana (Mouse-ear cress)	GO:0015217; GO:0015866; GO:0005347; GO:0015867; GO:0015297; GO:0006635; GO:0080024; GO:0016021; GO:0005777; GO:0090351
C.cajan_38873	22.0355	25.2978	26.7329	21.5554	16.2176	30.4758	22.9389	17.406	23.6309	26.0592	21.5682	27.6007	30.1387	29.543	17.6987	24.4622	14.3959	33.4124	15.4193	30.4824	18.3609	20.4881	22.8021	29.1588	33.2259	27.2269	19.6544	18.5185	26.8237	16.971	23.7333	5.46162	0.230125	ATPase family AAA domain-containing protein 1 (EC 3.6.1.3) (Thorase)	Atad1 Npg6	Rattus norvegicus (Rat)	GO:0005524; GO:0006200; GO:0016887; GO:0030054; GO:0007612; GO:0007613; GO:0005739; GO:0051967; GO:0005778; GO:0002092; GO:0045211
C.cajan_35815	15.7832	32.6421	21.3736	41.6271	23.1281	22.6644	25.3351	22.545	21.5358	27.862	19.1588	27.4196	28.6303	31.2451	41.128	25.8927	28.6147	24.6892	21.8781	21.7384	23.0536	26.5044	20.7395	34.7091	34.3379	23.6901	22.0564	28.6263	33.3397	35.0356	27.2828	6.28651	0.23042	Dolichol-phosphate mannosyltransferase subunit 1 (EC 2.4.1.83) (Dolichol-phosphate mannose synthase subunit 1) (DPM synthase subunit 1) (Dolichyl-phosphate beta-D-mannosyltransferase subunit 1) (Mannose-P-dolichol synthase subunit 1) (MPD synthase subunit 1)	DPM1	Homo sapiens (Human)	GO:0006501; GO:0019673; GO:0006506; GO:0043178; GO:0044267; GO:0019348; GO:0006488; GO:0033185; GO:0004582; GO:0004169; GO:0005783; GO:0005789; GO:0005537; GO:0016020; GO:0005634; GO:0043687; GO:0018279; GO:0035269; GO:0035268
C.cajan_04843	264.341	183.171	193.363	203.31	129.939	220.469	177.915	189.173	190.593	109.49	199.028	138.97	191.684	202.092	216.718	221.205	198.201	125.848	201.84	169.484	212.986	246.482	207.939	196.083	181.357	169.659	205.919	225.323	154.036	349.178	193.498	44.6674	0.230841	ER membrane protein complex subunit 4 (Transmembrane protein 85)	Emc4 Tmem85	Mus musculus (Mouse)	GO:0072546; GO:0006915; GO:0016021
C.cajan_31383	63.2897	57.1143	41.0823	48.9886	62.4073	51.3319	40.4844	39.6762	43.9159	55.5008	59.6946	47.1799	58.0251	50.1046	67.5849	50.7165	73.6252	54.946	58.7558	57.5428	54.0869	74.3768	83.7738	88.1384	66.8539	55.2734	43.6073	64.43	40.9949	86.3421	57.8122	13.354	0.23099	Uncharacterized protein		Glycine max (Soybean) (Glycine hispida)	GO:0016020
C.cajan_41260	31.0904	28.3318	23.707	26.1408	21.9088	30.1048	23.7745	27.2696	27.0737	34.8312	29.6636	26.0652	26.6527	38.5499	21.7559	30.8877	26.8453	32.6432	19.9994	27.3954	39.8142	38.5532	39.9187	48.8298	44.973	34.5736	21.9354	27.3677	30.8875	30.9587	30.3935	7.02321	0.231076	Serine/threonine-protein phosphatase 6 regulatory subunit 3 (SAPS domain family member 3) (Sporulation-induced transcript 4-associated protein SAPL)	PPP6R3 C11orf23 KIAA1558 PP6R3 SAPL SAPS3	Homo sapiens (Human)	GO:0005737; GO:0005634; GO:0005886; GO:0019903; GO:0043666
C.cajan_33418	45.8764	58.2679	53.9166	70.0901	66.1969	54.3207	66.7767	42.1928	47.3074	48.6945	30.1367	47.4542	61.5782	57.4928	73.0692	42.8602	66.7532	42.0975	51.7908	41.8595	32.273	37.4075	31.9023	56.9931	53.7925	42.2416	42.1064	44.9453	41.6159	41.8547	49.9306	11.5531	0.231383	Exosome complex component RRP43 (Exosome component 8) (Opa-interacting protein 2) (OIP-2) (Ribosomal RNA-processing protein 43) (p9)	EXOSC8 OIP2 RRP43	Homo sapiens (Human)	GO:0017091; GO:0016070; GO:0005737; GO:0005829; GO:0043928; GO:0000178; GO:0010467; GO:0016071; GO:0000288; GO:0005634; GO:0006364
C.cajan_13629	44.4337	54.216	53.6432	71.5767	74.6104	52.8748	58.9098	48.0782	44.2023	67.3073	56.1685	44.1736	49.0842	64.9619	71.2831	43.3642	38.6388	42.6792	50.186	46.0515	42.482	55.868	64.5243	89.2101	83.2033	53.6247	43.4942	64.2361	57.7203	77.2991	57.368	13.2755	0.23141	Polypyrimidine tract-binding protein homolog 2	At5g53180 MFH8.12	Arabidopsis thaliana (Mouse-ear cress)	GO:0003723; GO:0008380; GO:0005737; GO:0000932; GO:0006397; GO:0000166; GO:0005634; GO:0009846; GO:0043484; GO:0000381; GO:0006417; GO:0009845
C.cajan_04255	26.3178	35.7866	22.5566	32.3612	38.8111	30.6921	32.4473	31.6164	32.356	31.4614	31.7955	31.3325	40.3556	49.3894	34.1654	31.9576	36.3667	33.7258	22.9882	29.8245	18.0481	22.4018	25.6362	35.3392	35.1611	27.4108	16.7165	16.0793	32.8033	31.4922	30.7268	7.11267	0.231481	Sucrose nonfermenting 4-like protein (SNF4) (CBS domain-containing protein CBSCBS3) (SNF1-related protein kinase regulatory subunit betagamma) (AKIN subunit betagamma) (AKINbetagamma)	SNF4 CBSCBS3 At1g09020 F7G19.11	Arabidopsis thaliana (Mouse-ear cress)	GO:0030554; GO:0005975; GO:0042149; GO:0005737; GO:0005634; GO:0045860; GO:0046777; GO:0030295; GO:0004674
C.cajan_12864	41.7279	28.359	34.4668	29.9097	35.8143	32.3777	46.6035	36.3166	32.7155	44.3179	56.0317	31.0266	38.9863	23.6873	26.8022	31.7252	41.8474	35.3378	33.4919	32.8268	38.2023	36.6741	40.7856	37.1131	32.8123	25.833	52.8449	41.7104	44.0252	61.3787	37.3801	8.65972	0.231666	Methyltransferase-like protein 5 (EC 2.1.1.-)	Mettl5	Mus musculus (Mouse)	GO:0008168; GO:0003676
C.cajan_41934	11.8203	5.50967	7.57499	10.0923	10.8757	7.35426	11.6005	7.68253	3.97293	9.14098	9.06647	8.74543	7.38903	7.09021	7.68528	7.23754	6.85472	11.4624	7.84263	10.0175	9.57695	7.36896	12.2052	7.9013	6.66243	6.43806	9.78098	9.17854	9.97349	10.2002	8.49935	1.96989	0.231769	Uncharacterized protein		Glycine max (Soybean) (Glycine hispida)
C.cajan_28324	37.8476	24.8944	23.756	33.0106	31.2331	32.331	27.0909	31.6001	20.8738	32.619	34.1307	23.2882	26.7675	31.1251	19.4846	27.7893	20.384	26.5082	24.3594	32.0383	39.2761	37.769	48.3833	26.4014	46.5382	32.6996	26.1592	28.9258	26.196	28.2181	29.788	6.91151	0.232024	Casein kinase I homolog 2 (EC 2.7.11.1)	cki2 SPBP35G2.05c	Schizosaccharomyces pombe (strain 972 / ATCC 24843) (Fission yeast)	GO:0005524; GO:0005737; GO:0000329; GO:0004674; GO:0008360; GO:0030100; GO:0007165
C.cajan_19075	23.7978	25.4637	28.4433	21.3811	39.3193	23.0933	34.2722	21.9995	19.8186	25.2832	23.9176	30.0997	29.1083	22.1412	19.782	21.097	24.1334	26.1383	32.6947	35.9483	44.604	30.5841	31.7474	26.6746	27.8524	25.7276	31.1905	19.5899	26.7229	41.7933	27.9525	6.48745	0.232089	Putative lipid phosphate phosphatase 3, chloroplastic (AtLPP3) (EC 3.1.3.-) (Phosphatidate phosphohydrolase 3) (Phosphatidic acid phosphatase 3)	LPP3 At3g02600 F16B3.23	Arabidopsis thaliana (Mouse-ear cress)	GO:0009507; GO:0016311; GO:0005887; GO:0008195; GO:0006644; GO:0005886
C.cajan_18248	20.2923	15.0055	15.4119	12.6461	20.8899	23.2177	21.2349	15.6529	17.6068	26.0734	20.4877	19.7024	25.0794	24.9698	32.9648	13.2592	13.9859	20.2733	15.9343	18.8221	17.038	16.6459	25.2481	18.9467	24.0641	17.9511	16.9692	18.9815	16.4557	24.6902	19.6624	4.5638	0.232108	Dehydrogenase/reductase SDR family member 7 (EC 1.1.-.-) (Retinal short-chain dehydrogenase/reductase 4) (retSDR4)	DHRS7 DHRS7A RETSDR4 CGI-86 UNQ285/PRO3448	Homo sapiens (Human)	GO:0016020; GO:0016491
C.cajan_15750	8.34475	8.17224	4.54338	9.27703	6.38306	5.22396	7.39172	9.19854	8.45738	7.73445	10.3983	7.11722	8.04354	10.4513	8.19229	5.86456	6.64062	7.96516	9.76222	12.3237	10.0962	9.63879	11.0953	8.06305	8.35444	6.40631	8.41519	8.35381	8.45466	13.6593	8.47165	1.96723	0.232214	UPF0415 protein C7orf25 homolog	TGas015c11.1	Xenopus tropicalis (Western clawed frog) (Silurana tropicalis)
C.cajan_04393	63.6522	49.0351	44.248	62.9867	36.5639	43.7117	51.8026	51.8683	43.0563	39.3169	42.7218	54.2069	70.7774	71.3945	54.9628	43.8232	49.168	50.5672	45.9715	41.5271	40.0974	39.1017	31.8397	35.0026	78.7673	54.486	42.5906	58.3938	63.0588	61.317	50.0815	11.6334	0.23229	NEDD8-activating enzyme E1 catalytic subunit (EC 6.3.2.-) (RUB-activating enzyme) (Ubiquitin-activating enzyme E1-like protein)	ECR1 At5g19180 T24G5_80	Arabidopsis thaliana (Mouse-ear cress)	GO:0005524; GO:0019781; GO:0016881; GO:0005634; GO:0046982; GO:0045116
C.cajan_01066	23.1157	14.6399	11.0142	14.4455	10.8289	12.6108	14.4842	12.647	9.59669	8.79684	11.3578	13.4781	14.0196	14.4011	15.9937	16.0917	15.7412	17.4216	11.5674	18.5245	11.0378	10.6171	14.3624	17.461	12.4137	9.62994	10.2555	15.0452	13.629	15.9289	13.3807	3.10912	0.232358	Ubiquitin-like-specific protease 1D (EC 3.4.22.68) (Protein OVERLY TOLERANT TO SALT 1)	ULP1D OTS1 At1g60220 T13D8.11	Arabidopsis thaliana (Mouse-ear cress)	GO:0016929; GO:0005634; GO:0016926; GO:0009651; GO:0010228
C.cajan_00038	111.843	69.2369	89.5792	95.557	100.578	76.8138	72.9052	54.9397	82.9881	97.4008	93.4565	75.7577	101.551	110.729	121.091	52.8288	69.5266	72.0466	146.343	75.585	101.073	110.895	99.749	121.241	107.328	108.281	121.426	98.6815	93.6545	128.933	94.8337	22.0363	0.232368	Protein FAM32A-like	fam32al fam32a zgc:91831	Danio rerio (Zebrafish) (Brachydanio rerio)	GO:0006915; GO:0007049; GO:0005634
C.cajan_43679	18.5527	18.1126	10.8043	23.6174	10.8023	17.4009	15.5596	16.5519	11.5145	13.6139	14.246	14.3621	13.7496	16.9156	12.8836	11.9986	12.0167	17.4334	11.9792	15.0081	15.4014	15.0069	24.1183	15.3621	20.9522	13.5149	12.6733	11.9409	17.8103	11.1875	15.053	3.50076	0.232561	Pentatricopeptide repeat-containing protein At2g25580	PCMP-H75 At2g25580 F3N11.3	Arabidopsis thaliana (Mouse-ear cress)
C.cajan_33386	4.42379	5.08594	6.27681	6.99315	5.68028	4.73714	8.53326	3.86831	5.90629	5.44044	6.51014	7.83606	5.73383	7.33142	3.61018	6.1524	5.90322	5.72554	5.07745	4.4328	5.18609	4.81131	4.44319	3.83438	6.09254	3.95608	7.74068	5.6754	8.12676	7.27454	5.79226	1.34801	0.232727	Pentatricopeptide repeat-containing protein At3g22470, mitochondrial	At3g22470 F16J14.3	Arabidopsis thaliana (Mouse-ear cress)	GO:0005739
C.cajan_25858	319.005	157.087	253.303	211.317	149.012	231.17	187.262	154.954	157.446	195.731	161.71	182.904	191.241	208.356	209.08	298.507	183.632	152.272	234.593	188.053	203.059	241.269	193.775	290.302	215.957	183.829	186.569	235.677	200.997	326.462	206.397	48.0368	0.232739	Ras-related protein RABE1a (AtRABE1a) (Ras-related protein Rab8B) (AtRab8B)	RABE1A RAB8 RAB8B At3g53610 F4P12.310	Arabidopsis thaliana (Mouse-ear cress)	GO:0005525; GO:0005794; GO:0005829; GO:0005886; GO:0015031; GO:0007264
C.cajan_38055	17.7775	8.61977	9.39051	10.8964	10.9311	10.0166	13.1049	13.0673	8.91057	8.90119	11.237	8.73807	11.1047	11.3969	12.0464	9.7317	7.35358	14.6051	11.3317	11.2434	15.572	13.0952	19.2632	13.2111	16.1295	10.9191	11.4508	12.5967	13.6987	13.646	11.8003	2.74804	0.232878	TELO2-interacting protein 1 homolog	Tti1	Mus musculus (Mouse)	GO:0031931; GO:0031932; GO:0005737; GO:0032006
C.cajan_17193	34.7982	40.299	46.314	51.9838	33.9393	28.8763	54.7368	46.0626	23.8574	33.215	33.3719	50.6853	45.9761	40.2866	39.2618	39.3849	45.1054	59.3758	41.7856	47.2674	44.8051	41.1749	37.238	63.2605	54.7524	43.3187	65.2513	41.2827	67.3675	40.2986	44.846	10.4446	0.232899	Uncharacterized protein		Glycine max (Soybean) (Glycine hispida)
C.cajan_32547	13.0991	15.6623	12.5783	15.0146	13.6149	15.8069	18.4462	26.0154	16.7343	14.3098	17.0299	14.7788	14.0397	18.5474	17.0918	20.672	26.0087	18.3616	13.5401	21.3889	20.5567	22.1674	23.909	26.5037	25.8563	19.8651	13.628	15.5131	16.4252	16.8563	18.3077	4.26407	0.232912	Mediator of RNA polymerase II transcription subunit 25 (AtMED25) (Phytochrome and flowering time 1 protein) (Phytochrome and flowering time regulatory protein 1)	MED25 MED25_1 PFT1 At1g25540 F2J7.4	Arabidopsis thaliana (Mouse-ear cress)	GO:0003677; GO:0050832; GO:0009908; GO:0009867; GO:0016592; GO:0005634; GO:0031349; GO:0009911; GO:0045893; GO:0009585; GO:0009909; GO:0010218; GO:0010114; GO:0003713; GO:0006351
C.cajan_36125	22.122	29.5811	27.2322	30.1825	19.1527	29.4113	17.8892	19.7649	24.41	20.9759	27.1992	31.862	24.4842	31.7538	35.5726	18.1214	24.5583	44.0195	28.5322	28.6048	25.9451	22.3496	18.4516	19.1163	24.7828	22.6936	15.8593	28.7732	27.2964	26.1873	25.6815	5.98657	0.233108	Protein CASP	CASP At3g18480 MYF24.37	Arabidopsis thaliana (Mouse-ear cress)	GO:0005794; GO:0005768; GO:0030173; GO:0016021; GO:0006891; GO:0005802
C.cajan_06641	8.56328	7.52112	7.20812	10.3244	6.0899	10.3519	5.9968	7.02735	8.95275	9.45514	7.43017	7.06324	5.63844	6.49808	3.86734	7.29226	7.09495	10.7964	4.96809	8.9727	7.01666	6.50297	6.99259	7.58265	7.90681	7.51463	6.20328	10.221	7.79676	11.6529	7.65308	1.78416	0.23313	DNA repair protein rhp26 (EC 3.6.4.-) (RAD26 homolog)	rhp26 SPCP25A2.02c	Schizosaccharomyces pombe (strain 972 / ATCC 24843) (Fission yeast)	GO:0005524; GO:0004003; GO:0003677; GO:0032508; GO:0005829; GO:0005634; GO:0006283
C.cajan_28183	17.7733	12.8655	16.9915	20.9598	18.9272	17.4309	30.0176	24.607	14.1877	28.2132	19.1248	16.094	15.8516	17.2442	13.9383	15.665	18.1933	19.0736	18.0876	18.5523	19.4807	19.6268	25.026	23.2625	10.691	13.3921	18.014	14.3206	19.5469	18.4285	18.5453	4.32474	0.233199	SWR1-complex protein 4	swc4 SPAC9G1.13c	Schizosaccharomyces pombe (strain 972 / ATCC 24843) (Fission yeast)	GO:0003677; GO:0006281; GO:0035267; GO:0000812; GO:0003682; GO:0006338; GO:0043968; GO:0043967; GO:0005634; GO:0006355; GO:0006351
C.cajan_31735	14.9094	15.3584	17.5479	25.6262	14.0814	17.833	20.4054	16.5383	9.67947	20.6203	16.3252	18.6096	14.9929	12.666	10.0542	18.1429	13.9436	22.1077	13.9621	13.6794	14.697	12.0183	12.0314	18.7815	11.9988	11.1041	15.5553	17.463	20.6119	15.0224	15.9123	3.71343	0.233368	Protein phosphatase 1 regulatory subunit 7 (Protein phosphatase 1 regulatory subunit 22)	ppp1r7 sds22	Xenopus tropicalis (Western clawed frog) (Silurana tropicalis)	GO:0005634
C.cajan_15499	53.0021	43.2948	33.4998	51.762	27.4181	53.4691	33.2028	41.0618	41.4505	29.5437	32.9577	30.689	31.0291	40.0902	25.9691	36.837	36.3908	43.6193	25.1757	39.1247	35.2246	42.1505	46.5535	54.5055	55.9626	39.6241	26.7844	38.0604	33.641	50.0226	38.5902	9.01801	0.233687	Microtubule-associated serine/threonine-protein kinase 3 (EC 2.7.11.1)	mast3	Xenopus laevis (African clawed frog)	GO:0005524; GO:0000287; GO:0004674
C.cajan_29093	36.2379	27.6139	25.8968	41.2391	21.3656	31.1789	32.8448	38.2087	28.4195	25.8715	30.2328	28.9395	22.0903	28.6687	22.8304	42.398	27.2071	42.6846	21.8601	26.7372	31.265	28.6631	32.2822	43.9739	31.8725	24.4796	35.544	35.4566	44.5807	48.2515	31.8157	7.43571	0.233712	F-box/LRR-repeat protein 15	FBL15 At4g33210 F4I10.140	Arabidopsis thaliana (Mouse-ear cress)
C.cajan_32096	15.6878	12.9649	15.3136	21.5509	18.5129	10.9684	19.1923	19.2618	12.3894	21.1078	21.7629	17.235	18.6777	25.1098	21.9491	16.8461	17.7379	18.8242	21.5712	19.0907	22.083	23.4606	30.5978	31.6648	26.8191	23.7247	17.4072	19.4158	19.6622	17.2543	20.0743	4.69176	0.233719	Regulation of nuclear pre-mRNA domain-containing protein 1B (Cell cycle-related and expression-elevated protein in tumor)	RPRD1B C20orf77 CREPT	Homo sapiens (Human)	GO:0016591; GO:0000993; GO:0070940; GO:0005634; GO:0008284; GO:0045944; GO:0010564; GO:0006351
C.cajan_37703	22.2832	18.9697	15.1797	24.5917	18.9656	13.001	24.6839	22.2096	14.8514	15.6627	10.2782	12.6003	12.2653	11.4748	12.3083	15.9996	16.6265	15.4336	11.2821	16.755	15.917	17.9816	16.4397	19.7489	14.2747	13.1511	14.3151	16.0545	18.815	18.3532	16.1445	3.7774	0.233975	Serrate RNA effector molecule	SE At2g27100 T20P8.15	Arabidopsis thaliana (Mouse-ear cress)	GO:0003677; GO:0008380; GO:0009507; GO:0016568; GO:0005829; GO:0006397; GO:0046872; GO:0010445; GO:0016607; GO:0005730; GO:0005634; GO:0031053; GO:0010267; GO:2000011; GO:0048509; GO:0006355; GO:0003700; GO:0048367
C.cajan_30814	15.1678	11.6124	14.8651	19.5991	15.2342	13.1759	16.6604	15.9839	9.55364	23.3598	17.7871	15.8376	13.5593	14.5652	13.0286	10.6811	11.8297	15.4063	13.9398	13.9117	13.2492	14.6808	19.7328	5.4546	11.9202	11.6386	14.109	16.7741	17.2658	18.4879	14.6174	3.42331	0.234195	Pentatricopeptide repeat-containing protein At1g03100, mitochondrial	At1g03100 F10O3.8	Arabidopsis thaliana (Mouse-ear cress)	GO:0005739
C.cajan_01349	21.799	29.5902	22.2288	32.5103	36.8002	28.6888	40.947	29.4536	28.0724	23.4147	20.0815	26.916	30.3198	27.8205	37.857	18.4395	27.5277	29.3046	27.9817	26.5747	16.6434	19.7656	20.0273	33.723	24.233	21.0383	18.1939	17.5284	28.6556	24.5015	26.5117	6.2094	0.234214	Prolyl-tRNA synthetase associated domain-containing protein 1 (PrdX deacylase domain-containing protein 1)	PRORSD1 PRDXDD1	Bos taurus (Bovine)	GO:0002161
C.cajan_06075	47.4292	23.228	25.6291	30.0559	23.3325	25.8743	29.554	31.9757	18.6549	39.9429	25.5352	21.426	24.235	37.2523	33.3681	31.7862	26.2062	24.1381	34.5238	21.7304	36.3884	33.0435	24.7078	26.5933	35.8544	31.0829	35.6421	34.9705	32.7371	45.511	29.8269	6.99246	0.234435	Uncharacterized protein		Glycine max (Soybean) (Glycine hispida)
C.cajan_17086	8.73215	10.0841	7.79794	11.8947	5.12882	7.31649	6.92784	8.83498	6.27164	9.24273	7.94318	9.12259	8.04408	7.87327	14.3526	7.53491	8.05376	8.96708	6.01617	6.19362	7.31273	8.7122	9.06504	13.5593	10.0644	8.20659	8.08499	7.67267	10.2684	7.95878	8.56916	2.01588	0.235248	tRNA (cytosine-5-)-methyltransferase (EC 2.1.1.204) (DNA (cytosine-5)-methyltransferase-like protein 2) (Dnmt2)	TRDMT1 DNMT2	Bos taurus (Bovine)	GO:0003677; GO:0006306; GO:0003723; GO:0005737; GO:0005634; GO:0008175
C.cajan_24079	24.6024	15.8468	14.479	27.6169	11.0629	19.388	10.2083	18.1087	14.9617	9.53759	14.8664	13.4254	15.4783	15.4548	16.1165	16.7813	15.7962	15.5407	11.9038	15.989	13.9482	14.7577	17.8039	17.4218	18.0672	14.5065	14.4192	14.9132	17.6498	20.4728	15.7422	3.70467	0.235334	Protein SMG9 (Protein smg-9 homolog)	smg9	Xenopus tropicalis (Western clawed frog) (Silurana tropicalis)	GO:0000184
C.cajan_38604	24.0589	11.9086	13.0829	26.4357	12.3139	11.6423	13.7134	20.4741	9.97115	15.9529	16.2628	18.0434	19.0034	20.2566	17.5789	16.483	19.9407	15.2127	19.4592	17.3462	20.9288	21.3331	23.9695	13.56	23.1501	16.2211	14.3501	20.3703	16.7175	16.416	17.3137	4.07759	0.235512	Replication protein A 70 kDa DNA-binding subunit A (AtRPA70A) (AtRPA1-3) (Replication factor A protein 1A) (Replication protein A 1A) (AtRPA1A)	RPA1A RPA70A At2g06510 T12H3.6	Arabidopsis thaliana (Mouse-ear cress)	GO:0003677; GO:0006281; GO:0006260; GO:0051026; GO:0048232; GO:0007141; GO:0046872; GO:0000790; GO:0009555; GO:0007131
C.cajan_28843	7.21668	10.5842	6.74132	7.36741	12.318	9.32822	5.2506	11.6751	10.3446	7.06408	8.82631	10.1054	9.21473	12.2178	9.74695	11.1405	13.6948	12.0695	7.90903	11.8583	9.46899	12.2584	11.5218	13.9575	8.36606	12.6587	5.6336	13.343	12.697	11.1745	10.2944	2.42474	0.23554	Probable amino-acid acetyltransferase NAGS2, chloroplastic (EC 2.3.1.1) (N-acetylglutamate synthase 2)	NAGS2 At4g37670 F19F18.160	Arabidopsis thaliana (Mouse-ear cress)	GO:0004042; GO:0006526; GO:0009507
C.cajan_32118	26.2953	27.3886	25.1733	30.9385	44.4138	21.4146	46.0471	29.0203	19.2563	20.3776	22.9315	24.5827	21.5282	26.9838	36.5872	26.9558	29.2954	28.4819	27.9205	27.0373	38.633	37.1952	45.8397	27.3362	33.7114	36.0733	35.7051	32.7431	30.8077	35.0072	30.6685	7.22536	0.235595	KH domain-containing protein At4g18375	At4g18375 F28J12.2	Arabidopsis thaliana (Mouse-ear cress)	GO:0003723; GO:0005634
C.cajan_11399	10.8757	9.89129	10.7878	7.46715	16.38	18.6629	9.34625	17.4049	9.82037	16.0132	16.0226	13.0057	18.2084	18.1357	16.219	11.4201	10.8744	14.0734	16.7804	13.9947	16.5212	13.5928	12.181	10.1185	15.2151	10.5334	12.4593	8.74046	12.2153	13.0669	13.419	3.1622	0.23565	Down syndrome critical region protein 3 homolog (Down syndrome critical region protein A homolog)	Dscr3 Dcra Dscra	Mus musculus (Mouse)	GO:0005634
C.cajan_01480	8.44752	9.10905	9.23031	11.1524	12.1637	7.99014	9.46163	14.1914	9.96657	7.01546	11.1788	13.4213	11.7706	12.5404	16.7733	10.5522	11.5458	15.5678	10.4314	10.2142	9.76125	8.31279	10.5775	7.15591	8.28533	6.22124	9.57507	12.2443	10.757	14.8111	10.7579	2.53714	0.235841	Uncharacterized protein		Glycine max (Soybean) (Glycine hispida)
C.cajan_30198	65.9314	48.3168	57.5426	60.0425	36.3415	49.972	62.0388	59.4493	36.2298	52.6894	59.8637	56.5025	40.2992	45.4335	31.9444	46.8575	39.1214	63.2065	41.9767	60.0073	61.4657	67.8139	89.1951	73.8511	53.6123	48.8394	62.5571	38.9323	54.527	45.0402	53.23	12.5573	0.235906	Sister chromatid cohesion protein PDS5 homolog B-B (Androgen-induced proliferation inhibitor B)	pds5b-b aprin-b	Xenopus laevis (African clawed frog)	GO:0003677; GO:0007064; GO:0008285; GO:0005634
C.cajan_47023	16.3814	19.3497	20.1218	21.9105	13.2671	22.2352	26.8722	21.1163	17.4988	16.7077	19.7373	21.323	21.9563	18.9058	20.5136	26.049	27.7878	23.4919	16.4061	19.5179	24.9594	28.0599	30.9764	34.2376	28.5896	19.5993	23.6668	21.6615	35.8117	31.1615	23.2239	5.48042	0.235982	tRNA (cytosine(34)-C(5))-methyltransferase (EC 2.1.1.203) (NOL1/NOP2/Sun domain family member 2)	NSUN2 RCJMB04_4l11	Gallus gallus (Chicken)	GO:0005737; GO:0005634; GO:0016428; GO:0000049
C.cajan_03746	54.8576	58.6247	46.5713	47.0389	73.5452	76.0678	60.0834	62.1031	67.2104	67.9034	60.6982	59.3136	79.9711	94.8221	66.8479	58.772	62.9325	59.2639	65.6301	79.2806	70.4794	84.7716	95.4176	110.775	108.287	80.1515	50.5394	58.0501	53.9829	83.0125	70.4189	16.6329	0.236199	Casein kinase I isoform delta-like (CKI-delta) (EC 2.7.11.1)	At4g26100 F20B18.210	Arabidopsis thaliana (Mouse-ear cress)	GO:0005524; GO:0005737; GO:0009506; GO:0004674
C.cajan_25531	21.6049	22.0766	20.0664	27.3506	17.5193	18.1753	16.602	17.2342	18.3105	22.8085	17.8029	24.6817	21.2282	24.3149	23.0374	17.7987	18.2755	25.9708	14.4663	18.5555	17.3314	16.0205	17.0372	15.3671	20.6453	17.2406	14.1463	31.1907	26.7093	33.9961	20.5503	4.85646	0.23632	Heat shock 70 kDa protein 16 (Heat shock protein 70-16) (AtHsp70-16)	HSP70-16 At1g11660 F25C20.19	Arabidopsis thaliana (Mouse-ear cress)	GO:0005524; GO:0006950
C.cajan_09048	9.47845	11.465	10.9685	13.6626	8.40355	14.9497	9.27796	9.8158	7.98939	8.53385	8.0318	9.25399	7.14763	7.74209	6.67342	8.88994	9.58808	11.9787	6.18052	8.67582	6.85315	7.84821	7.08523	9.20493	7.51346	7.2986	9.13344	7.25169	12.7791	11.5599	9.164	2.16647	0.236411	Diphthine--ammonia ligase (EC 6.3.1.14) (Diphthamide synthase) (Diphthamide synthetase)	mug71 SPBC577.12	Schizosaccharomyces pombe (strain 972 / ATCC 24843) (Fission yeast)	GO:0005524; GO:0005737; GO:0005829; GO:0017178; GO:0007126; GO:0005634; GO:0017183; GO:2000765
C.cajan_24701	19.1788	13.6056	13.5688	19.5707	11.7076	19.5988	15.5279	19.1638	13.3824	20.0699	18.9933	19.4047	17.2665	21.7911	21.0385	14.0223	16.8239	21.7225	16.4034	15.3385	27.9628	21.2415	21.759	19.4222	23.8974	20.1542	14.6244	23.1422	19.2903	33.4405	19.1012	4.52015	0.236642	Probable protein S-acyltransferase 15 (EC 2.3.1.225) (Probable palmitoyltransferase At5g04270) (Zinc finger DHHC domain-containing protein At5g04270)	PAT15 At5g04270 F21E1_190 T19N18.6	Arabidopsis thaliana (Mouse-ear cress)	GO:0031410; GO:0005783; GO:0016021; GO:0019706; GO:0008270
C.cajan_23098	54.2612	40.7818	49.381	70.0478	39.3025	54.5634	47.9898	46.9812	36.5742	51.5121	51.2919	34.2156	32.4585	38.1096	38.7787	41.4142	54.6532	36.9803	35.2089	34.3072	35.1227	38.4188	41.41	44.1679	31.3694	34.4602	28.449	31.4175	37.1293	62.7201	42.042	9.94948	0.236656	TPR repeat-containing thioredoxin TDX (HSP70-interacting protein 2) (AtHIP2) (Tetratricoredoxin) (AtTDX)	TDX At3g17880/At3g17870 MEB5.10/MEB5.9	Arabidopsis thaliana (Mouse-ear cress)	GO:0030544; GO:0045454; GO:0010286; GO:0016671; GO:0006457; GO:0051259
C.cajan_19630	30.485	31.7366	28.5813	49.5537	26.324	17.72	27.4489	20.5815	20.2931	31.8431	29.05	23.2754	27.617	29.4826	24.7076	26.8019	30.1282	30.1772	21.3202	23.1486	33.4421	34.7227	37.7446	37.4261	40.8473	37.6833	24.6932	37.026	32.8461	40.9546	30.2475	7.16082	0.236741	Serine/threonine-protein kinase rio2 (EC 2.7.11.1)	rio2 DDB_G0282099	Dictyostelium discoideum (Slime mold)	GO:0005524; GO:0005737; GO:0005634; GO:0004672; GO:0006468; GO:0004674; GO:0042254
C.cajan_17389	36.7937	25.7198	18.4939	21.5888	16.7269	26.2394	21.7568	24.4405	19.7775	17.3758	16.8431	20.3552	16.0596	23.499	22.7423	23.1769	24.9852	30.2917	22.8917	22.0892	24.5187	24.8076	28.0624	38.6981	28.6675	23.1664	14.0354	27.2905	24.0917	28.2656	23.333	5.52721	0.236884	Mediator of RNA polymerase II transcription subunit 23	MED23 MED23_1 At1g23230 F26F24.8 T26J12.1	Arabidopsis thaliana (Mouse-ear cress)	GO:0016592; GO:0006355; GO:0006351
C.cajan_43655	10.9925	12.2654	12.1262	17.6535	15.848	14.1834	19.6269	17.4621	17.9664	15.3085	14.459	12.6831	11.0146	10.6806	9.47896	12.8325	12.7415	13.6692	12.7832	21.0151	14.6091	17.9014	23.514	20.6451	11.8845	11.9467	11.8523	11.307	13.8747	14.5211	14.6846	3.47983	0.236971	AT-rich interactive domain-containing protein 4 (ARID domain-containing protein 4)	ARID4 At3g43240 F7K15.90	Arabidopsis thaliana (Mouse-ear cress)	GO:0003677; GO:0005634; GO:0006355; GO:0006351; GO:0008270
C.cajan_45214	7.32681	6.65961	9.07794	5.9706	9.57083	9.52383	7.68335	8.8187	5.89759	9.80161	10.235	9.94759	6.63132	6.88402	5.31583	4.78429	9.71051	9.27623	4.28381	5.42067	7.69896	6.36217	9.24098	5.67338	6.33121	6.89915	8.03424	9.31251	10.7074	9.47206	7.76639	1.8413	0.237086	AT-rich interactive domain-containing protein 3 (ARID domain-containing protein 3)	ARID3 At2g17410 F5J6.17	Arabidopsis thaliana (Mouse-ear cress)	GO:0003677; GO:0005634; GO:0006355; GO:0003700; GO:0006351
C.cajan_17584	43.5576	68.3079	57.9086	50.2211	51.2816	65.7945	64.4081	49.3445	64.1426	41.3751	31.1852	50.7985	69.4226	83.1449	59.1587	49.5007	50.935	47.9202	53.439	41.7185	41.9082	41.6411	34.1529	35.1688	68.9366	42.7374	45.1061	54.7898	40.1858	41.9209	51.6053	12.2413	0.23721	LIMR family protein At5g01460	At5g01460 T10O8.170	Arabidopsis thaliana (Mouse-ear cress)	GO:0016021; GO:0005886
C.cajan_39991	25.9225	17.2227	17.8553	17.2515	21.4552	25.298	25.0894	26.2653	20.2492	33.6529	35.2078	21.5843	23.4639	21.0639	20.5252	23.975	31.8771	22.6478	23.5979	21.5906	25.6065	29.2655	27.5175	23.7544	27.1353	22.5461	27.8249	28.5516	28.743	47.0524	25.4438	6.03708	0.237271	Eyes absent homolog 2 (EC 3.1.3.48)	EYA2	Bos taurus (Bovine)	GO:0006281; GO:0005813; GO:0097192; GO:0016576; GO:0000287; GO:0097345; GO:0005739; GO:0007275; GO:0005634; GO:0035335; GO:0004725; GO:0006355; GO:0014706; GO:0006351
C.cajan_19384	10.7311	9.15084	10.2995	10.9339	6.82323	7.83202	8.32285	9.12864	5.757	10.2385	8.41022	12.5108	9.60756	11.42	8.90783	6.32161	9.14415	12.5579	6.69504	8.51602	7.64197	8.8132	10.256	16.9344	9.5668	10.0604	8.21634	10.6898	13.1637	11.0289	9.61894	2.28378	0.237425	Nucleoporin GLE1 (GLE1-like protein)	gle1 gle1l	Danio rerio (Zebrafish) (Brachydanio rerio)	GO:0005737; GO:0005643; GO:0016973; GO:0015031
C.cajan_01014	37.3976	32.4369	20.8864	32.843	27.9533	28.5036	29.1759	35.9665	31.5775	24.199	26.5757	21.9946	26.2439	22.203	35.9641	23.7792	28.4384	23.6137	32.9974	30.2966	26.1094	26.9585	33.4256	24.4745	37.3368	24.0928	18.1905	43.7175	22.5132	48.5466	29.0005	6.88685	0.237474	Uncharacterized protein		Glycine max (Soybean) (Glycine hispida)
C.cajan_42203	13.3856	9.08813	12.802	8.31111	11.6903	9.18955	12.867	13.0273	5.61437	20.3527	15.4818	14.5713	13.2011	11.5405	13.5223	12.4	14.0776	15.0789	11.1958	13.0782	16.5476	14.8291	19.9127	12.5892	14.9619	13.249	15.8257	16.2827	18.3432	17.945	13.7095	3.25592	0.237493	Putative nuclease HARBI1 (EC 3.1.-.-) (Harbinger transposase-derived nuclease)	HARBI1	Bos taurus (Bovine)	GO:0005813; GO:0005737; GO:0046872; GO:0004518; GO:0005634
C.cajan_26128	4.8027	4.4647	5.51418	4.94077	2.74553	5.20707	5.78294	5.5201	4.33922	5.66242	5.85947	6.35451	4.70037	4.19001	3.71388	5.29112	4.52059	7.76651	3.4351	4.40147	5.35353	3.51689	4.48011	6.61796	2.19049	4.02162	6.10951	5.32049	4.52538	4.37106	4.85921	1.15421	0.23753	tRNA pseudouridine(38/39) synthase (EC 5.4.99.45) (tRNA pseudouridine synthase 3) (tRNA pseudouridylate synthase 3) (tRNA-uridine isomerase 3)	Pus3	Mus musculus (Mouse)	GO:0003723; GO:0005634; GO:0009982; GO:0031119
C.cajan_16224	12.5538	12.2138	9.96261	13.7469	13.7009	12.0722	11.8255	12.0047	7.90198	4.69765	6.14403	12.8625	8.38088	10.8091	11.2229	8.27053	10.19	10.8258	10.7342	7.96321	7.596	7.48707	9.33765	13.9949	11.9427	10.7848	8.01286	11.9199	9.37908	14.6055	10.3652	2.46288	0.237611	Uncharacterized protein		Glycine max (Soybean) (Glycine hispida)	GO:0003677
C.cajan_23423	11.7371	10.4726	11.0646	9.53229	12.6107	14.3434	8.44839	12.8094	12.3796	15.6764	16.5118	12.0982	12.4745	11.7296	11.3673	12.007	11.937	12.8084	11.5629	12.2763	11.0897	17.5228	16.98	8.65862	12.2364	12.8184	8.732	16.136	11.4712	23.1739	12.7907	3.03978	0.237656	Sec1 family domain-containing protein 2 (Syntaxin-binding protein 1-like 1)	SCFD2 STXBP1L1	Homo sapiens (Human)	GO:0015031; GO:0006904
C.cajan_22285	71.8432	40.136	38.1097	29.6552	48.7511	51.5642	65.85	74.5493	57.0222	53.7039	83.7405	48.5335	45.1889	57.3667	65.6522	89.9823	76.6831	54.9301	84.6442	76.237	75.6029	68.4454	66.959	66.9918	59.6234	50.9396	67.0998	57.8057	56.1542	79.0797	61.7587	14.6816	0.237726	Protein RAE1 (RNA export factor 1)	RAE1 At1g80670 F23A5.2	Arabidopsis thaliana (Mouse-ear cress)	GO:0080008; GO:0005829; GO:0005635
C.cajan_34386	226.64	179.196	185.474	168.274	156.868	185.574	124.497	92.0744	163.34	182.911	111.04	124.893	127.893	154.992	179.441	128.513	99.1961	115.026	131.799	114.003	174.819	138.934	115.431	123.428	213.695	160.948	115.1	148.457	106.395	148.071	143.803	34.1939	0.237783	V-type proton ATPase subunit B 1 (V-ATPase subunit B 1) (Vacuolar proton pump subunit B 1)		Gossypium hirsutum (Upland cotton) (Gossypium mexicanum)	GO:0005524; GO:0015991; GO:0046034; GO:0016820; GO:0033180
C.cajan_10661	23.0059	30.7571	24.3202	30.0192	16.1834	31.8006	18.3963	22.8637	26.0166	23.281	18.1433	24.1139	15.6378	29.2723	23.7144	26.8105	27.3461	30.0353	16.2927	20.3263	16.7394	18.1565	19.6431	22.6763	26.3309	19.2686	13.3654	17.0243	19.9883	14.6604	22.1788	5.27427	0.237807	Uncharacterized protein		Glycine max (Soybean) (Glycine hispida)
C.cajan_20926	100.173	89.046	135.507	176.078	90.9612	98.571	189.923	136.095	124.517	125.424	109.134	119.712	95.1242	109.838	122.66	105.236	129.71	100.668	153.911	107.251	90.1194	117.081	98.269	117.252	89.5365	86.5107	121.81	121.778	124.484	198.402	120.159	28.5749	0.237809	DNA-directed RNA polymerases II, IV and V subunit 11 (DNA-directed RNA polymerase II 13.6 kDa polypeptide) (DNA-directed RNA polymerase II subunit J) (DNA-directed RNA polymerase II subunit RPB11) (RNA polymerase II subunit B11)	NRPB11 NRPD11 NRPE11 RPB13.6 At3g52090 F4F15.200	Arabidopsis thaliana (Mouse-ear cress)	GO:0003677; GO:0005665; GO:0000418; GO:0000419; GO:0003899; GO:0006351
C.cajan_07174	44.2145	56.1267	51.3088	63.7999	50.7375	45.5476	46.0287	38.1165	44.2851	54.0501	29.3355	62.8952	45.9505	53.772	54.9751	35.3868	49.3551	70.416	45.3122	40.044	33.097	30.9975	20.0063	48.1869	44.4745	35.5249	36.6771	46.4288	47.1436	38.082	45.4504	10.8088	0.237816	Conserved oligomeric Golgi complex subunit 8 (COG complex subunit 8) (Component of oligomeric Golgi complex 8)	Cog8 MNCb-5704	Mus musculus (Mouse)	GO:0017119; GO:0016020; GO:0015031
C.cajan_42898	41.1117	40.7174	40.1736	46.2435	48.0836	37.5071	57.5939	33.2157	37.0942	40.9036	46.5773	53.9969	53.0623	35.2584	60.148	42.1358	47.1626	49.3939	45.4457	43.157	31.7046	32.4843	30.1058	28.6127	32.7169	24.554	32.4563	38.4171	42.3267	68.7499	42.0689	10.0181	0.238135	Probable Golgi transport protein 1	F41C3.4	Caenorhabditis elegans	GO:0005794; GO:0016021; GO:0015031; GO:0016192
C.cajan_24423	14.9837	19.9509	21.568	18.795	18.6733	16.3293	26.0592	21.2864	12.7903	32.4736	19.9332	16.971	11.8318	11.437	14.4337	17.7182	17.5398	24.615	15.851	20.6092	20.174	19.1297	20.0639	17.2282	12.6733	15.2662	22.5303	19.379	23.9631	22.1342	19.0141	4.52793	0.238136	B2 protein		Daucus carota (Wild carrot)
C.cajan_05914	31.9744	19.6302	18.6206	25.0715	21.3201	23.8877	37.4839	27.4127	23.506	30.7879	30.086	17.3017	34.9308	25.1184	17.7673	24.9559	20.3012	27.6266	34.3234	27.5335	20.9712	18.05	25.4733	17.0652	36.3951	16.4875	28.088	27.3738	28.5113	29.885	25.3781	6.04416	0.238164	Aspartate carbamoyltransferase 1, chloroplastic (EC 2.1.3.2) (Aspartate transcarbamylase 1) (ATCase 1)	PYRB1	Pisum sativum (Garden pea)	GO:0044205; GO:0006207; GO:0016597; GO:0004070; GO:0006520; GO:0009507
C.cajan_02948	35.0709	18.0689	19.9458	16.8495	17.4995	24.1456	22.8022	32.4532	19.7149	15.6956	17.7095	23.592	24.6929	32.1395	33.4475	19.1984	17.7502	27.5433	26.5119	22.2634	25.6938	17.9593	23.201	17.26	24.2135	22.0089	25.169	22.3859	32.162	28.557	23.1253	5.51331	0.23841	BRCA1-associated protein (EC 6.3.2.-) (BRAP2) (Impedes mitogenic signal propagation) (IMP) (RING finger protein 52) (Renal carcinoma antigen NY-REN-63)	BRAP RNF52	Homo sapiens (Human)	GO:0000165; GO:0007265; GO:0005737; GO:0016874; GO:0009968; GO:0008139; GO:0031965; GO:0000166; GO:0016567; GO:0000151; GO:0004842; GO:0008270
C.cajan_13353	21.3953	13.4273	14.9217	5.54479	17.7875	19.3881	15.6579	16.9369	12.9716	17.9577	22.312	16.975	15.2291	17.451	8.24135	16.0121	13.2602	21.6441	14.4337	18.0472	22.9322	17.4414	19.1239	19.6778	15.2823	16.2717	15.593	13.0885	16.7006	11.5727	16.0649	3.83066	0.238449	NADP-specific glutamate dehydrogenase (NADP-GDH) (EC 1.4.1.4) (NADP-dependent glutamate dehydrogenase)		Giardia intestinalis (Giardia lamblia)	GO:0006520; GO:0004354
C.cajan_14287	13.9537	11.5006	8.14322	8.87436	13.2314	11.3294	7.93376	13.837	11.797	9.55314	11.4399	16.6369	15.5617	14.6348	18.4142	7.03758	14.8066	18.095	12.4046	12.9457	12.1986	13.273	12.5714	13.4705	10.0151	12.2624	7.15628	14.504	9.96877	12.5925	12.2824	2.92931	0.238497	Protein N-terminal asparagine amidohydrolase (EC 3.5.1.-) (Protein NH2-terminal asparagine amidohydrolase) (PNAA) (Protein NH2-terminal asparagine deamidase) (PNAD) (Protein N-terminal Asn amidase) (Protein N-terminal asparagine amidase) (Protein NTN-amidase)	NTAN1	Homo sapiens (Human)	GO:0008344; GO:0005737; GO:0007613; GO:0005634; GO:0008418
C.cajan_10475	39.51	29.9257	20.1427	22.6417	16.4181	33.6091	20.1245	33.0486	25.8802	21.8326	22.5868	22.007	16.6093	23.4753	23.8645	31.7795	17.4421	23.663	17.926	25.7128	25.6092	26.9564	32.0859	36.3425	26.1608	23.6145	20.0626	21.811	22.6116	28.9877	24.5839	5.8651	0.238575	Serine/threonine-protein phosphatase BSL1 (EC 3.1.3.16) (BSU1-like protein 1)	BSL1 At4g03080 T4I9.4	Arabidopsis thaliana (Mouse-ear cress)	GO:0005506; GO:0030145; GO:0005634; GO:0004721; GO:0005886
C.cajan_06990	37.7043	50.1841	32.8605	62.4221	42.6813	35.9801	43.5687	43.4857	34.5221	34.7936	31.9266	32.7332	49.4969	41.3187	69.5382	38.4348	49.9526	31.1103	51.5138	45.2183	39.8782	52.3269	63.3521	53.5737	64.5547	43.9339	33.7343	61.9332	38.7009	47.7757	45.5691	10.8728	0.2386	FAS-associated factor 2-B (UBX domain-containing protein 8-B)	faf2-b ubxd8-b	Xenopus laevis (African clawed frog)	GO:0005783; GO:0005811
C.cajan_11600	119.463	109.173	110.609	143.113	80.1043	98.5063	119.005	93.4759	84.3703	94.5338	97.8081	78.3256	96.7436	84.7102	149.28	119.879	112.806	70.4789	135.456	90.826	111.436	106.83	92.9758	114.904	104.692	94.7608	99.3174	132.177	100.57	201.461	107.873	25.7386	0.2386	Ubiquitin receptor RAD23c (AtRAD23c) (Putative DNA repair protein RAD23-3) (RAD23-like protein 3) (AtRAD23-3)	RAD23C RAD23 RAD23-3 At3g02540 F16B3.17	Arabidopsis thaliana (Mouse-ear cress)	GO:0005737; GO:0003684; GO:0006289; GO:0005634; GO:0031593; GO:0070628; GO:0043161; GO:0043130
C.cajan_36899	53.9857	40.9018	35.5158	50.8323	31.6463	41.9404	51.1485	50.6377	33.2463	46.7264	40.6963	35.977	38.7687	30.9422	25.204	37.8273	47.6788	33.2713	23.5499	38.7805	36.9094	43.1539	51.4018	69.4051	52.6241	37.1424	40.5444	59.8141	45.2344	40.7402	41.8021	9.98648	0.238899	Heterogeneous nuclear ribonucleoprotein 1 (hnRNP1)	RNP1 At4g14300 dl3190w FCAALL.156	Arabidopsis thaliana (Mouse-ear cress)	GO:0003723; GO:0008380; GO:0005737; GO:0006397; GO:0051028; GO:0000166; GO:0005681
C.cajan_23120	19.4867	14.3749	13.0951	12.0775	13.7528	16.5259	10.3585	17.323	16.393	19.8655	18.389	17.5128	10.6985	16.0112	14.5557	15.8863	13.5235	24.3923	14.8855	18.4877	24.7938	20.0626	20.8663	18.8215	16.2474	21.9134	13.595	13.2466	19.0425	8.64312	16.3911	3.91611	0.238917	Golgin candidate 2 (AtGC2)	GC2 At1g18190 T10F20.19 T10O22.16	Arabidopsis thaliana (Mouse-ear cress)	GO:0005794; GO:0016021
C.cajan_10720	33.7782	32.0741	23.471	45.7042	33.5655	28.2676	29.7467	27.2839	27.8307	27.5438	18.5737	26.5169	20.301	21.2786	15.0236	21.4201	26.928	31.0679	14.6172	25.2475	20.9984	22.0061	26.3548	31.4959	23.9935	21.8189	23.8149	28.202	31.5387	29.6926	26.082	6.23525	0.239064	Translation initiation factor eIF-2B subunit epsilon (eIF-2B GDP-GTP exchange factor subunit epsilon)	eif2b5 DDB_G0283163	Dictyostelium discoideum (Slime mold)	GO:0009058; GO:0005851; GO:0005085; GO:0043614; GO:0016779; GO:0043547
C.cajan_19641	19.642	18.066	16.4128	18.9185	12.6947	11.5087	11.4973	8.83212	8.92421	13.1888	15.1749	14.1412	13.8532	18.3406	14.0726	14.9382	15.2257	9.45635	9.86294	10.4795	11.4195	11.0904	12.6691	12.5509	16.7384	11.5353	9.01498	13.1118	12.554	18.6069	13.2717	3.17328	0.239101	Cytochrome c oxidase assembly protein COX11, mitochondrial	COX11 At1g02410 T6A9.10	Arabidopsis thaliana (Mouse-ear cress)	GO:0005507; GO:0016021; GO:0005743
C.cajan_32254	68.7291	58.496	53.6417	76.2678	48.5347	52.0175	58.6661	52.4755	43.3489	24.1398	41.9587	51.0118	42.1545	50.2611	76.4737	53.8904	63.407	59.273	45.9977	30.6578	49.6145	49.1613	40.3198	69.1098	41.4601	40.0061	55.143	60.5904	47.2355	71.52	51.9598	12.4255	0.239137	Protein mago nashi homolog	At1g02140 T7I23.7	Arabidopsis thaliana (Mouse-ear cress)	GO:0009507; GO:0009793; GO:0035145; GO:0016607; GO:0005730; GO:0005654; GO:0010183; GO:0010628
C.cajan_19587	61.9565	69.2386	73.6528	80.5297	72.0607	63.6052	98.5997	75.6694	68.9734	58.6115	49.8779	46.0223	66.4708	68.7985	79.1472	58.0353	70.3903	55.2175	65.8423	79.482	70.2155	72.1872	66.288	141.735	91.8952	58.1066	76.9813	79.6335	75.907	91.4834	73.2641	17.553	0.239586	THO complex subunit 4 (Tho4) (Aly/REF export factor)	ALYREF THOC4	Taeniopygia guttata (Zebra finch) (Poephila guttata)	GO:0003723; GO:0008380; GO:0005737; GO:0006397; GO:0051028; GO:0000166; GO:0005634
C.cajan_08319	28.6385	48.4285	63.7861	63.4939	39.4111	53.0017	64.3608	42.4946	39.3203	51.2673	25.0581	53.491	41.4179	44.445	59.7806	46.0089	39.1701	51.2162	38.5012	40.0377	31.9451	39.4329	35.4367	32.7098	42.5304	38.8994	57.133	43.9882	68.4763	54.2223	46.5333	11.1565	0.239753	26S proteasome non-ATPase regulatory subunit 12 homolog A (26S proteasome regulatory subunit RPN5a) (AtRPN5a) (26S proteasome regulatory subunit p55 homolog A) (Protein EMBRYO DEFECTIVE 2107) (Protein MARIPOSA)	RPN5A EMB2107 MSA At5g09900 MYH9.11	Arabidopsis thaliana (Mouse-ear cress)	GO:0005737; GO:0005634; GO:0000502
C.cajan_03401	16.6152	15.3271	22.6081	26.7609	26.1911	13.7575	32.8498	22.7748	16.4072	21.7592	26.6563	26.4795	16.2549	18.064	18.0608	21.0021	20.6534	25.0605	21.9566	23.1798	24.7027	26.5643	37.7096	31.9778	18.2432	21.9734	23.3825	18.8591	25.8428	17.7938	22.857	5.48117	0.239803	Uncharacterized protein		Glycine max (Soybean) (Glycine hispida)
C.cajan_20158	169.023	165.921	151.173	95.6959	168.459	126.164	108.188	112.419	126.303	105.35	113.351	122.928	155.077	136.843	224.699	130.221	185.51	117.978	114.919	106.097	112.162	108.996	89.7263	118.993	132.205	117.61	99.3306	123.081	88.3532	155.82	128.054	30.7235	0.239925	Transcription factor Pur-alpha 1 (Purine-rich single-stranded DNA-binding protein alpha 1)	PURA1 At2g32080 F22D22.17	Arabidopsis thaliana (Mouse-ear cress)	GO:0003677; GO:0005737; GO:0005634; GO:0006355; GO:0046686; GO:0006351
C.cajan_03489	14.9442	20.5379	13.6778	15.1153	17.12	21.0343	9.26674	25.4638	17.2564	16.9723	14.972	9.45276	16.4867	14.032	14.2305	11.8997	15.9879	14.5693	7.64448	14.6715	11.6841	13.1475	16.1214	17.7621	19.1033	15.0414	11.9696	19.8906	18.0149	16.5899	15.5075	3.72266	0.240056	Anthranilate phosphoribosyltransferase (EC 2.4.2.18)	trpD aq_196	Aquifex aeolicus (strain VF5)	GO:0004048; GO:0000287; GO:0000162
C.cajan_11543	4.13472	5.89123	4.6881	6.90254	4.03465	4.51732	5.30638	5.77157	4.0911	4.14008	4.39104	4.27281	3.75702	3.52404	2.35845	4.08022	4.16033	7.30257	3.76073	5.16343	4.71872	3.3316	3.97624	3.88833	3.32805	2.95425	4.52478	5.54809	5.4205	4.42563	4.49068	1.0781	0.240076	Mitoferrin (Mitochondrial substrate carrier family protein F)	mcfF DDB_G0269470	Dictyostelium discoideum (Slime mold)	GO:0016021; GO:0034755; GO:0005381; GO:0005743; GO:0048250; GO:0005739
C.cajan_31840	13.9992	13.0969	13.5447	14.008	9.62769	17.3078	8.7467	16.2628	9.42384	13.6034	15.684	12.7165	9.68599	12.2416	5.57526	11.3346	10.4042	17.8523	7.89291	13.7222	11.6961	12.7966	16.4742	11.9133	14.3562	11.7338	9.16876	8.64311	12.2617	10.7491	12.156	2.91905	0.240132	Lysine-specific histone demethylase 1 homolog 1 (EC 1.-.-.-) (Flavin-containing amine oxidase domain-containing protein 1) (Protein LSD1-LIKE 1)	LDL1 SWP1 At1g62830 F23N19.19	Arabidopsis thaliana (Mouse-ear cress)	GO:0003677; GO:0051568; GO:0016575; GO:0005634; GO:0016491; GO:0006355; GO:0048364; GO:0006351
C.cajan_11235	85.2243	62.1574	78.6137	84.9335	51.4261	77.2745	92.4528	84.8815	51.8531	51.1212	51.0069	66.5424	40.5323	43.5666	54.5485	71.1856	78.2533	69.9843	71.0012	69.1223	69.4117	63.5756	50.7766	73.9349	36.0723	69.1276	99.2389	90.015	86.0339	70.5221	67.5574	16.2287	0.240221	Zinc finger CCCH domain-containing protein 43 (AtC3H43) (Zinc finger CCCH domain-containing protein ZFN-like 6)	At3g48440 T29H11.40	Arabidopsis thaliana (Mouse-ear cress)	GO:0003677; GO:0046872; GO:0005634
C.cajan_06792	91.6403	149.806	108.597	201.21	79.5477	104.081	134.612	83.4622	103.721	115.66	92.6494	85.1101	107.668	94.3139	134.609	108.957	130.294	86.5471	81.3106	95.3626	111.64	155.595	145.831	163.211	138.443	128.711	98.5927	113.025	125.574	120.845	117.206	28.1675	0.240323	26S protease regulatory subunit 6A homolog (Tat-binding protein homolog 1) (TBP-1)	TBP1 TBP	Brassica campestris (Field mustard)	GO:0005524; GO:0005737; GO:0016787; GO:0005634; GO:0000502; GO:0030163
C.cajan_19495	50.7024	41.5879	43.6772	45.7042	30.1513	38.516	27.8482	24	25.5837	30.2922	28.3301	37.5232	37.8205	34.6493	37.1899	34.2346	29.8127	33.4285	27.7407	24.2901	25.1381	27.9094	24.6734	15.2937	31.9947	30.2405	26.7654	35.1037	38.2545	43.3225	32.1061	7.71589	0.240325	Arginyl-tRNA--protein transferase 1 (Arginyltransferase 1) (R-transferase 1) (EC 2.3.2.8) (Arginine-tRNA--protein transferase 1)	ATE1 At5g05700 MJJ3.10	Arabidopsis thaliana (Mouse-ear cress)	GO:0004057; GO:0010150; GO:0016598; GO:0050994; GO:0010029; GO:0009737
C.cajan_03778	34.4838	57.6063	51.5955	72.0276	34.4696	43.0731	57.9621	42.8456	37.8919	44.7376	33.1322	38.1726	29.774	33.0294	43.3565	43.0917	52.5277	45.1139	24.6505	34.2014	34.1066	44.0803	35.9821	36.9768	32.8834	34.6159	46.1418	36.3419	55.6564	39.6605	41.9209	10.0752	0.240339	Probable glutamate--tRNA ligase, cytoplasmic (EC 6.1.1.17) (Glutamyl-tRNA synthetase) (GluRS)	gus1 ers1 SPAC17A5.15c	Schizosaccharomyces pombe (strain 972 / ATCC 24843) (Fission yeast)	GO:0005524; GO:0002181; GO:0005829; GO:0004818; GO:0006424; GO:0005634
C.cajan_02571	20.6798	21.6516	19.8096	30.0835	20.9728	28.7986	32.0149	32.0594	18.8553	22.3544	27.5408	15.7227	15.3801	15.6726	19.4529	31.0231	31.6919	17.387	23.7535	22.0388	26.4353	26.5193	30.0762	19.2899	15.9983	18.3173	28.8266	23.0082	27.571	33.9275	24.008	5.77194	0.240417	B3 domain-containing protein REM19 (Protein RELATED TO VERNALIZATION 1) (Protein REPRODUCTIVE MERISTEM 19)	REM19 RTV1 At1g49480 F13F21.8	Arabidopsis thaliana (Mouse-ear cress)	GO:0003677; GO:0034613; GO:0005634; GO:0005886; GO:0006355; GO:0009409; GO:0006351
C.cajan_15619	10.5333	10.0449	10.5314	7.42897	12.5051	10.8528	10.1236	11.5504	9.71764	16.2848	14.4136	12.341	9.03804	9.72331	7.35806	10.2533	10.9725	17.6589	6.79796	12.249	14.2465	9.86337	10.217	9.72638	8.85124	14.2634	11.1937	11.4531	17.1385	9.26791	11.2437	2.70472	0.240555	Chloroplastic group IIA intron splicing facilitator CRS1, chloroplastic (Chloroplastic RNA splicing factor 1) (Protein CHLOROPLAST RNA SPLICING 1)	CRS1	Zea mays (Maize)	GO:0000373; GO:0003723; GO:0009570; GO:0006397; GO:0006417; GO:0030529
C.cajan_26239	35.3727	35.7662	28.134	47.8281	44.1612	31.2897	31.8718	19.5542	34.2921	27.7911	40.8142	33.6354	31.9519	56.8084	31.9401	22.4542	25.9634	29.9674	26.9459	24.2301	34.9201	35.8243	34.6222	28.3732	32.9529	34.0966	23.0773	31.3103	22.3563	35.6157	32.3637	7.78802	0.24064	E3 ubiquitin-protein ligase MARCH8 (EC 6.3.2.-) (Cellular modulator of immune recognition) (c-MIR) (Membrane-associated RING finger protein 8) (Membrane-associated RING-CH protein VIII) (MARCH-VIII)	March8 Mir	Mus musculus (Mouse)	GO:0042289; GO:0002495; GO:0031410; GO:0005768; GO:0016021; GO:0016874; GO:0005764; GO:0045347; GO:0016567; GO:0004842; GO:0008270
C.cajan_42679	14.2973	15.2984	11.6683	19.5996	15.0335	18.1303	8.80433	12.329	13.9312	22.2318	12.485	15.7942	19.2781	19.5547	12.4882	15.9102	14.304	18.7743	10.9719	17.3552	17.8546	18.5973	23.0132	17.6345	25.7388	17.2676	10.0916	16.1262	13.0239	19.3523	16.298	3.92461	0.240803	Vacuolar protein sorting-associated protein 45 homolog (AtVPS45)	VPS45 At1g77140 T14N5_2	Arabidopsis thaliana (Mouse-ear cress)	GO:0006886; GO:0009705; GO:0005802; GO:0006904
C.cajan_28409	35.3787	31.6464	32.3715	57.328	33.7174	21.5108	39.8635	31.0548	31.3033	38.5829	32.2315	29.3779	31.4501	21.3456	22.0192	23.6351	36.5669	34.6725	37.2394	44.3011	35.2778	37.4057	34.3594	31.1872	18.132	24.0387	28.1027	32.1898	31.4151	42.6531	32.5855	7.84977	0.240898	Iron-sulfur protein NUBPL (Nucleotide-binding protein-like)	nubpl DDB_G0291193	Dictyostelium discoideum (Slime mold)	GO:0005524; GO:0051536; GO:0046872; GO:0005739
C.cajan_19118	109.073	85.4496	113.976	111.571	147.228	76.9094	142.455	78.3514	72.393	141.313	183.317	84.6011	118.666	100.451	140.992	102.923	94.8359	74.4155	128.876	90.3717	102.042	120.217	135.44	98.1347	88.6318	83.9233	118.468	85.8772	103.852	109.345	108.104	26.0422	0.240898	Transcription initiation factor TFIID subunit 10 (Protein SALT TOLERANCE DURING GERMINATION 1) (TBP-associated factor 10) (AtTAF10) (TBP-associated factor II 15)	TAF10 SGT1 TAFII15 At4g31720 F28M20.90	Arabidopsis thaliana (Mouse-ear cress)	GO:0006352; GO:0005634; GO:0006355
C.cajan_20488	26.3715	14.1895	12.9282	12.176	26.4534	15.0239	21.7362	22.008	15.7339	21.7044	19.701	21.1654	25.4254	30.9249	26.5423	18.1317	15.8572	22.5436	25.4175	25.5675	27.2207	25.9562	30.0255	20.8022	27.5363	19.844	28.4252	26.3046	25.8493	32.135	22.6665	5.4612	0.240937	Nuclear transcription factor Y subunit A-7 (AtNF-YA-7)	NFYA7 At1g30500 F26G16.12	Arabidopsis thaliana (Mouse-ear cress)	GO:0003677; GO:0045892; GO:0005634; GO:0003700; GO:0006351
C.cajan_05620	16.2841	11.8352	9.79228	14.0748	8.2908	12.0163	10.896	13.4129	10.0407	9.7537	14.8353	13.1696	12.2026	13.913	13.8368	10.7709	10.68	17.9262	13.7563	17.5568	20.0013	17.9132	19.9885	14.094	11.7821	17.1273	12.6494	16.339	19.2564	19.8944	14.0623	3.38897	0.240997	E3 ubiquitin-protein ligase BRE1-like 2 (EC 6.3.2.-) (Protein HISTONE MONOUBIQUITINATION 2) (AtHUB2)	HUB2 BRE1B At1g55250/At1g55255 F7A10.17	Arabidopsis thaliana (Mouse-ear cress)	GO:0033523; GO:0010390; GO:0009965; GO:0016874; GO:0005634; GO:0042803; GO:0010162; GO:0010228; GO:0008270
C.cajan_14799	12.6582	20.6412	18.3815	24.5801	14.5938	23.9317	16.8442	19.1439	18.9111	23.7322	18.5672	18.8766	18.1774	13.5775	7.43635	21.459	20.9382	23.4772	12.1977	18.7004	17.3164	15.7562	17.2048	12.1864	20.7472	12.4376	13.9136	13.2687	19.2933	12.37	17.54	4.22774	0.241034	Mitogen-activated protein kinase kinase kinase YODA (EC 2.7.11.25) (YODA MAPKK kinase)	YDA At1g63700 F24D7.11	Arabidopsis thaliana (Mouse-ear cress)	GO:0005524; GO:0004709; GO:0010229; GO:0040008; GO:0010103; GO:0010098
C.cajan_31918	38.1028	60.0486	42.5185	67.0965	50.6417	51.3523	59.8988	41.5462	51.6155	51.2514	37.3133	48.2286	59.047	75.655	94.4211	47.5529	63.3016	50.9796	61.5987	41.2442	46.5857	49.7131	51.02	51.1027	79.7459	52.1702	34.7256	58.6923	51.7659	74.4523	55.3547	13.3483	0.241142	Protein MEMO1 (Mediator of ErbB2-driven cell motility 1) (Memo-1)	memo1	Xenopus laevis (African clawed frog)
C.cajan_02875	21.1176	17.762	16.4454	28.3466	14.9156	13.0203	19.5464	13.8098	11.6148	23.5164	20.9457	14.5084	15.2646	17.8443	17.1932	14.7455	16.8052	15.6769	14.0855	15.7474	18.9109	19.7861	26.9366	8.896	14.6354	14.029	17.1633	19.5549	17.9883	20.1295	17.2353	4.1562	0.241145	Presenilin-like protein At2g29900	At2g29900 F6K5.3	Arabidopsis thaliana (Mouse-ear cress)	GO:0005794; GO:0007219; GO:0004190; GO:0004175; GO:0005783; GO:0005887; GO:0008152; GO:0006508
C.cajan_31762	128.959	96.8193	69.6527	81.0288	84.0064	84.4544	91.9957	85.9128	67.3143	54.6495	67.7941	69.2276	99.9251	114.95	135.578	95.6256	101.036	73.8317	71.9037	82.6278	79.5187	88.5176	86.319	114.648	118.492	95.4677	69.5046	109.498	76.3364	141.993	89.9527	21.6938	0.241169	Vacuolar protein sorting-associated protein 4 (DOA4-independent degradation protein 6) (Protein END13) (Vacuolar protein-targeting protein 10)	VPS4 CSC1 DID6 END13 GRD13 VPL4 VPT10 YPR173C P9705.10	Saccharomyces cerevisiae (strain ATCC 204508 / S288c) (Baker's yeast)	GO:0005524; GO:0006200; GO:0016887; GO:0005768; GO:0010008; GO:0070676; GO:0045324; GO:0032511; GO:0016020; GO:0042803; GO:0051260; GO:0045053; GO:0015031; GO:0016125
C.cajan_15680	16.2022	8.52549	9.46146	8.56545	8.6032	8.79129	7.44447	9.70915	8.53784	10.5777	9.67185	10.5565	9.7813	13.611	8.25382	8.70464	8.20504	12.2835	7.84073	8.29851	8.84767	8.29757	12.6424	7.52012	11.1089	6.12564	8.41169	11.5994	9.7129	15.1885	9.54751	2.30292	0.241206	NADPH:adrenodoxin oxidoreductase, mitochondrial (AR) (Adrenodoxin reductase) (EC 1.18.1.6) (Ferredoxin--NADP(+) reductase) (Ferredoxin reductase)	fdxr	Salvelinus fontinalis (Brook trout) (Salmo fontinalis)	GO:0008203; GO:0005739; GO:0016491
C.cajan_23948	360.503	387.775	511.767	456.407	267.707	237.318	400.462	214.262	281.574	283.765	320.141	331.605	307.249	230.075	294.212	427.596	348.184	284.145	323.795	396.232	313.349	308.542	208.584	316.331	199.986	305.921	305.196	221.618	240.989	379.309	313.934	75.7521	0.241299	ADP,ATP carrier protein 3, mitochondrial (ADP/ATP translocase 3) (Adenine nucleotide translocator 3) (ANT 3)	AAC3 ANT3 At4g28390 F20O9.60	Arabidopsis thaliana (Mouse-ear cress)	GO:0015866; GO:0015867; GO:0005471; GO:0009941; GO:0016021; GO:0016020; GO:0005743; GO:0005739; GO:0015865
C.cajan_13362	46.7763	29.9858	25.0534	23.4263	24.7612	29.7724	27.6657	40.5893	20.9246	27.7257	32.3129	25.6241	22.1922	25.189	25.8797	29.8253	39.0178	30.472	19.8394	27.6985	35.2545	34.4141	45.853	42.3448	19.1022	31.6112	32.4474	28.6357	29.6377	30.2484	29.5691	7.13667	0.241356	DEAD-box ATP-dependent RNA helicase 20 (EC 3.6.4.13)	Os01g0197200 LOC_Os01g10050 P0419B01.12	Oryza sativa subsp. japonica (Rice)	GO:0005524; GO:0008026; GO:0003723; GO:0005829; GO:0000184; GO:0005634; GO:0006364
C.cajan_05700	25.6814	16.4577	13.7544	16.096	16.408	31.0892	19.7311	24.6762	19.4195	18.3085	22.7456	16.2783	16.3005	12.5136	11.8684	16.2341	19.1912	18.8881	24.3936	14.5836	24.1671	13.2444	17.2424	15.8929	15.1143	17.5126	24.6352	20.3079	19.6421	22.0043	18.5759	4.48374	0.241374	Uncharacterized protein		Glycine max (Soybean) (Glycine hispida)
C.cajan_36231	24.8654	31.3405	33.2681	40.7334	30.5779	42.0526	39.9243	30.8668	33.3279	58.459	74.3316	44.0143	54.347	56.4899	59.5286	41.5058	41.3403	48.6478	37.2535	39.1574	52.153	55.0888	54.4991	50.2229	46.6028	37.1359	38.0524	40.2456	47.9576	56.7624	45.3754	10.958	0.241496	Chaperone protein dnaJ 10 (AtDjC10) (AtJ10)	ATJ10 C10 J10 At1g76700 F28O16.7	Arabidopsis thaliana (Mouse-ear cress)
C.cajan_00036	189.748	293.551	218.411	208.925	201.669	221.734	158.027	125.762	264.749	189.075	169.665	241.38	225.139	276.836	300.081	182.402	190.475	266.168	158.994	174.468	226.169	210.659	189.633	207.759	289.259	245.479	138.364	274.267	163.653	349.495	219.388	53.0001	0.241582	V-type proton ATPase catalytic subunit A (V-ATPase subunit A) (EC 3.6.3.14) (V-ATPase 69 kDa subunit) (VAA3-1) (Vacuolar proton pump subunit alpha)		Vigna radiata var. radiata (Mung bean) (Phaseolus aureus)	GO:0005524; GO:0015991; GO:0046961; GO:0033180
C.cajan_10125	26.1106	22.9574	17.2791	31.2624	20.2271	21.7894	32.8696	27.9738	13.3492	23.0607	14.6569	15.1588	12.5855	18.5271	16.9429	17.7567	16.1851	17.2513	17.7428	21.3122	20.1228	21.7024	24.1186	24.3393	16.5208	17.8023	17.0723	20.5035	21.9453	19.9338	20.1017	4.85779	0.241661	Calcium homeostasis endoplasmic reticulum protein (SR-related CTD-associated factor 6)	Cherp Scaf6	Mus musculus (Mouse)	GO:0006396; GO:0008285; GO:0048471; GO:0044822; GO:0051533; GO:0051209; GO:0033017
C.cajan_20144	5.84107	8.45486	8.47512	12.8121	7.4976	4.62268	10.9831	6.1224	4.36323	7.9707	6.88218	5.35919	5.83146	5.2963	6.88516	7.0652	7.39933	5.98682	6.76045	7.27526	6.36426	8.32002	6.49874	8.32764	8.32304	7.46569	9.09267	7.63943	7.86936	9.94996	7.44462	1.79981	0.24176	Protein FLX-like 2 (AtFLXL2)	FLXL2 FLL2 At1g67170 F5A8.8	Arabidopsis thaliana (Mouse-ear cress)	GO:0030154; GO:0009908
C.cajan_05259	7.50142	7.55588	8.75275	10.1564	3.88741	7.5655	8.31047	7.84616	4.58836	9.16041	6.35108	6.92366	5.40171	6.19713	4.14015	6.3702	6.31584	7.69603	6.8904	7.2707	6.71469	5.96241	8.24159	3.88141	9.72345	5.45118	7.81644	6.82731	9.07028	9.79418	7.06425	1.70803	0.241786	Germinal-center associated nuclear protein (GANP) (GC-associated DNA primase)	Mcm3ap Ganp Map80	Mus musculus (Mouse)	GO:0005737; GO:0005829; GO:0002376; GO:0051028; GO:0005643; GO:0005634; GO:0015031
C.cajan_45508	21.1651	26.5991	22.0948	30.8336	29.0732	24.6672	26.7328	22.3528	23.834	16.1491	17.8936	24.3756	21.696	15.8072	22.1164	16.5938	21.2407	27.8756	25.6962	21.6261	20.5783	17.668	14.6366	24.4572	8.68599	14.8087	28.7655	17.7396	26.3528	15.176	21.5906	5.22039	0.24179	Exosome complex component RRP43 (Exosome component 8) (Opa-interacting protein 2) (OIP-2) (Ribosomal RNA-processing protein 43) (p9)	EXOSC8 OIP2 RRP43	Homo sapiens (Human)	GO:0017091; GO:0016070; GO:0005737; GO:0005829; GO:0043928; GO:0000178; GO:0010467; GO:0016071; GO:0000288; GO:0005634; GO:0006364
C.cajan_21723	36.8424	43.3813	45.6531	45.4267	56.4498	56.36	67.1982	60.0721	38.3755	68.2075	69.0027	48.9011	65.2121	73.5766	69.2545	49.2323	62.6582	49.5002	38.451	46.2767	59.58	72.5288	90.9714	78.2633	90.6116	68.6262	59.8491	48.122	61.4926	44.8962	59.5907	14.411	0.241833	Heterogeneous nuclear ribonucleoprotein Q (hnRNP Q) (Glycine- and tyrosine-rich RNA-binding protein) (GRY-RBP) (NS1-associated protein 1) (Synaptotagmin-binding, cytoplasmic RNA-interacting protein)	SYNCRIP HNRPQ NSAP1	Homo sapiens (Human)	GO:0070937; GO:0070934; GO:0097452; GO:0003723; GO:0006396; GO:0008380; GO:0071013; GO:0071346; GO:0005783; GO:0071204; GO:0000398; GO:0016020; GO:0017148; GO:0000166; GO:0005634; GO:0001649; GO:0044822; GO:0008143; GO:0030529; GO:0016032
C.cajan_03644	20.0638	29.574	29.8512	45.5322	31.395	21.3283	33.4919	19.168	30.0158	21.962	16.4295	24.3897	29.9704	21.5541	43.77	24.7628	26.7122	20.1723	30.8648	28.1923	24.2519	25.841	22.2808	22.8082	30.953	23.9397	23.3295	28.145	20.8772	27.8652	26.8768	6.49973	0.241834	Uncharacterized protein		Glycine max (Soybean) (Glycine hispida)
C.cajan_27023	100.629	68.5555	88.4821	92.6299	35.8065	52.7277	83.3548	59.3214	42.1515	74.7697	66.419	61.742	58.1062	57.734	39.6162	72.7241	61.6653	77.6355	45.4032	64.311	81.1584	81.0268	80.4893	91.5315	59.0043	66.9806	64.9321	71.0932	78.2349	89.8561	67.8435	16.427	0.242131	FACT complex subunit SSRP1 (Facilitates chromatin transcription complex subunit SSRP1) (Recombination signal sequence recognition protein 1)	SSRP1 HMG	Catharanthus roseus (Madagascar periwinkle) (Vinca rosea)	GO:0003677; GO:0006281; GO:0006260; GO:0005694; GO:0005634; GO:0006355; GO:0006351
C.cajan_10807	21.7823	28.7772	24.9906	43.5968	22.1997	30.1888	20.5968	17.8003	26.9835	19.0222	18.8077	26.2951	24.8618	30.1547	35.9522	22.9197	24.9548	33.5907	21.8237	18.1793	20.6989	18.6223	17.425	22.5243	29.0862	23.0512	18.2643	22.569	25.2007	23.3166	24.5674	5.94942	0.242167	Vacuolar protein sorting-associated protein 52 homolog	VPS52	Canis familiaris (Dog) (Canis lupus familiaris)	GO:0005794; GO:0010668; GO:0048611; GO:0005768; GO:0016020; GO:0015031
C.cajan_06790	35.9314	50.2782	45.6165	89.8451	45.9538	32.4004	52.4953	43.4424	43.6947	43.017	44.5629	46.0355	56.2897	68.9064	66.6245	57.0995	57.1038	42.9748	66.9851	57.5371	62.8803	69.5291	52.817	45.8501	74.3299	54.9232	38.6672	57.9387	38.6619	72.015	54.4302	13.1829	0.242199	Uncharacterized protein		Glycine max (Soybean) (Glycine hispida)	GO:0008270
C.cajan_26217	90.1947	77.0172	72.458	106.523	48.4948	94.78	72.8357	88.501	69.6675	65.4722	59.132	86.8595	69.8093	127.491	68.7357	84.9655	68.6083	59.0917	59.2099	62.8948	83.4005	90.3957	77.8676	88.4875	84.4104	69.9254	73.6677	119.174	79.5508	129.065	80.6376	19.549	0.24243	Serine-threonine kinase receptor-associated protein (WD40 repeat-containing protein strap)	strap DDB_G0286457	Dictyostelium discoideum (Slime mold)	GO:0030512
C.cajan_18202	19.3613	15.5845	13.7352	28.5304	16.5831	14.3267	17.6371	19.2729	10.7537	17.3652	17.0405	13.7224	10.6921	12.2057	17.7793	18.256	22.8889	13.9166	19.4279	19.4802	16.994	19.164	20.8187	16.9284	15.9336	13.6932	10.9009	21.0221	11.1101	22.3521	16.8316	4.08112	0.242468	Poly(rC)-binding protein 4 (Alpha-CP4)	PCBP4	Homo sapiens (Human)	GO:0003677; GO:0003723; GO:0005737; GO:0044822; GO:0030529
C.cajan_23476	162.482	152.701	111.287	202.5	89.3711	128.522	114.684	86.4604	96.5469	124.722	82.887	120.845	130.907	145.015	153.569	119.813	125.908	113.207	105.085	120.587	130.358	152.758	116.125	162.75	182.937	140.74	81.4429	193.697	111.304	159.829	129.536	31.4298	0.242633	26S proteasome non-ATPase regulatory subunit 12 homolog A (26S proteasome regulatory subunit RPN5a) (AtRPN5a) (26S proteasome regulatory subunit p55 homolog A) (Protein EMBRYO DEFECTIVE 2107) (Protein MARIPOSA)	RPN5A EMB2107 MSA At5g09900 MYH9.11	Arabidopsis thaliana (Mouse-ear cress)	GO:0005737; GO:0005634; GO:0000502
C.cajan_42317	98.5057	64.0563	49.1809	51.7605	112.322	49.94	67.1649	62.3739	61.0364	75.4345	90.731	60.3438	78.0484	57.526	96.485	62.1578	93.9698	82.1325	60.9755	57.3392	74.0491	85.6771	112.648	75.3184	103.539	80.2436	69.1145	91.9047	66.114	92.8857	75.3266	18.2851	0.242744	Peroxisomal 2,4-dienoyl-CoA reductase (EC 1.3.1.34)	At3g12800 MBK21.23	Arabidopsis thaliana (Mouse-ear cress)	GO:0008670; GO:0006631; GO:0005777; GO:0005774
C.cajan_21469	24.8017	16.8015	17.5618	34.9734	17.8652	14.7128	26.4984	22.7076	16.0668	16.9	17.1966	14.4713	14.3897	16.6031	22.8626	20.6496	26.9134	19.7035	17.3073	18.2591	21.1286	22.9201	25.2563	13.509	16.755	17.6791	24.0771	27.7547	21.9242	23.1022	20.2259	4.9133	0.242922	Putative uncharacterized protein At4g01020, chloroplastic	At4g01020 F3I3.40	Arabidopsis thaliana (Mouse-ear cress)	GO:0005524; GO:0008026; GO:0003723; GO:0009507; GO:0008270
C.cajan_38267	15.0665	10.0319	6.42661	14.4683	6.89234	7.44672	7.66523	10.1082	8.52827	10.1682	10.9451	7.23085	9.62277	11.8174	8.93097	10.4578	12.5327	9.06324	10.7272	9.0313	11.5657	11.7171	11.4095	6.78616	10.2363	8.28501	5.52188	9.89389	6.82904	11.5747	9.51429	2.31157	0.242958	Microfibrillar-associated protein 1	MFAP1	Bos taurus (Bovine)	GO:0001527; GO:0044822
C.cajan_43154	22.8496	23.5707	22.7266	32.4284	32.0412	21.8502	31.1054	18.5862	16.8159	28.9899	25.0131	23.7563	33.8754	31.4006	42.322	20.3776	30.5435	26.145	20.7898	18.1125	26.5515	30.3764	29.5325	22.0421	33.2237	29.2439	22.4222	34.9922	28.6856	45.2442	27.6815	6.7295	0.243104	Uncharacterized protein		Glycine max (Soybean) (Glycine hispida)
C.cajan_01097	525.005	633.533	684.22	755.907	670.373	823.027	806.741	478.776	775.705	761.522	450.913	537.752	636.413	802.338	917.645	644.174	849.108	490.465	659.714	571.274	500.398	584.714	412.871	1220.95	707.418	618.433	573.422	694.184	592.358	776.418	676.923	164.566	0.243109	ADP-ribosylation factor 2	ARF Os05g0489600 LOC_Os05g41060 OJ1119_H02.17	Oryza sativa subsp. japonica (Rice)	GO:0005525; GO:0005794; GO:0006886; GO:0006471; GO:0007264; GO:0016192
C.cajan_01125	15.2095	16.4652	19.9847	13.726	15.1607	21.1421	19.602	21.2368	17.9588	20.5415	21.5013	20.9227	12.1163	19.9864	16.2025	21.607	14.9485	29.4741	14.9784	16.3972	18.5338	12.8582	10.4089	22.6098	25.9277	15.7073	15.861	12.1018	22.9553	13.1035	18.0696	4.39293	0.243111	Protein NAP1 (ARP2/3 regulatory protein subunit NAPP) (NAP of plants) (Nck-associated protein 1) (AtNAP1) (AtNAP125) (Protein GNARLED) (p125Nap1)	NAP1 GRL NAP NAPP At2g35110 T4C15.22	Arabidopsis thaliana (Mouse-ear cress)	GO:0031209; GO:0007015; GO:0045010; GO:0005789; GO:0009825; GO:0005634; GO:0045893; GO:0010090
C.cajan_09256	39.3392	22.0316	18.6984	26.2627	19.7831	24.3266	28.223	29.4473	22.6949	21.8162	27.3688	21.5102	28.0581	40.2385	27.2774	22.1788	23.933	20.4149	31.6369	27.8001	28.58	26.6878	31.4785	16.8381	43.0004	28.9072	26.8301	20.4509	23.0414	19.7791	25.8377	6.28212	0.243137	Ubiquitin carboxyl-terminal hydrolase 19 (EC 3.4.19.12) (Deubiquitinating enzyme 19) (AtUBP19) (Ubiquitin thioesterase 19) (Ubiquitin-specific-processing protease 19)	UBP19 At2g24640 F25P17.6	Arabidopsis thaliana (Mouse-ear cress)	GO:0008234; GO:0016021; GO:0046872; GO:0006511; GO:0036459
C.cajan_29492	236.874	347.313	301.172	364.245	344.776	270.133	238.614	227.359	254.462	353.062	234.445	355.863	371.7	391.029	319.678	199.845	381.916	183.803	255.167	191.002	246.548	313.912	377.978	253.782	462.277	277.914	249.864	358.296	194.066	383.251	300.12	73.0103	0.243271	Cytochrome c oxidase subunit 2, mitochondrial (EC 1.9.3.1) (Cytochrome c oxidase polypeptide II) (Fragment)	COX2	Glycine max (Soybean) (Glycine hispida)	GO:0009451; GO:0005507; GO:0004129; GO:0022900; GO:0016021; GO:0005743; GO:0070469
C.cajan_23447	13.5278	11.7256	9.79061	15.6374	5.86125	12.0058	6.79419	12.0601	11.7919	6.88171	8.34508	10.4629	8.90407	11.6728	6.92997	8.72404	10.9386	11.2692	6.62685	11.0843	8.11919	8.99185	11.5145	9.67031	10.7918	11.1844	5.47041	11.7453	8.97492	12.1375	9.86574	2.40022	0.243289	Uncharacterized protein		Glycine max (Soybean) (Glycine hispida)
C.cajan_16450	31.7397	30.8603	27.0305	53.8068	23.6289	26.51	34.8669	28.6108	18.5555	40.6223	25.4272	24.23	23.8227	27.1438	29.4486	35.2688	28.8444	27.5734	25.8482	25.2867	29.8382	32.3728	31.8927	17.3368	28.2	23.205	28.1907	39.8469	30.7172	40.9037	29.6514	7.22333	0.243609	WD repeat-containing protein 70	Wdr70	Rattus norvegicus (Rat)
C.cajan_22771	10.749	15.9681	14.9112	23.7009	11.4538	17.6727	14.3587	14.4472	12.84	15.3874	15.8156	14.0394	18.116	14.4655	16.1266	13.2751	17.744	16.9712	10.7189	15.9225	10.0109	10.2481	8.49353	12.8442	18.1836	10.0754	9.1901	9.48536	15.2351	18.5809	14.3546	3.49726	0.243634	General transcription factor IIH subunit 4 (Basic transcription factor 2 52 kDa subunit) (BTF2 p52) (General transcription factor IIH polypeptide 4) (TFIIH basal transcription factor complex p52 subunit)	GTF2H4	Pan troglodytes (Chimpanzee)	GO:0004003; GO:0008353; GO:0000439; GO:0005675; GO:0006289; GO:0006355; GO:0006366
C.cajan_18241	37.9389	45.7618	45.5165	72.8498	34.5026	33.5487	55.7635	34.6931	29.6909	35.1821	30.4505	31.5447	34.6596	30.3215	38.6942	37.9544	41.9077	30.8249	22.9892	29.8197	38.7854	47.045	37.5822	45.7861	41.9805	39.2854	48.6445	35.5282	49.9359	41.7341	39.4132	9.60558	0.243715	Putative RNA-binding protein Luc7-like 1 (Putative SR protein LUC7B1) (SR+89)	LUC7L LUC7L1	Homo sapiens (Human)	GO:0005685; GO:0042802; GO:0003729; GO:0006376; GO:0045843
C.cajan_15257	84.44	100.193	73.0899	53.1789	63.5478	68.2146	86.8052	70.2486	60.6538	78.8505	87.243	74.3351	73.3353	67.765	66.6927	74.6988	68.2292	96.6168	45.6785	64.1704	104.289	112.46	138.698	88.1394	99.8345	95.2681	83.6873	107.314	99.1191	109.481	83.1668	20.2701	0.243728	Splicing factor U2af large subunit B (NpU2AF65b) (U2 auxiliary factor 65 kDa subunit B) (U2 small nuclear ribonucleoprotein auxiliary factor large subunit B) (U2 snRNP auxiliary factor large subunit B)	U2AF65B	Nicotiana plumbaginifolia (Leadwort-leaved tobacco) (Tex-Mex tobacco)	GO:0003723; GO:0008380; GO:0006397; GO:0000166; GO:0005634
C.cajan_02437	15.6675	9.13021	9.73214	11.2972	5.34018	9.16662	12.7595	9.79908	11.8515	8.61255	8.05172	9.63908	10.6072	11.4597	9.05167	11.8904	8.96056	9.87761	9.71578	9.92885	6.48117	6.39006	4.7085	9.32652	9.21179	6.08385	8.46037	9.30203	9.52631	11.0318	9.22048	2.24788	0.243792	RAB6A-GEF complex partner protein 2 (Retrograde Golgi transport protein RGP1 homolog)	RGP1 KIAA0258	Homo sapiens (Human)	GO:0034066; GO:0017137; GO:0017112; GO:0005829; GO:0016020; GO:1903363; GO:0032851; GO:0043234; GO:0042147
C.cajan_16139	8.51439	9.93919	9.82195	15.8946	6.40332	9.32348	9.90226	8.76821	7.56579	8.77157	11.6123	9.86491	10.8491	9.79658	7.07524	10.1832	7.54017	12.6683	4.58008	11.2245	12.0696	11.7918	12.7934	10.51	16.2017	11.0528	9.73291	11.7226	12.8249	13.7106	10.4895	2.55887	0.243946	Tuftelin-interacting protein 11 (Septin and tuftelin-interacting protein 1) (STIP-1)	Tfip11 Stip	Rattus norvegicus (Rat)	GO:0003677; GO:0071008; GO:0031214; GO:0071013; GO:0005737; GO:0016607; GO:0005578; GO:0006355; GO:0005681; GO:0000390
C.cajan_41718	33.9851	29.2135	23.9474	30.692	28.4041	26.4904	21.9939	24.7279	30.947	26.341	20.3329	25.8149	33.0392	45.2111	43.2525	20.0308	21.5108	24.7223	25.9074	20.5447	40.6475	38.6443	36.6466	35.1057	45.0572	38.3275	30.6493	35.9611	27.9966	29.1354	30.3895	7.41541	0.244013	Uncharacterized protein		Glycine max (Soybean) (Glycine hispida)	GO:0048193; GO:0030244
C.cajan_17439	38.6525	48.1562	43.3988	79.8673	45.1279	30.5271	59.3819	29.3248	32.0505	46.2572	48.0441	36.4397	61.1744	41.1809	60.7124	47.2946	43.1663	39.5355	32.3083	43.6552	43.6072	50.8411	57.8651	38.4464	61.3738	47.6873	38.1309	55.6139	47.5845	65.4463	47.3862	11.5663	0.244085	U4/U6 small nuclear ribonucleoprotein Prp31 (Pre-mRNA-processing factor 31) (U4/U6 snRNP 61 kDa protein) (Protein 61K)	Prpf31 Prp31	Mus musculus (Mouse)	GO:0015030; GO:0071339; GO:0005687; GO:0046540; GO:0000398; GO:0016607; GO:0044822; GO:0043021; GO:0070990; GO:0005681; GO:0000244
C.cajan_26885	9.18642	7.77844	12.4995	10.7892	15.5552	15.0704	14.6477	10.4274	8.38637	9.29417	13.0524	11.5724	10.0725	8.24892	7.66834	13.0646	9.46448	14.2048	9.71248	10.3298	13.2096	11.2821	13.7227	15.6896	8.1453	10.2507	13.6597	7.14465	16.5301	7.84218	11.3557	2.77227	0.24413	Uncharacterized FCP1 homology domain-containing protein C1271.03c	SPBC1271.03c	Schizosaccharomyces pombe (strain 972 / ATCC 24843) (Fission yeast)	GO:0071472; GO:0005829; GO:0005730; GO:0005634; GO:0004721; GO:0005886; GO:0006470; GO:0007165
C.cajan_21793	78.7607	79.7395	83.8736	134.281	100.244	72.0741	94.7127	56.4138	92.2954	68.7131	74.7797	78.829	91.415	108.865	100.075	133.933	82.2558	67.1631	114.259	110.844	117.29	105.922	78.7504	76.3613	152.249	107.472	95.8519	84.6167	62.8414	73.2451	93.0816	22.7311	0.244206	Patellin-3	PATL3 At1g72160 T9N14.8	Arabidopsis thaliana (Mouse-ear cress)	GO:0007049; GO:0051301; GO:0005737; GO:0016021; GO:0008289; GO:0005886; GO:0006810
C.cajan_02095	9.83888	8.86553	7.67367	10.038	8.70437	10.2774	9.87475	7.33749	8.51669	13.4033	9.55668	9.13895	9.31437	6.13982	7.80997	7.95119	8.19944	9.16125	8.87613	7.50387	4.73185	4.9931	5.11665	5.90505	6.77599	4.93491	6.38476	6.74368	6.88629	7.76091	7.88193	1.92584	0.244336	Probable dolichyl pyrophosphate Man9GlcNAc2 alpha-1,3-glucosyltransferase (EC 2.4.1.267) (Asparagine-linked glycosylation protein 6 homolog) (Dol-P-Glc:Man(9)GlcNAc(2)-PP-Dol alpha-1,3-glucosyltransferase) (Dolichyl-P-Glc:Man9GlcNAc2-PP-dolichyl glucosyltransferase)	At5g38460 MXI10.19	Arabidopsis thaliana (Mouse-ear cress)	GO:0005789; GO:0016021; GO:0006486; GO:0016758
C.cajan_29825	13.3267	26.2771	18.1387	32.8172	21.8657	25.2441	19.9411	16.2387	23.0956	30.1236	14.53	23.8693	17.6999	23.2097	27.8106	15.9622	18.4597	24.8178	20.8777	13.3862	18.9194	20.3633	17.4392	16.0484	15.2933	13.898	15.9483	17.901	20.3571	21.4742	20.414	4.98898	0.24439	AP-4 complex subunit mu-1 (AP-4 adaptor complex mu subunit) (Adaptor-related protein complex 4 subunit mu-1) (Mu subunit of AP-4) (Mu-adaptin-related protein 2) (mu-ARP2) (Mu4-adaptin) (mu4)	Ap4m1	Mus musculus (Mouse)	GO:0006895; GO:0030131; GO:0005905; GO:0070062; GO:0006886; GO:0005802; GO:0016192
C.cajan_28586	21.8658	26.4917	26.9596	22.1398	22.1102	32.229	38.0772	23.0537	21.6656	36.2238	31.654	29.572	33.6524	42.8078	53.3882	27.2368	31.3807	26.7005	34.6893	23.9052	34.1804	37.3501	39.9117	19.2175	39.625	31.3308	35.4905	24.7105	34.2222	39.9991	31.7233	7.75325	0.244402	mRNA-decapping enzyme subunit 2 (AtDCP2) (Protein DECAPPING 2) (EC 3.6.1.62) (M(7)GpppN-mRNA hydrolase DCP2) (Protein TRIDENT)	DCP2 TDT At5g13570 MSH12.3	Arabidopsis thaliana (Mouse-ear cress)	GO:0005524; GO:0003723; GO:0005737; GO:0016787; GO:0006397; GO:0000287; GO:0030145; GO:0009791; GO:0010072
C.cajan_40599	105.478	76.7242	87.6009	65.6555	137.651	83.2115	82.4705	84.5604	90.2088	117.415	143.964	85.8497	100.675	103.163	163.218	74.5072	111.678	83.0691	109.88	86.5113	82.171	100.012	95.9734	133.689	91.5515	76.7062	89.4232	90.6734	60.2591	127.98	97.8087	23.9061	0.244417	50S ribosomal protein L18	rplR AZC_2538	Azorhizobium caulinodans (strain ATCC 43989 / DSM 5975 / ORS 571)	GO:0019843; GO:0005840; GO:0003735; GO:0006412
C.cajan_07784	43.1999	56.236	56.2436	104.334	52.7728	57.5158	66.2379	38.9722	53.0446	52	41.1452	68.7258	55.3015	77.1917	77.6291	46.4624	64.0735	69.4974	48.021	49.0038	43.8205	44.2823	38.4415	48.8391	71.3076	54.4229	46.6968	61.3055	64.2365	62.3319	57.5894	14.0823	0.244529	Zinc finger protein-like 1 homolog	Y45G12B.2	Caenorhabditis elegans	GO:0016021; GO:0008270
C.cajan_05934	140.365	225.731	213.24	260.061	175.418	211.083	280.665	129.73	187.625	187.147	108.038	196.428	219.903	182.059	251.84	146.298	224.929	216.071	197.366	121.542	117.208	139.468	121.316	184.894	183.121	160.164	180.087	241.611	249.443	233.199	191.231	46.7907	0.244682	Proteasome subunit beta type-7-B (EC 3.4.25.1) (20S proteasome beta subunit B-2) (Proteasome component FC) (Proteasome subunit beta type-2)	PBB2 PRCFC At5g40580 MNF13.10	Arabidopsis thaliana (Mouse-ear cress)	GO:0005737; GO:0005634; GO:0000502; GO:0005839; GO:0051603; GO:0004298
C.cajan_21359	15.4702	18.0003	12.1666	15.1239	16.5622	14.0485	19.0617	12.1689	16.1394	21.0843	11.1617	12.2794	12.1984	12.8791	9.09418	8.98344	12.7421	15.1817	8.29212	11.2006	15.1832	15.15	16.9184	11.3694	16.15	13.7695	11.4395	10.5327	13.6737	6.39649	13.4121	3.28258	0.244747	Transcription initiation factor TFIID subunit 15 (TBP-associated factor 15) (AtTAF15)	TAF15 At1g50300 F14I3.10 F14I3.23	Arabidopsis thaliana (Mouse-ear cress)	GO:0003723; GO:0000166; GO:0005634; GO:0006355; GO:0006351; GO:0008270
C.cajan_25908	10.767	8.15985	5.89428	11.5676	8.16769	6.36311	9.79832	8.82134	6.08241	8.09927	8.93638	8.48143	5.49132	6.51053	5.27496	7.81954	9.91241	8.52199	7.28534	7.73866	7.55196	8.2204	9.55388	14.6818	7.08234	7.82695	5.7229	9.48189	8.24766	10.6887	8.20638	2.00891	0.244798	ATP-dependent RNA helicase DHX36 (EC 3.6.4.13) (DEAH box protein 36) (MLE-like protein 1) (RNA helicase associated with AU-rich element ARE)	Dhx36 Ddx36 Kiaa1488 Mlel1	Mus musculus (Mouse)	GO:0005524; GO:0006200; GO:0008026; GO:0008094; GO:0051880; GO:0002151; GO:0010501; GO:0000781; GO:0001047; GO:0005737; GO:0003725; GO:0042826; GO:0005634; GO:0001503; GO:0044822; GO:0032206; GO:0045944; GO:0043330; GO:0009615; GO:0044212; GO:0006351
C.cajan_21213	41.0699	54.7116	41.4373	52.1134	40.0815	42.8683	38.7566	31.1028	34.4928	43.0664	37.9585	37.4594	47.836	66.1831	63.0729	35.7147	37.6522	38.7233	30.3982	29.3613	35.4586	34.8536	44.9056	38.3134	60.0061	37.6351	27.9318	40.8828	48.0536	65.694	42.6457	10.4477	0.244987	ATP-dependent zinc metalloprotease FTSH 10, mitochondrial (AtFTSH10) (EC 3.4.24.-)	FTSH10 At1g07510 F22G5.10 F22G5_9	Arabidopsis thaliana (Mouse-ear cress)	GO:0005524; GO:0009535; GO:0016021; GO:0004222; GO:0005743; GO:0005739; GO:0009536; GO:0008270
C.cajan_20467	232.742	366.673	287.046	298.43	190.535	324.907	275.67	175.769	324.211	192.859	192.805	230.904	225.867	294.379	333.068	281.729	252.935	224.808	256.927	211.94	227.43	203.329	132.79	211.216	226.568	244.59	230.791	313.101	243.046	432.827	255.419	62.5968	0.245075	Rab GDP dissociation inhibitor alpha (Rab GDI alpha) (Guanosine diphosphate dissociation inhibitor 1) (GDI-1)	Gdi1 Rabgdia	Rattus norvegicus (Rat)	GO:0005096; GO:0005794; GO:0005093; GO:0017137; GO:0032482; GO:0030496; GO:0050771; GO:0090315; GO:0043005; GO:0043234; GO:0015031; GO:0050790; GO:0051592
C.cajan_11942	27.9696	25.8854	29.5608	41.52	25.5601	31.4875	32.7381	22.395	31.3595	40.3378	31.9411	27.081	27.1291	23.0909	31.7293	26.5871	26.9636	35.8105	25.9831	26.2129	27.1745	19.8729	17.4934	21.9861	22.7339	21.299	33.8875	36.533	36.0527	51.3658	29.3714	7.19967	0.245125	Proteasome assembly chaperone 2	psmg2 v1g117792	Nematostella vectensis (Starlet sea anemone)	GO:0005634
C.cajan_41426	94.9165	84.1715	64.7194	120.014	74.1454	81.6654	68.8782	66.2344	60.8716	60.7931	46.8775	55.2511	87.6689	84.7503	62.6705	54.5453	70.719	60.5659	89.8102	89.6964	90.8163	98.1039	91.3609	86.7099	118.942	72.3049	61.8545	92.0986	64.1844	116.206	78.5045	19.2596	0.245332	Zinc finger CCCH domain-containing protein 11 (OsC3H11)	Os01g0834700 LOC_Os01g61830 P0460C04.40 P0506B12.7	Oryza sativa subsp. japonica (Rice)	GO:0003677; GO:0046872
C.cajan_13059	14.9869	17.6333	16.4121	22.0718	8.71266	11.9442	16.1915	14.3666	12.1943	14.4349	12.3857	13.283	9.61404	12.6665	6.49978	13.1034	14.3475	17.5117	8.85085	11.5962	14.2915	13.6894	18.2933	11.6232	15.8294	11.6712	13.5997	15.5416	18.7057	19.8975	14.0332	3.44424	0.245435	E3 ubiquitin-protein ligase HOS1 (EC 6.3.2.-) (Protein HIGH EXPRESSION OF OSMOTICALLY RESPONSIVE GENE 1) (RING finger protein HOS1)	HOS1 At2g39810 T5I7.11	Arabidopsis thaliana (Mouse-ear cress)	GO:0005737; GO:0016874; GO:0046872; GO:0045892; GO:0005634; GO:0016567; GO:0009409; GO:0004842
C.cajan_25122	16.3541	20.5459	22.321	34.6578	18.0658	21.5464	32.4485	15.9817	13.6524	15.4916	24.0039	19.1628	26.3184	18.2963	18.8672	13.5249	20.345	23.8541	15.4143	16.7207	16.6269	16.3461	18.6265	15.9212	22.3037	20.2687	24.197	19.0655	25.0957	17.9796	20.2638	4.97527	0.245525	Craniofacial development protein 1 (Bucentaur)	CFDP1 BCNT	Gallus gallus (Chicken)	GO:0007275
C.cajan_17623	121.084	107.635	102.067	110.069	104.936	102.088	57.3713	69.8767	104.378	57.6805	61.8047	115.98	90.1062	117.09	140.168	71.3449	99.2824	112.269	100.827	66.6719	101.9	92.4753	63.1646	97.1315	143.301	104.502	67.3133	106.142	77.0857	82.2036	94.0298	23.0973	0.245638	V-type proton ATPase subunit C (V-ATPase subunit C) (Vacuolar H(+)-ATPase subunit C) (Vacuolar proton pump subunit C)	VHA-C DET3 VATC At1g12840 F13K23.9	Arabidopsis thaliana (Mouse-ear cress)	GO:0015991; GO:0005794; GO:0009507; GO:0009809; GO:0000325; GO:0005886; GO:0046961; GO:0043255; GO:0009826; GO:0005774; GO:0000221; GO:0005773
C.cajan_11084	56.0894	40.6532	33.0129	56.3175	39.5667	42.8351	39.983	46.6573	31.2851	42.2641	42.6557	27.2906	47.6506	65.138	60.6168	37.7425	49.5513	20.7019	41.2369	34.6728	34.6266	42.4815	38.365	48.2749	45.8558	37.9246	42.7205	56.2595	35.865	66.1452	43.0466	10.5771	0.245712	Uncharacterized protein		Glycine max (Soybean) (Glycine hispida)
C.cajan_46959	14.7958	12.9336	12.8683	11.7835	7.58473	11.124	10.8543	12.3091	14.1301	7.08064	14.3085	18.3849	11.138	9.60774	7.53226	11.138	11.3223	19.4329	10.6361	13.065	15.274	12.2177	11.7221	16.6034	9.47231	10.6718	16.5206	14.5224	13.3798	17.508	12.5906	3.0954	0.245851	Probable sucrose-phosphatase 2 (AtSPP2) (EC 3.1.3.24)	SPP2 SPP1 At2g35840 F11F19.25	Arabidopsis thaliana (Mouse-ear cress)	GO:0005737; GO:0005829; GO:0000287; GO:0005634; GO:0009506; GO:0046686; GO:0005986; GO:0050307
C.cajan_06008	40.2989	28.179	38.1262	42.0899	29.9125	28.402	44.3796	37.2746	20.4715	51.9566	27.6913	26.8923	23.6494	17.6984	25.2267	36.6683	34.2052	33.3124	21.5302	32.2318	31.401	34.5218	36.8576	43.1907	26.5238	28.0073	36.4481	27.166	42.7456	28.1967	32.2399	7.92641	0.245857	Chaperone protein DnaJ	dnaJ hsp40	Methanosarcina thermophila	GO:0005524; GO:0006260; GO:0005737; GO:0006457; GO:0009408; GO:0008270
C.cajan_37577	12.5289	13.0195	10.8561	16.515	17.072	15.9922	9.85972	12.0084	12.3992	20.1314	12.9571	22.0073	12.4316	15.9738	14.9982	12.8254	16.5932	25.8994	14.8374	11.4301	17.1562	13.8696	16.1966	18.5911	14.1864	12.4477	13.3492	18.9121	16.0543	24.3369	15.6175	3.84485	0.246189	Uncharacterized protein At1g04910	At1g04910 F13M7.10	Arabidopsis thaliana (Mouse-ear cress)	GO:0005794; GO:0005768; GO:0016021; GO:0005802
C.cajan_31603	37.1117	39.5583	38.9451	45.707	28.044	31.4201	41.1435	27.8624	28.7756	33.6793	27.7401	34.8793	19.6696	19.7339	18.0741	36.4458	25.5431	45.3245	27.4002	33.8386	34.5932	36.4831	30.2889	15.7235	23.3668	36.3791	37.3466	30.6611	38.4479	25.1172	31.4549	7.74507	0.246228	GTPase-activating protein gyp7 (GAP for ypt7)	gyp7 SPAC630.05	Schizosaccharomyces pombe (strain 972 / ATCC 24843) (Fission yeast)	GO:0005097; GO:0005829; GO:0005634; GO:0007165; GO:0016192
C.cajan_16979	34.1601	37.7908	35.2988	48.5838	26.8707	45.4099	41.2154	55.0644	41.2528	43.7008	39.3748	36.0356	30.2672	35.8171	22.5081	42.0773	40.1735	61.4769	31.1233	48.802	44.6543	42.75	59.9009	69.0301	46.5354	32.0489	34.5437	33.5495	44.7061	37.2475	41.6486	10.2597	0.24634	DNA-directed RNA polymerase II subunit RPB2 (RNA polymerase II subunit 2) (RNA polymerase II subunit B2) (EC 2.7.7.6) (DNA-directed RNA polymerase II 135 kDa polypeptide)	RPB2	Solanum lycopersicum (Tomato) (Lycopersicon esculentum)	GO:0003677; GO:0005665; GO:0003899; GO:0000394; GO:0005829; GO:0046872; GO:0000956; GO:0009506; GO:0032549; GO:0006366
C.cajan_32480	12.2568	8.49763	6.3524	10.472	12.4079	7.88021	11.9209	7.51207	8.16117	10.4368	8.33433	7.57317	10.977	15.4745	15.9964	7.40065	10.0937	9.50472	12.6566	11.0641	11.2031	13.3899	11.6078	8.69552	16.7543	10.1134	8.14527	10.9099	10.5131	10.1912	10.491	2.58459	0.246362	Rab3 GTPase-activating protein non-catalytic subunit (RGAP-iso) (Rab3 GTPase-activating protein 150 kDa subunit) (Rab3-GAP p150) (Rab3-GAP150) (Rab3-GAP regulatory subunit)	RAB3GAP2 KIAA0839	Homo sapiens (Human)	GO:0005096; GO:0017137; GO:0005737; GO:0008047; GO:0030234; GO:0097051; GO:0006886; GO:0005886; GO:0043547; GO:0032851; GO:0043085; GO:1903373; GO:0043234; GO:0046982; GO:0043087
C.cajan_00837	20.835	26.7821	26.0588	26.7678	24.1881	24.2784	49.157	31.9044	20.0228	33.3363	25.0353	21.0878	21.7791	17.2494	17.9692	20.4132	25.785	29.401	23.5449	26.2137	31.8178	30.0752	32.3764	31.0293	29.3779	18.2748	33.1447	22.1712	29.2207	37.1642	27.0906	6.676	0.246433	Serine/arginine-rich splicing factor RS31 (At-RSp31) (AtRS31)	RS31 RSP31 At3g61860 F21F14.30	Arabidopsis thaliana (Mouse-ear cress)	GO:0003723; GO:0008380; GO:0000398; GO:0016607; GO:0000166; GO:0005681
C.cajan_14679	11.9986	16.0513	14.6959	15.3187	11.9382	15.5188	9.7264	9.24042	11.6906	8.40754	15.4999	17.6972	15.4469	21.2422	19.5083	10.0118	11.4115	17.9031	14.7725	13.8107	14.4933	11.1815	10.5978	9.24639	18.0499	14.2851	8.18596	13.4367	12.3664	12.4216	13.5916	3.3504	0.246505	Rab3 GTPase-activating protein catalytic subunit	rab3gap1 rab3gap wu:fj56a04	Danio rerio (Zebrafish) (Brachydanio rerio)	GO:0005097; GO:0005737
C.cajan_21786	16.443	16.9818	15.8254	16.4815	13.3154	21.0783	10.2966	17.8368	14.8047	14.8416	19.1124	19.2625	9.9871	17.2354	8.21677	15.3903	12.1941	25.3548	7.93501	18.904	14.976	14.8786	21.324	18.5152	16.527	15.7348	11.9703	14.0073	17.9962	20.0772	15.8987	3.91929	0.246517	TATA-binding protein-associated factor BTAF1 (AtBTAF1) (EC 3.6.4.-) (Protein BTAF1 homolog) (Protein ROOT GROWTH DEFECTIVE 3)	BTAF1 RGD3 At3g54280 F24B22.240	Arabidopsis thaliana (Mouse-ear cress)	GO:0005524; GO:0003677; GO:0004386; GO:0005634; GO:1902185
C.cajan_23028	162.569	160.135	123.893	232.478	91.2839	162.031	138.783	120.923	134.037	127.794	104.247	163.257	112.033	151.726	141.746	142.766	165.616	167.145	96.8398	104.677	103.397	105.409	75.0817	116.479	163.223	114.591	103.503	178.758	138.161	169.755	134.82	33.2476	0.246608	Putative phagocytic receptor 1b (SrfA-induced gene C protein)	phg1b sigC DDB_G0277273	Dictyostelium discoideum (Slime mold)	GO:0008283; GO:0031589; GO:0005887; GO:0006909; GO:0072657; GO:0033299; GO:0007165; GO:0030587; GO:0004888
C.cajan_37709	47.0399	34.7931	32.5762	51.5797	25.7313	36.044	30.0486	26.302	31.9745	28.8189	22.9492	25.1501	26.785	36.5437	32.2795	31.0166	28.2155	33.8787	32.982	36.6055	29.7739	27.4987	27.9858	55.8055	32.9077	25.3601	23.5306	33.1272	30.6147	46.0566	32.3081	7.97364	0.2468	Uncharacterized calcium-binding protein C800.10c	SPBC800.10c	Schizosaccharomyces pombe (strain 972 / ATCC 24843) (Fission yeast)	GO:0030479; GO:0000147; GO:0005509; GO:0005938; GO:0006897; GO:0006886; GO:0006898
C.cajan_38957	7.63587	5.0172	4.85131	6.93473	6.12983	4.74056	6.36807	9.57915	4.28662	4.72278	6.32905	4.7495	6.64432	6.51964	5.70558	4.99194	6.06727	6.54865	5.54664	6.60067	7.10814	5.16802	6.72682	9.04489	7.79899	4.4208	6.25058	8.72609	5.47062	10.5261	6.33016	1.56254	0.24684	Phosphoribosylglycinamide formyltransferase, chloroplastic (EC 2.1.2.2) (5'-phosphoribosylglycinamide transformylase) (GAR transformylase) (GART)	PUR3	Vigna unguiculata (Cowpea)	GO:0006189; GO:0009507; GO:0008168; GO:0004644
C.cajan_03750	19.4533	25.8761	21.4477	29.8173	20.4334	22.1783	26.4437	24.8892	18.0461	20.8456	18.5803	28.5911	19.2104	22.8908	18.6509	18.0011	20.604	29.6891	22.0422	15.8198	17.8327	17.3452	12.2237	20.3161	11.9375	13.617	26.4362	24.1158	32.5865	30.7837	21.7673	5.3824	0.24727	THO complex subunit 6 (AtTHO6) (Protein DWD HYPERSENSITIVE TO ABA 1) (WD repeat-containing protein DWA1)	THO6 DWA1 THOC6 At2g19430 F27F23.25	Arabidopsis thaliana (Mouse-ear cress)	GO:0080008; GO:0003723; GO:0008380; GO:0000347; GO:0009738; GO:0031047; GO:0006397; GO:0051028; GO:0009788; GO:0005634; GO:0010267; GO:0016567
C.cajan_00963	26.8789	13.4452	21.4548	11.0822	23.6777	13.3785	11.639	14.209	14.7793	18.3354	16.5047	16.0911	14.9745	18.1076	19.3836	14.5051	16.2324	16.3092	22.6143	14.5504	12.4102	12.2732	16.4884	17.4786	16.7544	13.0321	11.7429	16.3465	11.0623	21.4031	15.8712	3.93017	0.247628	Putative uridine kinase C227.14 (EC 2.7.1.48)	SPAC227.14	Schizosaccharomyces pombe (strain 972 / ATCC 24843) (Fission yeast)	GO:0005524; GO:0044211; GO:0044206; GO:0005829; GO:0005634; GO:0004849
C.cajan_42713	35.9106	28.1408	38.5245	49.1863	32.3801	38.4306	39.8593	26.8913	34.9154	33.8385	40.4904	24.7322	27.8569	34.4923	38.3271	46.937	43.9657	28.8957	58.576	48.3304	32.9836	37.4772	28.0115	37.5362	21.2379	30.6481	40.7707	33.0449	26.0719	57.2669	36.5455	9.05775	0.247849	Tobamovirus multiplication protein 3 (AtTOM3)	TOM3 At2g02180 F5O4.5	Arabidopsis thaliana (Mouse-ear cress)	GO:0016021; GO:0009705; GO:0046786
C.cajan_24461	23.8983	15.011	14.5946	13.7991	17.5027	12.4262	15.6311	16.0215	16.5902	12.818	14.4904	16.0836	18.7439	17.3539	18.839	13.9414	14.2917	20.4782	21.291	25.7768	18.083	17.9629	20.236	22.2879	20.0105	16.1301	13.281	18.0506	17.9894	33.4217	17.6944	4.38936	0.248065	Telomere repeat-binding factor 1 (AtTRB1) (MYB transcription factor)	TRB1 At1g49950 F2J10.16	Arabidopsis thaliana (Mouse-ear cress)	GO:0000785; GO:0003682; GO:0003691; GO:0005730; GO:0000786; GO:0006334; GO:0005634; GO:0042803; GO:0009737; GO:0009733; GO:0046686; GO:0009723; GO:0009739; GO:0009753; GO:0009751; GO:0009651; GO:0003700; GO:0006351
C.cajan_12244	9.17894	7.17147	6.67695	8.94825	4.43654	10.4067	7.3012	7.83681	8.4028	10.5498	6.95471	8.70395	7.04418	8.4491	5.66589	7.37121	5.39008	13.1144	5.99254	7.51717	8.6023	6.70158	7.08201	7.83458	5.63751	4.56028	6.24674	7.27567	8.43615	10.5719	7.61664	1.89023	0.248172	GPI ethanolamine phosphate transferase 2 (EC 2.-.-.-) (GPI7 homolog) (hGPI7) (Phosphatidylinositol-glycan biosynthesis class G protein) (PIG-G)	PIGG GPI7 UNQ1930/PRO4405	Homo sapiens (Human)	GO:0006501; GO:0051267; GO:0006506; GO:0044267; GO:0005783; GO:0005789; GO:0016021; GO:0016020; GO:0016780; GO:0043687; GO:0016254
C.cajan_03731	22.5563	15.0166	12.6558	22.0249	8.61815	18.603	14.97	17.0318	13.3511	11.3185	14.2371	15.7149	12.3542	14.5476	8.53756	12.39	12.3662	16.3737	10.8386	12.3506	15.3846	12.8935	19.8128	9.867	13.153	12.034	19.1809	12.5216	14.7538	15.4877	14.0824	3.49487	0.248173	Zinc finger CCCH domain-containing protein 64 (AtC3H64)	At5g56900 MHM17.1	Arabidopsis thaliana (Mouse-ear cress)	GO:0003677; GO:0003824; GO:0005829; GO:0046872
C.cajan_28178	22.8232	18.4332	18.6297	18.6569	25.2961	23.8482	20.1037	35.2183	17.9088	18.9248	24.1651	21.6999	21.2577	24.7845	25.3501	20.8629	24.6137	25.5664	21.5796	27.6451	30.3499	37.8738	40.574	37.237	30.0653	24.5812	16.0765	29.5819	22.5596	28.5872	25.2425	6.26665	0.248259	Uncharacterized protein		Glycine max (Soybean) (Glycine hispida)	GO:0003676; GO:0008270
C.cajan_00305	34.2892	34.0797	27.2883	39.1849	27.9153	24.0366	27.9253	34.897	24.4852	28.7185	37.1961	28.9701	38.5038	59.2499	44.8547	37.3324	32.051	33.8076	37.0172	41.6555	33.382	42.2798	47.871	49.0344	53.9784	39.0503	20.8715	31.0294	29.3188	31.6175	35.7794	8.88491	0.248325	RNA polymerase II-associated factor 1 homolog (hPAF1) (Pancreatic differentiation protein 2)	PAF1 PD2	Homo sapiens (Human)	GO:0016593; GO:0000993; GO:0016055; GO:0071222; GO:0003682; GO:0001711; GO:0033523; GO:0010390; GO:0006378; GO:0045638; GO:0000122; GO:0031442; GO:0032968; GO:0045944; GO:0019827; GO:0006351
C.cajan_26790	9.66227	8.71233	6.84947	18.1551	9.40783	8.91334	11.1111	12.2397	6.85996	8.84469	6.79682	7.11382	9.03795	10.1762	6.75541	8.54463	10.1858	9.84324	8.75114	9.8511	10.8167	10.134	14.4924	14.9006	10.2352	12.3372	9.88425	10.9265	10.8809	10.6566	10.1177	2.51326	0.248402	Methyltransferase-like protein 16 (EC 2.1.1.-) (Methyltransferase 10 domain-containing protein)	mettl16 mett10d zgc:100981	Danio rerio (Zebrafish) (Brachydanio rerio)	GO:0008168
C.cajan_01914	49.1613	31.436	29.8857	32.6663	24.3431	26.2896	23.8529	28.2816	25.8538	32.9435	32.1113	29.4195	30.9463	40.9312	33.5128	31.8871	33.4724	36.9933	28.5024	38.1488	41.8018	45.1437	42.3665	64.6855	43.4986	43.519	28.2391	42.2908	32.8915	38.6144	34.9837	8.69519	0.24855	RNA polymerase-associated protein LEO1	leo1 zgc:77374	Danio rerio (Zebrafish) (Brachydanio rerio)	GO:0016593; GO:0048701; GO:0021782; GO:0007507; GO:0030318; GO:0014032; GO:0005634; GO:0032968; GO:0045944; GO:0021529; GO:0006351; GO:0050936
C.cajan_30748	9.80181	11.2902	10.6199	19.4217	8.48832	10.6138	12.3405	12.7362	10.9621	15.0089	14.4916	9.30197	8.97528	10.6269	9.80446	15.2789	13.1061	8.55763	8.15168	12.0984	12.4388	14.8401	18.6898	10.6193	12.9907	11.7301	8.57608	12.4331	12.4887	18.8979	12.2613	3.05179	0.248895	Uncharacterized protein		Glycine max (Soybean) (Glycine hispida)	GO:0003677; GO:0005634; GO:0006351
C.cajan_35871	24.9328	23.773	18.6385	20.9217	20.057	31.7667	17.8438	25.0159	26.3783	20.9217	24.1789	29.6765	27.6065	39.9388	38.4716	22.5982	23.7151	28.384	26.9609	20.7539	26.6527	30.5859	28.1003	32.4697	43.1862	30.1002	21.7221	35.27	26.2619	43.9735	27.7905	6.92144	0.249058	Probable protein S-acyltransferase 17 (EC 2.3.1.225) (Probable palmitoyltransferase At3g04970) (Zinc finger DHHC domain-containing protein At3g04970)	PAT17 At3g04970 T9J14.8	Arabidopsis thaliana (Mouse-ear cress)	GO:0031410; GO:0005783; GO:0016021; GO:0019706; GO:0008270
C.cajan_23787	24.812	19.7426	22.4323	37.4927	24.3427	20.1196	31.1272	26.3547	19.892	52.0827	34.4761	32.712	26.6554	26.0721	30.338	21.1972	32.6393	28.2342	23.278	24.8837	26.8435	28.9225	30.3386	40.513	25.2805	19.3365	23.8577	26.1242	32.3114	35.7123	28.3901	7.0744	0.249185	Probable mediator of RNA polymerase II transcription subunit 19b	MED19B MED19_2 At5g19480 F7K24.230	Arabidopsis thaliana (Mouse-ear cress)	GO:0005634; GO:0006355; GO:0006351
C.cajan_17683	83.4529	124.749	129.786	158.528	78.0195	86.7124	143.49	73.401	87.0291	100.992	83.1942	107.752	98.6741	80.1614	144.789	105.622	112.261	80.993	133.5	90.959	89.1638	98.1371	77.1233	80.7315	94.0763	99.6863	100.384	136.043	116.148	175.181	106.458	26.5285	0.249192	Proteasome subunit alpha type-4-A (EC 3.4.25.1) (20S proteasome alpha subunit C-1) (Proteasome 27 kDa subunit) (Proteasome component 9) (Proteasome subunit alpha type-3)	PAC1 PRC9 PRS1 At3g22110 MKA23.2	Arabidopsis thaliana (Mouse-ear cress)	GO:0005829; GO:0022626; GO:0005634; GO:0000502; GO:0019773; GO:0046686; GO:0004298; GO:0006511; GO:0005773
C.cajan_17243	69.5616	92.3118	97.2716	132.198	69.1781	89.846	93.9734	52.2621	74.3589	71.6267	43.6615	100.971	62.1822	94.2194	54.9869	77.7676	84.4382	115.414	70.5897	79.2077	92.0163	78.8021	51.988	68.7687	68.2707	61.9448	70.141	98.0628	108.105	96.813	81.082	20.2053	0.249196	Transmembrane 9 superfamily member 3 (EP70-P-iso) (SM-11044-binding protein)	TM9SF3 SMBP UNQ245/PRO282	Homo sapiens (Human)	GO:0016021
C.cajan_12517	43.7351	76.3946	72.3157	127.207	56.6061	59.429	86.1951	54.554	58.1683	63.9447	67.5666	52.4726	59.0349	64.1094	65.8603	64.1729	64.9348	48.7437	59.8625	53.1059	69.4232	73.7392	61.9989	60.3019	78.391	66.0656	84.4112	85.4378	69.0124	111.186	69.4705	17.3265	0.249408	26S proteasome non-ATPase regulatory subunit 4 homolog (26S proteasome regulatory subunit RPN10) (AtRPN10) (26S proteasome regulatory subunit S5A homolog) (Multiubiquitin chain-binding protein 1) (AtMCB1)	RPN10 MBP1 MCB1 At4g38630 F20M13.190 T9A14.7	Arabidopsis thaliana (Mouse-ear cress)	GO:0006974; GO:0005829; GO:0048366; GO:0010150; GO:0016020; GO:0005634; GO:0001653; GO:0009555; GO:0031593; GO:0048528; GO:0043248; GO:0000502; GO:0008540; GO:0043161; GO:0030163; GO:0010029; GO:0009737; GO:0009733; GO:0009735; GO:0009408; GO:0051788; GO:0009651; GO:0009744; GO:0048767; GO:0007165; GO:0048455
C.cajan_26123	35.8505	42.853	33.6401	58.6894	29.8391	30.8806	31.4398	29.9538	28.6743	26.8298	27.5334	39.8206	34.8119	42.5778	57.2133	37.8203	45.6513	32.5491	39.8458	39.9651	30.7316	32.4638	27.244	46.3523	36.0932	31.4887	18.4361	43.6071	25.3158	45.0725	36.117	9.00845	0.249424	Uncharacterized protein		Glycine max (Soybean) (Glycine hispida)	GO:0003676; GO:0000166
C.cajan_21910	22.7858	12.3907	11.4685	19.5143	19.7691	23.2469	17.281	31.485	15.3156	18.5918	24.0989	27.0746	17.1801	19.4927	13.7993	10.9308	22.2586	21.7559	17.891	19.8938	18.5407	17.1325	20.9056	17.0273	10.9518	17.3435	26.1348	18.6624	18.165	20.9263	18.9389	4.7248	0.249476	60S ribosomal protein L7-3	RPL7C At2g44120 F6E13.25	Arabidopsis thaliana (Mouse-ear cress)	GO:0005840
C.cajan_31068	10.1478	7.63158	7.98525	5.40982	7.18956	8.25878	10.5851	12.5876	6.59932	9.74204	11.7618	8.67843	11.5783	8.62706	10.0719	8.56953	9.52218	10.2321	6.28335	10.2188	5.16801	5.6621	12.2769	8.86995	6.06156	7.08015	6.85334	7.79562	11.0335	12.4573	8.78589	2.19196	0.249486	DNA mismatch repair protein MLH1 (MutL protein homolog 1) (Protein MUTL-HOMOLOGUE 1) (AtMLH1)	MLH1 At4g09140 F23J3.170 T8A17.9	Arabidopsis thaliana (Mouse-ear cress)	GO:0005524; GO:0006200; GO:0016887; GO:0032389; GO:0032390; GO:0005712; GO:0010154; GO:0006298; GO:0030983; GO:0006312; GO:0000790; GO:0009555; GO:0007131; GO:0048316; GO:0009845; GO:0000795
C.cajan_10693	6.78986	5.33608	6.54582	5.84447	9.25083	5.49143	5.1645	6.48657	6.68153	10.123	5.96817	6.61086	5.84906	8.93207	5.16017	6.20788	5.5452	9.55905	7.07425	5.57173	6.05288	4.77089	6.77109	4.32965	5.89944	3.88723	4.23325	5.94967	8.47494	8.7086	6.43036	1.60445	0.249511	Peptide chain release factor 1 (RF-1)	prfA Plav_1747	Parvibaculum lavamentivorans (strain DS-1 / DSM 13023 / NCIMB 13966)	GO:0005737; GO:0016149
C.cajan_31574	16.0141	23.4359	16.5594	29.7379	15.7997	14.6123	26.2437	14.5025	11.693	21.0906	21.1621	20.3405	17.3296	18.3909	18.1478	21.0807	23.4555	21.1142	20.296	12.6332	18.8354	19.2924	18.0854	27.3465	13.0353	14.3212	19.4887	16.6279	31.2355	24.8279	19.6801	4.91064	0.249523	Polynucleotide 5'-hydroxyl-kinase NOL9 (EC 2.7.1.-) (Nucleolar protein 9 homolog)	At5g11010 T30N20.280	Arabidopsis thaliana (Mouse-ear cress)	GO:0005524; GO:0005634; GO:0051731; GO:0006364
C.cajan_38211	22.8351	11.6535	10.3501	15.0913	11.7234	9.86433	10.5271	11.9043	11.1968	12.01	12.1059	11.9853	9.17266	16.8989	8.06814	14.3526	11.1771	11.8438	8.41612	11.6095	11.292	10.5033	11.6844	10.6204	11.2544	10.1434	10.9267	9.01242	13.6895	9.1004	11.3165	2.82447	0.249589	Ubiquitin carboxyl-terminal hydrolase 19 (EC 3.4.19.12) (Deubiquitinating enzyme 19) (AtUBP19) (Ubiquitin thioesterase 19) (Ubiquitin-specific-processing protease 19)	UBP19 At2g24640 F25P17.6	Arabidopsis thaliana (Mouse-ear cress)	GO:0008234; GO:0016021; GO:0046872; GO:0006511; GO:0036459
C.cajan_02982	23.7899	20.8018	19.4714	19.5991	13.9034	18.5121	18.5317	33.5835	13.4217	14.374	25.4029	25.3218	21.2098	16.7564	12.6193	21.4933	24.0346	30.7794	19.9835	26.6904	30.2623	30.726	28.388	24.8753	29.5192	24.1783	25.3421	26.2967	32.1056	21.864	23.1051	5.77483	0.249938	Diphthamide biosynthesis protein 2 (DPH2 homolog)	dph2 zgc:162269	Danio rerio (Zebrafish) (Brachydanio rerio)	GO:0005737; GO:0017183
C.cajan_31335	24.3432	10.945	11.9654	9.31034	10.8214	13.1405	10.1938	16.8548	14.119	12.4815	17.605	13.7846	10.5126	10.7768	11.3905	13.7935	13.7522	18.2228	14.0285	15.0562	13.5134	14.079	19.4302	20.0115	14.4543	13.1951	11.3823	16.4014	14.3474	20.2508	13.9938	3.49775	0.24995	Protein FRIGIDA-ESSENTIAL 1 (Zinc finger CCCH domain-containing protein 27) (AtC3H27)	FES1 At2g33835 T1B8	Arabidopsis thaliana (Mouse-ear cress)	GO:0003677; GO:0030154; GO:0009908; GO:0046872; GO:0005634; GO:0010220
C.cajan_31615	65.5581	36.7151	41.139	58.4399	39.0552	27.2754	59.1641	47.5188	35.8823	40.7432	48.2436	32.8072	28.5396	32.971	51.942	51.4087	45.0316	35.0317	48.8161	43.0263	68.4889	58.6598	36.0975	35.3896	30.7349	50.2206	51.5096	37.0298	45.5601	37.7341	43.2819	10.824	0.25008	Zinc finger CCCH domain-containing protein 43 (AtC3H43) (Zinc finger CCCH domain-containing protein ZFN-like 6)	At3g48440 T29H11.40	Arabidopsis thaliana (Mouse-ear cress)	GO:0003677; GO:0046872; GO:0005634
C.cajan_30508	67.3026	54.7649	52.8426	73.1923	44.9113	47.0929	64.8962	57.2358	37.386	55.8876	49.8844	43.5158	41.969	43.3486	52.2087	52.3603	62.0913	49.0843	50.7745	57.3137	53.3825	70.0192	75.5027	71.7936	46.7538	55.1448	40.9209	82.665	49.9691	102.703	56.5384	14.151	0.250289	Protein decapping 5	DCP5 At1g26110 F14G11.8 F28B23.21	Arabidopsis thaliana (Mouse-ear cress)	GO:0000932; GO:0033962; GO:0005829; GO:0031087; GO:0006397; GO:0017148; GO:0010606; GO:0042803
C.cajan_04157	52.873	31.5147	30.6674	23.2984	24.1881	28.4575	26.7095	33.9791	28.8164	34.9288	28.7087	29.7377	23.6528	24.7072	14.4881	30.8875	26.5823	43.2616	19.4072	32.4611	34.9159	30.3415	39.1504	43.2093	31.3548	34.4318	25.3596	39.3249	32.4206	35.3414	30.4243	7.61622	0.250334	U2 snRNP-associated SURP motif-containing protein (140 kDa Ser/Arg-rich domain protein) (U2-associated protein SR140)	U2surp Sr140	Mus musculus (Mouse)	GO:0006396; GO:0000166; GO:0005634; GO:0044822
C.cajan_07421	39.1117	33.2972	43.8398	56.1605	42.8106	32.1611	25.9599	21.2927	32.3666	35.3265	52.7045	45.2579	38.9007	52.8612	37.7807	38.15	46.9153	32.8641	54.1206	41.0042	42.9168	44.3783	32.3778	25.5965	46.6031	32.2065	41.3767	48.2916	38.595	70.2807	40.9102	10.2499	0.250546	Uncharacterized protein		Glycine max (Soybean) (Glycine hispida)	GO:0031418; GO:0005506; GO:0016706
C.cajan_25856	15.1877	20.0655	18.5674	23.2156	16.1785	18.2322	20.3138	15.2296	17.4145	18.3899	22.4416	17.8323	20.1836	15.459	25.7157	25.2015	18.5403	21.4042	24.0471	21.0161	33.7669	36.1538	32.8558	30.9923	19.7784	26.0497	17.5569	25.9781	24.5835	19.5362	22.3	5.5908	0.250708	Uncharacterized protein		Glycine max (Soybean) (Glycine hispida)
C.cajan_22994	36.0254	67.564	42.6632	86.1388	59.4138	61.5086	45.5394	67.4636	56.8192	44.7011	23.005	46.4012	35.0324	46.3676	66.8754	37.6846	51.8795	43.9241	47	48.2154	40.3686	44.1955	38.23	59.2376	44.0086	49.8193	44.8282	66.8157	53.6902	59.1534	50.9843	12.7823	0.250711	Uncharacterized protein		Glycine max (Soybean) (Glycine hispida)
C.cajan_06707	129.514	278.155	242.426	264.748	190.141	242.655	279.811	163.23	256.283	203.33	131.545	150.436	172.113	160.76	174.6	203.147	195.894	212.372	225.198	180.47	181.58	208.703	150.038	352.678	138.663	150.879	216.943	198.653	268.467	205.95	206.892	51.8747	0.250733	Probable protein disulfide-isomerase A6 (EC 5.3.4.1) (P5)		Medicago sativa (Alfalfa)	GO:0045454; GO:0005783; GO:0003756
C.cajan_31928	22.7126	23.4205	27.1256	36.9786	29.3773	20.6176	31.0958	21.6058	21.9181	23.2123	19.1169	27.4803	16.6039	14.7416	16.6873	24.9752	19.2704	16.382	18.0809	24.2509	21.6259	21.8711	21.0707	35.855	13.0048	17.115	21.2291	20.1299	20.5328	24.8988	22.4232	5.62416	0.250818	Serine/threonine-protein phosphatase 5 (EC 3.1.3.16) (LePP5)	PP5	Solanum lycopersicum (Tomato) (Lycopersicon esculentum)	GO:0005783; GO:0016021; GO:0046872; GO:0005634; GO:0004721; GO:0006470
C.cajan_00011	11.8295	15.5736	12.7156	14.2013	10.9284	11.1751	9.73079	11.0595	14.5892	7.5875	13.3435	18.4175	17.1821	22.4539	16.4026	12.1922	13.9355	16.8155	10.3443	9.88108	14.4044	13.4354	10.7728	19.3162	16.2708	12.1977	11.0029	14.4204	13.9887	21.6285	13.9989	3.51464	0.251066	Organic cation/carnitine transporter 7 (AtOCT7)	OCT7 7-Oct At3g13050 MGH6.16	Arabidopsis thaliana (Mouse-ear cress)	GO:0005524; GO:2001143; GO:0090417; GO:0016021; GO:2001142; GO:0090416; GO:0005886; GO:0022857
C.cajan_02636	82.6154	185.555	146.802	185.208	234.977	273.984	130.87	152.695	150.803	117.236	128.956	112.946	168.438	123.773	176.903	155.809	161.983	117.02	204.092	191.822	186.632	169.837	179.408	162.822	173.639	115.529	111.765	109.254	146.76	169.84	160.185	40.2185	0.251075	FAM10 family protein At4g22670	At4g22670 T12H17.60	Arabidopsis thaliana (Mouse-ear cress)	GO:0005829; GO:0046686
C.cajan_41588	50.6904	42.72	28.5441	54.0681	16.9587	29.6143	30.5961	28.5134	21.5829	22.5981	33.3833	23.7513	33.9885	32.3712	33.3335	37.268	41.5811	27.5984	34.0092	30.859	30.9647	37.3985	39.0792	30.7525	36.2891	28.94	22.6212	33.3745	26.9709	37.2789	31.9658	8.02682	0.251106	Coiled-coil domain-containing protein 94 homolog	ccdc94 DDB_G0279481	Dictyostelium discoideum (Slime mold)
C.cajan_27789	31.1997	40.9165	35.575	48.4238	44.716	50.4608	61.3565	29.1951	40.3267	46.2269	25.803	31.2365	45.9583	42.4166	35.0611	19.603	28.2511	29.1605	34.7396	31.0709	26.2576	28.9107	32.6025	42.8663	40.4826	26.852	30.9754	28.0448	36.436	44.7852	36.5073	9.17104	0.251211	Polyadenylate-binding protein 2 (PABP-2) (Poly(A)-binding protein 2) (Poly(A)-binding protein II) (PABII)	pab2 SPBC16E9.12c	Schizosaccharomyces pombe (strain 972 / ATCC 24843) (Fission yeast)	GO:0005737; GO:0010972; GO:0000790; GO:0000289; GO:0000166; GO:0005634; GO:0008143; GO:0005844
C.cajan_16539	121.269	149.085	139.581	185.689	103.75	77.5402	144.163	71.1905	86.3837	93.7277	97.69	84.9842	93.1899	78.7118	90.5412	99.8419	106.778	114.764	98.183	109.411	88.446	100.247	65.6262	111.228	96.5651	77.3428	84.6034	90.5244	107.55	127.599	102.584	25.78	0.251306	Obg-like ATPase 1	OLA1 RCJMB04_3f20	Gallus gallus (Chicken)	GO:0005524; GO:0016887; GO:0005525; GO:0005737; GO:0070062; GO:0046872; GO:0005730; GO:0043023; GO:0043022
C.cajan_07018	105.737	126.005	101.942	163.155	105.508	121.188	108.697	105.457	102.904	66.7213	82.6691	70.9828	132.689	112.427	151.287	97.3796	132.224	62.6055	95.6735	113.028	89.2842	115.516	105.022	75.5782	137.717	131.009	72.5116	78.7086	61.2087	90.6866	103.786	26.0945	0.251427	Serine/threonine-protein phosphatase PP1 (EC 3.1.3.16)	Os03g0268000 LOC_Os03g16110 OJ1364E02.17 OJA1364E02.7	Oryza sativa subsp. japonica (Rice)	GO:0046872; GO:0004721
C.cajan_26124	34.8155	41.6096	29.7666	55.8355	20.1758	29.3485	29.9128	28.6336	28.1731	33.0627	28.2786	37.4996	22.7483	36.3865	24.1348	34.4452	29.355	29.5453	25.4201	34.1717	31.6636	33.4398	30.7099	46.9314	33.7221	35.3204	16.0839	35.8808	21.4785	43.1176	31.9604	8.0363	0.251446	Cleavage stimulation factor subunit 2 (CF-1 64 kDa subunit) (Cleavage stimulation factor 64 kDa subunit) (CSTF 64 kDa subunit) (CstF-64)	Cstf2	Mus musculus (Mouse)	GO:0071920; GO:0005847; GO:0006397; GO:0000166; GO:0044822
C.cajan_07010	29.9439	21.1303	16.4927	28.4882	22.8177	31.8609	29.2909	27.0212	18.9546	24.9269	17.5281	19.2497	21.5486	23.2837	30.412	14.9756	26.0082	19.2332	23.9051	22.6285	26.1044	29.8645	31.9487	23.507	32.2517	24.7851	26.9729	31.4448	28.483	47.9423	25.6228	6.44276	0.251447	Uncharacterized protein		Glycine max (Soybean) (Glycine hispida)
C.cajan_04882	40.6457	44.5536	29.3026	56.3771	27.0721	35.8164	41.429	48.4837	38.007	39.2287	30.3271	31.5263	27.4815	35.3367	26.5659	31.306	29.6967	44.9211	22.3159	36.868	46.2818	52.4542	60.6789	42.3928	60.0302	40.5884	33.4482	46.2233	39.3066	45.6676	39.4375	9.92273	0.251606	Putative transcription elongation factor SPT5 homolog 1	At4g08350 T28D5.40	Arabidopsis thaliana (Mouse-ear cress)	GO:0005634; GO:0032784; GO:0006357; GO:0005840; GO:0003735; GO:0006351; GO:0006412
C.cajan_31926	8.03726	9.64039	7.94171	9.45058	12.9036	5.89426	11.8783	8.95434	7.28117	19.4725	13.2037	9.98055	9.352	10.9906	7.76712	8.86742	10.4966	11.0085	8.16694	7.52888	11.2862	11.0598	15.0027	8.92627	11.5695	10.0981	10.1905	11.0956	12.9544	11.2461	10.4899	2.64029	0.251698	Serine/threonine-protein phosphatase 7 long form homolog (EC 3.1.3.16)	At1g48120 F21D18.16	Arabidopsis thaliana (Mouse-ear cress)	GO:0046872; GO:0004721
C.cajan_15289	33.9934	78.1191	73.0992	83.6595	53.3019	73.1164	84.404	38.6425	70.5259	49.7274	37.536	71.4785	53.596	80.6114	73.9517	66.5971	65.9207	52.1233	49.4623	45.9589	50.5671	58.7387	40.8488	85.4958	51.0541	45.2205	63.1155	40.5309	60.4708	61.0176	60.6514	15.2686	0.251744	Choline/ethanolaminephosphotransferase 1 (EC 2.7.8.1) (EC 2.7.8.2) (Aminoalcohol phosphotransferase 1) (AtAAPT1)	AAPT1 At1g13560 F13B4.5	Arabidopsis thaliana (Mouse-ear cress)	GO:0005794; GO:0004142; GO:0004307; GO:0016021; GO:0046872; GO:0006646
C.cajan_03499	77.8449	37.8579	48.0287	36.2223	46.5754	38.8326	32.3519	34.2633	33.6048	37.3214	32.4522	35.8732	34.8082	30.8946	38.226	29.2432	26.605	47.8577	44.8816	43.3765	45.8641	43.7578	42.2675	39.4369	35.8373	47.7215	37.7003	52.4373	38.1236	58.7563	39.6958	9.99462	0.25178	Synaptotagmin-5 (NTMC2T2.1) (Synaptotagmin E)	SYT5 SYTE At1g05500 T25N20.15	Arabidopsis thaliana (Mouse-ear cress)	GO:0012505; GO:0005783; GO:0016021; GO:0008289; GO:0046872; GO:0005886; GO:0009506
C.cajan_07957	19.0488	43.6399	41.8284	43.3522	33.5076	46.4001	50.9649	37.096	33.8152	45.6458	35.4561	29.474	28.2973	26.2723	38.4837	43.0814	47.8354	32.1877	34.7635	25.6537	24.3148	28.8063	21.9508	36.4791	21.2523	22.8098	34.8124	24.4949	37.0177	32.6215	34.5626	8.70279	0.251798	Phytochrome-associated serine/threonine-protein phosphatase (EC 3.1.3.16) (PsFyPP)	FYPP	Pisum sativum (Garden pea)	GO:0005737; GO:0046872; GO:0004721
C.cajan_15012	31.6891	22.7182	22.0166	24.0442	32.6968	40.7991	15.0936	25.6204	20.6714	20.7502	35.8889	36.2144	28.2143	34.2019	24.7042	20.7662	29.792	33.1963	27.6867	34.3107	40.66	38.2145	45.9728	35.2099	44.0146	35.6921	23.0848	29.8527	34.5265	39.2275	30.8911	7.77927	0.251829	Uncharacterized protein		Glycine max (Soybean) (Glycine hispida)
C.cajan_18930	13.2907	25.88	24.871	21.201	19.1852	24.5514	25.2545	29.1317	29.3466	20.6219	17.6058	22.8561	14.0334	13.0049	22.5222	30.479	33.2902	17.8932	24.1857	14.9857	32.1775	24.1212	15.2965	20.6242	23.9457	22.5017	27.2266	16.2582	22.1286	15.5937	22.4405	5.65132	0.251836	F-box/kelch-repeat protein At5g42360	At5g42360 MDH9.5	Arabidopsis thaliana (Mouse-ear cress)
C.cajan_15177	14.3577	17.041	14.6897	19.234	5.6913	19.6345	13.4965	14.935	12.1769	14.2191	11.9687	11.3657	9.13749	14.493	9.93143	13.1133	13.6724	14.414	8.41558	10.0849	11.6097	12.5102	17.5091	13.4082	10.9874	10.0416	10.6526	10.0166	12.6657	8.46286	12.6062	3.17839	0.25213	Helicase SKI2W (Ski2) (EC 3.6.4.-) (Helicase-like protein) (HLP)	SKIV2L DDX13 SKI2W SKIV2 W	Homo sapiens (Human)	GO:0005524; GO:0006200; GO:0004004; GO:0003723; GO:0055087; GO:0005634
C.cajan_16191	25.1519	43.669	45.7092	57.7605	33.3091	38.0385	38.4165	22.5705	41.3972	47.4048	37.2255	55.4768	40.7313	48.1175	55.5954	39.6394	40.9054	47.3011	38.236	34.3933	34.4782	28.5638	15.2095	31.7145	53.9944	29.694	41.5536	32.6261	37.8419	32.462	39.4495	9.95247	0.252284	V-type proton ATPase subunit C (V-ATPase subunit C) (Vacuolar H(+)-ATPase subunit C) (Vacuolar proton pump subunit C)	VHA-C DET3 VATC At1g12840 F13K23.9	Arabidopsis thaliana (Mouse-ear cress)	GO:0015991; GO:0005794; GO:0009507; GO:0009809; GO:0000325; GO:0005886; GO:0046961; GO:0043255; GO:0009826; GO:0005774; GO:0000221; GO:0005773
C.cajan_11980	16.6605	11.7623	17.3612	19.3603	14.9408	8.14631	14.7718	12.3773	9.06095	9.79486	9.23447	10.5357	9.53639	8.68839	15.0853	10.8985	10.4095	13.2741	11.1755	10.1241	10.8758	11.8559	16.7708	12.9285	9.42197	9.4745	11.6155	8.21566	12.5525	9.57395	11.718	2.95723	0.252366	SWI/SNF complex subunit SWI3D (AtSWI3D) (Transcription regulatory protein SWI3D)	SWI3D CHB3 At4g34430 F10M10.200 T4L20.10	Arabidopsis thaliana (Mouse-ear cress)	GO:0003677; GO:0003682; GO:0016568; GO:0007275; GO:0005634; GO:0006355; GO:0006351; GO:0008270
C.cajan_18805	50.3825	104.556	73.6948	93.5776	53.3634	50.8367	96.1868	54.128	67.9328	78.1116	55.8222	57.7427	75.8859	39.0125	73.2793	73.2935	66.1118	48.0268	51.3966	54.4435	66.4893	93.0794	61.4919	64.085	60.0611	58.0798	50.5083	55.6665	47.5872	47.3324	64.5443	16.289	0.252369	Glycine-rich RNA-binding protein 3, mitochondrial (AtGR-RBP3) (AtRBG3) (Mitochondrial RNA-binding protein 2a) (At-mRBP2a)	RBG3 GR-RBP3 MRBP2A At5g61030 MAF19_30	Arabidopsis thaliana (Mouse-ear cress)	GO:0005524; GO:0003723; GO:0005507; GO:0005739; GO:0009409
C.cajan_24081	48.4964	34.2529	36.5093	36.3451	60.5764	46.5795	36.0724	43.2671	28.1251	26.8236	42.8525	45.4689	50.3328	52.1721	78.7465	46.0672	57.715	46.7002	61.4975	44.1152	43.5087	48.6268	59.2873	80.1122	53.7104	49.9618	39.4636	46.047	48.0236	44.2743	47.8357	12.0761	0.25245	Transcription factor TFIIIB component B'' (Transcription factor TFIIIB complex subunit bdp1)	bdp1 tfc5 SPCC1919.14c	Schizosaccharomyces pombe (strain 972 / ATCC 24843) (Fission yeast)	GO:0003677; GO:0003682; GO:0005634; GO:0006355; GO:0000126; GO:0006383
C.cajan_39049	26.4695	24.1125	18.3921	24.0917	12.3423	22.4122	18.8807	27.3507	18.5702	14.2704	15.1602	15.9937	15.322	19.0414	12.4394	18.6732	17.593	24.0871	14.3283	20.7094	19.7121	21.7329	25.1217	33.2367	22.2623	21.0585	13.2295	16.2779	19.5776	15.5666	19.3637	4.894	0.252742	Exosome complex exonuclease RRP44 (EC 3.1.13.-) (EC 3.1.26.-) (Protein DIS3 homolog) (Ribosomal RNA-processing protein 44)	Dis3 Kiaa1008 Rrp44	Mus musculus (Mouse)	GO:0000175; GO:0071034; GO:0003723; GO:0005737; GO:0004519; GO:0005085; GO:0000176; GO:0005654; GO:0016075; GO:0006364
C.cajan_32899	3.47648	3.79733	2.16989	6.58198	5.28099	4.38382	4.59229	3.94556	2.31494	3.95175	3.79105	4.26419	4.65461	3.61072	3.98519	3.24374	4.81978	3.19914	4.72423	3.79615	4.39929	3.81905	4.29361	1.99309	5.0897	2.8009	3.23162	4.86692	3.90967	5.91684	4.04924	1.02366	0.252803	Uncharacterized protein		Glycine max (Soybean) (Glycine hispida)
C.cajan_31433	22.5691	24.1847	18.6278	14.382	20.8544	25.4752	19.6169	25.4971	24.0509	25.4528	28.6971	25.3526	32.2234	34.6156	27.0646	18.977	19.8103	30.8606	20.1528	27.6437	34.7478	34.5946	44.2944	30.8222	42.6421	29.2673	21.7958	27.1616	25.1894	30.4171	27.0508	6.84045	0.252875	Golgin candidate 6 (AtGC6) (Protein MAIGO 4)	GC6 MAG4 At3g27530 MMJ24.8 MMJ24_7	Arabidopsis thaliana (Mouse-ear cress)	GO:0005794; GO:0000139; GO:0005795; GO:0005829; GO:0009791; GO:0032527; GO:0008565; GO:0048280
C.cajan_26266	19.2408	12.2449	9.44592	11.3225	11.9756	15.3209	10.8442	19.8827	18.3395	6.77793	13.6754	12.0246	10.5322	10.2417	16.6688	16.4587	20.4726	13.4308	17.8256	15.5201	17.8885	13.848	14.0002	21.1039	9.92521	16.1138	12.5737	17.1485	13.0054	15.3442	14.2743	3.61015	0.252912	Magnesium transporter MRS2-1 (Magnesium Transporter 2) (AtMGT2)	MRS2-1 MGT2 At1g16010 T24D18.11	Arabidopsis thaliana (Mouse-ear cress)	GO:0016021; GO:0015095; GO:0005773
C.cajan_03925	54.0324	67.5176	79.482	77.1242	79.5875	60.5008	71.9959	56.9517	47.6498	65.7879	44.7799	63.6654	77.8178	89.9659	90.3439	60.8821	60.4332	63.576	66.8128	49.4013	60.6322	62.123	69.4486	93.1527	89.2646	67.37	62.2048	91.0892	81.1438	137.125	71.9941	18.2104	0.252942	Novel plant SNARE 13 (AtNPSN13)	NPSN13 At3g17440 MTO12.3	Arabidopsis thaliana (Mouse-ear cress)	GO:0016021; GO:0005886; GO:0015031
C.cajan_21005	42.7867	69.6444	53.344	66.5214	38.1554	54.5451	62.863	49.9018	49.3944	49.2065	49.695	48.2256	37.398	31.719	39.4291	40.6602	47.1385	62.377	29.3938	39.0682	35.8116	35.5474	39.8891	39.3149	34.2778	37.9137	44.1482	37.7592	57.0279	20.9471	44.873	11.3525	0.252991	Probable methionine--tRNA ligase (EC 6.1.1.10) (Methionyl-tRNA synthetase) (MetRS)	Os06g0508700 LOC_Os06g31210 P0561B08.33	Oryza sativa subsp. japonica (Rice)	GO:0005524; GO:0005737; GO:0004825; GO:0006431; GO:0000049
C.cajan_09882	11.8333	9.41042	8.59352	18.2618	8.02381	10.5048	10.8214	17.0869	7.77678	10.4774	9.79368	7.13792	8.77817	9.94803	11.5567	13.71	12.0045	9.27917	7.93889	11.6891	9.66853	8.89487	10.7652	7.76315	12.8304	9.37628	7.08437	8.04015	10.5394	11.4344	10.3169	2.61092	0.253072	Pre-mRNA cleavage complex 2 protein Pcf11 (Pre-mRNA cleavage complex II protein Pcf11)	PCF11 KIAA0824	Homo sapiens (Human)	GO:0008380; GO:0010467; GO:0031124; GO:0006379; GO:0005849; GO:0000398; GO:0005654; GO:0006369; GO:0006366
C.cajan_43603	16.209	15.3134	13.8913	14.3501	10.5771	9.76414	18.8476	16.3859	11.7075	13.7873	13.2045	14.4489	15.069	17.612	11.3146	11.725	10.6667	17.7319	6.96905	10.6451	11.1966	8.33139	12.3789	9.23091	12.4085	9.24332	16.308	8.17119	18.2815	11.131	12.7825	3.23717	0.25325	Probable ATP-dependent RNA helicase DHX35 (EC 3.6.4.13) (DEAH box protein 35)	DHX35 C20orf15 DDX35	Homo sapiens (Human)	GO:0005524; GO:0008026; GO:0071013; GO:0000398; GO:0003676
C.cajan_25874	12.7293	14.5557	13.2168	20.7023	15.6977	17.5231	23.82	13.2089	14.7882	28.7725	15.7461	16.2589	15.819	18.2511	22.2361	17.4161	18.169	20.4115	21.1152	16.5892	15.614	10.8772	9.48612	14.8414	14.2908	11.3115	23.205	12.431	21.8358	17.1811	17.0818	4.33213	0.253611	Geranylgeranyl transferase type-1 subunit beta (EC 2.5.1.59) (Geranylgeranyl transferase type I subunit beta) (AtGGT-IB) (GGTase-I-beta)	GGB PGGT1B PGGTI At2g39550 F12L6	Arabidopsis thaliana (Mouse-ear cress)	GO:0004662; GO:0046872; GO:0009788; GO:0018344; GO:0046982; GO:0009737; GO:0009733; GO:0009414
C.cajan_21532	25.4746	28.2906	25.249	42.671	29.4068	30.5148	28.164	29.7559	28.6767	32.8016	25.6727	33.7602	26.9219	30.8588	24.6305	32.9757	28.2254	33.4014	24.7762	27.3363	33.9339	35.8723	46.6222	36.4305	33.5891	29.8516	27.2275	44.4179	38.6911	64.9848	32.9555	8.35812	0.253618	Serine/threonine-protein phosphatase 6 regulatory subunit 2 (SAPS domain family member 2)	Ppp6r2 Kiaa0685 Pp6r2 Saps2	Mus musculus (Mouse)	GO:0005737; GO:0019903; GO:0043666
C.cajan_30547	25.2637	48.3358	28.5747	37.3099	29.1775	27.9114	22.8497	32.6157	33.5028	35.4967	22.6549	26.6236	29.5569	21.427	30.6384	21.8822	31.4094	23.738	32.0211	25.6335	22.1272	24.3067	17.0793	34.6296	28.1513	27.0128	19.2397	18.1422	26.0879	13.744	27.3062	6.927	0.253679	Armadillo/beta-catenin-like repeat protein (Uncharacterized protein)		Glycine max (Soybean) (Glycine hispida)
C.cajan_19003	255.171	469.393	570.047	612.025	562.643	618.254	387.793	216.149	527.845	595.039	497.636	581.24	486.316	810.832	794.697	389.219	485.031	401.791	594.911	396.194	455.44	569.565	480.592	509.375	516.417	466.118	529.926	486.213	286.449	560.513	512.333	129.99	0.253722	V-type proton ATPase 16 kDa proteolipid subunit (V-ATPase 16 kDa proteolipid subunit) (Vacuolar proton pump 16 kDa proteolipid subunit)		Vigna radiata var. radiata (Mung bean) (Phaseolus aureus)	GO:0015991; GO:0015078; GO:0016021; GO:0033179; GO:0005773
C.cajan_22380	96.1912	91.0947	104.077	91.5844	77.1552	105.909	147.468	80.7891	85.6573	92.14	99.1853	92.5977	120.799	129.005	146.553	88.055	115.759	85.5652	128.159	70.5413	64.8557	67.7874	60.7165	44.6161	106.146	86.5574	105.67	98.2746	103.46	137.655	97.5115	24.7462	0.253778	UPF0587 protein C1orf123 homolog		Xenopus laevis (African clawed frog)
C.cajan_26099	42.3223	39.4739	29.3665	45.919	39.7703	45.2938	38.04	51.4004	34.7456	29.5464	23.4232	29.8736	29.165	26.5612	42.5729	41.0224	43.1144	28.2871	22.2874	30.3993	30.7861	28.5031	28.8365	27.2404	23.055	30.8948	22.7769	26.1003	22.0775	25.5412	32.2784	8.19181	0.253786	Protein-tyrosine-phosphatase PTP1 (EC 3.1.3.48) (Protein tyrosine phosphatase 1) (AtPTP1)	PTP1 At1g71860 F14O23.24	Arabidopsis thaliana (Mouse-ear cress)	GO:0033550; GO:0005737; GO:0006952; GO:0035556; GO:0031348; GO:0005634; GO:0035335; GO:1990264; GO:0005886; GO:0004725
C.cajan_03788	11.8789	12.8181	18.5105	29.663	15.3168	6.61636	20.2949	12.9086	13.755	25.8672	14.5592	18.6371	16.3007	14.8832	15.5626	14.1019	19.4706	15.4256	12.2004	16.2481	16.3405	18.4073	19.5654	22.4883	14.9988	16.7564	19.7097	17.9475	19.6313	17.4651	17.119	4.34892	0.254041	Uncharacterized protein C9orf78 homolog		Mus musculus (Mouse)	GO:0005737; GO:0005634
C.cajan_17778	18.6967	12.2704	10.8522	17.561	9.20152	6.73567	11.7541	12.9766	7.54718	10.8506	9.17904	7.98999	8.54612	7.01847	8.33463	11.2799	11.7852	10.5059	9.21754	10.5193	9.79943	10.0816	11.6787	11.4238	8.94521	8.22782	10.4498	10.7133	11.0257	10.3546	10.2354	2.60046	0.254066	PAX3- and PAX7-binding protein 1 (GC-rich sequence DNA-binding factor 1)	PAXBP1 C21orf66 GCFC GCFC1	Homo sapiens (Human)	GO:0003677; GO:0005829; GO:0007517; GO:0005634; GO:0031062; GO:2000288; GO:0045944; GO:0014842; GO:0003700; GO:0006351
C.cajan_19306	27.7319	34.014	29.12	40.6737	32.2738	28.4935	54.2595	32.0862	37.2169	32.4477	27.5777	27.3794	42.1213	30.5789	50.7295	30.3991	39.6192	24.5653	31.881	42.4771	20.7349	37.5053	34.3977	53.3097	33.7033	25.0247	28.3295	21.055	27.579	28.2802	33.7184	8.56814	0.254109	RanBP2-type zinc finger protein At1g67325	At1g67325 F1N21_14	Arabidopsis thaliana (Mouse-ear cress)	GO:0008270
C.cajan_29192	122.097	118.778	142.271	186.075	98.8335	121.939	175.88	94.4999	72.8361	92.018	82.3556	104.324	104.11	110.801	150.578	117.446	125.512	120.485	115.106	75.4789	90.3492	85.2143	68.1144	129.309	84.5761	83.4262	129.819	101.87	130.229	134.789	111.966	28.4727	0.254297	Protein TONNEAU 1b	TON1B At3g55005 F28P10.20	Arabidopsis thaliana (Mouse-ear cress)	GO:0030865; GO:0030981; GO:0005737; GO:0000226; GO:0005886; GO:0000913
C.cajan_30094	89.9887	59.4804	47.8126	82.9869	56.3304	73.3731	68.6184	87.7156	94.6895	92.5907	69.1438	53.1271	76.536	50.3916	78.7304	57.5282	111.476	71.0915	108.598	103.457	72.465	91.0071	84.6042	58.7682	64.5319	63.2565	69.3912	77.9515	59.6625	126.22	76.2598	19.4047	0.254454	Uncharacterized protein		Glycine max (Soybean) (Glycine hispida)
C.cajan_46689	8.86534	8.43243	8.1356	15.8322	5.79212	6.90604	9.96468	12.663	7.43519	8.73782	9.32135	11.5581	9.63372	14.319	7.67789	10.8867	10.063	11.6377	8.7294	11.1624	12.4194	10.3891	12.5865	15.7099	10.8496	9.5771	8.42771	16.6313	12.9182	13.7332	10.7631	2.7398	0.254554	Transcription initiation factor TFIID subunit 4b (TBP-associated factor 4b) (AtTAF4b)	TAF4B At5g43130 AAF24960.1	Arabidopsis thaliana (Mouse-ear cress)	GO:0006352; GO:0006355; GO:0005669
C.cajan_33517	13.7596	16.8522	13.2166	22.0541	11.822	15.3014	12.3692	14.7506	11.3319	10.2777	11.0776	11.4448	8.72765	9.64062	7.08902	12.6755	14.2802	16.3264	8.30282	13.9628	14.6624	14.8103	15.5057	19.6831	11.9922	13.0358	13.1916	13.0492	18.888	19.8887	13.6624	3.4792	0.254655	Multiple RNA-binding domain-containing protein 1 (RNA-binding motif protein 19 homolog) (RNA-binding protein 19 homolog)	mrd1 rbm19 DDB_G0284663	Dictyostelium discoideum (Slime mold)	GO:0005730; GO:0000166; GO:0005634; GO:0006364; GO:0030515
C.cajan_08325	29.1196	34.1784	26.4899	25.0911	35.5808	27.3994	30.753	28.8511	25.9267	28.2599	28.6578	24.3407	24.3211	24.2473	20.64	22.2319	21.3741	39.2039	13.5837	29.0142	37.6163	37.9251	48.4911	44.394	37.3135	29.13	33.2486	21.9892	31.5972	22.8683	29.473	7.50718	0.254714	RNA-binding protein 39 (RNA-binding motif protein 39)	RBM39	Pongo abelii (Sumatran orangutan) (Pongo pygmaeus abelii)	GO:0008380; GO:0006397; GO:0005815; GO:0000166; GO:0005634; GO:0044822; GO:0006355; GO:0006351
C.cajan_04220	70.9675	52.7535	57.843	44.2907	63.0848	74.5625	89.5015	97.4517	57.0518	62.1659	53.9384	56.1602	49.0061	38.5209	43.5329	38.5973	53.3141	61.0303	48.2834	81.9939	59.7685	69.8728	65.8574	101.526	53.3866	50.0566	78.271	69.1825	65.0587	64.209	62.0783	15.8147	0.254754	Serine/arginine-rich SC35-like splicing factor SCL33 (At-SCL33) (AtSCL33) (SC35-like splicing factor 33) (Serine/arginine-rich splicing factor 33)	SCL33 SR33 At1g55310 F7A10.15	Arabidopsis thaliana (Mouse-ear cress)	GO:0003723; GO:0008380; GO:0005737; GO:0042802; GO:0006397; GO:0000166; GO:0005681
C.cajan_07005	16.2067	12.0329	11.0765	17.0443	15.1508	12.8527	18.3158	21.1577	13.2008	20.0263	14.0272	16.1943	13.1725	16.0759	15.5419	10.6221	12.9804	18.6036	10.6655	6.40255	10.0839	10.8124	17.0672	9.40935	16.2542	10.7375	15.9769	13.3486	21.8531	16.9027	14.3996	3.66938	0.254825	Methyltransferase-like protein 6 (EC 2.1.1.-)	METTL6	Homo sapiens (Human)	GO:0008168
C.cajan_07943	91.3078	107.705	87.6933	103.007	74.5089	112.584	94.9594	68.4252	97.5108	94.1516	69.4202	66.7179	112.446	81.707	149.849	81.3991	71.753	63.6743	98.2292	62.6864	61.0098	70.1253	60.8848	68.9174	117.465	72.4823	70.035	63.5333	64.8499	101.079	84.4417	21.5185	0.254832	Ras-related protein RABE1c (AtRABE1c) (Ras-related protein Ara-3) (Ras-related protein Rab8A) (AtRab8A)	RABE1C ARA-3 RAB8A At3g46060 F12M12.30	Arabidopsis thaliana (Mouse-ear cress)	GO:0005525; GO:0005794; GO:0009873; GO:0005886; GO:0015031; GO:0007264; GO:0005774; GO:0005773
C.cajan_15581	40.2213	57.3567	69.7241	53.2455	59.7141	66.3078	73.086	64.5609	65.1393	67.4238	107.575	47.4971	72.5859	59.4118	105.962	83.2219	78.3473	41.3055	94.5172	50.8172	65.7077	73.4729	57.8029	101.886	51.8105	68.1726	94.3342	55.0401	68.579	70.8949	69.8448	17.8047	0.254919	Ubiquitin-conjugating enzyme E2 variant 1A (Ubc enzyme variant 1A) (Protein MMS ZWEI HOMOLOG 1)	UEV1A MMZ1 At1g23260 F26F24.10	Arabidopsis thaliana (Mouse-ear cress)	GO:0031372; GO:0016881; GO:0006301
C.cajan_34969	13.4162	13.5956	11.4692	18.527	15.2453	9.57384	12.3208	12.5765	9.20999	11.3573	16.1909	12.4174	15.4304	12.8374	10.8399	9.027	10.3153	11.9584	20.8176	7.67142	13.5648	10.6439	10.1815	9.49431	10.2393	10.3042	12.2771	10.4203	11.1862	6.2572	11.9293	3.0414	0.254952	Protein SENSITIVITY TO RED LIGHT REDUCED 1	SRR1 At5g59560 F2O15.220 F2O15.23	Arabidopsis thaliana (Mouse-ear cress)	GO:0007623; GO:0005737; GO:0005634; GO:0010017; GO:0009585; GO:0042752
C.cajan_22309	17.6164	18.0313	18.833	17.6223	12.1708	29.9844	14.4413	28.3208	15.8977	18.0328	28.1855	19.0575	13.2318	17.9734	14.339	20.4681	28.3384	24.2191	13.5405	23.1118	19.9532	20.8152	22.039	15.0453	13.1099	20.0413	13.9367	18.2504	23.3874	23.3838	19.509	4.97438	0.254978	Calmodulin-binding transcription activator 2 (Ethylene-induced calmodulin-binding protein c) (AtER66) (EICBP.c) (Signal-responsive protein 4)	CMTA2 SR4 At5g64220 MSJ1.6	Arabidopsis thaliana (Mouse-ear cress)	GO:0003677; GO:0005634; GO:0006355; GO:0009409; GO:0006351
C.cajan_32150	16.7638	10.8422	11.5225	8.97408	5.9495	17.8183	7.0954	11.1919	10.3142	8.59776	10.243	13.2569	8.9844	13.6873	8.68774	11.0586	10.9469	15.2145	7.15145	9.12722	11.594	9.43246	10.0651	11.4433	13.725	12.6242	9.10429	11.7942	11.405	15.2535	10.9347	2.78824	0.254991	Protein VAC14 homolog	VAC14 At2g01690 T8O11.14	Arabidopsis thaliana (Mouse-ear cress)	GO:0070772; GO:0043550
C.cajan_18638	12.2132	6.98958	7.88061	9.20421	5.84012	10.1695	6.59247	10.4281	5.81271	11.9497	8.91709	7.11672	4.67703	6.92119	4.40052	8.32074	8.05059	10.5007	5.49502	9.60945	8.67035	9.11802	11.3302	8.58043	8.8889	8.05794	6.22612	9.14241	9.71159	11.6988	8.28623	2.11431	0.25516	GYF domain-containing protein mpd2	mpd2 SPAC4F10.13c	Schizosaccharomyces pombe (strain 972 / ATCC 24843) (Fission yeast)	GO:0006888; GO:0005737; GO:0005829; GO:0006406
C.cajan_00995	17.2391	10.2262	13.0297	17.0495	10.2788	11.7284	11.0475	10.885	5.1672	11.7397	19.1679	11.6974	14.0404	14.603	19.5115	14	13.7706	12.066	8.33745	8.16864	11.9193	10.4123	11.5804	13.2583	11.8953	11.6655	11.1914	15.6797	14.356	17.6375	12.6245	3.22127	0.25516	Uncharacterized protein		Glycine max (Soybean) (Glycine hispida)
C.cajan_11911	10.2658	16.4552	9.63477	18.454	9.55502	10.6884	9.10066	13.5089	10.5365	10.4141	9.97399	11.1058	10.4297	13.4285	14.9525	10.187	18.6314	11.0038	10.4339	8.68724	8.17786	8.86815	7.7117	11.5152	13.0614	10.1886	9.82756	16.5768	12.2888	16.2899	11.7823	3.00802	0.255299	Programmed cell death protein 7 (ES18) (hES18)	PDCD7	Homo sapiens (Human)	GO:0008380; GO:0005689; GO:0006915; GO:0070234; GO:2001235; GO:0051384
C.cajan_40754	57.3287	37.4581	34.5488	50.4993	25.8504	41.3341	39.5448	34.3835	28.1085	44.9576	56.0599	50.4808	63.9306	62.7314	62.6003	43.4275	41.4808	54.15	33.6824	38.62	51.2329	52.3157	56.4656	57.8886	80.7989	45.7548	41.5809	36.8441	56.0989	51.916	47.405	12.1134	0.255531	Switch-associated protein 70 (SWAP-70)	SWAP70 KIAA0640 HSPC321	Homo sapiens (Human)	GO:0005524; GO:0003677; GO:0005509; GO:0042995; GO:0005737; GO:0045190; GO:0005634; GO:0005886
C.cajan_38485	29.3015	14.8989	13.9279	18.5002	14.1484	14.9183	22.7282	21.6815	12.0031	17.1754	19.1691	14.5245	12.162	13.1019	12.8071	16.8295	17.9847	22.9735	12.8801	13.5945	19.1885	14.6397	15.693	14.2572	14.918	16.1349	19.8464	21.0722	26.6174	19.1729	16.812	4.30277	0.255934	Uncharacterized protein		Glycine max (Soybean) (Glycine hispida)
C.cajan_10467	39.9763	17.6365	19.8027	16.0254	23.4001	24.9883	39.6736	41.0936	18.4267	33.8657	34.6971	24.1821	23.0163	22.9586	29.4543	30.6643	27.8035	27.6712	36.2013	26.8036	31.3779	32.4206	37.8937	30.589	25.4195	22.133	41.8617	30.7038	40.9399	32.1619	29.0988	7.45081	0.256052	Polycomb group protein FIE2 (Protein FERTILIZATION-INDEPENDENT ENDOSPERM 2)	FIE2	Zea mays (Maize)	GO:0005634; GO:0006355; GO:0006351
C.cajan_06586	233.284	167.475	179.102	154.212	221.714	186.919	179.008	147.903	242.727	242.288	196.962	152.379	234.671	224.172	280.788	221.397	153.577	189.677	368.756	198.646	235.518	281.604	300.909	175.728	321.406	278.184	133.584	259.502	210.015	273.604	221.118	56.6344	0.256127	Actin-depolymerizing factor 2 (ADF-2)	ADF2	Petunia hybrida (Petunia)	GO:0015629; GO:0030042
C.cajan_04003	230.851	135.072	123.673	170.916	246.075	154.829	189.343	140.527	122.777	207.437	160.833	101.931	131.413	134.946	149.831	106.762	125.796	138.286	199.086	149.106	155.986	151.476	225.882	145.59	188.34	106.657	112.227	133.084	106.594	157.727	150.766	38.6369	0.256271	Nucleolysin TIAR (TIA-1-related protein)	TIAL1	Homo sapiens (Human)	GO:0017091; GO:0003723; GO:0006915; GO:0005737; GO:0010494; GO:0006952; GO:0070062; GO:0007281; GO:0005764; GO:0000166; GO:0005634; GO:0044822; GO:0008284; GO:0006357; GO:0017145
C.cajan_12896	16.6606	15.8351	10.3583	19.2917	13.4148	14.7083	11.8681	13.5026	13.647	18.491	14.4093	11.5397	10.7498	14.1262	10.582	10.7832	9.87507	16.7986	9.06564	16.6619	18.4432	18.6804	25.2554	23.1057	18.6696	16.759	12.2534	16.6193	15.1231	15.4275	15.036	3.85501	0.256385	Membrane-bound transcription factor site-1 protease (EC 3.4.21.112) (Endopeptidase S1P) (Subtilisin/kexin-isozyme 1) (SKI-1)	MBTPS1 KIAA0091 S1P SKI1	Homo sapiens (Human)	GO:0005794; GO:0000139; GO:0005795; GO:0006987; GO:0044267; GO:0008203; GO:0005788; GO:0030968; GO:0016021; GO:0006629; GO:0007040; GO:0006508; GO:0042990; GO:0004252; GO:0044281
C.cajan_09564	18.9438	19.8414	14.1174	19.3586	11.9329	16.8645	17.07	14.9355	15.9335	9.23631	12.3849	13.5063	13.1833	13.4402	27.3345	16.0324	20.7064	15.6273	14.4598	17.0723	11.7356	14.3166	13.3486	23.6146	18.9975	10.1925	12.299	12.1771	13.1497	14.1186	15.4134	3.95554	0.256631	Metal tolerance protein C2 (AtMTPc2) (AtMTP5)	MTPC2 MTP5 At3g12100 T21B14.8	Arabidopsis thaliana (Mouse-ear cress)	GO:0008324; GO:0016021; GO:0009624; GO:0005773
C.cajan_01531	236.058	151.699	124.777	215.277	153.72	146.277	168.478	204.889	144.586	181.125	119.725	102.667	190.846	195.664	243.412	145.919	221.296	115.786	244.774	166.155	188.151	213.258	186.057	187.701	292.961	188.251	118.626	191.253	117.483	187.257	176.14	45.218	0.256716	Pre-mRNA-splicing factor cwc15	cwc15 AN6110	Emericella nidulans (strain FGSC A4 / ATCC 38163 / CBS 112.46 / NRRL 194 / M139) (Aspergillus nidulans)	GO:0003723; GO:0000398; GO:0005634; GO:0005681
C.cajan_09001	54.3161	45.4049	38.7227	45.4265	60.9488	38.7132	42.6375	36.991	33.273	54.1232	58.5356	38.2789	51.8407	42.0733	55.6697	39.1369	39.0026	66.3047	33.7099	27.7082	30.0125	24.3702	36.8817	28.9726	55.678	40.4466	27.1325	47.9348	44.9021	55.1475	42.7579	10.977	0.256725	Pyridoxine/pyridoxamine 5'-phosphate oxidase 1, chloroplastic (AtPPOX1) [Includes: Pyridoxine/pyridoxamine 5'-phosphate oxidase (EC 1.4.3.5) (PNP/PMP oxidase) (PNPOx) (Pyridoxal 5'-phosphate synthase); Probable NAD(P)HX epimerase (EC 5.1.99.-)]	PPOX1 PDX3 PDXH At5g49970 K9P8.11	Arabidopsis thaliana (Mouse-ear cress)	GO:0010181; GO:0006734; GO:0052856; GO:0006739; GO:0052857; GO:0009507; GO:0005829; GO:0046872; GO:0005739; GO:0042817; GO:0042823; GO:0004733; GO:0008615
C.cajan_09863	17.9255	22.5001	19.0999	22.2582	29.2074	15.4054	20.9162	15.5041	23.2608	32.4407	34.6841	23.3948	25.4057	23.1569	24.5183	20.2549	20.4077	27.9057	20.0354	17.5357	22.6496	24.7913	20.6699	17.2271	26.3558	21.8585	12.259	12.757	17.8571	10.6955	21.5522	5.53491	0.256814	Probable FAD synthase (EC 2.7.7.2) (FAD pyrophosphorylase) (FMN adenylyltransferase) (Flavin adenine dinucleotide synthase)	SPCC1235.04c	Schizosaccharomyces pombe (strain 972 / ATCC 24843) (Fission yeast)	GO:0005524; GO:0006747; GO:0003919; GO:0046444; GO:0005737; GO:0005829; GO:0005634
C.cajan_04934	30.2015	19.5606	21.2901	21.4303	20.1798	34.9066	25.9018	38.0715	23.3853	19.246	20.2237	21.5123	20.8682	34.609	20.0363	28.1504	23.2696	32.7146	13.68	23.4359	26.8462	23.2034	30.4189	27.7584	28.3477	25.5117	29.5752	36.8618	40.5189	38.9336	26.5672	6.82324	0.25683	F-box/LRR-repeat protein 15	FBL15 At4g33210 F4I10.140	Arabidopsis thaliana (Mouse-ear cress)
C.cajan_08817	32.5044	19.3664	20.7067	34.1765	18.6321	19.2661	22.8111	18.8974	16.2471	32.6526	22.5114	20.595	16.3947	21.2524	20.9394	20.7718	13.5659	17.7255	11.8429	17.7203	23.3853	24.2884	27.2835	29.2207	22.5959	21.6979	23.2984	22.7823	25.8057	33.9842	22.0834	5.67244	0.256865	Uncharacterized protein		Glycine max (Soybean) (Glycine hispida)
C.cajan_37594	84.6256	90.6946	104.681	120.651	94.038	96.4938	78.4546	82.7088	94.0403	118.716	87.0957	94.7482	131.426	106.72	112.243	112.115	158.714	82.4942	127.681	119.28	80.2795	82.0981	56.943	186.902	102.772	81.4837	72.7452	89.4413	85.6134	103.971	101.905	26.178	0.256886	Syntaxin-71 (AtSYP71)	SYP71 At3g09740 F11F8_33	Arabidopsis thaliana (Mouse-ear cress)	GO:0005783; GO:0016021; GO:0006886; GO:0005886; GO:0009506; GO:0006612; GO:0008565
C.cajan_07516	47.9015	33.9588	37.3096	34.1811	39.3322	32.0588	53.6164	38.8705	29.4907	48.1111	26.4493	21.6636	27.3443	26.9826	32.5038	26.9354	30.3045	27.5167	32.7096	27.4888	19.0751	25.2687	27.2723	25.8212	35.8524	27.9432	29.8433	44.139	28.8877	45.0188	32.2741	8.29289	0.256952	Protein SUPPRESSOR OF GENE SILENCING 3 homolog (OsSGS3)	SGS3 Os12g0197500 LOC_Os12g09580 OsJ_034141	Oryza sativa subsp. japonica (Rice)	GO:0005737; GO:0031047; GO:0050688
C.cajan_10160	35.8761	62.6498	87.7331	72.0712	69.8091	68.2319	70.2299	46.44	64.9636	56.2662	47.7843	63.4628	37.8649	51.2168	54.9276	54.5893	53.5096	78.2269	64.5035	46.9956	63.8917	38.3329	28.7511	49.6261	26.9615	44.6067	51.0347	50.5991	58.1637	42.3783	55.3732	14.2472	0.257295	F-actin-capping protein subunit alpha (CapZ alpha)	At3g05520 F22F7.3	Arabidopsis thaliana (Mouse-ear cress)	GO:0008290; GO:0071203; GO:0030036; GO:0051693
C.cajan_14466	11.8198	9.48674	8.24856	14.6402	6.97977	4.75059	11.5751	11.7753	7.85329	7.11565	9.30063	9.15595	8.90136	10.2209	11.5028	8.72808	10.1499	12.9948	12.221	6.76351	11.4711	7.66062	9.68177	5.29325	11.8584	8.39086	13.8591	10.876	13.5139	13.4896	9.94685	2.5614	0.257508	U11/U12 small nuclear ribonucleoprotein 35 kDa protein (U11/U12 snRNP 35 kDa protein) (U1 snRNP-binding protein homolog)	SNRNP35 U1SNRNPBP	Bos taurus (Bovine)	GO:0003723; GO:0008380; GO:0005689; GO:0006397; GO:0000166
C.cajan_39492	23.4807	25.8566	22.7168	42.1534	28.4126	24.2209	51.1366	27.4624	21.9261	31.5942	27.1376	22.851	30.1616	34.6093	33.6678	25.1117	25.0976	25.4817	23.2634	26.9533	22.7516	28.3583	34.7778	29.1219	30.5636	25.9879	21.7096	16.2332	27.1187	13.8024	27.5945	7.10636	0.257528	Actin-related protein 4	ARP4 At1g18450 F15H18.8	Arabidopsis thaliana (Mouse-ear cress)	GO:0006281; GO:0031011; GO:0035267; GO:0000812; GO:0006325; GO:0006338; GO:0005737; GO:0005856; GO:0048574; GO:0005730; GO:0005634; GO:0048235; GO:0006355; GO:0005200
C.cajan_24060	19.3651	16.7238	20.0862	20.8794	14.6182	16.1197	16.6917	16.7774	14.5218	18.873	17.9191	17.6254	10.7101	11.7839	8.87249	14.2046	15.1567	21.2942	11.4767	18.9587	20.6842	22.6665	27.6463	30.359	16.0753	20.5613	18.4378	18.3818	17.681	14.2261	17.5866	4.53032	0.2576	U4/U6 small nuclear ribonucleoprotein Prp3 (Pre-mRNA-splicing factor 3)	PRPF3 RCJMB04_20b24	Gallus gallus (Chicken)	GO:0046540; GO:0000398; GO:0005681
C.cajan_10180	32.8165	34.1962	26.9887	44.097	26.2237	31.944	25.3543	17.5445	20.7404	23.814	20.9409	26.6924	28.8444	40.6294	32.664	18.2079	21.2706	29.9974	21.6687	17.2478	24.626	24.4884	24.4011	17.1351	30.9681	20.605	23.6623	29.9934	26.6822	37.9971	26.5388	6.84054	0.257756	Sucrose nonfermenting 4-like protein (SNF4) (CBS domain-containing protein CBSCBS3) (SNF1-related protein kinase regulatory subunit betagamma) (AKIN subunit betagamma) (AKINbetagamma)	SNF4 CBSCBS3 At1g09020 F7G19.11	Arabidopsis thaliana (Mouse-ear cress)	GO:0030554; GO:0005975; GO:0042149; GO:0005737; GO:0005634; GO:0045860; GO:0046777; GO:0030295; GO:0004674
C.cajan_19894	37.0036	74.0303	56.757	88.824	53.7366	63.2316	52.3893	41.2	61.0295	48.693	47.5462	68.0442	84.3257	68.1596	83.3133	52.426	61.615	55.7064	38.925	35.3382	34.6225	40.2838	36.2977	64.2712	66.0193	53.4078	45.7588	55.1778	65.3201	57.1351	57.0202	14.6986	0.257779	DNA damage-inducible protein 1	ddi1 ACLA_007750	Aspergillus clavatus (strain ATCC 1007 / CBS 513.65 / DSM 816 / NCTC 3887 / NRRL 1)	GO:0004190; GO:0005737; GO:0015031
C.cajan_04055	29.4405	33.4851	28.3572	29.7737	19.4561	27.6578	22.0651	24.8358	22.9525	21.153	21.6401	29.6436	21.9753	23.0879	26.5107	27.6959	31.3696	37.1565	24.9874	23.2808	21.6912	19.6994	15.8431	24.2831	15.0803	23.8647	20.8044	35.6064	39.6722	43.8881	26.1213	6.74005	0.258029	Uncharacterized protein		Glycine max (Soybean) (Glycine hispida)
C.cajan_22164	67.1109	94.2845	70.3946	111.839	58.6921	68.6423	77.4812	70.3706	70.7323	51.0256	64.2956	61.9036	74.0473	67.0138	115.387	81.5715	103.105	70.7215	65.0597	63.0986	59.6334	73.6899	65.3308	78.2172	65.8778	69.7186	53.2233	105.012	78.32	136.68	76.7369	19.8235	0.258331	Uncharacterized protein		Glycine max (Soybean) (Glycine hispida)	GO:0016021
C.cajan_27466	11.1741	10.1183	6.28392	8.8402	10.8119	12.0814	7.29337	16.1149	8.84056	5.08896	8.06541	9.10265	8.20227	6.7061	4.8106	9.42583	11.3432	11.5693	5.73735	9.6487	10.0287	8.84471	9.54626	8.55288	7.94649	6.65456	8.261	8.38449	9.02396	9.77707	8.86569	2.29173	0.258494	DDB1- and CUL4-associated factor 4 (WD repeat-containing protein 21A)	DCAF4 WDR21 WDR21A	Homo sapiens (Human)	GO:0080008; GO:0016567
C.cajan_23837	21.959	24.0349	29.3188	24.7011	17.3073	21.157	38.3923	28.326	19.5921	20.7112	24.2067	25.9118	16.7023	15.0801	12.0399	31.0696	21.3947	29.9754	19.6069	25.8617	21.9392	20.3527	22.4939	11.838	19.8529	18.9825	30.029	19.8159	30.8498	21.3212	22.8574	5.9118	0.258638	Serine/threonine-protein kinase ATM (EC 2.7.11.1) (Ataxia telangiectasia mutated homolog) (AtATM)	ATM At3g48190 T24C20.70	Arabidopsis thaliana (Mouse-ear cress)	GO:0005524; GO:0003677; GO:0006974; GO:0007126; GO:0005634; GO:0004674
C.cajan_33913	41.5865	30.8586	37.9369	63.898	53.9815	26.0398	47.1	22.7633	19.7973	34.4593	42.5387	40.0561	42.004	36.1858	44.6788	31.6997	26.2127	46.0579	41.1119	32.6373	30.5627	29.4858	37.2781	34.8601	35.4992	26.0473	30.9246	29.8748	37.6195	31.21	35.9786	9.30575	0.258647	U2 small nuclear ribonucleoprotein A' (U2 snRNP A')	At1g09760 F21M12.14	Arabidopsis thaliana (Mouse-ear cress)	GO:0015030; GO:0003723; GO:0009507; GO:0005737; GO:0005829; GO:0000398; GO:0005730; GO:0005654; GO:0005634; GO:0009409; GO:0030529
C.cajan_00039	60.682	108.957	86.8193	71.9725	109.734	89.0655	84.2825	69.6059	87.3034	115.407	131.466	97.1232	73.9076	71.2311	128.007	86.1561	77.511	121.417	109.781	92.1656	79.0432	71.2235	56.9613	79.1921	46.3959	61.3671	53.2749	68.7593	71.7116	81.0146	85.5468	22.1326	0.258719	7-dehydrocholesterol reductase (7-DHC reductase) (EC 1.3.1.21) (Protein DWARF 5) (Sterol Delta(7)-reductase)	DWF5 ST7R At1g50430 F11F12.21	Arabidopsis thaliana (Mouse-ear cress)	GO:0047598; GO:0005794; GO:0016132; GO:0006695; GO:0005783; GO:0016021; GO:0005886; GO:0009918
C.cajan_10774	27.703	22.0571	16.1666	24.0305	12.311	22.6409	13.3105	19.9353	19.0305	16.3325	21.4837	19.3399	23.3858	26.8311	21.3487	28.2957	30.9975	27.8387	19.9463	24.0966	26.5749	29.9455	27.8083	36.2288	33.4881	25.3396	13.0658	26.3893	16.6033	25.2748	23.1068	5.97895	0.258753	Peptide-N(4)-(N-acetyl-beta-glucosaminyl)asparagine amidase (EC 3.5.1.52) (Peptide:N-glycanase) (AtPNG1)	PNG1 At5g49570 K6M13.12	Arabidopsis thaliana (Mouse-ear cress)	GO:0005829; GO:0003684; GO:0046872; GO:0006289; GO:0005634; GO:0000224; GO:0010188; GO:0010193; GO:0009751
C.cajan_14244	12.8362	21.738	25.9302	18.585	16.4673	34.7708	22.6801	26.8305	19.7945	15.7111	16.9289	17.2071	13.8809	17.3857	15.127	26.6211	20.696	23.7728	25.4577	22.0239	30.8743	23.5306	18.5864	30.0089	15.795	18.1054	28.0672	14.3863	23.6601	27.2177	21.7876	5.63809	0.258775	Myb-related protein 3R-1 (Plant c-MYB-like protein 1) (Protein PC-MYB1)	MYB3R-1 At4g32730 F4D11.70	Arabidopsis thaliana (Mouse-ear cress)	GO:0003677; GO:0003682; GO:0005634
C.cajan_20111	8.16588	8.85424	9.22929	10.6525	9.73975	5.84185	9.77029	9.36882	5.4256	10.7312	7.45894	6.64563	8.02851	5.23703	4.60338	7.69178	7.80458	7.02741	10.0399	8.51988	9.8086	8.78082	8.82181	6.66217	14.4071	6.44608	11.1195	5.55199	8.94219	11.9247	8.45295	2.18791	0.258834	F-box/kelch-repeat protein At5g15710	At5g15710 F14F8.90	Arabidopsis thaliana (Mouse-ear cress)
C.cajan_23467	49.9541	55.889	53.6088	59.4592	46.0096	63.9547	37.6301	55.8894	49.2051	56.1511	43.1838	51.4662	63.2456	77.9285	102.388	76.142	79.4567	56.0055	73.0283	61.9472	49.5836	58.4008	52.9488	64.8743	56.997	54.9656	28.6196	75.7855	58.3083	97.1336	60.6968	15.7163	0.258931	Uncharacterized protein		Glycine max (Soybean) (Glycine hispida)
C.cajan_36872	154.358	148.471	113.246	143.012	137.022	124.399	148.536	119.647	106.395	99.1529	106.211	95.3112	128.826	133.515	220.976	144.363	141.794	93.1032	155.23	117.258	130.224	142.869	155.227	162.454	172.86	125.472	98.2733	167.946	116.39	261.273	138.257	35.8383	0.259215	Ubiquitin receptor RAD23c (AtRAD23c) (Putative DNA repair protein RAD23-3) (RAD23-like protein 3) (AtRAD23-3)	RAD23C RAD23 RAD23-3 At3g02540 F16B3.17	Arabidopsis thaliana (Mouse-ear cress)	GO:0005737; GO:0003684; GO:0006289; GO:0005634; GO:0031593; GO:0070628; GO:0043161; GO:0043130
C.cajan_09563	9.4136	10.373	8.34873	5.33092	19.0485	8.84415	9.59501	13.3478	9.99061	13.7331	13.4448	11.9975	14.2863	10.1273	11.2538	6.14223	10.2364	10.7337	11.3682	8.71198	9.20764	8.4044	13.8887	10.0824	13.4047	7.28856	9.80494	9.41557	12.664	8.6718	10.6809	2.77056	0.259393	Nudix hydrolase 23, chloroplastic (AtNUDT23) (EC 3.6.1.-) (ADP-ribose pyrophosphatase) (EC 3.6.1.13) (FAD diphosphatase) (EC 3.6.1.18)	NUDT23 NUDX23 At2g42070 T6D20.4	Arabidopsis thaliana (Mouse-ear cress)	GO:0047631; GO:0047884; GO:0009507; GO:0042726; GO:0046872; GO:0009416
C.cajan_02746	29.35	25.6328	30.2266	17.5029	49.8688	22.3792	32.1801	22.4113	20.6764	38.3017	21.5156	26.0538	29.91	31.8492	28.8859	21.9184	32.8926	27.8835	19.6051	23.6338	18.3088	20.4868	25.4968	40.3438	29.6635	27.1977	23.4482	23.2697	34.3089	34.1695	27.5869	7.15842	0.259486	Uncharacterized TPR repeat-containing protein At1g05150	At1g05150 YUP8H12.24	Arabidopsis thaliana (Mouse-ear cress)	GO:0005794; GO:0005509; GO:0005768; GO:0005886; GO:0009506; GO:0005802; GO:0008270
C.cajan_22478	24.1726	18.9509	15.7354	24.0738	12.4045	15.6771	15.5935	14.5522	14.7494	12.3937	12.9405	15.8908	12.0667	16.3396	10.7011	15.433	16.5759	21.5965	15.4074	18.0443	17.3338	16.3753	15.8292	32.6467	14.8935	16.0325	14.7066	19.9921	18.5855	17.7114	16.6632	4.32568	0.259595	Probable RNA polymerase II transcription factor B subunit 1-1 (General transcription and DNA repair factor IIH subunit TFB1-1) (AtTFB1-1) (TFIIH subunit TFB1-1)	TFB1-1 At1g55750 F20N2.15	Arabidopsis thaliana (Mouse-ear cress)	GO:0000439; GO:0006289; GO:0006355; GO:0006351
C.cajan_35408	18.8631	13.5768	10.1798	12.0214	8.62712	14.5387	8.96157	15.5542	7.77106	8.91619	14.1199	11.7908	11.8465	10.4206	6.79337	11.6391	13.1539	13.8131	8.90702	12.6655	12.6796	11.2515	12.6392	7.31389	12.216	8.10911	8.49234	14.5385	8.55085	16.1625	11.2845	2.93036	0.25968	Uncharacterized protein		Glycine max (Soybean) (Glycine hispida)
C.cajan_24581	31.0471	40.9672	41.7238	37.2293	25.9112	42.1544	37.3401	34.6127	37.333	40.2511	31.4652	37.9836	24.0879	30.7176	20.7983	27.4522	29.5618	55.5313	17.8508	32.7639	24.7087	21.1865	25.2667	26.8741	25.0854	26.1912	25.4504	29.2535	44.2226	33.6701	31.9877	8.32122	0.260138	Cullin-associated NEDD8-dissociated protein 1 (Cullin-associated and neddylation-dissociated protein 1) (AtCAND1) (Protein ENHANCER OF TIR1-1 AUXIN RESISTANCE 2) (Protein HEMIVENATA)	CAND1 ETA2 HVE At2g02560 T8K22.14	Arabidopsis thaliana (Mouse-ear cress)	GO:0005618; GO:0005829; GO:0005886; GO:0006355; GO:0009733; GO:0006351; GO:0010228; GO:0010051
C.cajan_08711	251.473	146.471	135.394	99.3289	181.572	166.688	149.532	167.176	197.353	203.629	223.665	96.1209	146.846	149.378	219.967	183.951	180.908	123.862	281.313	189.567	235.378	211.401	185.267	257.232	131.829	173.095	165.208	202.659	145.545	258.46	179.614	46.7311	0.260176	Peptidyl-prolyl cis-trans isomerase NIMA-interacting 4 (EC 5.2.1.8) (Parvulin-14) (Par14) (Peptidyl-prolyl cis-trans isomerase Pin4) (PPIase Pin4) (Rotamase Pin4)	pin4	Xenopus tropicalis (Western clawed frog) (Silurana tropicalis)	GO:0003677; GO:0005737; GO:0005856; GO:0005634; GO:0003755; GO:0006457
C.cajan_31247	21.9941	12.3999	11.2827	12.5515	7.84686	14.7006	9.55444	12.837	11.4085	10.5467	8.30556	11.1848	8.0807	12.2586	8.97264	11.1039	11.9569	16.0512	10.1152	14.5645	15.8128	12.9855	11.2938	16.0007	14.0768	12.4119	9.89405	17.001	13.0712	18.401	12.299	3.20154	0.260309	AP3-complex subunit beta-A (Adaptor protein complex AP-3 subunit beta-A) (Adaptor-related protein complex 3 subunit beta-A) (Beta-3B-adaptin) (Clathrin assembly protein complex 3 beta-A large chain) (Protein-affected trafficking 2)	AP3BA PAT2 At3g55480 T22E16.140	Arabidopsis thaliana (Mouse-ear cress)	GO:0030123; GO:0005794; GO:0031410; GO:0006886; GO:0016192
C.cajan_45230	36.8968	46.3885	40.8911	50.8681	22.9812	38.7846	46.7136	29.7756	32.5255	35.9256	23.0537	38.06	31.4698	40.3831	28.9074	26.5295	24.5096	43.9901	23.7144	25.1847	23.3734	22.9961	24.1559	29.3469	32.2252	23.537	24.9063	26.8624	41.6031	33.7658	32.1872	8.38012	0.260356	Ubiquitin carboxyl-terminal hydrolase 14 (EC 3.4.19.12) (Deubiquitinating enzyme 14) (AtUBP14) (TITAN-6 protein) (Ubiquitin thioesterase 14) (Ubiquitin-specific-processing protease 14)	UBP14 TTN6 At3g20630 At3g20625 F3H11_1 K10D20.17 K10D20.26	Arabidopsis thaliana (Mouse-ear cress)	GO:0005829; GO:0009793; GO:0008242; GO:0016579; GO:0048767; GO:0006511; GO:0004843; GO:0008270
C.cajan_25991	34.6836	24.3081	25.2479	27.1888	36.8079	23.3043	37.0709	24.2708	17.9242	43.1153	28.5429	26.8147	24.1684	19.0817	27.7149	26.0351	24.2361	24.0453	24.9926	21.3258	31.4427	31.5021	31.5229	16.4231	30.2644	24.695	30.8757	43.0592	28.3232	47.8048	28.3486	7.38168	0.26039	Protein FLX-like 4 (AtFLXL4)	FLXL4 FLL4 At5g61920 K22G18.4	Arabidopsis thaliana (Mouse-ear cress)	GO:0030154; GO:0009908
C.cajan_18312	26.8487	31.706	31.0611	40.5501	31.4661	24.3366	43.7026	20.4968	23.5708	39.1464	25.8318	29.2858	31.5766	36.3159	44.36	25.0056	24.4678	36.0091	24.2741	24.2539	20.1389	18.957	18.7319	16.9563	31.7708	21.1306	24.394	35.6575	26.1581	26.9292	28.56	7.43937	0.260482	C-terminal binding protein AN (CtBP) (Protein ANGUSTIFOLIA) (Protein DETORQUEO)	AN DOQ At1g01510 F22L4.6	Arabidopsis thaliana (Mouse-ear cress)	GO:0051287; GO:0005829; GO:0048444; GO:0048530; GO:0042802; GO:0031129; GO:0009965; GO:0005874; GO:0000226; GO:0042814; GO:0055114; GO:0042803; GO:0008360; GO:0045604; GO:0010482; GO:2000039; GO:0005802; GO:0010091
C.cajan_08141	126.936	131	96.8221	172.291	81.0416	154.583	76.4205	83.6634	146.433	94.4099	72.2381	92.0852	105.08	138.982	120.401	90.8045	91.3435	104.516	97.4289	91.055	117.35	134.942	109.933	91.385	166.618	117.061	61.6834	126.529	72.6835	113.216	108.69	28.3185	0.260545	V-type proton ATPase subunit B 1 (V-ATPase subunit B 1) (Vacuolar proton pump subunit B 1)		Gossypium hirsutum (Upland cotton) (Gossypium mexicanum)	GO:0005524; GO:0015991; GO:0046034; GO:0016820; GO:0033180
C.cajan_38413	6.6486	7.74773	8.31455	11.9974	7.54787	8.95558	9.90846	8.55844	8.10343	10.0265	6.52837	9.74313	9.54927	11.4848	9.65667	6.45244	10.6519	7.24258	8.22959	8.17493	9.14772	14.4875	12.4604	5.44038	13.7912	10.0192	8.44858	13.2611	11.0274	16.1131	9.76104	2.54389	0.260617	Uncharacterized protein		Glycine max (Soybean) (Glycine hispida)
C.cajan_09231	55.2974	45.5682	56.2453	43.9518	29.5916	51.1196	39.8446	59.1793	36.6422	47.4425	47.1753	51.913	30.3272	40.2349	29.0058	37.6757	33.6295	74.1196	23.2431	50.1832	48.6884	44.4476	69.3114	47.83	41.1889	43.4697	35.3163	50.2272	60.8753	62.3013	45.8879	11.9606	0.260649	CHD3-type chromatin-remodeling factor PICKLE (EC 3.6.4.-) (Protein CHROMATIN REMODELING 6) (AtCHR6) (Protein GYMNOS)	PKL CHR6 GYM At2g25170 F13D4.130	Arabidopsis thaliana (Mouse-ear cress)	GO:0005524; GO:0003677; GO:0008283; GO:0016568; GO:0009736; GO:0004386; GO:0009788; GO:0045892; GO:0005634; GO:2000023; GO:0009733; GO:0009739; GO:0048364; GO:0008270
C.cajan_14833	19.3805	33.1993	24.0341	49.7379	28.9216	24.089	29.2583	17.5289	15.7206	21.842	19.3073	29.5654	23.8739	24.9223	24.0043	15.2576	29.6592	29.2055	17.0193	25.543	20.9822	28.0714	24.2946	25.4809	27.9416	24.0908	20.7704	21.9461	24.4139	21.8164	24.9137	6.49412	0.260664	Mitochondrial import inner membrane translocase subunit TIM44-2	TIM44-2 At2g36070 F11F19.2	Arabidopsis thaliana (Mouse-ear cress)	GO:0005743; GO:0005744; GO:0005739; GO:0006626; GO:0071806; GO:0015462
C.cajan_02961	47.2626	46.9546	39.2533	57.0239	44.9279	32.5708	30.1923	26.1782	28.5422	52.7147	49.5978	32.3495	34.8207	35.716	57.9956	46.2289	43.8483	32.189	43.9227	37.3035	39.6724	34.8191	30.7513	36.0312	21.2714	26.8916	40.5368	47.7604	25.7915	60.3221	39.1785	10.2135	0.260691	Calcineurin subunit B (Calcineurin regulatory subunit) (Protein phosphatase 2B regulatory subunit)	CNB1	Naegleria gruberi (Amoeba)	GO:0005509
C.cajan_24289	104.12	133.702	173.487	211.331	125.709	168.018	232.522	155.142	121.241	200.018	113.382	125.246	102.291	131.444	171.113	163.612	193.437	130.184	163.53	141.587	135.7	122.75	81.8353	134.288	76.8902	92.0487	200.246	139.918	144.951	138.618	145.663	37.986	0.260779	Probable signal peptidase complex subunit 1 (EC 3.4.-.-) (Microsomal signal peptidase 12 kDa subunit) (SPase 12 kDa subunit)	At2g22425 F14M13.3	Arabidopsis thaliana (Mouse-ear cress)	GO:0016021; GO:0008233; GO:0005787; GO:0006465
C.cajan_14869	25.1171	23.4558	28.8934	20.1156	29.4672	12.7673	25.6329	14.7698	13.917	25.6681	19.6081	19.0159	16.6829	13.9774	20.2562	16.7938	16.9226	25.3912	15.1877	18.4244	22.6402	18.344	21.3343	14.5358	13.7559	20.707	22.7625	16.9611	25.1541	9.37714	19.3972	5.05939	0.260831	L-galactono-1,4-lactone dehydrogenase, mitochondrial (EC 1.3.2.3)	GLDH At3g47930 T17F15.200	Arabidopsis thaliana (Mouse-ear cress)	GO:0003885; GO:0019853; GO:0080049; GO:0008762; GO:0050660; GO:0016633; GO:0016021; GO:0005739; GO:0009536
C.cajan_17296	66.9319	33.5073	28.2608	31.3275	33.7293	33.7021	32.8637	33.9856	26.678	34.3898	47.0875	29.9472	31.3152	33.8904	25.3699	36.49	31.0871	35.7479	33.8443	38.1236	48.5756	43.9277	46.1582	43.8667	40.5122	34.9051	35.7455	45.0298	28.3376	61.9683	36.5646	9.53905	0.260882	Auxin response factor 1	ARF1 At1g59750 F23H11.7	Arabidopsis thaliana (Mouse-ear cress)	GO:0003677; GO:0009734; GO:0010150; GO:0045892; GO:0005634; GO:0009733; GO:0003700; GO:0006351
C.cajan_29166	34.2503	30.8565	29.8044	27.6312	16.5484	24.019	18.0667	26.456	21.9098	19.8334	35.0614	30.2519	20.9395	34.6027	19.7799	27.2035	26.0591	34.7657	12.5076	27.8517	28.1128	29.6411	43.2213	40.0165	33.4358	35.2836	18.8033	31.0528	24.0669	25.9704	27.3708	7.14067	0.260887	Leukocyte receptor cluster member 8 homolog	leng8	Xenopus laevis (African clawed frog)
C.cajan_46816	13.4715	17.6488	11.7913	13.5866	15.938	19.578	10.7341	13.4235	14.8798	13.8403	17.314	18.1024	11.7573	23.8059	11.9899	13.0484	10.6808	21.2247	9.5879	16.1942	17.4878	16.9166	25.1574	16.2028	22.5368	17.4735	9.1654	13.1308	15.8476	13.1884	15.5942	4.06954	0.260964	Paired amphipathic helix protein Sin3-like 4	SNL4 At1g70060 F20P5.21	Arabidopsis thaliana (Mouse-ear cress)	GO:0005634; GO:0006355; GO:0006351
C.cajan_27137	22.2587	13.387	13.4034	13.413	21.9228	11.9797	12.768	23.3726	13.0108	14.6783	19.8282	13.4864	13.2106	13.3618	10.2185	12.1092	14.1666	16.9165	12.6539	21.0935	18.8987	17.4563	22.0465	8.10885	16.2052	17.4273	14.9106	19.5734	19.3863	23.369	15.9435	4.1615	0.261015	Uncharacterized protein		Glycine max (Soybean) (Glycine hispida)
C.cajan_27388	21.4866	16.6486	15.7176	25.0129	14.8272	13.528	19.2923	18.6841	13.3196	12.478	15.568	23.6955	26.7433	31.4538	28.9644	20.8152	18.9842	21.0087	19.1532	17.1216	15.5405	13.6669	10.8143	15.3567	24.4566	18.9124	16.3107	18.3251	18.9838	20.0896	18.8094	4.9098	0.261029	mRNA cap guanine-N7 methyltransferase 1 (EC 2.1.1.56) (mRNA (guanine-N(7)-)-methyltransferase 1) (mRNA cap methyltransferase 1)	At3g20650 F3H11.3	Arabidopsis thaliana (Mouse-ear cress)	GO:0003723; GO:0004482; GO:0005634
C.cajan_32021	27.0424	33.0612	23.3613	30.3024	22.7856	32.3317	18.806	30.1929	23.0213	25.4281	16.5273	25.3652	18.1042	24.1723	13.9556	16.7222	25.107	32.861	11.279	17.1292	20.8535	17.1897	18.7767	16.5782	26.0429	21.4397	16.797	20.4761	25.4976	29.8151	22.551	5.88665	0.261037	Insulin-degrading enzyme (EC 3.4.24.56) (Abeta-degrading protease) (Insulin protease) (Insulinase) (Insulysin)	IDE	Homo sapiens (Human)	GO:0005524; GO:0016887; GO:0001540; GO:0050435; GO:0031626; GO:0010815; GO:0009986; GO:0005737; GO:0005829; GO:0031597; GO:0008340; GO:0005615; GO:0001948; GO:0042447; GO:0043559; GO:1901143; GO:1901142; GO:0008286; GO:0004222; GO:0005739; GO:0045861; GO:0005634; GO:0042277; GO:0005782; GO:0005777; GO:0005886; GO:0032461; GO:0051291; GO:0042803; GO:0051260; GO:0051289; GO:0006508; GO:0051603; GO:…
C.cajan_25848	20.9767	20.9438	21.4072	25.0966	14.7668	13.9139	27.0388	20.0827	11.8137	25.586	22.9098	20.522	17.0513	14.2595	8.12557	16.4292	14.2112	18.2502	14.6891	17.1371	21.3499	26.9986	31.4829	15.1305	18.7806	18.0074	21.3633	19.3166	17.795	22.7458	19.214	5.01652	0.261087	Protein-tyrosine-phosphatase MKP1 (EC 3.1.3.48) (Mitogen-activated protein kinase phosphatase 1) (AtMKP1)	MKP1 At3g55270 T26I12.150	Arabidopsis thaliana (Mouse-ear cress)	GO:0017017; GO:0005829; GO:0006952; GO:0000188; GO:0006470; GO:0004725; GO:0008138; GO:0010224; GO:0010225; GO:0009651
C.cajan_27685	18.0831	9.40304	8.6195	10.6996	12.7119	10.4876	14.1525	9.64213	11.2376	19.4009	15.959	11.2738	14.4677	12.38	12.5487	11.7535	10.5539	8.80108	15.0251	15.7755	17.461	18.779	20.6817	17.3038	15.8476	13.4007	12.8166	16.0376	10.2038	20.9052	13.7355	3.58732	0.261171	Cation/calcium exchanger 4 (AtCCX4) (Protein CATION CALCIUM EXCHANGER 4) (Protein CATION EXCHANGER 10)	CCX4 CAX10 At1g54115 F15I1.21	Arabidopsis thaliana (Mouse-ear cress)	GO:0015297; GO:0006812; GO:0016021; GO:0006813; GO:0006814
C.cajan_27138	69.3172	55.0466	49.5451	61.9029	33.006	42.3946	41.6134	46.0491	44.5257	28.5145	49.8018	46.4468	66.0174	80.5582	90.4798	64.9056	67.5977	46.7914	60.1085	48.7545	55.966	57.4212	46.012	50.8089	67.2972	73.5586	34.6532	69.6478	47.853	69.4353	55.0591	14.3823	0.261216	Probable serine/threonine-protein kinase At4g35230 (EC 2.7.11.1)	At4g35230 F23E12.210	Arabidopsis thaliana (Mouse-ear cress)	GO:0005524; GO:0009742; GO:0016020; GO:0005886; GO:0009506; GO:0004674; GO:0009737; GO:0005773
C.cajan_36471	25.6577	12.2374	17.9069	15.9465	14.8516	14.758	21.1766	16.9226	13.6529	15.5026	19.8663	17.3119	15.7313	19.5898	11.0087	14.6707	14.5655	17.5299	22.2689	21.1283	18.7802	23.8623	17.4969	25.5473	19.053	14.8124	27.0613	20.051	21.776	33.2578	18.5629	4.85004	0.261276	Protein SAWADEE HOMEODOMAIN HOMOLOG 1 (DNA-binding transcription factor 1)	SHH1 DTF1 At1g15215 F9L1.16	Arabidopsis thaliana (Mouse-ear cress)	GO:0006306; GO:0031047; GO:0046872; GO:0006346; GO:0005634
C.cajan_20901	14.9692	7.57358	8.33873	16.6259	10.2401	8.36899	14.1695	7.80579	5.58898	9.68183	15.2775	9.08904	11.5295	8.71483	11.4082	10.0164	14.0906	10.7473	10.3948	9.95761	14.2464	13.9668	16.6759	13.7062	12.3357	12.1938	11.8525	17.2201	12.0416	16.0887	11.7223	3.06504	0.26147	DNA-directed RNA polymerase III subunit rpc4 (RNA polymerase III subunit C4) (RNA polymerase III subunit C53)	rpc53 rpc4 SPCC18.07	Schizosaccharomyces pombe (strain 972 / ATCC 24843) (Fission yeast)	GO:0003677; GO:0005666; GO:0003899; GO:0005829; GO:0005634; GO:0006383
C.cajan_19537	67.0619	86.3392	89.0874	99.8337	49.8554	58.1985	70.7432	59.4422	63.6962	50.137	50.9493	73.8563	81.2183	78.1904	103.953	78.7012	108.646	84.0671	77.5797	63.763	51.466	61.3847	38.2511	81.2235	64.6999	54.7369	55.7191	42.4554	64.6888	49.3685	68.6983	17.987	0.261826	Trafficking protein particle complex subunit 5	trappc5 DDB_G0278643	Dictyostelium discoideum (Slime mold)	GO:0005794; GO:0005783; GO:0016192
C.cajan_30209	9.95998	9.90854	10.8914	16.5861	8.41406	10.5285	13.1844	11.9484	6.99858	8.60229	13.588	9.32827	10.4717	8.67208	6.64711	7.45694	9.13235	11.8599	6.34518	11.7635	13.8403	9.78722	11.9189	8.77132	12.015	8.66098	9.88358	13.4368	11.7154	18.8157	10.7301	2.81015	0.261894	Peptidyl-prolyl cis-trans isomerase CWC27 homolog (PPIase CWC27) (EC 5.2.1.8)	CWC27 SDCCAG10 QtsA-12191 QtsA-16612	Macaca fascicularis (Crab-eating macaque) (Cynomolgus monkey)	GO:0003755; GO:0006457
C.cajan_12713	88.2273	146.955	130.097	169.823	133.968	98.1908	150.838	67.6614	104.685	136.571	76.1135	111.311	136.914	134.862	146.273	82.3299	111.121	97.7024	114.603	78.8172	77.2184	75.7282	61.0551	68.2225	123.838	93.2361	108.023	111.158	122.068	140.064	110.671	28.9875	0.261926	Gamma carbonic anhydrase 1, mitochondrial (AtCA1) (GAMMA CA1) (EC 4.2.1.-)	GAMMACA1 At1g19580 F14P1.8 F18O14.34	Arabidopsis thaliana (Mouse-ear cress)	GO:0004089; GO:0046872; GO:0031966; GO:0005747; GO:0005739; GO:0009853; GO:0070207; GO:0045271
C.cajan_21375	74.9135	97.7962	61.1772	60.9758	56.4241	86.9455	47.596	63.2735	63.9791	59.9556	57.2674	48.1067	48.0208	52.6257	58.1122	51.0241	54.7824	58.7031	35.4198	54.1605	42.3796	55.5416	65.2184	73.226	59.2616	51.5787	33.9213	36.8292	51.7981	27.9589	55.6572	14.5917	0.262172	Alanine--tRNA ligase (EC 6.1.1.7) (Alanyl-tRNA synthetase) (AlaRS)	ALATS ALARS At1g50200 F14I3.17	Arabidopsis thaliana (Mouse-ear cress)	GO:0005524; GO:0004813; GO:0009507; GO:0005829; GO:0070143; GO:0005739; GO:0046686; GO:0000049; GO:0008270
C.cajan_00052	11.0657	15.0121	15.7606	17.98	12.422	16.1574	21.2051	14.6562	14.6635	23.7452	15.8461	13.5744	13.7205	12.2967	9.49695	18.3335	14.91	17.0314	12.6922	14.9365	15.7031	17.7569	19.3231	30.3645	18.7115	16.6405	14.6384	10.5409	12.9358	11.5251	15.951	4.18421	0.262316	Exocyst complex component 8 (Exocyst complex component Exo84)	exoc8 exo84 DDB_G0279991	Dictyostelium discoideum (Slime mold)	GO:0006887; GO:0015031
C.cajan_29805	21.3413	16.7669	17.7875	20.6407	19.8381	6.41366	20.3456	19.8034	9.16974	21.2247	24.6402	16.2994	27.7838	18.9137	26.0424	27.1256	26.8055	14.6185	25.184	22.9743	27.3551	28.3749	32.4669	19.0445	23.7536	20.2785	18.8648	18.1568	19.2549	24.9337	21.2021	5.56167	0.262317	Uncharacterized protein		Glycine max (Soybean) (Glycine hispida)
C.cajan_16925	51.688	38.4187	26.8783	37.9783	31.0356	33.4474	43.0889	37.5028	38.2498	36.0315	29.507	30.2953	39.158	47.3818	59.2191	42.9053	34.5599	43.138	28.4588	44.0097	46.1512	43.0383	42.0987	61.0314	56.4697	50.3666	28.7504	69.8808	43.0898	63.8002	42.2738	11.0895	0.262325	Serine/threonine-protein kinase PBS1 (EC 2.7.11.1) (AvrPphB susceptible protein 1)	PBS1 At5g13160 T19L5.120	Arabidopsis thaliana (Mouse-ear cress)	GO:0005524; GO:0006952; GO:0042742; GO:0009816; GO:0005886; GO:0046777; GO:0004672; GO:0004674
C.cajan_27287	9.89112	6.02274	9.52759	8.54003	10.1779	10.5091	11.6445	14.8242	9.35059	13.3658	6.92687	12.0117	8.14534	13.9331	8.57523	6.11367	5.63345	14.5178	12.7227	10.5138	10.3436	9.33407	10.0734	10.1327	10.3761	8.64884	13.3189	10.4423	16.894	8.00316	10.3663	2.71956	0.262345	Histone-lysine N-methyltransferase ASHH1 (EC 2.1.1.43) (ASH1 homolog 1) (Protein SET DOMAIN GROUP 26)	ASHH1 SDG26 SET26 At1g76710 F28O16.8	Arabidopsis thaliana (Mouse-ear cress)	GO:0006281; GO:0000775; GO:0016571; GO:0018024; GO:0005634; GO:0010224; GO:0010228
C.cajan_20100	21.4673	17.9103	14.6684	22.5607	19.4465	14.691	18.7736	21.2343	14.4862	11.4416	18.6621	12.5595	16.6462	11.3773	21.7705	12.7162	21.9078	14.5642	22.3226	16.6901	11.5968	14.6215	13.4335	17.7638	12.7816	10.1872	15.2761	6.98515	16.7024	11.2791	15.6916	4.11733	0.262391	Uncharacterized protein		Glycine max (Soybean) (Glycine hispida)
C.cajan_28735	20.3469	24.8386	19.9461	29.2403	27.4127	18.7366	22.4281	16.2637	17.4494	30.956	40.481	22.3518	38.6575	37.5373	37.2044	22.1433	34.9989	22.6635	32.5486	26.5695	35.2486	33.4945	37.1053	36.1454	47.5488	38.0507	27.7452	28.138	28.7206	34.2945	29.9627	7.86937	0.262639	Zinc finger protein 830 (Coiled-coil domain-containing protein 16)	znf830 ccdc16 TGas069h14.1	Xenopus tropicalis (Western clawed frog) (Silurana tropicalis)	GO:0046872; GO:0007067; GO:0007275; GO:0005634
C.cajan_20954	67.3241	80.5312	69.3657	88.5638	40.2803	80.7033	54.1858	52.2389	67.1621	46.7827	43.5531	61.5935	33.8417	50.7827	38.1711	59.0092	62.4854	78.5008	51.7221	62.3219	49.3847	52.1891	46.1163	53.8668	36.3942	43.1292	38.9935	69.2311	64.5457	81.7133	57.1503	15.0102	0.262644	Protein transport protein Sec31A (SEC31-like protein 1) (SEC31-related protein A)	SEC31A SEC31L1	Pongo abelii (Sumatran orangutan) (Pongo pygmaeus abelii)	GO:0030134; GO:0005783; GO:0016020; GO:0015031; GO:0016192
C.cajan_32115	23.7708	29.8731	25.0533	35.6301	23.7763	19.221	28.3231	25.2026	30.0998	24.3818	23.234	23.3414	14.3438	12.4525	22.8858	22.6099	31.0312	25.5567	20.8231	16.5358	21.6064	16.8104	18.972	17.6588	9.77316	17.9414	19.5602	16.9282	22.8026	16.6699	21.831	5.73495	0.262698	Metal tolerance protein C4 (AtMTPc4) (AtMTP7)	MTPC4 MTP7 At1g51610 F19C24.16 F5D21.21	Arabidopsis thaliana (Mouse-ear cress)	GO:0008324; GO:0016021; GO:0005773
C.cajan_33792	18.9119	11.885	12.2811	12.6175	13.9477	14.0335	12.6798	11.3605	13.6811	19.3506	14.9173	10.6269	12.0596	9.85827	14.4553	14.5932	13.5499	13.8245	19.5384	10.3628	15.9786	12.9771	8.00156	7.88487	11.878	9.97802	13.392	10.3935	21.48	7.64477	12.939	3.39975	0.262752	Probable leucine-rich repeat receptor-like serine/threonine-protein kinase At5g15730 (EC 2.7.11.1)	At5g15730 F14F8.110	Arabidopsis thaliana (Mouse-ear cress)	GO:0005524; GO:0016021; GO:0005886; GO:0004674
C.cajan_07998	3.32744	4.43067	3.58417	2.28047	3.77582	3.45756	4.95099	6.31924	3.06662	3.55123	5.61505	4.26129	3.19069	4.9862	5.07451	3.93932	6.19513	6.35029	4.67563	4.26655	6.2416	5.47668	4.12423	2.43258	2.91728	3.94212	5.52822	4.86171	5.49962	5.87612	4.51281	1.18583	0.26277	Uncharacterized protein		Glycine max (Soybean) (Glycine hispida)
C.cajan_32433	105.512	128.799	184.617	218.101	143.867	91.3354	132.477	74.8056	127.31	88.2033	119.568	99.2176	166.213	104.928	190.019	115.204	146.568	77.8031	125.978	126.205	102.228	133.622	124.191	94.2805	127.272	129.164	132.846	159.795	112.199	181.795	129.607	34.0597	0.262791	Proteasome subunit alpha type-7 (EC 3.4.25.1) (20S proteasome alpha subunit D) (20S proteasome subunit alpha-4)	PAD1	Cicer arietinum (Chickpea) (Garbanzo)	GO:0005737; GO:0005634; GO:0019773; GO:0004298; GO:0006511
C.cajan_25574	32.824	27.2942	23.7296	24.4179	15.9141	34.3164	27.143	35.435	28.4662	24.8854	20.9547	22.8027	21.4083	41.2782	14.1746	22.4758	31.8432	26.0633	14.4036	25.0828	19.7161	22.1497	31.2417	42.2046	25.9849	22.1057	22.1277	25.0651	23.7625	27.5907	25.6565	6.74401	0.262858	Uncharacterized isomerase BH0283 (EC 5.1.-.-)	BH0283	Bacillus halodurans (strain ATCC BAA-125 / DSM 18197 / FERM 7344 / JCM 9153 / C-125)	GO:0009058; GO:0016853
C.cajan_21456	42.0543	24.6193	19.7032	30.7789	25.2589	26.6884	24.3646	30.1308	30.8769	14.4753	20.4734	28.1094	21.5491	34.8867	34.6365	26.2968	26.5517	32.4955	39.5461	26.2634	18.7579	18.7287	16.4285	33.9832	24.7596	20.8283	19.5498	23.6985	29.8453	19.8502	25.6598	6.7497	0.263046	Arogenate dehydratase/prephenate dehydratase 2, chloroplastic (AtADT2) (AtPDT2) (EC 4.2.1.51) (EC 4.2.1.91)	ADT2 PDT2 At3g07630 MLP3.8	Arabidopsis thaliana (Mouse-ear cress)	GO:0009094; GO:0016597; GO:0047769; GO:0009507; GO:0004664
C.cajan_07851	89.5145	47.1201	93.9877	98.0989	49.3021	53.472	64.673	86.0819	54.2874	64.3049	135.779	80.4483	74.4551	75.3701	73.9783	86.3196	68.8986	54.9373	75.188	81.6089	76.8847	68.563	66.412	67.1264	57.0789	49.6976	68.5168	45.5404	63.379	89.1706	71.4028	18.7861	0.2631	Mediator of RNA polymerase II transcription subunit 21 (Mediator complex subunit 21) (RNAPII complex component SRB7)	MED21 MED21_1 SRB7 At4g04780 T4B21.7	Arabidopsis thaliana (Mouse-ear cress)	GO:0050832; GO:0016592; GO:0043078; GO:0006355; GO:0006351
C.cajan_40118	40.2582	21.271	20.9944	24.7671	31.028	26.322	29.3011	29.891	18.6017	40.0201	41.2968	24.6926	37.7962	33.1032	22.4416	29.553	29.0755	27.263	45.965	39.2426	31.7118	33.6077	32.6916	22.0498	23.2899	23.448	16.7067	25.7037	23.6365	41.9061	29.2199	7.68826	0.263117	Uncharacterized protein		Glycine max (Soybean) (Glycine hispida)	GO:0034508; GO:0000776
C.cajan_13651	19.0415	13.3788	14.3675	23.8321	8.8842	9.7805	15.9549	11.9086	9.14471	10.2582	14.4159	13.182	14.3461	15.4029	17.681	13.2693	15.5282	14.4069	9.8791	13.5851	21.1041	23.3411	21.0101	14.7452	16.866	18.4761	13.2392	15.6472	12.3151	17.7262	14.9544	3.93493	0.263129	Uncharacterized protein		Glycine max (Soybean) (Glycine hispida)
C.cajan_35154	20.3263	20.8226	14.7945	22.6975	10.2181	17.1862	12.1945	14.9443	17.0935	17.3662	11.4183	15.8967	13.789	18.4345	10.4168	19.5195	16.4675	18.673	11.6874	16.4144	10.8638	11.3477	11.146	10.3584	21.2087	13.5421	9.05408	12.1503	12.4351	11.9927	14.6253	3.84889	0.263167	Alpha-mannosidase 2 (EC 3.2.1.114) (Golgi alpha-mannosidase II) (AMan II) (Man II) (Mannosidase alpha class 2A member 1) (Mannosyl-oligosaccharide 1,3-1,6-alpha-mannosidase)	MAN2A1 MANA2	Homo sapiens (Human)	GO:0000139; GO:0006491; GO:0030246; GO:0044267; GO:0005801; GO:0070062; GO:0016799; GO:0001701; GO:0016021; GO:0001889; GO:0048286; GO:0006013; GO:0004572; GO:0016020; GO:0007005; GO:0050769; GO:0043687; GO:0018279; GO:0007585; GO:0060042; GO:0007033; GO:0008270
C.cajan_12276	36.0124	29.4208	23.206	29.7932	21.5494	32.1298	20.3249	23.5026	25.0052	23.2154	22.4369	14.4357	16.1511	9.70028	18.0625	27.3162	24.5204	16.1718	21.4024	25.0418	24.1595	26.2495	27.6598	34.4804	17.7986	24.3467	19.3266	22.8722	14.3214	27.5688	22.8334	6.02165	0.263721	KH domain-containing protein At4g18375	At4g18375 F28J12.2	Arabidopsis thaliana (Mouse-ear cress)	GO:0003723; GO:0005634
C.cajan_17602	5.60208	6.388	3.18133	3.03186	4.26883	8.6944	3.80227	3.98296	4.33551	4.97296	3.96933	4.15577	4.19654	5.51906	4.53743	4.78268	4.40562	4.73582	3.49374	3.52091	4.36994	4.07241	4.25238	5.28853	4.6499	2.36978	4.2413	5.19847	3.48938	6.10074	4.48303	1.18237	0.263743	Phytosulfokine receptor 1 (AtPSKR1) (EC 2.7.11.1) (Phytosulfokine LRR receptor kinase 1)	PSKR1 PSKR At2g02220 F5O4.1	Arabidopsis thaliana (Mouse-ear cress)	GO:0005524; GO:0006182; GO:0004383; GO:0045087; GO:0016021; GO:0001653; GO:0005886; GO:0004674; GO:0031347; GO:0009611; GO:0007165
C.cajan_13432	20.2498	11.7428	10.7363	22.353	18.2311	13.4295	13.9025	18.724	10.5519	7.80347	15.7396	17.9081	21.6159	18.7206	23.0234	15.7668	24.5598	17.4452	20.8807	13.3059	17.5156	16.8934	20.0661	14.487	24.7631	17.4039	12.0615	19.6262	17.418	26.851	17.363	4.5796	0.263757	Uncharacterized protein		Glycine max (Soybean) (Glycine hispida)
C.cajan_20949	23.3972	33.0056	18.8527	27.7508	15.683	31.4268	16.6555	20.0935	26.2046	13.0606	17.2143	19.8672	25.0372	26.1097	30.4888	17.8455	21.7326	19.982	14.966	15.1037	16.848	21.6401	29.3958	18.1915	29.9538	21.6422	13.5007	18.7197	17.4413	21.3952	21.3727	5.64064	0.263918	Ubiquitin-like modifier-activating enzyme atg7 (ATG12-activating enzyme E1 atg7) (Autophagy-related protein 7) (AtAPG7)	ATG7 APG7 At5g45900 K15I22.10	Arabidopsis thaliana (Mouse-ear cress)	GO:0019779; GO:0006914; GO:0005829; GO:0050832; GO:0010150; GO:0006497; GO:0015031
C.cajan_30431	35.203	29.5088	31.3664	51.5059	26.651	36.1581	33.0236	17.8754	35.2011	43.8055	39.6247	41.5558	39.6928	42.2383	54.2264	39.9222	25.153	30.983	53.0129	31.6442	40.6748	52.3725	36.617	25.5064	40.6924	45.8023	28.725	60.5768	42.2082	57.2126	39.0875	10.3189	0.263994	UDP-galactose transporter 1 (At-UDP-GalT1)	UDP-GALT1 At1g77610 T5M16.20	Arabidopsis thaliana (Mouse-ear cress)	GO:0005457; GO:0015783; GO:0005794; GO:0072334; GO:0005459; GO:0005460; GO:0015786; GO:0016021
C.cajan_14848	93.1731	89.5653	63.3592	119.476	53.8791	79.7647	82.3261	70.995	67.3494	56.258	92.9594	67.1699	102.587	104.773	123.84	101.748	110.101	61.7558	112.334	76.5603	72.9528	82.6193	108.062	92.2318	83.7886	78.6623	45.6919	100.034	52.0918	133.145	85.7269	22.6372	0.264062	Probable proteasome inhibitor	At3g53970 F5K20_270	Arabidopsis thaliana (Mouse-ear cress)	GO:0000502
C.cajan_15879	27.2098	18.9256	23.5145	44.4567	30.8777	16.5187	23.2463	27.2597	17.1172	31.4263	22.1402	19.4875	23.3804	23.3497	15.1	15.4292	23.576	21.9959	17.8842	28.0233	21.0406	25.5328	33.6272	34.8106	23.2839	21.4802	21.4646	22.7994	20.44	25.8069	23.9309	6.31942	0.26407	Box C/D snoRNA protein 1 (Zinc finger HIT domain-containing protein 6)	ZNHIT6 BCD1	Pongo abelii (Sumatran orangutan) (Pongo pygmaeus abelii)	GO:0046872; GO:0042254
C.cajan_24424	22.583	39.8786	44.679	45.7739	49.0689	33.7674	42.7027	26.176	26.1913	43.104	56.7552	39.9465	40.0446	38.463	51.0771	38.5926	57.5919	25.578	59.4544	34.4569	32.6854	46.6717	35.444	36.2166	39.1403	43.4649	72.2142	37.5752	32.9424	55.2548	42.2383	11.1567	0.264136	Uncharacterized protein		Glycine max (Soybean) (Glycine hispida)	GO:0005840; GO:0003735; GO:0006412
C.cajan_20924	21.4157	20.4642	22.175	25.8071	14.8878	17.8002	18.8628	25.148	16.9716	22.3032	22.8121	19.5286	13.1183	18.4277	14.8564	21.8022	14.0161	24.9077	13.0658	23.057	28.9246	27.2439	39.467	17.8886	23.5281	27.8562	19.2856	21.9819	24.351	31.0898	21.7803	5.75709	0.264326	Uncharacterized protein		Glycine max (Soybean) (Glycine hispida)	GO:0008270
C.cajan_04549	34.3274	52.3795	48.8668	63.4892	39.1244	36.74	62.6355	35.7972	38.6308	53.6497	34.0345	40.6898	30.9832	25.5306	30.7813	35.7035	39.1792	47.7612	24.7477	42.216	30.9194	31.2566	30.5523	25.4356	29.5756	31.6999	37.0971	34.59	50.7575	48.1498	39.0681	10.3325	0.264475	Apoptosis inhibitor 5 (API-5)	API5 RCJMB04_1a12	Gallus gallus (Chicken)	GO:0006915; GO:0005737; GO:0017134; GO:0043066; GO:2000270; GO:0044822; GO:0005681
C.cajan_07864	550.915	444.195	546.783	861.99	722.79	347.443	627.786	543.092	504.484	588.54	576.249	346.625	823.688	587.95	1053.72	493.79	800.584	345.862	786.122	582.718	674.561	771.034	802.55	866.374	761.458	753.765	539.332	633.02	517.347	673.899	640.612	169.506	0.2646	SKP1-like protein 1A (SKP1-like 1) (UFO-binding protein 1)	SKP1A ASK1 SKP1 UIP1 At1g75950 T4O12.17	Arabidopsis thaliana (Mouse-ear cress)	GO:0009734; GO:0007059; GO:0005829; GO:0009873; GO:0000226; GO:0007275; GO:0045910; GO:0005634; GO:0009524; GO:0005886; GO:0016567; GO:0046686; GO:0005819; GO:0006511; GO:0016032
C.cajan_39156	14.7771	16.2078	17.1854	20.3937	13.7172	15.3345	13.3688	12.3487	14.9634	17.19	14.7919	14.4312	10.296	16.0968	13.1469	15.8291	17.316	16.2116	13.6767	15.8839	10.3191	10.865	10.0497	14.0654	11.1417	12.2314	9.72098	15.7204	14.4128	30.4583	14.737	3.90129	0.264727	Uncharacterized protein KIAA0930 homolog		Xenopus laevis (African clawed frog)
C.cajan_18707	31.0358	29.4414	23.0835	45.4636	17.9722	18.405	24.2533	24.083	19.8955	19.1166	24.476	21.6317	22.1512	29.0731	38.5584	22.164	28.9317	27.3592	19.0534	19.3192	20.1189	20.7705	23.9815	24.0912	22.1023	25.8522	15.6439	32.9816	23.2417	34.3256	24.7428	6.55042	0.26474	Polypyrimidine tract-binding protein homolog 1	PTB At3g01150 T4P13.16	Arabidopsis thaliana (Mouse-ear cress)	GO:0003723; GO:0008380; GO:0005737; GO:0000932; GO:0006397; GO:0000166; GO:0005634; GO:0009846; GO:0043484; GO:0000381; GO:0006417; GO:0009845
C.cajan_32785	107.465	185.418	151.674	249.978	130.734	111.756	173.854	89.8803	121.628	147.07	101.857	107.497	176.487	147.559	216.145	117.004	131.163	115.575	122.54	95.1623	117.793	147.838	145.137	174.41	210.57	146.224	102.035	141.318	130.695	143.603	143.193	37.9222	0.264833	26S protease regulatory subunit 7 (26S proteasome AAA-ATPase subunit RPT1) (26S proteasome subunit 7) (Regulatory particle triple-A ATPase subunit 1)	RPT1	Spinacia oleracea (Spinach)	GO:0005524; GO:0005737; GO:0016787; GO:0005634; GO:0000502; GO:0030163
C.cajan_32034	13.5469	7.64974	9.60799	8.55261	8.33853	9.28354	10.8866	17.7088	7.54959	5.09499	9.68415	12.19	11.4107	11.2146	11.0508	11.5845	12.1136	12.092	10.671	8.87983	12.8426	12.1527	13.9701	11.3881	17.699	13.9684	14.2887	9.36322	14.0386	6.22247	11.0861	2.93783	0.265001	Telomeric repeat-binding factor 2 (TTAGGG repeat-binding factor 2) (Telomeric DNA-binding protein)	TERF2 TRBF2 TRF2	Homo sapiens (Human)	GO:0005794; GO:0001309; GO:0007049; GO:0090398; GO:0003682; GO:0000781; GO:0005737; GO:0003691; GO:0001701; GO:0001673; GO:0032205; GO:0032214; GO:0000783; GO:0005654; GO:0005634; GO:0032206; GO:0031848; GO:0008022; GO:0042803; GO:0070198; GO:0016233; GO:0000723; GO:0007004; GO:0010834; GO:0042162; GO:0031627
C.cajan_00396	28.0626	23.8408	24.8514	25.0401	16.3459	28.0668	13.6013	19.3251	25.4295	22.0167	18.9192	33.0713	17.8053	34.8032	19.95	19.4613	20.8493	42.2997	16.6485	24.0611	22.9588	21.4542	21.1579	22.3806	25.5286	22.2858	14.8656	28.4114	21.6865	31.9074	23.4146	6.20686	0.265085	Golgin candidate 5 (AtGC5)	GC5 At1g79830 F19K16.21	Arabidopsis thaliana (Mouse-ear cress)	GO:0005794
C.cajan_01818	12.5418	9.87975	12.9475	13.8443	7.84153	8.08915	11.8394	9.37557	8.32427	11.4767	9.32133	8.51318	11.3785	12.1291	7.26657	7.40158	9.90656	8.55854	12.2582	12.1011	13.2982	15.8978	15.2619	6.27351	19.2022	9.76547	11.342	9.62935	8.87957	12.9044	10.8589	2.87935	0.265161	Putative AC transposase (ORFA)		Zea mays (Maize)	GO:0003677; GO:0006310; GO:0032196
C.cajan_08518	130.853	290.749	251.452	368.75	177.002	192.322	262.435	147.082	203.109	181.371	161.318	192.213	224.55	205.948	297.266	176.636	183.385	154.228	184.452	144.774	139.53	177.334	155.868	136.861	232.911	174.326	184.375	232.094	201.217	214.589	201.66	53.4882	0.265239	Proteasome subunit beta type-5 (EC 3.4.25.1) (20S proteasome subunit E) (Proteasome epsilon chain)		Spinacia oleracea (Spinach)	GO:0005737; GO:0005634; GO:0005839; GO:0051603; GO:0004298
C.cajan_10951	63.8767	51.8885	64.5631	71.1194	43.4866	50.8309	76.0456	51.7776	37.3307	66.5759	37.5385	43.0483	41.1775	32.9064	39.2089	45.6898	45.11	45.1073	38.4439	41.6297	51.1319	52.9776	46.6809	53.702	39.849	40.1598	53.1724	63.3573	61.2926	92.934	50.9909	13.5288	0.265318	Heterogeneous nuclear ribonucleoprotein Q (hnRNP Q) (Liver regeneration-related protein LRRG077) (Synaptotagmin-binding, cytoplasmic RNA-interacting protein)	Syncrip Hnrpq Ab2-339	Rattus norvegicus (Rat)	GO:0070937; GO:0070934; GO:0097452; GO:0008380; GO:0071013; GO:0071346; GO:0071204; GO:0006397; GO:0016020; GO:0017148; GO:0000166; GO:0001649; GO:0044822; GO:0008143; GO:0030529
C.cajan_20464	15.9197	17.2487	19.4679	30.8746	26.0005	18.6541	31.0526	16.9453	14.2026	29.222	22.2235	24.1102	12.6533	21.1229	20.1958	12.4467	13.8308	21.8477	21.644	19.3738	18.9204	20.0941	22.9958	22.5004	14.8992	13.0453	22.4802	13.3367	29.2133	17.6283	20.2838	5.38429	0.265448	Uncharacterized protein At4g06598	At4g06598 T2P22	Arabidopsis thaliana (Mouse-ear cress)
C.cajan_18066	30.5872	22.2907	23.3008	32.6202	26.6255	15.9139	29.8956	17.8246	26.0995	20.4924	32.4075	21.7941	28.6014	29.2184	48.4189	23.7776	24.0585	26.7999	27.5889	21.8794	21.8456	23.5944	20.9606	16.3357	21.5737	22.779	22.6061	29.8156	28.6293	41.9275	25.8509	6.8637	0.265511	ELMO domain-containing protein A	elmoA DDB_G0278051	Dictyostelium discoideum (Slime mold)	GO:0048870; GO:0005737; GO:0005856; GO:0045159; GO:0030837; GO:0006909; GO:0050764; GO:0030587
C.cajan_36641	15.0208	21.1438	14.9864	13.8256	17.425	20.4317	12.1736	11.8701	10.893	13.5455	10.1395	11.2366	14.4077	11.1723	9.23895	8.48858	12.8362	11.6821	13.02	13.8639	12.6206	13.2298	9.52204	7.85141	9.72229	8.27573	9.82639	11.6726	9.83575	9.06085	12.2068	3.24152	0.265549	Uncharacterized protein		Glycine max (Soybean) (Glycine hispida)
C.cajan_20714	34.4735	21.1083	19.2213	26.8353	16.2557	26.7466	30.269	36.8553	14.1584	19.4265	15.4923	16.4262	16.3951	17.7278	18.0218	22.3444	18.0866	17.9483	17.9073	22.3635	18.3696	20.2655	24.3169	24.3551	17.1887	18.0737	26.4451	25.7386	21.0553	28.5194	21.3075	5.65896	0.265585	BUD13 homolog	R08D7.1	Caenorhabditis elegans
C.cajan_20996	9.60414	17.3891	12.5611	18.3592	11.6469	10.84	13.5008	11.1624	13.983	13.5314	7.47606	14.8218	9.51424	15.6216	17.4438	8.2928	10.0022	17.02	7.10463	11.0077	11.5612	11.3875	14.7255	15.2493	14.4191	9.74569	10.7393	9.08846	17.2796	6.95263	12.4975	3.31954	0.265617	Probable glucuronoxylan glucuronosyltransferase F8H (EC 2.4.1.-) (FRA8 homolog) (Protein FRAGILE FIBER 8 homolog)	F8H At5g22940 MRN17.17	Arabidopsis thaliana (Mouse-ear cress)	GO:0005794; GO:0071555; GO:0010417; GO:0016021; GO:0016757
C.cajan_07218	18.9841	12.6857	13.3171	17.7561	10.1054	18.3731	17.6096	26.3371	11.2788	15.0372	19.4505	14.7577	16.9628	17.5104	21.9935	15.5709	14.7731	17.9443	14.8674	14.6239	24.3679	23.3713	26.8653	19.7584	24.639	21.0458	18.0561	27.7404	21.7274	29.7913	18.9075	5.02437	0.265734	GPALPP motifs-containing protein 1	Gpalpp1	Rattus norvegicus (Rat)
C.cajan_01420	221.23	136.883	128.041	103.437	109.936	136.163	119.684	114.334	100.27	116.236	111.568	94.2611	103.081	96.0974	119.653	129.269	148.976	103.262	146.759	134.357	105.421	116.987	128.007	216.592	112.182	98.9926	97.6617	99.0376	97.3137	178.677	120.798	32.103	0.265758	Cinnamoyl-CoA reductase 1 (AtCCR1) (EC 1.2.1.44) (Protein IRREGULAR XYLEM 4)	CCR1 IRX4 At1g15950 T24D18.5	Arabidopsis thaliana (Mouse-ear cress)	GO:0016621; GO:0007623; GO:0050662; GO:0005829; GO:0009809; GO:0009409
C.cajan_13448	112.287	81.3481	45.7886	84.0162	43.2082	83.4865	56.9899	77.3422	69.6821	58.4198	76.4062	54.9554	98.9323	114.883	103.112	76.0576	80.9819	60.0691	69.9162	73.7007	87.6976	96.1815	96.2867	87.5166	119.022	93.5818	47.0452	77.5051	50.6949	75.7959	77.2629	20.5567	0.266062	Probable E3 ubiquitin-protein ligase ARI7 (EC 6.3.2.-) (ARIADNE-like protein ARI7) (Protein ariadne homolog 7)	ARI7 At2g31510 T9H9.3	Arabidopsis thaliana (Mouse-ear cress)	GO:0016874; GO:0003676; GO:0016567; GO:0008270
C.cajan_09222	8.0332	11.178	10.4705	20.5314	7.79929	6.53447	15.5416	9.54986	6.79263	13.5604	12.0809	10.2337	9.06695	10.0102	7.99061	11.0699	10.8288	11.7004	6.68797	10.2945	10.4484	13.0581	11.564	15.1756	14.0104	10.9517	12.5844	11.2155	12.9318	14.9503	11.3384	3.01701	0.266089	SAP30-binding protein (Transcriptional regulator protein HCNGP)	SAP30BP HCNGP HTRG HTRP	Homo sapiens (Human)	GO:0006915; GO:0005634; GO:0010942; GO:0006355; GO:0006351
C.cajan_12096	31.6352	42.3758	31.3881	52.9646	24.3374	35.6004	24.7308	22.2428	32.2922	25.4629	19.5716	34.1567	24.9486	42.4177	23.1003	31.347	28.3758	43.7143	25.2436	33.3091	27.4087	27.2871	24.6326	35.1271	37.3459	28.4698	17.9048	41.4427	27.1249	44.9056	31.3527	8.34449	0.266149	AP-1 complex subunit gamma-2 (Adaptor protein complex AP-1 large subunit gamma-2) (Adaptor-related protein complex 1 subunit gamma-2) (Clathrin assembly protein complex 1 gamma-2 large chain) (Gamma-adaptin 2)	At1g60070 T2K10.12	Arabidopsis thaliana (Mouse-ear cress)	GO:0005794; GO:0030131; GO:0031410; GO:0006886; GO:0008565; GO:0016192
C.cajan_21173	22.0499	17.303	7.88671	12.199	11.4554	8.65796	12.6158	16.1297	10.7651	8.64554	13.629	14.3865	9.98563	10.96	14.1967	13.8177	15.5331	10.3079	15.1119	12.968	11.6104	15.8064	11.8348	15.6076	5.69784	10.2073	10.4524	16.3588	12.7711	11.5104	12.359	3.29173	0.266342	Probable receptor-like protein kinase At5g47070 (EC 2.7.11.1)	At5g47070 K14A3.2	Arabidopsis thaliana (Mouse-ear cress)	GO:0005524; GO:0005886; GO:0004674
C.cajan_21377	18.1499	9.6624	13.7231	13.4837	8.47132	11.4299	14.8156	10.7812	7.4053	11.9338	18.4111	15.7476	10.8067	12.3895	9.7479	12.457	13.3336	20.713	7.94915	9.78261	12.2384	11.552	14.5242	12.7514	9.4379	8.03043	14.4688	10.1416	16.8102	14.6877	12.334	3.28975	0.266721	General transcription factor 3C polypeptide 3 (Transcription factor IIIC 102 kDa subunit) (TFIIIC 102 kDa subunit) (TFIIIC102) (Transcription factor IIIC subunit gamma) (TF3C-gamma)	GTF3C3	Homo sapiens (Human)	GO:0042791; GO:0003677; GO:0010467; GO:0005654; GO:0042797; GO:0000127; GO:0006383; GO:0006351
C.cajan_40983	7.16652	5.98524	6.62306	7.29318	9.36942	8.17563	6.1969	9.80257	6.81703	4.12725	6.09449	7.17613	11.3491	11.9275	12.9583	9.42801	13.3156	10.5744	12.2797	9.55686	8.58771	8.67696	6.54368	7.18706	8.32002	6.07969	7.64739	7.16548	7.86256	9.5377	8.50547	2.26944	0.266821	Uncharacterized protein		Glycine max (Soybean) (Glycine hispida)
C.cajan_03478	11.8129	12.7197	13.3465	19.7249	15.8448	17.8211	13.5696	10.419	13.1276	12.4516	10.1544	13.6259	10.771	15.3287	25.7673	12.7557	8.34809	18.3795	19.8253	15.5444	16.2282	12.7356	14.3248	16.1636	9.82891	9.87136	10.0466	13.0507	10.1698	15.6085	14.0536	3.75061	0.26688	Plant intracellular Ras-group-related LRR protein 6 (Intracellular Ras-group-related LRR protein 6) (OsIRL6)	IRL6 Os02g0826600 LOC_Os02g58030 P0452F04.20	Oryza sativa subsp. japonica (Rice)
C.cajan_17088	102.172	98.9428	92.459	85.8225	114.412	91.5612	83.8747	80.7067	82.9306	107.182	129.114	94.4057	135.777	151.988	206.461	89.7821	131.956	90.3369	110.472	87.3764	148.613	148.791	133.589	153.607	181.649	144.979	128.019	123.883	106.625	164.053	120.668	32.2048	0.266888	Probable calcium-binding protein CML20 (Calmodulin-like protein 20) (Centrin 1) (AtCEN1)	CML20 CEN1 At3g50360 F11C1.200	Arabidopsis thaliana (Mouse-ear cress)	GO:0005509; GO:0005886
C.cajan_00885	17.2171	15.4018	12.5317	25.5279	17.752	29.8939	11.813	15.7226	16.6535	14.6693	12.6858	21.6573	13.7193	20.1078	15.6659	14.8828	13.6839	16.2743	18.5273	16.7068	18.3864	13.6865	16.058	15.923	17.5744	10.6046	12.1969	13.614	13.9276	26.9321	16.6476	4.44349	0.266915	Uncharacterized protein		Glycine max (Soybean) (Glycine hispida)
C.cajan_07809	37.8694	41.5009	28.4779	54.9145	24.3866	28.0454	33.8555	31.2231	26.4475	36.4357	34.7381	31.4365	38.4246	40.3754	66.5976	36.4474	51.9015	32.7758	44.8706	28.4583	36.1774	46.3096	41.0039	29.5106	36.2582	36.3517	31.4787	45.9282	35.4257	63.8839	38.4014	10.2517	0.266962	TIP41-like protein	tiprl DDB_G0285919	Dictyostelium discoideum (Slime mold)
C.cajan_26572	25.9041	21.7662	18.1051	24.7508	23.74	23.5377	26.6625	24.2032	18.7446	23.2141	28.6011	19.6408	23.2987	24.9833	16.1665	20.395	22.3253	23.4296	19.3717	23.9431	42.342	37.4724	42.2629	33.3385	37.331	23.6971	20.2468	27.9536	19.3002	25.1181	25.3773	6.77544	0.266988	Zinc finger CCCH domain-containing protein 13 (OsC3H13) (BRI1-kinase domain-interacting protein 105) (BIP105)	Os02g0161200 LOC_Os02g06584 B1103G11.54 OJ9003_G05.19	Oryza sativa subsp. japonica (Rice)	GO:0003677; GO:0046872; GO:0006355
C.cajan_27960	20.3895	12.6656	14.4831	17.0076	14.151	13.8272	12.4353	13.2535	10.1811	14.0212	11.942	15.1196	9.93859	10.1923	8.07154	8.17804	11.4599	15.7495	10.7814	9.75209	12.867	12.0507	13.0288	12.6711	5.70745	11.5181	12.886	15.8663	13.8378	22.1774	12.6145	3.36949	0.267112	Coiled-coil domain-containing protein 22 homolog	CPIJ010681	Culex quinquefasciatus (Southern house mosquito) (Culex pungens)
C.cajan_01365	65.3006	78.2238	50.5835	95.0512	61.3167	65.7016	68.5344	40.6252	52.5381	56.0295	43.6214	46.9915	63.3118	99.8079	79.6004	58.6825	46.9305	42.5386	52.9538	46.0051	37.9821	53.8963	61.0883	61.4041	77.3637	51.1624	41.7395	57.2391	42.5202	77.4997	58.998	15.7682	0.267267	Casein kinase II subunit alpha, chloroplastic (EC 2.7.11.1)	At2g23070 F21P24.13	Arabidopsis thaliana (Mouse-ear cress)	GO:0005524; GO:0009507; GO:0005829; GO:0004674
C.cajan_36942	19.2325	22.9636	18.2428	16.7116	10.9149	23.9737	11.9614	22.8342	24.4391	18.8165	17.5297	15.2055	13.1946	18.4257	10.0784	21.233	14.1278	28.7261	10.0234	23.5734	19.9534	20.3103	21.7991	22.5933	28.1912	20.5924	11.4433	17.9705	20.7672	22.1398	18.9219	5.05808	0.267313	E3 ubiquitin-protein ligase KEG (EC 2.7.11.1) (EC 6.3.2.-) (Protein KEEP ON GOING) (RING finger protein KEG)	KEG At5g13530 T6I14.60 T6I14.70	Arabidopsis thaliana (Mouse-ear cress)	GO:0005524; GO:0009738; GO:0006952; GO:0048589; GO:0005769; GO:0016197; GO:0016874; GO:0009788; GO:0004672; GO:0043621; GO:0004674; GO:0016567; GO:0009737; GO:0032940; GO:0005802; GO:0004842; GO:0008270
C.cajan_17384	88.4749	77.6933	83.5784	88.7889	94.7418	73.5426	112.396	73.9813	75.7584	73.3961	109.02	81.2344	104.052	90.0169	148.312	117.737	98.6396	64.9115	110.166	104.505	142.193	145.502	110.725	113.433	133.777	132.191	94.2769	136.894	76.5951	183.079	105.212	28.1326	0.26739	Probable protein phosphatase 2C 46 (AtPP2C46) (EC 3.1.3.16)	At3g51370 F26O13.10	Arabidopsis thaliana (Mouse-ear cress)	GO:0046872; GO:0005886; GO:0006470; GO:0004722
C.cajan_34481	81.7067	43.8076	58.7564	65.8007	56.8976	58.4138	111.429	96.3007	57.2064	80.9013	80.925	53.6631	65.3359	52.4354	71.5103	79.3286	94.5119	54.0611	82.2547	65.1247	84.9866	104.032	111.058	120.187	67.3142	73.3654	94.1818	57.5125	76.1061	54.4388	74.8913	20.033	0.267494	Dr1-associated corepressor (Dr1-associated protein 1) (Negative cofactor 2-alpha) (NC2-alpha)	Drap1	Rattus norvegicus (Rat)	GO:0000122; GO:0005634; GO:0043565; GO:0003714; GO:0006351
C.cajan_13615	30.0327	27.8222	30.0083	42.9209	17.2553	31.6819	15.4305	19.7191	25.8505	29.9932	23.1024	37.5069	21.6109	38.7757	19.6573	30.2963	23.9966	39.147	18.863	31.2431	28.2504	27.369	20.3183	29.6924	30.579	28.5575	20.2229	35.3518	24.6991	44.3243	28.0774	7.51103	0.267511	V-type proton ATPase subunit a1 (V-ATPase subunit a1) (V-type proton ATPase 95 kDa subunit a isoform 1) (V-ATPase 95 kDa isoform a1) (Vacuolar H(+)-ATPase subunit a isoform 1) (Vacuolar proton pump subunit a1) (Vacuolar proton translocating ATPase 95 kDa subunit a isoform 1)	VHA-a1 At2g28520 T17D12.8	Arabidopsis thaliana (Mouse-ear cress)	GO:0015991; GO:0005794; GO:0005768; GO:0015078; GO:0016021; GO:0070070; GO:0005802; GO:0012510; GO:0000220; GO:0005773
C.cajan_07649	36.6527	81.4016	51.3401	53.5196	44.6206	98.07	56.8048	68.6925	67.6611	45.6049	66.5616	54.4228	46.9403	58.5235	34.9264	75.3789	81.6988	84.909	57.6856	73.8568	51.5737	51.451	29.1787	67.2962	43.9602	55.0724	40.5583	69.1979	62.5427	64.0441	59.9136	16.0284	0.267525	Glutamine--tRNA ligase (EC 6.1.1.18) (Glutaminyl-tRNA synthetase) (GlnRS)		Lupinus luteus (European yellow lupin)	GO:0005524; GO:0005737; GO:0004819; GO:0006425
C.cajan_19615	50.666	36.0722	32.0524	41.2952	27.4715	43.1118	32.5649	45.1477	29.8712	31.4558	34.94	36.3699	29.2397	28.0098	20.7356	32.5327	31.2666	59.1116	27.9328	34.3897	30.8953	26.8992	33.4625	42.0548	21.2993	21.3761	24.6978	25.6296	40.7249	26.7963	32.6692	8.74211	0.267595	Nicastrin	At3g52640/At3g52650 F3C22.40/F3C22.50	Arabidopsis thaliana (Mouse-ear cress)	GO:0007219; GO:0016021; GO:0016485
C.cajan_26347	38.34	31.1305	28.1484	32.5939	14.8036	22.0311	27.0972	28.3246	22.8415	21.5772	22.6027	19.6656	16.0257	24.6897	14.0812	26.4857	25.4574	25.6945	15.3103	29.8093	21.7225	22.0293	29.0652	40.5283	25.2756	23.9144	17.371	29.3971	23.2323	36.5494	24.7398	6.62572	0.267816	Uncharacterized protein		Glycine max (Soybean) (Glycine hispida)
C.cajan_33941	37.6231	15.146	15.4633	26.7976	13.8004	11.6747	15.0967	17.918	14.4446	17.2813	21.9408	16.6336	18.8742	19.8672	19.539	18.3705	18.4472	20.9979	15.6964	18.0406	18.6313	16.1857	18.9676	20.5938	22.5898	17.5874	14.6729	16.0368	19.4412	13.9762	17.7487	4.75483	0.267897	Protein FAM188A (Protein CARP)	FAM188A CARP	Bos taurus (Bovine)	GO:0006915; GO:0005509; GO:0005634
C.cajan_27193	17.1012	13.4092	10.8358	23.2718	23.9967	13.0039	23.0198	19.1545	9.32037	25.1728	18.2014	19.1887	17.0923	12.6959	13.7228	12.4912	20.7384	19.4622	16.6779	18.8418	19.1029	18.519	28.7916	10.5242	22.8788	14.1958	21.5109	19.3852	25.5252	22.0643	18.3723	4.92222	0.267916	Uncharacterized protein		Glycine max (Soybean) (Glycine hispida)
C.cajan_00023	44.1372	75.5783	53.6698	57.0931	47.3571	61.9813	41.3711	45.8696	66.6787	44.3764	39.5098	68.6208	41.7759	60.8318	61.2819	56.9798	69.8594	77.7196	45.433	43.5858	41.4296	39.635	35.0004	48.7325	46.4473	45.3864	30.4777	37.1289	65.2108	21.7926	50.7177	13.5882	0.267918	Pyrophosphate-energized membrane proton pump 3 (EC 3.6.1.1) (AVP1-like protein 2) (Pyrophosphate-energized inorganic pyrophosphatase 3) (H(+)-PPase 3)	AVPL2 At1g16780 F17F16.2	Arabidopsis thaliana (Mouse-ear cress)	GO:0005794; GO:0009678; GO:0004427; GO:0016021; GO:0046872; GO:0015992
C.cajan_02928	77.6206	89.8688	63.9922	109.445	58.268	70.6574	64.6117	49.4296	53.6638	61.7941	40.6003	58.3407	52.3644	47.2776	42.8757	55.2701	64.4045	70.1837	50.7582	57.5861	41.6774	47.1655	36.4003	60.3955	59.5289	41.7508	39.3399	53.7558	57.7176	59.928	57.2087	15.3283	0.267936	Probable phenylalanine--tRNA ligase beta subunit (EC 6.1.1.20) (Phenylalanyl-tRNA synthetase beta subunit) (PheRS)	At1g72550 F28P22.26	Arabidopsis thaliana (Mouse-ear cress)	GO:0005524; GO:0003723; GO:0005829; GO:0000287; GO:0004826; GO:0006432
C.cajan_08228	105.819	118.975	102.968	120.034	124.269	117.732	105.397	80.7419	116.343	123.465	103.459	129.384	122.746	201.358	222.957	84.3052	114.449	123.169	118.576	93.7015	116.064	110.887	105.545	91.8636	144.365	118.148	88.0406	156.544	129.419	197.45	123.53	33.1005	0.267956	V-type proton ATPase subunit d2 (V-ATPase subunit d2) (Vacuolar H(+)-ATPase subunit d isoform 2) (Vacuolar proton pump subunit d2)	VHA-d2 At3g28715 MZN14.22	Arabidopsis thaliana (Mouse-ear cress)	GO:0015991; GO:0005794; GO:0015078; GO:0009506; GO:0033179; GO:0005774; GO:0005773
C.cajan_25477	137.645	101.427	108.508	179.408	87.7826	107.597	115.032	79.1028	95.5364	117.498	70.3956	77.8433	90.8529	87.7053	114.88	105.524	92.8357	58.328	93.9666	84.0794	85.0422	95.981	76.18	124.776	112.677	86.5187	103.403	125.201	100.941	182.015	102.105	27.3784	0.268141	Protein SEC13 homolog (SEC13-like protein 1) (SEC13-related protein)	Sec13 Sec13l1	Mus musculus (Mouse)	GO:0006888; GO:0031410; GO:0005783; GO:0070062; GO:0000776; GO:0051028; GO:0031080; GO:0015031
C.cajan_00198	9.74013	8.57643	11.1404	16.5229	10.2689	7.06517	9.19898	6.38132	5.75876	9.19358	8.63955	11.7889	9.84118	8.63511	11.1308	5.19104	8.95158	7.98207	8.55252	6.06059	8.01744	8.84921	7.85437	7.96572	11.0069	7.25077	8.35626	11.3009	8.2686	14.9419	9.12731	2.44755	0.268157	Uncharacterized protein At1g04910	At1g04910 F13M7.10	Arabidopsis thaliana (Mouse-ear cress)	GO:0005794; GO:0005768; GO:0016021; GO:0005802
C.cajan_38676	32.2831	31.7812	28.5841	23.831	29.9288	38.0887	26.4159	34.8522	31.599	27.3984	36.7695	24.9909	32.2071	33.3586	37.4612	44.1354	47.6824	23.9966	44.9094	27.2721	34.5278	40.6512	28.4389	66.1856	49.7009	35.4904	35.3014	38.5971	22.7102	48.2693	35.3495	9.48236	0.268246	RPM1-interacting protein 4	RIN4 At3g25070 MJL12_1	Arabidopsis thaliana (Mouse-ear cress)	GO:0010204; GO:0009816; GO:0019897; GO:0016020; GO:0034051; GO:0009626; GO:0005886; GO:0006468; GO:0002237
C.cajan_04755	39.6786	36.808	44.0133	50.7563	52.816	39.9957	53.0003	32.7445	38.5896	28.1912	26.3793	22.7105	39.2061	32.8857	48.8133	46.7047	37.3298	21.8583	51.8073	50.7035	44.3581	55.3729	40.7398	45.0021	52.0666	61.0837	38.1594	28.8719	28.3471	21.2464	40.3642	10.8281	0.268261	Protein BRASSINAZOLE-RESISTANT 1 (Protein BIN2 SUBSTRATE 2)	BZR1 BIS2 At1g75080 F9E10_7	Arabidopsis thaliana (Mouse-ear cress)	GO:0003677; GO:0009742; GO:0005829; GO:0045892; GO:0005634; GO:0048481; GO:0040008; GO:0006355; GO:0048316; GO:0003700; GO:0006351
C.cajan_23664	16.742	9.0555	7.17076	4.65015	10.0682	10.3945	8.38596	11.2018	9.40125	9.01378	9.51268	12.1564	9.5601	13.2678	11.9914	8.3193	7.59925	12.5255	13.4	10.0292	16.2107	12.8693	12.1443	11.6295	12.0859	9.67785	11.9923	14.5826	9.93185	18.3685	10.9378	2.93546	0.268378	Autophagy-related protein 18d (AtATG18d)	ATG18D At3g56440 T5P19_90	Arabidopsis thaliana (Mouse-ear cress)	GO:0006914; GO:0031090; GO:0080025; GO:0015031; GO:0042594; GO:0005773
C.cajan_38910	41.3795	50.7847	68.1283	62.1858	67.701	47.7152	71.671	40.9014	49.7263	80.2334	74.9896	75.1851	67.7787	65.4713	84.5337	46.4814	62.8364	55.6644	53.3243	33.2844	42.3005	49.1258	83.2748	78.8362	87.8254	70.2532	77.5731	64.9596	91.9416	110.161	66.0292	17.7218	0.268393	Tropinone reductase homolog (EC 1.1.1.-) (P29X)		Datura stramonium (Jimsonweed) (Common thornapple)	GO:0016491
C.cajan_30778	25.6853	21.3938	17.3712	24.0695	13.932	32.9473	15.9158	31.1624	27.7302	18.6403	18.0887	19.4795	17.7842	34.6897	20.8593	19.4129	26.2304	25.3756	16.6783	27.8519	22.655	26.5261	35.0935	31.017	35.4934	21.4981	13.0711	25.9869	19.7244	26.2943	23.6887	6.3593	0.268453	Probable phosphoinositide phosphatase SAC9 (AtSAC9) (EC 3.1.3.-) (Protein SUPPRESSOR OF ACTIN 9) (SAC domain protein 9)	SAC9 CFS At3g59770 F24G16.40	Arabidopsis thaliana (Mouse-ear cress)	GO:0042578
C.cajan_30005	73.5734	49.0134	40.5826	45.933	42.9305	46.4753	35.4233	48.7043	34.0691	49.918	36.1432	26.8289	32.7358	44.7905	42.4945	54.7761	45.7135	28.6149	31.1585	35.2066	56.7331	50.928	46.2557	25.3568	47.5236	35.4601	38.7005	32.6904	31.427	24.1316	40.0248	10.745	0.268458	Probable protein S-acyltransferase 7 (EC 2.3.1.225) (Probable palmitoyltransferase At3g26935) (Zinc finger DHHC domain-containing protein At3g26935)	PAT07 At3g26935 MOJ10.1	Arabidopsis thaliana (Mouse-ear cress)	GO:0016021; GO:0005886; GO:0019706; GO:0008270
C.cajan_23216	30.1179	38.7557	36.0473	49.5938	36.6426	28.2176	42.7007	23.9425	18.5801	43.3145	30.5541	27.3601	35.682	44.3388	46.3921	23.2332	38.7462	35.0039	24.4237	18.4459	22.9861	25.5	22.9072	37.8283	44.9727	30.6566	26.0774	36.6774	36.2341	48.5321	33.5982	9.02124	0.268504	26S proteasome regulatory subunit RPN13 (AtRPN13) (26S proteasome non-ATPase regulatory subunit 13)	RPN13 At2g26590 T9J22.26	Arabidopsis thaliana (Mouse-ear cress)	GO:0005737; GO:0005634; GO:0000502
C.cajan_14668	79.8852	55.5885	52.0433	84.341	30.3254	31.6624	73.7826	81.3802	51.7434	49.6849	52.1383	41.0778	46.9216	43.7999	38.0511	43.0214	47.9335	57.0354	34.3544	61.9356	66.0773	63.862	64.1954	62.6392	65.8568	57.9753	41.6066	69.4868	44.2845	50.388	53.9032	14.4757	0.268549	Transcription initiation factor TFIID subunit 15b (TBP-associated factor 15b) (AtTAF15b)	TAF15B At5g58470 MQJ2.60 MQJ2.7	Arabidopsis thaliana (Mouse-ear cress)	GO:0003723; GO:0009507; GO:0000166; GO:0005634; GO:0006355; GO:0006351; GO:0008270
C.cajan_19500	16.5882	13.6263	11.7476	20.4389	5.89171	8.3778	15.8248	17.2367	9.97732	12.0859	10.3777	11.079	9.85135	12.543	9.20493	12.5052	15.0717	14.4382	8.71559	15.8005	11.5589	12.202	15.1116	19.7812	11.1469	11.2798	9.12251	14.3794	14.3356	17.3147	12.794	3.43693	0.268635	Uncharacterized protein		Glycine max (Soybean) (Glycine hispida)
C.cajan_00260	52.8615	47.7035	48.3747	48.6439	46.7722	48.0906	57.1058	45.7382	40.1589	41.3379	53.4469	37.4288	38.7351	42.1297	53.4016	37.4368	37.273	38.7534	31.8423	40.341	48.8213	50.39	51.0941	90.2391	49.7237	46.8978	65.6606	54.4989	57.7831	91.2624	49.6926	13.3536	0.268724	RWD domain-containing protein 1 (DRG family-regulatory protein 2) (IH1)	Rwdd1 Dfrp2	Mus musculus (Mouse)
C.cajan_32196	40.4414	29.2184	28.2381	37.1005	19.5613	21.7084	43.0583	39.0543	20.5931	45.6904	41.8138	27.5138	22.916	26.3726	15.3111	27.7414	23.2552	36.385	19.3396	37.0921	31.3118	34.0755	46.07	36.8631	32.9796	24.574	30.7205	25.8767	33.244	32.48	30.6951	8.24869	0.26873	Sister chromatid cohesion protein PDS5 homolog B-B (Androgen-induced proliferation inhibitor B)	pds5b-b aprin-b	Xenopus laevis (African clawed frog)	GO:0003677; GO:0007064; GO:0008285; GO:0005634
C.cajan_09004	54.0077	25.4568	29.797	37.9141	24.7055	39.712	29.2188	45.5368	27.4767	25.6772	32.0226	24.0979	29.777	32.5986	28.0908	36.7887	31.8949	30.0118	27.216	34.3725	42.0301	40.001	48.5478	62.3542	31.6234	34.1039	31.2216	32.0364	34.0294	50.1333	34.4292	9.25227	0.268733	Probable ubiquitin-like-specific protease 2B (EC 3.4.22.68)	ULP2B At1g09730 F21M12.12 F21M12.29	Arabidopsis thaliana (Mouse-ear cress)	GO:0016929; GO:0016926
C.cajan_45078	4.74483	5.80613	6.81353	13.0852	6.79511	5.47098	5.01806	7.06879	4.14201	6.21475	4.35927	6.39982	7.75587	6.02015	10.0235	7.78737	6.17545	4.5194	5.84321	8.09564	7.05846	7.80072	5.35438	9.23117	7.19098	5.39449	7.12379	7.91416	7.10597	8.43677	6.89673	1.85346	0.268745	Protein FAR1-RELATED SEQUENCE 5	FRS5 At4g38180 F20D10.300	Arabidopsis thaliana (Mouse-ear cress)	GO:0005634; GO:0008270
C.cajan_21437	8.07373	9.68881	6.36169	6.85255	9.40847	9.87348	6.07322	8.78547	8.25851	5.12395	6.4861	5.87664	5.58474	5.58793	7.1723	7.19368	7.27312	5.27937	4.56872	7.50422	11.1058	9.18885	7.35597	3.02432	7.52613	9.11623	7.5194	5.91979	5.83626	3.68456	7.00794	1.88344	0.268758	BTB/POZ domain-containing protein At5g60050	At5g60050 MGO3.3	Arabidopsis thaliana (Mouse-ear cress)	GO:0016567
C.cajan_20802	20.9929	21.1471	14.7146	28.707	11.5797	16.9149	18.4563	20.1746	12.7938	20.7465	16.5037	12.5365	10.9025	10.0904	7.25942	17.8601	16.1291	13.8182	11.4145	18.2062	20.1253	18.4943	18.2263	19.3934	14.8855	13.1896	15.0008	18.896	15.9687	22.647	16.4408	4.42081	0.268893	N6-adenosine-methyltransferase MT-A70-like (EC 2.1.1.62) (Protein EMBRYO DEFECTIVE 1706)	MTA EMB1706 At4g10760 T12H20.6	Arabidopsis thaliana (Mouse-ear cress)	GO:0003723; GO:0001510; GO:0009507; GO:0016422; GO:0080009; GO:0016607; GO:0005634
C.cajan_17085	137.557	92.3554	110.495	117.292	90.9479	108.717	139.043	133.773	86.7889	84.5974	69.2007	103.504	71.362	162.224	146.027	93.5429	84.5089	95.4577	90.2954	86.0287	83.5374	80.1497	54.3078	83.8569	71.1864	71.6727	101.02	99.0531	87.0809	143.146	97.9714	26.3512	0.268968	Polyadenylate-binding protein 2 (PABP-2) (Poly(A)-binding protein 2) (Poly(A)-binding protein II) (PABII)	pab2 SPBC16E9.12c	Schizosaccharomyces pombe (strain 972 / ATCC 24843) (Fission yeast)	GO:0005737; GO:0010972; GO:0000790; GO:0000289; GO:0000166; GO:0005634; GO:0008143; GO:0005844
C.cajan_12246	12.9632	9.92336	12.2621	8.39853	17.1231	13.7681	15.245	20.4597	13.0158	13.9778	10.9695	12.7391	10.3132	12.2149	8.52964	11.988	8.81225	17.2168	13.4075	14.2439	11.1559	8.30061	13.2274	20.7511	11.5978	9.10223	16.0546	9.7034	14.3259	7.23114	12.6227	3.39614	0.26905	Kinesin-like protein KCA1 (Geminivirus Rep-interacting motor protein) (Geminivirus replication protein-interacting protein) (Kinesin CDKA-1-associated protein 1) (Kinesin-like protein for actin based chloroplast movement 1)	KCA1 GRIMP KAC1 TH65 At5g10470 F12B17.180	Arabidopsis thaliana (Mouse-ear cress)	GO:0005524; GO:0009504; GO:0009904; GO:0009903; GO:0009941; GO:0005694; GO:0000911; GO:0005737; GO:0005829; GO:0005871; GO:0016020; GO:0005874; GO:0008017; GO:0003777; GO:0007018; GO:0005634; GO:0009524; GO:0005886; GO:0000913; GO:0016032
C.cajan_00481	4.39702	6.50237	5.36395	4.47351	4.06658	5.88274	7.7132	8.39384	4.69148	8.10072	7.77609	6.24847	4.68252	4.46569	4.19124	8.63735	6.67922	4.97995	5.20986	4.97775	5.91915	5.04112	7.66607	9.08427	3.19634	4.47134	7.11641	5.07437	7.14304	4.34078	5.93412	1.59705	0.269131	Serine/threonine-protein phosphatase 7 long form homolog (EC 3.1.3.16)	At1g48120 F21D18.16	Arabidopsis thaliana (Mouse-ear cress)	GO:0046872; GO:0004721
C.cajan_10605	120.413	111.852	119.408	147.196	106.8	150.146	141.61	96.0502	117.363	103.488	92.8805	91.8087	82.7492	133.94	99.0107	121.837	89.2622	100.048	87.3798	72.8135	67.9155	64.8421	50.8653	78.6698	64.7233	76.4311	98.4817	78.8401	82.1067	65.1191	96.3323	25.9422	0.269299	Serine/threonine-protein phosphatase PP2A catalytic subunit (EC 3.1.3.16)	PP2A	Medicago sativa (Alfalfa)	GO:0007049; GO:0046872; GO:0004721
C.cajan_15545	38.4688	32.8568	33.7417	19.5612	26.6514	32.6525	37.1117	21.2399	29.7125	37.5114	47.9536	41.42	44.8575	42.1639	38.4154	34.1569	26.9999	43.4837	37.0815	28.794	34.0042	28.8437	32.1574	6.83245	54.5842	32.9715	35.2586	25.4033	36.0543	36.1444	33.7455	9.08781	0.269304	Vacuolar fusion protein CCZ1 homolog	CCZ1 C7orf28A CGI-43	Homo sapiens (Human)	GO:0005764; GO:0016020
C.cajan_20796	23.71	18.4381	12.0837	20.8329	31.9004	14.7444	24.0317	20.8529	17.246	23.1745	18.0841	16.036	18.178	12.8152	15.2005	14.8273	25.0536	17.9802	24.9487	18.9751	16.7308	16.0983	22.2629	9.65625	31.9475	15.1273	21.6939	16.3943	21.338	22.6852	19.2875	5.19459	0.269324	Ubiquinone biosynthesis protein COQ4 homolog, mitochondrial (Coenzyme Q biosynthesis protein 4 homolog)	At2g03690 F19B11.14	Arabidopsis thaliana (Mouse-ear cress)	GO:0031314; GO:0006744
C.cajan_40541	21.1484	16.8285	12.7082	16.3413	9.26389	19.7621	6.88284	11.4811	14.0273	12.252	14.9505	15.6785	12.6936	16.8027	11.3318	13.597	10.2944	17.6886	9.32666	17.8747	17.3685	16.8711	15.9062	13.3471	20.3203	15.9277	8.18217	20.7618	11.653	20.2385	14.4952	3.90657	0.269507	Uncharacterized protein		Glycine max (Soybean) (Glycine hispida)
C.cajan_38229	38.3432	34.8755	38.6823	66.4486	24.486	28.4909	52.8566	44.0002	28.2103	26.2173	39.3813	45.3866	52.7377	40.0948	52.5427	42.6601	71.841	42.0895	51.3842	47.2939	29.8347	43.0251	44.2368	44.2724	38.2054	31.9757	43.965	44.4953	57.6356	67.8964	43.9732	11.8646	0.269814	DNA-directed RNA polymerase II subunit RPB7 (RNA polymerase II subunit B7)		Glycine max (Soybean) (Glycine hispida)	GO:0003899; GO:0003723; GO:0005634; GO:0006351
C.cajan_10567	43.1849	49.754	45.7246	42.0999	39.5804	37.5782	43.9615	38.0741	29.8661	31.753	44.4541	45.1159	71.3606	75.36	76.7907	65.4276	53.3543	39.8204	49.4293	40.5979	67.2964	63.845	34.9251	56.3581	84.1019	59.9775	51.7979	53.5491	51.2307	58.0502	51.7667	13.9678	0.269821	Shaggy-related protein kinase alpha (EC 2.7.11.1) (ASK-alpha)	ASK1 At5g26751 F2P16.21	Arabidopsis thaliana (Mouse-ear cress)	GO:0005524; GO:0005829; GO:0042538; GO:0009933; GO:0004672; GO:0004674
C.cajan_38392	9.43576	10.7562	11.7441	20.9431	10.2189	9.77496	13.8195	7.96865	8.49149	5.81767	8.71577	8.54116	12.4647	9.25954	11.1153	7.95595	10.6751	7.64363	6.37071	8.85382	10.0034	13.8345	11.8313	12.2213	13.598	10.4231	12.4268	11.3763	11.244	13.9934	10.7615	2.90387	0.269839	Uncharacterized protein		Glycine max (Soybean) (Glycine hispida)
C.cajan_10098	183.097	160.962	123.601	152.313	139.356	162.834	144.048	145.902	163.044	220.324	295.214	120.139	238.237	239.305	211.633	227.37	192.843	93.6372	241.952	205.618	237.995	249.605	233.557	210.713	274.389	206.783	164.889	142.014	110.312	176.53	189.142	51.0415	0.269858	Zinc finger A20 and AN1 domain-containing stress-associated protein 8 (OsSAP8) (Stress-associated protein 3)	SAP8 SAP3 Os06g0612800 LOC_Os06g41010 OsJ_021110 P0417G12.11 P0429G06.28	Oryza sativa subsp. japonica (Rice)	GO:0003677; GO:0006950; GO:0008270
C.cajan_13407	99.3666	46.5472	43.4109	53.8394	31.4394	54.2251	54.821	73.5899	41.5624	52.1106	46.4253	35.7594	42.2886	50.5231	48.5598	55.9597	45.6846	49.2953	50.8319	40.6315	51.884	57.2883	64.4008	69.3826	67.6729	49.8107	40.8297	60.7227	48.3414	82.0231	52.0642	14.0529	0.269915	Ataxin-2 homolog	atxn2 DDB_G0269682	Dictyostelium discoideum (Slime mold)
C.cajan_07113	70.1942	59.126	59.1014	57.5532	63.201	40.5124	50.607	37.1665	44.3542	56.2043	38.8548	48.7605	30.0391	20.6692	35.6944	51.8913	26.6838	46.8594	43.5786	44.4593	45.962	38.3355	23.2593	48.5203	33.9649	46.7734	51.16	65.4157	43.5376	42.6562	44.6518	12.0545	0.269968	Pyruvate kinase isozyme A, chloroplastic (EC 2.7.1.40)		Ricinus communis (Castor bean)	GO:0005524; GO:0009507; GO:0006096; GO:0000287; GO:0030955; GO:0004743
C.cajan_07546	8.77159	10.9611	9.94279	16.9997	6.97692	9.15693	9.04455	10.805	7.84417	7.22582	8.46251	10.2018	9.7478	13.2847	10.1139	10.1144	10.3863	9.58834	6.47503	9.19605	12.6278	11.8448	16.1302	18.5241	15.2766	13.8579	9.79852	9.33859	10.1889	10.0704	10.834	2.92484	0.269969	Transcription regulatory protein SNF2 (EC 3.6.4.-) (ATP-dependent helicase SNF2) (Regulatory protein GAM1) (Regulatory protein SWI2) (SWI/SNF complex component SNF2) (Transcription factor TYE3)	SNF2 GAM1 RIC1 SWI2 TYE3 YOR290C	Saccharomyces cerevisiae (strain ATCC 204508 / S288c) (Baker's yeast)	GO:0005524; GO:0006200; GO:0043044; GO:0008094; GO:0006261; GO:0001102; GO:0016514; GO:0044109; GO:0006338; GO:0006302; GO:0004386; GO:0070577; GO:0031492; GO:0042766; GO:0005634; GO:0031496; GO:0045944; GO:0061412; GO:0042148; GO:0005987; GO:0006351
C.cajan_47841	43.52	35.3573	26.1956	40.4986	19.729	18.6848	24.235	24.0366	20.6404	22.3168	20.2473	19.3697	21.2744	22.4177	14.9688	21.1063	26.0892	26.5475	16.9856	22.6306	23.259	24.5758	22.2552	26.7446	33.6624	25.5883	18.3509	28.2973	22.3863	30.1781	24.0907	6.50511	0.270026	Putative DEAD-box ATP-dependent RNA helicase 29 (EC 3.6.4.13)	RH29 At1g77030 At1g77050 F22K20.13	Arabidopsis thaliana (Mouse-ear cress)	GO:0005524; GO:0003723; GO:0004386; GO:0005634
C.cajan_20810	11.8964	14.9679	10.4526	22.2008	18.9372	12.0769	17.6717	14.6818	11.4812	13.2565	19.3936	9.06693	7.55204	15.2528	12.3686	11.1588	13.4463	12.1633	9.76795	10.0203	12.0117	10.9297	15.4104	17.5422	13.0421	7.20329	10.9882	11.7031	12.0052	18.3337	13.2789	3.58795	0.2702	Mechanosensitive ion channel protein 1, mitochondrial (Mechanosensitive channel of small conductance-like 1) (MscS-Like protein 1)	MSL1 At4g00290 A_IG005I10.9 F5I10.9	Arabidopsis thaliana (Mouse-ear cress)	GO:0009507; GO:0009941; GO:0016021; GO:0006811; GO:0005739; GO:0055085
C.cajan_12413	31.1511	23.0139	23.3632	52.4842	36.3281	22.0077	39.0441	30.1464	19.2523	33.1535	37.7523	37.6784	38.1981	31.4134	33.1573	25.6189	35.2574	36.4638	34.8589	34.7711	47.2014	46.7712	64.7986	54.8009	38.8023	39.435	41.3421	50.8109	37.5702	39.6448	37.4186	10.114	0.270293	Putative ankyrin repeat protein RF_0381	RF_0381	Rickettsia felis (strain ATCC VR-1525 / URRWXCal2) (Rickettsia azadi)	GO:0015969
C.cajan_05634	197.952	168.134	235.778	185.907	199.157	265.547	215.417	113.323	180.221	201.494	292.501	191.226	328.049	239.383	279.586	242.003	206.027	181.861	285.488	209.711	174.729	199.567	192.992	151.271	400.631	218.207	204.61	189.04	149.475	310.745	221.106	59.766	0.270304	Vacuolar protein sorting-associated protein 29 (Protein MAIGO 1) (Vesicle protein sorting 29)	VPS29 MAG1 At3g47810 T23J7.140	Arabidopsis thaliana (Mouse-ear cress)	GO:0005794; GO:0043231; GO:0016020; GO:0005771; GO:0006623; GO:0001881; GO:0030904; GO:0007034
C.cajan_13260	8.30017	5.5982	5.34327	7.9947	4.52695	7.54954	7.59	9.57972	6.55367	4.43573	5.36453	4.843	5.02178	4.6072	2.96444	4.9428	5.11578	8.18991	5.56163	7.25577	7.27579	6.41263	7.36205	4.26239	4.83268	3.6499	6.24155	6.26412	8.33226	8.13005	6.06214	1.63948	0.270446	Probable helicase MAGATAMA 3 (EC 3.6.4.-) (SEN1-like protein)	MAA3 At4g15570 dl3825w	Arabidopsis thaliana (Mouse-ear cress)	GO:0005524; GO:0009553; GO:0004386; GO:0005634; GO:0010183; GO:0009875
C.cajan_11022	83.5172	45.4604	36.7168	58.6348	27.6451	34.7473	50.6302	46.415	34.7415	40.6626	34.7918	32.9018	39.1568	39.8246	48.2651	52.6837	51.9433	44.1787	50.4806	47.2264	44.7771	44.9281	35.4027	71.9157	43.3937	38.2215	28.7557	42.7369	38.5671	52.2275	43.3804	11.7339	0.270488	La-related protein 7 (La ribonucleoprotein domain family member 7)	larp7 TGas080c15.1	Xenopus tropicalis (Western clawed frog) (Silurana tropicalis)	GO:0003723; GO:0006396; GO:0000166; GO:0005634; GO:0030529
C.cajan_13480	12.8961	10.5218	8.7017	9.97376	8.10525	10.4054	10.6802	13.3648	11.4214	8.07256	10.4526	7.31043	6.40715	6.44697	8.05148	14.9094	10.6753	9.69795	9.72313	10.654	16.6571	12.5175	10.343	8.32156	5.6226	9.80522	9.68726	6.94373	7.74728	5.78793	9.62098	2.6024	0.270492	Uncharacterized protein		Glycine max (Soybean) (Glycine hispida)
C.cajan_07558	11.7402	11.3485	12.4318	11.5113	14.5195	13.9895	19.3199	20.2461	12.468	12.1529	9.64484	9.99962	9.00197	8.69368	10.7243	11.1092	9.80271	12.6605	12.9891	16.3428	12.1786	14.7069	21.3484	20.8396	16.6631	12.9742	13.1703	7.54998	13.5799	10.9786	13.205	3.57302	0.27058	Pre-mRNA cleavage complex 2 protein Pcf11 (Pre-mRNA cleavage complex II protein Pcf11)	PCF11 KIAA0824	Homo sapiens (Human)	GO:0008380; GO:0010467; GO:0031124; GO:0006379; GO:0005849; GO:0000398; GO:0005654; GO:0006369; GO:0006366
C.cajan_27490	21.2685	17.1805	18.3828	29.0044	23.7498	18.008	23.8211	23.8162	21.6229	24.8859	21.928	16.8356	25.0991	19.0891	21.0533	15.5525	23.2637	24.1606	44.0604	31.6148	33.7931	28.573	38.9411	34.4366	24.3016	22.0355	20.9038	23.9399	19.0092	32.3969	24.8779	6.73567	0.270749	Uncharacterized protein		Glycine max (Soybean) (Glycine hispida)
C.cajan_08452	24.2652	19.5847	17.2636	26.1797	19.1402	15.7727	19.4034	16.4048	15.9547	17.1668	18.6771	17.6289	23.023	15.0354	13.3228	16.3669	21.0791	13.092	21.6294	18.3053	20.7015	26.3572	26.4218	40.5083	26.8752	17.5126	21.6314	20.6043	15.3672	23.3923	20.1518	5.45629	0.270759	Protein FRIGIDA	FRI	Arabidopsis thaliana (Mouse-ear cress)	GO:0030154; GO:0009908; GO:0005634
C.cajan_12177	41.9678	29.6241	22.7489	27.3203	20.0184	40.692	23.8049	51.2374	38.1618	25.4862	31.5601	30.0901	29.1896	28.1538	26.7472	38.1577	34.5941	37.3808	30.1542	31.081	28.897	30.7464	23.9889	54.6426	30.8449	23.7718	34.3307	41.5351	30.39	53.727	32.7268	8.86136	0.270768	Probable beta-1,3-galactosyltransferase 11 (EC 2.4.1.-)	B3GALT11 At5g53340 K19E1.14	Arabidopsis thaliana (Mouse-ear cress)	GO:0005794; GO:0005768; GO:0008378; GO:0016021; GO:0006486; GO:0005802
C.cajan_35540	16.177	10.0735	7.79992	13.8746	6.76337	7.2753	12.3309	9.1455	7.12419	6.95008	9.21195	8.85194	6.6071	7.48947	5.29687	10.0271	9.95823	10.075	10.0945	7.19471	11.3032	9.46104	12.3125	15.0229	10.0926	8.54451	9.86685	12.7833	12.1376	10.6714	9.59794	2.59897	0.270784	Tudor domain-containing protein 3	TDRD3 RCJMB04_1e24	Gallus gallus (Chicken)	GO:0003723; GO:0003682; GO:0016568; GO:0005737; GO:0006397; GO:0035064; GO:0005634; GO:2001141; GO:0003713
C.cajan_24251	150.96	253.618	395.331	272.17	222.638	250.7	413.348	192.595	161.738	268.099	310.485	246.883	226.085	260.597	391.428	323.435	386.693	238.221	380.742	245.141	209.439	212.178	184.47	209.849	201.174	234.114	353.881	210.233	289.149	271.712	269.522	73.035	0.27098	U6 snRNA-associated Sm-like protein LSm7	LSM7	Homo sapiens (Human)	GO:0016070; GO:0008380; GO:0017070; GO:0005829; GO:0043928; GO:0010467; GO:0016071; GO:0006397; GO:0000288; GO:0005681
C.cajan_22403	43.0871	50.7722	65.6717	58.8591	48.39	44.6969	55.0038	28.4221	42.4123	50.4651	34.7048	62.9917	40.0463	94.1585	67.2585	28.8227	36.2481	55.9713	39.5833	36.0317	40.1189	47.5454	41.0857	49.5273	39.176	49.7926	41.6876	54.1821	51.0212	57.2091	48.6847	13.1969	0.271069	3-phosphoinositide-dependent protein kinase 1 (AtPDK1) (EC 2.7.11.1)	PDPK1 PDK1 At5g04510 T32M21.110	Arabidopsis thaliana (Mouse-ear cress)	GO:0004676; GO:0005524; GO:0005737; GO:0016301; GO:0016020; GO:0070300; GO:0035091; GO:0045860; GO:0046777; GO:0004672; GO:0004674
C.cajan_05775	20.3444	15.1574	21.7706	13.5832	22.5217	17.6657	20.0475	15.7668	14.6792	27.2634	20.867	21.3407	12.5291	19.1236	18.0735	25.6497	12.386	29.3572	15.6154	16.6328	21.5035	15.969	16.087	11.4157	10.0921	18.6271	24.6872	14.9389	25.5226	12.3569	18.3183	4.96689	0.271144	E3 ubiquitin-protein ligase HERC2 (EC 6.3.2.-) (HECT domain and RCC1-like domain-containing protein 2)	HERC2	Homo sapiens (Human)	GO:0006281; GO:0032183; GO:0006974; GO:0005737; GO:0005856; GO:0005085; GO:0020037; GO:0006886; GO:0016874; GO:0016020; GO:0005743; GO:0005634; GO:0043547; GO:0016567; GO:0042787; GO:0007283; GO:0031625; GO:0004842; GO:0008270
C.cajan_08820	54.0066	49.1342	60.0968	31.3339	71.3993	34.9925	95.5066	41.3678	76.2993	71.28	34.9709	68.1753	43.4419	58.8135	71.3234	63.4679	53.5685	68.0296	88.1218	42.3982	72.2363	48.7396	43.0619	51.2527	57.7718	42.7599	67.4407	53.994	74.9941	71.846	58.8903	15.9715	0.271208	Spermine synthase (SPMSY) (EC 2.5.1.22) (Spermidine aminopropyltransferase)	SPMS SPDS3 At5g53120 MFH8.5	Arabidopsis thaliana (Mouse-ear cress)	GO:0006597; GO:0016768
C.cajan_03699	12.0809	11.3372	10.5517	22.256	15.5291	15.539	16.6813	19.3052	12.3131	23.0078	19.4896	14.6294	15.2666	15.5397	10.6875	23.2708	26.1088	19.196	18.0067	15.7188	16.3186	18.6649	18.0047	12.5426	7.6753	12.5501	11.3545	10.6977	18.5738	17.961	16.1647	4.38401	0.271208	Uncharacterized protein		Glycine max (Soybean) (Glycine hispida)	GO:0008375; GO:0016020
C.cajan_32980	18.9731	32.9674	20.7067	24.7165	28.2936	22.3051	28.8781	27.4641	19.137	6.83531	20.255	25.7505	22.3184	21.0477	26.233	17.1265	20.816	28.6167	23.6506	22.2632	12.2054	16.6355	21.4971	31.4255	23.0295	22.6047	13.4467	13.9032	20.8958	14.6576	21.7132	5.89003	0.271265	Prolyl-tRNA synthetase associated domain-containing protein 1 (PrdX deacylase domain-containing protein 1) (Prolyl-tRNA synthetase associated domain-containing protein 1 pseudogene)	prorsd1p prdxdd1p zgc:64201	Xenopus laevis (African clawed frog)	GO:0002161
C.cajan_04709	33.0415	37.7568	25.0036	55.2452	28.7843	33.643	33.0014	34.8742	31.8397	32.9557	28.1427	24.7898	34.373	35.9046	40.2952	31.304	42.4389	23.1418	37.8192	29.5671	27.2718	37.37	29.4824	28.6025	37.5154	33.6632	24.207	54.1084	29.3333	65.2236	34.7468	9.42599	0.271276	Cytosolic Fe-S cluster assembly factor NBP35 (Nucleotide binding protein 35) (AtNBP35)	NBP35 At5g50960 K3K7.12	Arabidopsis thaliana (Mouse-ear cress)	GO:0051539; GO:0005524; GO:0005829; GO:0016226; GO:0051536; GO:0046872; GO:0042803
C.cajan_06953	31.0666	25.7242	24.3359	30.0109	23.7592	21.7363	27.9348	20.1027	19.9474	21.0416	15.2208	11.366	16.4486	17.0833	28.4935	18.6592	22.0683	13.4747	19.9277	16.5597	13.955	23.8474	23.083	24.4247	11.4778	22.6976	21.1051	17.1095	17.0107	11.436	20.0014	5.42877	0.271419	Light-inducible protein CPRF2 (Common plant regulatory factor 2) (CPRF-2)	CPRF2 CPRF-2	Petroselinum crispum (Parsley) (Petroselinum hortense)	GO:0005634; GO:0043565; GO:0003700; GO:0006351
C.cajan_29017	8.25238	6.36086	5.48159	6.86753	7.74658	6.87885	6.66604	9.06964	7.88402	10.6557	8.68553	5.31746	6.18215	9.33626	7.4719	8.93327	8.30424	5.50328	7.63013	7.09214	9.34106	10.6908	14.7928	7.68926	11.621	8.7008	6.01418	8.79995	5.37117	12.6385	8.19747	2.22508	0.271434	Autophagy-related protein 9	ATG9 CND05590	Cryptococcus neoformans var. neoformans serotype D (strain JEC21 / ATCC MYA-565) (Filobasidiella neoformans)	GO:0005794; GO:0006914; GO:0031410; GO:0005783; GO:0016021; GO:0015031
C.cajan_30156	62.5521	47.2067	50.0834	77.1135	44.9861	46.1372	71.5467	69.5214	31.3499	78.4828	62.4905	35.8276	78.0774	58.6526	75.3649	40.3236	57.7712	45.7102	54.5313	44.1671	65.0298	82.8998	77.1864	24.2936	87.3147	65.2554	65.8333	64.1711	53.6528	75.0851	59.6575	16.1978	0.271514	DNA-directed RNA polymerase V subunit 5A	NRPE5A RPB23.7 RPB5b At3g57080 F24I3.160	Arabidopsis thaliana (Mouse-ear cress)	GO:0003677; GO:0000419; GO:0003899; GO:0006351
C.cajan_36347	9.32612	7.24562	9.58083	3.55107	13.0641	9.63489	9.64845	6.86532	6.59688	18.1701	12.5681	10.0344	11.0634	6.34697	11.2659	11.4565	11.3751	9.91437	10.8822	11.7117	9.6239	9.00896	12.4983	6.68086	10.9656	7.55932	8.73744	9.37324	9.42132	9.06179	9.78988	2.65848	0.271553	Uncharacterized protein		Glycine max (Soybean) (Glycine hispida)
C.cajan_01038	54.7989	29.3426	26.8624	31.8997	24.2781	31.5262	36.6217	40.8071	26.9588	36.2094	26.7378	21.1684	16.4696	19.5743	17.6206	33.934	24.5301	34.5715	28.9112	30.8949	40.4541	38.0681	42.608	26.9303	22.8568	30.4564	33.3984	25.9973	30.9457	34.491	29.8319	8.10221	0.271596	Microfibrillar-associated protein 1	MFAP1	Bos taurus (Bovine)	GO:0001527; GO:0044822
C.cajan_12488	45.014	31.2961	21.2084	37.1241	19.0613	21.4979	25.0092	24.038	30.048	18.8692	24.0957	24.6903	25.7814	43.0399	26.0633	23.9699	19.3376	26.014	24.8631	34.7088	29.9832	34.4459	36.6566	27.1525	39.6742	27.5186	19.7154	30.4793	19.1258	41.1638	27.8149	7.55485	0.271612	Rab proteins geranylgeranyltransferase component A (Rab escort protein homolog) (REP)	Rep CG8432	Drosophila melanogaster (Fruit fly)	GO:0005096; GO:0005818; GO:0007049; GO:0005737; GO:0016020; GO:0007269; GO:0048471; GO:0018344; GO:0000922; GO:0008021; GO:0016192
C.cajan_10012	6.07688	10.3171	10.3369	11.565	10.1196	14.0701	15.1737	16.4994	11.4005	14.2402	8.60188	10.8265	8.40266	8.41813	5.81637	12.9459	12.5579	16.2314	8.4491	12.8071	11.3413	11.1882	13.3501	16.874	14.607	9.74778	12.7131	9.81508	20.0496	9.34992	11.9936	3.25941	0.271761	Serine/threonine-protein kinase TOUSLED (EC 2.7.11.1)	TOUSLED TSL At5g20930 At5g20925 F22D1.100	Arabidopsis thaliana (Mouse-ear cress)	GO:0005524; GO:0009507; GO:0005737; GO:0042802; GO:0005634; GO:0004674
C.cajan_43464	17.0985	16.8114	21.273	15.4485	22.16	20.2018	28.6304	21.6914	14.4079	36.4688	26.0229	17.5775	19.6074	16.2507	15.9867	25.666	19.0448	17.418	24.3765	34.8246	31.3926	30.3821	23.5999	19.6008	26.4751	20.7433	31.3101	18.8651	14.8779	18.7504	22.4092	6.09477	0.271977	Probable cyclic nucleotide-gated ion channel 17 (Cyclic nucleotide- and calmodulin-regulated ion channel 17)	CNGC17 At4g30360 F17I23_300	Arabidopsis thaliana (Mouse-ear cress)	GO:0030552; GO:0030553; GO:0016021; GO:0005886; GO:0005249
C.cajan_20881	108.935	64.9876	67.4485	58.6172	62.186	45.0743	62.0547	51.8623	44.3999	91.231	114.739	55.6888	70.2881	60.972	87.0773	62.6456	59.8769	62.5589	67.9574	69.3867	89.4357	80.9613	69.4325	68.781	56.9417	76.067	72.1616	85.0958	58.3318	124.714	70.3784	19.1547	0.272167	Protein AIG1	AIG1 At1g33960 T3M13.2	Arabidopsis thaliana (Mouse-ear cress)	GO:0005525; GO:0009617
C.cajan_09151	12.5851	13.9438	9.64364	16.0688	15.5986	20.0714	7.84642	10.5811	20.5848	11.5993	12.9941	13.9534	18.9054	20.8976	23.9576	16.2579	15.7563	13.0466	12.6978	18.3929	14.0301	13.1068	13.0979	17.6185	20.0319	12.6768	8.62653	14.3809	10.5574	22.2001	15.1422	4.1218	0.272206	Uncharacterized vacuolar membrane protein YML018C	YML018C	Saccharomyces cerevisiae (strain ATCC 204508 / S288c) (Baker's yeast)	GO:0016021; GO:0055085; GO:0005773
C.cajan_26436	42.1391	54.5683	53.7619	39.7189	51.0106	36.0752	66.0385	46.0887	62.9794	52.2301	80.97	51.5949	54.3648	49.8482	87.1895	38.0404	58.0742	39.7231	61.0965	43.4028	32.023	39.7477	26.8037	58.1443	41.3201	34.5242	67.5239	44.0217	50.4411	68.0225	51.3568	13.9828	0.272267	Protein TANC1 (TPR domain, ankyrin-repeat and coiled-coil domain-containing protein 1)	Tanc1 Tanc	Rattus norvegicus (Rat)	GO:0030054; GO:0045211
C.cajan_21302	30.3456	41.0202	39.6296	77.4081	65.7723	38.8808	64.6552	36.0552	29.4582	46.363	45.9754	46.9902	36.6622	33.326	58.3726	39.2793	46.5318	41.5953	54.9022	52.5245	68.1692	63.9189	58.223	23.1478	67.5912	42.8238	49.9527	58.5008	58.2427	66.3585	50.0804	13.637	0.272302	Uncharacterized protein		Glycine max (Soybean) (Glycine hispida)	GO:0016021; GO:0046872; GO:0015099
C.cajan_42316	20.8863	11.1256	10.9526	4.87149	11.6023	9.87744	12.1653	14.026	8.8489	16.5811	10.3362	12.6686	9.57963	9.6086	7.7699	9.5294	8.51116	15.1695	10.5979	8.76575	12.8051	11.1738	13.4405	10.7583	10.3469	12.0127	14.0532	13.3093	14.7639	16.0848	11.4254	3.1112	0.272306	Retrovirus-related Pol polyprotein from transposon 297 [Includes: Protease (EC 3.4.23.-); Reverse transcriptase (EC 2.7.7.49); Endonuclease]	pol	Drosophila melanogaster (Fruit fly)	GO:0015074; GO:0003964; GO:0004190; GO:0004519; GO:0003676
C.cajan_06647	8.98505	7.48789	8.6708	11.5469	8.91606	12.2976	12.3353	16.911	9.9362	10.78	10.7231	10.6276	11.7598	9.76303	12.3763	8.37688	7.34902	7.65213	11.8379	13.1445	17.7497	13.8763	17.3975	11.8549	16.8089	10.3271	13.5126	10.8207	8.10369	18.8648	11.7865	3.21016	0.272359	Serine/threonine-protein kinase 19 (EC 2.7.11.1) (Protein G11) (Protein RP1)	STK19 G11 RP1	Homo sapiens (Human)	GO:0005524; GO:0005634; GO:0006468; GO:0004674
C.cajan_16014	18.3041	9.25637	5.94731	15.5302	10.0188	12.6494	11.2594	15.6169	11.1346	10.6415	9.12796	10.0298	9.57733	17.2546	12.2982	11.0748	10.402	11.1248	12.5404	12.9669	9.02312	8.78723	9.69257	9.63412	13.4497	9.78073	6.29342	11.7957	12.627	18.5985	11.3149	3.08266	0.272442	Transcriptional corepressor SEUSS (AtSEU)	SEU At1g43850 F28H19.10	Arabidopsis thaliana (Mouse-ear cress)	GO:0003677; GO:0060090; GO:0030154; GO:0009793; GO:0048467; GO:0005634; GO:0048481; GO:0046982; GO:0009909; GO:0006355; GO:0006351
C.cajan_06975	37.3832	30.0261	23.235	41.3761	15.7255	24.5182	17.962	15.5405	22.5309	23.6942	26.1999	28.2315	23.3954	38.9692	22.6329	24.4664	26.9168	29.0441	25.0545	23.7875	26.8204	22.9775	23.7377	9.93225	27.2086	21.7183	18.2596	26.6523	18.5804	30.4472	24.4704	6.67053	0.272596	Uncharacterized protein HI_0358	HI_0358	Haemophilus influenzae (strain ATCC 51907 / DSM 11121 / KW20 / Rd)	GO:0050334; GO:0006772
C.cajan_37376	70.4547	53.9154	42.8315	32.3808	27.468	42.967	31.61	42.3119	38.4207	32.915	37.153	25.985	44.1284	41.5063	42.9138	53.3951	52.9009	18.9923	36.6965	33.6832	41.1446	43.8425	30.6785	22.6525	37.7359	44.8923	37.7342	34.6426	30.8445	37.2698	37.7108	10.2836	0.272698	Probable E3 ubiquitin-protein ligase RNF217 (EC 6.3.2.-) (IBR domain-containing protein 1) (RING finger protein 217)	Rnf217 Ibrdc1	Mus musculus (Mouse)	GO:0016021; GO:0016874; GO:0016567; GO:0008270
C.cajan_28225	65.4471	38.4851	35.5474	63.1877	26.595	25.4495	38.4524	31.5119	28.6391	42.7074	43.9514	26.4416	28.1299	42.021	33.6853	40.0791	44.1479	33.4652	33.1463	35.9965	39.2951	39.0432	39.1917	42.1874	36.2979	42.1302	23.96	58.9825	32.2009	50.4397	37.7713	10.3026	0.272762	Transcription initiation factor IIA subunit 1 (General transcription factor IIA subunit 1)	gtf2a1 tfiial DDB_G0290327	Dictyostelium discoideum (Slime mold)	GO:0006355; GO:0005672; GO:0006367
C.cajan_26238	44.5455	30.0515	30.2949	52.222	29.9975	28.703	26.4205	34.3262	21.0856	32.9038	25.925	32.9689	15.2374	21.7299	33.8606	25.2904	35.9558	34.6276	14.9414	18.2229	24.426	26.4114	32.2876	29.5159	24.1225	23.8919	26.7974	26.925	36.3966	30.8114	28.4948	7.77283	0.27278	Mediator of RNA polymerase II transcription subunit 8 (Protein SETH 10)	MED8 MED8_1 SETH10 At2g03070 T17M13.24	Arabidopsis thaliana (Mouse-ear cress)	GO:0050832; GO:0016592; GO:0009909; GO:0006355; GO:0006351
C.cajan_00383	39.2626	37.0061	34.8079	74.2004	48.3228	39.0657	57.3835	28.7894	34.7013	52.1025	51.4248	52.1683	61.2289	49.5642	70.3496	54.1462	35.4977	29.1194	61.177	43.1731	39.1255	51.0749	44.6822	44.5452	54.7748	40.6778	37.363	44.9789	31.311	80.6975	47.7055	13.0154	0.272828	Protein SYS1 homolog	sys1 DDB_G0269368	Dictyostelium discoideum (Slime mold)	GO:0005794; GO:0016021; GO:0015031
C.cajan_21651	6.88771	9.5568	8.83604	13.6028	7.01214	6.80852	10.2079	6.83703	6.96331	3.6296	5.96711	6.32299	10.4129	8.42321	12.3954	5.09258	8.64377	9.90921	7.90369	5.65554	5.49886	6.93327	6.16888	7.03721	8.55403	6.27849	6.98676	6.85899	7.81371	8.11842	7.73894	2.11433	0.273207	tRNA dimethylallyltransferase 2 (EC 2.5.1.75) (Isopentenyl-diphosphate: tRNA isopentenyltransferase 2) (AtIPT2) (IPP transferase 2) (IPPT 2)	IPT2 At2g27760 F15K20	Arabidopsis thaliana (Mouse-ear cress)	GO:0009824; GO:0005524; GO:0009691; GO:0005829; GO:0052381; GO:0008033
C.cajan_21038	14.0057	8.69946	7.00703	8.68121	11.0828	10.7931	7.15677	13.4815	11.3992	9.77226	12.8369	10.4251	10.6056	15.8932	12.9226	8.79514	9.31454	8.43977	11.1432	10.9907	12.5356	17.5096	18.6789	16.6699	17.9028	12.7428	9.75886	12.3378	11.368	17.8883	11.9597	3.26853	0.273295	Uncharacterized protein (Fragment)		Glycine max (Soybean) (Glycine hispida)
C.cajan_27162	104.137	157.931	156.184	165.552	163.105	137.898	161.131	91.7052	165.853	171.629	142.465	133.827	242.277	186.733	251.833	107.355	129.873	155.533	200.223	113.57	124.049	148.675	110.477	92.1316	221.072	152.647	170.246	170.401	260.038	190.996	161.221	44.0677	0.273337	Transmembrane emp24 domain-containing protein p24beta2 (p24 family protein beta1) (p24beta1) (p24 family protein beta2) (p24beta2)	At3g07680 F17A17.2 MLP3.13	Arabidopsis thaliana (Mouse-ear cress)	GO:0030134; GO:0005794; GO:0005783; GO:0005789; GO:0016021; GO:0015031; GO:0016192
C.cajan_36664	26.6647	18.7382	22.0641	32.6018	26.3316	18.1166	24.2618	14.1429	17.1354	20.555	24.2042	17.3572	19.6369	14.697	19.7649	18.6023	23.4395	17.1734	24.4995	17.6856	28.2165	29.0164	23.3898	13.5233	43.1894	21.682	21.6584	23.7223	24.4228	29.073	22.3759	6.11669	0.27336	Putative methylesterase 12, chloroplastic (AtMES12) (EC 3.1.1.-)	MES12 At4g09900/At4g09910 T5L19.30/T5L19.40	Arabidopsis thaliana (Mouse-ear cress)	GO:0009507; GO:0016787
C.cajan_31621	21.6496	18.7675	13.5144	12.1306	8.48444	12.6824	14.3473	12.3742	9.68783	6.55128	10.9842	13.7293	11.3921	12.9437	12.1387	13.2531	12.8079	17.1053	7.85118	8.85554	11.3966	9.0061	10.627	10.0628	10.7292	9.21402	14.0261	15.4899	13.8121	16.7824	12.0947	3.30664	0.273395	Probable Ufm1-specific protease (UfSP) (EC 3.4.22.-)	At3g48380 T29H11.100	Arabidopsis thaliana (Mouse-ear cress)	GO:0008234
C.cajan_17405	11.5198	12.1947	14.8527	21.4869	16.9689	11.7544	11.5393	13.7696	10.198	16.0109	13.7666	15.3383	19.7414	22.8	15.681	12.0843	20.5465	8.48877	11.8577	13.5378	13.6742	17.9214	13.0725	7.44801	23.8448	15.9562	13.0811	15.7133	10.3507	18.7927	14.9129	4.07825	0.273472	Uncharacterized protein		Glycine max (Soybean) (Glycine hispida)
C.cajan_32340	93.2328	65.6287	82.0243	109.359	58.7265	53.742	77.6099	54.4998	70.6703	81.4321	54.9305	72.5654	48.6269	30.0623	35.4831	78.1251	57.1769	79.6489	71.7525	77.7905	77.7379	63.4587	43.8958	85.4205	37.4908	52.639	59.3914	68.4997	58.462	61.0473	64.4103	17.6195	0.273551	Probable methyltransferase PMT2 (EC 2.1.1.-)	At1g26850 T2P11.4	Arabidopsis thaliana (Mouse-ear cress)	GO:0005794; GO:0005768; GO:0016021; GO:0016020; GO:0008168; GO:0005802
C.cajan_09370	44.646	30.0873	23.3655	22.8463	17.376	35.7138	19.2591	39.6224	33.889	26.4108	34.4576	24.5224	21.0812	25.2192	18.1891	32.0222	24.6774	34.4356	21.7131	34.8984	35.9495	35.4329	41.4458	48.118	27.1398	34.3442	20.7273	34.1902	23.7092	35.0214	29.5126	8.08099	0.273815	Transcription initiation factor TFIID subunit 4b (TBP-associated factor 4b) (AtTAF4b)	TAF4B At5g43130 AAF24960.1	Arabidopsis thaliana (Mouse-ear cress)	GO:0006352; GO:0006355; GO:0005669
C.cajan_22311	14.634	10.4135	10.1162	11.0901	6.31427	9.50778	9.27122	12.5162	9.06096	5.14475	9.6653	12.491	10.9334	11.0997	6.56977	10.9117	10.0424	13.8722	9.12939	11.2596	13.9234	13.4219	14.4298	11.4781	15.899	10.2391	10.338	19.0531	14.3161	17.638	11.3843	3.11997	0.274058	Outer envelope protein 64, mitochondrial (Mitochondrial outer membrane protein 64) (mtOM64) (Translocon at the outer membrane of chloroplasts 64-V) (AtTOC64-V)	OM64 TOC64-V At5g09420 T5E8.220	Arabidopsis thaliana (Mouse-ear cress)	GO:0016884; GO:0016021; GO:0005741; GO:0005739; GO:0006626
C.cajan_21879	15.4349	36.0238	21.5325	49.2433	33.6428	30.0265	26.5847	28.0668	23.5856	39.8419	37.7766	20.5609	38.0881	28.4264	37.3245	29.388	42.6683	22.487	35.4976	37.1247	29.4327	41.9651	45.6383	48.8069	45.4444	22.3169	28.1581	23.2123	23.1748	34.3887	33.1182	9.07685	0.274074	rRNA-processing protein fcf2	fcf2 SPAC3G9.15c	Schizosaccharomyces pombe (strain 972 / ATCC 24843) (Fission yeast)	GO:0005730; GO:0005634; GO:0006364
C.cajan_31900	27.2802	19.7532	17.5495	24.1708	10.8372	22.4471	14.6161	20.4098	16.1004	11.0518	11.0052	14.2265	8.97848	14.0097	13.3	16.2919	13.9335	21.2796	13.3822	16.9089	16.0462	14.714	13.0957	12.4995	14.7259	12.1445	12.3564	14.0689	16.1142	15.2698	15.2168	4.1736	0.274276	Trafficking protein particle complex subunit 9 (NIK- and IKBKB-binding protein)	TRAPPC9 NIBP	Bos taurus (Bovine)	GO:0005794; GO:0030154; GO:0005783
C.cajan_09405	10.8385	7.9662	7.40616	5.9381	8.53854	11.6581	9.80109	9.41776	9.58704	5.38159	10.173	8.15801	7.83711	9.83241	7.14527	7.52618	7.81609	8.71755	11.4802	11.8216	17.238	11.8023	10.3254	13.8297	12.1154	7.17111	13.032	6.57735	12.573	7.65639	9.60423	2.63456	0.274313	Chromatin modification-related protein eaf3	eaf3 AN1976	Emericella nidulans (strain FGSC A4 / ATCC 38163 / CBS 112.46 / NRRL 194 / M139) (Aspergillus nidulans)	GO:0006281; GO:0016568; GO:0005634; GO:0006355; GO:0006351
C.cajan_22527	127.146	113.26	113.326	144.488	57.1225	81.6684	155.735	110.355	75.7351	98.6863	79.7629	69.2392	60.2858	59.9629	52.5684	115.119	83.1456	68.6936	67.1344	74.7528	117.457	105.928	101.041	95.6774	86.4912	93.36	104.504	97.5589	114.835	109.41	93.3553	25.6311	0.274555	Heterogeneous nuclear ribonucleoprotein 1 (hnRNP1)	RNP1 At4g14300 dl3190w FCAALL.156	Arabidopsis thaliana (Mouse-ear cress)	GO:0003723; GO:0008380; GO:0005737; GO:0006397; GO:0051028; GO:0000166; GO:0005681
C.cajan_13092	16.3724	20.5918	17.0003	28.3407	12.053	14.5092	15.9344	15.1144	8.43361	13.3217	14.1179	15.1411	10.0479	18.42	8.65278	13.7846	14.2094	15.8035	10.8059	16.0419	11.9568	11.3581	14.0761	17.0663	10.5935	13.5259	9.55279	12.6044	15.0052	17.3238	14.3237	3.93289	0.274572	Chaperone protein dnaJ 13 (AtDjB13) (AtJ13)	ATJ13 B13 D3 At2g35720 T20F21.9	Arabidopsis thaliana (Mouse-ear cress)	GO:0016021; GO:0009536; GO:0055122; GO:0010228
C.cajan_43825	93.8777	304.048	277.883	351.19	202.736	190.338	218.809	109.096	173.024	260.2	209.464	240.996	275.541	273.339	305.834	175.388	250.813	151.375	177.916	125.896	166.44	258.968	167.943	203.174	299.734	213.221	215.706	185.646	227.341	229.659	222.128	61.0116	0.274668	60S ribosomal protein L10 (QM protein homolog)	RPL10	Vitis riparia (Frost grape) (Vitis vulpina)	GO:0005840; GO:0003735; GO:0006412
C.cajan_27015	14.2769	10.2293	9.90898	16.4859	5.30695	7.61731	12.0613	16.1886	8.70298	5.23103	10.4126	10.8033	9.62695	8.24456	6.89695	11.9881	17.0185	10.1469	9.33956	8.17813	12.1569	12.2336	10.061	13.6036	13.4632	11.1759	10.7097	12.0418	14.6164	12.4808	10.9286	3.00247	0.274734	TAF5-like RNA polymerase II p300/CBP-associated factor-associated factor 65 kDa subunit 5L (PCAF-associated factor 65 beta) (PAF65-beta)	Taf5l Paf65b	Mus musculus (Mouse)	GO:0030914; GO:0043966; GO:0004402; GO:0006355; GO:0003713; GO:0033276; GO:0006351
C.cajan_21582	88.7716	57.1169	51.4772	59.455	54.8655	66.2687	55.2027	53.0058	52.8129	48.8547	53.3335	47.6461	81.2068	88.8776	93.3684	42.8706	63.0568	49.9088	74.8099	77.2106	89.6489	71.4198	49.0014	87.4705	97.5514	76.0589	50.3572	95.8149	61.7246	108.773	67.5576	18.5678	0.274845	Vacuolar protein sorting-associated protein 24 homolog 1 (AtVPS24-1) (Charged multivesicular body protein 3 homolog 1) (ESCRT-III complex subunit VPS24 homolog 1)	VPS24-1 CHMP3-1 At5g22950 MRN17.18	Arabidopsis thaliana (Mouse-ear cress)	GO:0000815; GO:0015031
C.cajan_40706	29.778	40.7097	40.0966	39.1708	30.4323	34.0987	31.2617	21.015	35.5863	39.2317	31.5047	46.854	57.1149	58.6457	66.1254	33.6993	46.5188	51.8921	47.5406	36.3553	38.1481	35.9527	24.0864	35.6213	60.0147	38.7317	26.2494	32.8587	34.866	31.9174	39.5276	10.8787	0.275219	AP-2 complex subunit mu (Clathrin assembly protein complex 2 mu medium chain) (Clathrin coat assembly protein AP50) (Clathrin coat-associated protein AP50) (Clathrin-adaptor medium chain Apm2) (Mu2-adaptin) (Plasma membrane adaptor AP-2 50 kDa protein)	apm2 apm1 apmA DDB_G0277139	Dictyostelium discoideum (Slime mold)	GO:0030122; GO:0031201; GO:0030132; GO:0005905; GO:0006897; GO:0006886
C.cajan_24453	71.3829	42.725	37.916	24.5854	39.9568	49.6172	28.9637	48.0843	47.9081	30.0432	58.457	35.6585	46.3399	55.9033	68.1422	44.0465	45.8335	34.5555	63.3299	41.6763	58.0157	53.2334	53.9616	29.0332	38.5508	51.8179	37.2922	56.195	34.2563	69.6595	45.7158	12.5818	0.275219	Uncharacterized protein		Glycine max (Soybean) (Glycine hispida)
C.cajan_02921	40.7594	26.8661	46.6485	19.0394	58.7234	33.4486	53.155	37.9631	38.6554	46.3006	39.3612	47.8066	53.7184	41.6669	68.8492	36.7518	72.055	65.0391	61.6006	62.782	52.9589	42.5507	45.27	79.0792	60.7978	58.4566	45.1427	59.07	64.5464	38.7121	50.2419	13.8281	0.275231	Agmatine deiminase (EC 3.5.3.12) (Agmatine iminohydrolase) (Protein EMBRYO DEFECTIVE 1873)	AIH EMB1873 At5g08170 T22D6.110	Arabidopsis thaliana (Mouse-ear cress)	GO:0047632; GO:0006596; GO:0004668; GO:0033388
C.cajan_34138	8.55587	11.4816	14.5234	15.1427	12.8702	10.9995	11.6949	9.25237	7.48372	12.9559	9.17099	11.8757	8.82642	7.18428	6.86757	9.95913	11.4515	13.881	12.5485	10.2339	9.70791	6.81538	6.02739	3.86789	7.51598	7.09742	11.2043	11.0896	11.197	15.0076	10.2736	2.82794	0.275263	Uncharacterized protein		Glycine max (Soybean) (Glycine hispida)
C.cajan_16899	12.3174	9.12539	10.0412	17.0951	9.39624	8.78773	13.2146	13.5191	7.02224	15.1324	13.8605	7.91679	7.48876	4.7542	6.87641	9.78	8.40202	9.82398	8.88941	14.8647	13.725	13.5995	16.3458	13.3182	11.8944	10.3261	12.5627	12.9017	13.1968	15.1744	11.346	3.12598	0.275513	DnaJ homolog subfamily B member 12 (mDj10)	Dnajb12	Mus musculus (Mouse)	GO:0016021
C.cajan_06996	33.7331	66.8097	61.7099	69.0807	56.4176	50.9099	51.2067	36.7553	47.63	45.6133	36.0122	64.7915	43.6604	59.611	86.4311	50.6264	52.4638	69.7378	50.5242	36.0826	40.9473	36.7809	24.3171	44.7413	50.7509	31.7866	42.6328	39.5441	55.2254	35.243	49.5877	13.6644	0.27556	Uncharacterized protein		Glycine max (Soybean) (Glycine hispida)
C.cajan_10175	9.13174	8.83907	8.46734	16.8494	7.31899	7.88086	14.5638	12.4323	8.39871	11.6323	7.29304	6.78379	6.47457	7.70626	6.9286	8.65118	6.49971	8.96208	11.0187	12.1326	10.3702	12.8313	15.8776	13.0626	11.8752	9.55431	10.5879	7.71487	11.515	10.3595	10.089	2.78068	0.275615	Putative oxidoreductase GLYR1 (EC 1.-.-.-) (Glyoxylate reductase 1 homolog) (Nuclear protein NP60)	Glyr1 Np60	Rattus norvegicus (Rat)	GO:0003677; GO:0005794; GO:0051287; GO:0035064; GO:0005634; GO:0006098; GO:0004616
C.cajan_05571	34.8658	29.9245	24.9268	39.8009	30.6131	45.6583	34.0275	26.4053	24.3162	18.1703	27.0534	21.0125	30.1039	17.0331	28.8704	32.289	39.5607	28.4576	49.7501	37.03	32.6781	36.015	32.7161	47.2917	28.1145	31.4708	26.9179	57.5016	32.7197	39.0153	32.7395	9.02648	0.275706	Sorting nexin 2A	SNX2A At5g58440 MQJ2.4	Arabidopsis thaliana (Mouse-ear cress)	GO:0005794; GO:0005829; GO:0032502; GO:0032585; GO:0035091; GO:0051604; GO:0043621; GO:0015031; GO:0030904; GO:0090351
C.cajan_16917	18.3899	18.6872	24.3057	16.0615	12.9267	16.1544	26.8551	21.2625	21.4055	25.6359	13.793	20.6254	13.4285	12.4508	17.6501	16.4637	16.5092	18.6062	15.5491	15.7206	19.6776	18.81	16.1407	25.8574	11.8898	16.2113	36.2292	15.2159	22.0191	17.4	18.7428	5.16802	0.275733	Probable serine/threonine-protein kinase At1g54610 (EC 2.7.11.1)	At1g54610 T22H22.5	Arabidopsis thaliana (Mouse-ear cress)	GO:0005524; GO:0004674
C.cajan_11271	10.506	9.24708	8.65129	8.19211	9.59339	16.4501	11.261	10.9033	13.3664	9.9254	9.33969	8.0321	8.83477	6.42606	4.21423	15.3052	5.84437	9.51499	7.03205	10.5755	13.1564	11.4185	11.9863	6.57989	11.9102	9.33536	9.94694	11.8527	12.1526	14.7982	10.2016	2.81365	0.275805	Molybdenum cofactor sulfurase (MCS) (MOS) (MoCo sulfurase) (EC 2.8.1.9) (Molybdenum cofactor sulfurtransferase)	FLACCA	Solanum lycopersicum (Tomato) (Lycopersicon esculentum)	GO:0000165; GO:0006777; GO:0008265; GO:0009688; GO:0009738; GO:0009734; GO:0008219; GO:0042742; GO:0050832; GO:0030968; GO:0009873; GO:0042538; GO:0005622; GO:0009867; GO:0018315; GO:0030151; GO:0031348; GO:0043069; GO:0000956; GO:0045037; GO:0006612; GO:0030170; GO:0010363; GO:0009409; GO:0009408; GO:0000303; GO:0009414; GO:0009000; GO:0010118; GO:0010182; GO:0009862; GO:0016740
C.cajan_14402	31.4473	26.9176	29.0346	33.5611	27.1106	38.3787	35.3448	23.5317	24.0527	25.0449	35.5142	34.8303	51.2073	50.5354	61.8007	39.4071	40.7416	36.7119	58.8052	37.0003	39.1543	37.9154	29.0497	40.3588	47.6123	36.7022	39.2126	40.9155	43.6198	66.7705	38.9945	10.7582	0.275889	Mediator of RNA polymerase II transcription subunit 10b	MED10B MED10_1 At1g26665 T24P13.4	Arabidopsis thaliana (Mouse-ear cress)	GO:0001104; GO:0016592
C.cajan_34453	9.48971	13.0229	14.2194	23.8186	17.0652	11.0605	22.985	9.66313	11.5197	23.002	12.9542	13.2673	13.6635	16.6092	19.3344	12.977	17.6608	13.1929	15.0227	12.1341	10.5497	14.6169	15.6507	22.044	12.0314	13.9288	11.0455	10.2924	12.588	12.0188	14.7565	4.07267	0.275992	Uncharacterized protein		Glycine max (Soybean) (Glycine hispida)	GO:0032777
C.cajan_01649	1318.09	1187.7	1669.76	1797.19	1157.81	1570.16	1482.23	686.332	1074.03	1740.69	1428.25	987.561	1230.52	1048.8	1205.95	1520.34	1052.9	754.217	1522.03	1075.96	847.942	1065.64	789.571	922.725	659.839	836.25	995.253	980.666	882.173	1039.61	1145.24	316.295	0.276181	Eukaryotic translation initiation factor 5A-2 (eIF-5A-2) (eIF-4D)	EIF-5A2	Nicotiana plumbaginifolia (Leadwort-leaved tobacco) (Tex-Mex tobacco)	GO:0008612; GO:0045901; GO:0045905; GO:0043022; GO:0003746; GO:0003743; GO:0006452
C.cajan_23038	33.4554	11.9847	15.731	16.7558	12.7697	18.045	17.7987	20.878	15.9453	9.3747	16.19	16.0084	10.5818	18.5063	13.2391	13.514	17.1113	18.3582	13.6545	13.5127	19.1233	21.8188	23.8169	22.7609	17.9815	15.1593	16.6331	21.2969	18.595	18.9837	16.7631	4.63081	0.276251	SWR1 complex subunit 2	SWC2 At2g36740 F13K3.14	Arabidopsis thaliana (Mouse-ear cress)	GO:0030154; GO:0009908; GO:0005634; GO:0006355
C.cajan_13069	15.497	15.1809	13.9162	9.36445	24.4364	12.9846	26.1957	20.267	13.5397	15.2288	17.9493	15.6151	11.0237	10.134	14.6841	14.8262	17.469	19.4068	13.9448	15.7496	16.8382	14.7479	25.9336	11.859	9.01207	10.3807	18.4562	17.9585	19.8788	17.1623	16.005	4.42335	0.276374	Phosphatidylserine decarboxylase proenzyme (EC 4.1.1.65) [Cleaved into: Phosphatidylserine decarboxylase alpha chain; Phosphatidylserine decarboxylase beta chain]	PISD PSSC	Cricetulus griseus (Chinese hamster) (Cricetulus barabensis griseus)	GO:0005739; GO:0006646; GO:0004609
C.cajan_08301	23.9377	28.8786	30.3807	45.703	41.384	50.7401	27.0124	30.341	33.3621	33.52	21.2933	22.2706	25.5872	22.2175	18.4031	25.8632	27.2475	22.2897	42.7145	47.325	38.0411	33.8711	28.9739	30.8562	36.3709	20.3495	34.2328	32.7417	33.3259	49.875	32.2473	8.91231	0.276374	Developmentally-regulated GTP-binding protein 1 (DRG-1) (Neural precursor cell expressed developmentally down-regulated protein 3) (NEDD-3)	DRG1 NEDD3	Homo sapiens (Human)	GO:0005525; GO:0005737; GO:0042802; GO:0016020; GO:0007275; GO:0005844; GO:0008134; GO:0006351
C.cajan_19154	33.4638	32.803	31.59	38.1894	14.9988	23.512	30.6089	25.5596	25.5138	20.22	12.7055	17.4565	18.9453	14.9704	15.7684	23.5133	23.7531	23.3639	24.3426	34.76	19.1219	19.9265	21.4021	37.2634	22.2062	26.0612	24.1581	28.8941	28.1032	22.2541	24.2057	6.69077	0.276413	Uncharacterized protein		Glycine max (Soybean) (Glycine hispida)
C.cajan_22820	13.6533	15.3339	20.1477	9.72649	14.7561	11.1417	19.2803	12.4226	17.5405	15.7625	26.2388	16.6882	15.6081	16.9252	13.0051	17.2346	11.6967	15.4918	19.7954	15.1483	21.3228	15.2618	12.1833	11.9479	7.76459	19.8707	24.2208	11.307	9.82181	13.0469	15.5411	4.2966	0.276467	Endonuclease 4 (AtENDO4) (EC 3.1.30.1) (Deoxyribonuclease ENDO4) (Single-stranded-nucleate endonuclease ENDO4)	ENDO4 At4g21585 F18E5	Arabidopsis thaliana (Mouse-ear cress)	GO:0006308; GO:0004519; GO:0046872; GO:0003676
C.cajan_41360	163.78	102.337	90.7365	63.19	79.3921	97.494	73.4906	120.64	71.9281	72.7146	111.16	117.506	95.53	129.803	96.8501	64.0949	72.6365	103.519	101.244	91.7618	63.5505	64.1384	96.9944	76.221	78.8886	66.0493	51.9288	71.8383	100.327	87.0051	86.6541	23.963	0.276536	Uncharacterized protein		Glycine max (Soybean) (Glycine hispida)	GO:0005643; GO:0006606
C.cajan_15578	25.7544	17.2706	18.1694	34.9196	25.2866	23.6145	28.4419	31.8617	23.4217	24.0257	18.7014	17.8279	26.0717	23.7173	25.5564	15.2909	25.5722	22.64	20.4927	28.2002	27.017	30.8046	39.5689	49.8508	34.9467	28.4125	21.0082	21.4589	22.1945	24.2615	25.883	7.15966	0.276617	Protein XAP5 CIRCADIAN TIMEKEEPER	XCT At2g21150 F26H11.9	Arabidopsis thaliana (Mouse-ear cress)	GO:0009873; GO:0005634; GO:0042752; GO:0010099; GO:0009637; GO:0010114; GO:0048511
C.cajan_45542	19.796	11.0728	8.80756	17.8224	9.47236	15.4888	11.5792	13.2253	12.3665	12.9501	16.3837	8.63788	13.4483	10.7945	8.95979	10.1817	10.9854	8.66002	19.6418	16.6054	14.7554	16.1116	18.4827	17.7572	16.0226	13.5399	12.963	18.6128	11.4451	22.3763	13.7638	3.80766	0.276643	Uncharacterized protein		Glycine max (Soybean) (Glycine hispida)	GO:0005777; GO:0010468
C.cajan_34535	19.5764	19.3837	18.7215	35.0177	17.4635	13.9248	15.3871	13.6397	15.645	24.1211	17.9643	16.3972	21.5902	13.9871	21.6812	17.9315	23.9049	16.4392	14.4012	11.6802	14.8172	11.8835	9.83162	23.5861	15.2157	14.4855	19.0624	17.7292	19.0287	22.9816	17.8587	4.94111	0.276678	ATP synthase mitochondrial F1 complex assembly factor 1	atpaf1 TGas084p20.1	Xenopus tropicalis (Western clawed frog) (Silurana tropicalis)	GO:0005739; GO:0006461
C.cajan_23140	21.7622	16.9155	8.92065	18.8507	10.4187	24.544	14.6099	15.0814	14.3088	6.20389	13.6492	11.126	14.9565	15.7001	21.008	14.6315	19.3817	12.5604	13.7108	11.794	14.9148	14.0804	17.7812	17.4552	20.7318	12.0069	9.36126	14.5504	11.7184	16.2468	14.7317	4.07951	0.276921	Uncharacterized protein		Glycine max (Soybean) (Glycine hispida)	GO:0016763
C.cajan_13659	24.0158	16.6056	21.0884	38.9093	25.9717	15.8816	22.6775	23.3761	16.1477	29.6553	36.464	25.3504	27.8081	36.487	32.3499	30.1925	21.3415	22.3931	35.8403	31.4852	29.9409	34.2786	38.3784	49.5143	39.2278	29.0755	19.5347	24.1041	24.7071	29.8632	28.5741	7.91555	0.277018	Uncharacterized protein		Glycine max (Soybean) (Glycine hispida)	GO:0016020
C.cajan_21971	10.6814	7.76535	4.07281	3.58831	10.1983	12.5833	8.64724	11.7897	10.368	8.83346	8.90259	9.02667	9.88911	8.81446	8.64042	7.17791	10.9055	7.98579	13.4576	8.58996	8.74262	7.85387	9.78455	12.215	10.4473	8.88453	7.89823	11.6748	7.873	17.4203	9.44933	2.61787	0.277043	Uncharacterized transporter AF_0788	AF_0788	Archaeoglobus fulgidus (strain ATCC 49558 / VC-16 / DSM 4304 / JCM 9628 / NBRC 100126)	GO:0016021; GO:0005886; GO:0006810
C.cajan_00230	162.6	142.402	114.334	221.913	89.6541	106.651	122.439	92.4864	105.891	88.0015	91.5888	81.9615	115.23	131.585	187.111	144.203	119.988	81.0942	155.458	110.559	107.207	120.33	111.725	176.853	138.677	120.658	80.781	102.864	99.7172	136.583	120.619	33.4203	0.277073	Uncharacterized protein		Glycine max (Soybean) (Glycine hispida)	GO:0051225
C.cajan_18365	31.6166	47.2225	52.8788	78.2595	39.8174	36.7793	62.2984	29.7421	24.2206	37.1473	45.7366	37.931	53.0453	46.1937	75.8442	50.9564	67.1117	48.0485	63.0761	43.8186	36.494	35.9762	36.9268	41.6785	33.9103	42.845	41.9883	41.7961	56.3159	47.6039	46.747	12.9556	0.277143	Peptidyl-prolyl cis-trans isomerase H (PPIase H) (EC 5.2.1.8) (Rotamase H) (Small nuclear ribonucleoprotein particle-specific cyclophilin H) (CypH) (U-snRNP-associated cyclophilin SnuCyp-20) (USA-CYP)	PPIH CYP20 CYPH	Homo sapiens (Human)	GO:0071001; GO:0046540; GO:0016018; GO:0005737; GO:0000398; GO:0016607; GO:0003755; GO:0045070; GO:0006461; GO:0006457; GO:0043021; GO:0005681
C.cajan_24788	15.466	9.88307	13.1946	14.2811	10.0798	9.19744	13.7512	16.6781	10.9137	23.703	18.2796	10.5319	17.139	14.0918	9.9754	13.5079	11.8435	13.3428	10.5666	17.9392	16.6163	17.3936	17.721	21.6904	23.9472	15.5806	10.12	14.6273	10.6543	13.5045	14.5088	4.02196	0.277209	Cyclin-T1-5 (CycT1;5) (Protein AtCycT-like1)	CYCT1-5 At5g45190 K18C1.7	Arabidopsis thaliana (Mouse-ear cress)	GO:0007049; GO:0051301; GO:0005634; GO:0000079; GO:0006355
C.cajan_10162	12.0933	8.98944	10.5096	6.72651	9.16027	12.7003	9.78972	14.7328	10.8473	5.64047	12.4006	8.36835	8.17676	8.62852	10.5652	7.32095	15.4741	12.376	9.29996	11.3726	9.80101	6.56	8.21956	17.1193	7.25888	9.11764	11.9035	8.36566	10.0224	6.26852	9.92124	2.75363	0.277549	Uncharacterized protein		Glycine max (Soybean) (Glycine hispida)
C.cajan_07798	44.8557	55.9864	66.4923	82.9181	48.1592	55.1243	77.3652	33.2784	41.5854	45.8625	33.9579	46.8295	36.6834	35.0636	63.6076	65.5255	61.4246	49.7708	66.2699	37.9557	58.7039	56.6365	43.9365	82.5142	39.4093	41.2591	75.7561	81.079	69.4867	64.7268	55.7713	15.48	0.277562	Thioredoxin domain-containing protein 9 homolog	At2g18990 F19F24.19	Arabidopsis thaliana (Mouse-ear cress)	GO:0045454
C.cajan_04424	9.93784	10.7228	8.89487	11.7052	5.43527	11.2953	8.82188	12.6552	8.21296	6.39089	9.19343	8.38756	4.39007	7.06004	3.62176	8.17062	8.04742	11.2927	6.41796	11.0835	9.01329	8.56772	9.58367	4.04828	6.67013	5.69192	8.63904	7.34643	8.9836	9.19045	8.25979	2.29285	0.277591	tRNA wybutosine-synthesizing protein 2/3/4 [Includes: tRNA wybutosine-synthesizing protein 3 homolog (tRNA-yW-synthesizing protein 3) (EC 2.1.1.282) (tRNA(Phe) 7-((3-amino-3-carboxypropyl)-4-demethylwyosine(37)-N(4))-methyltransferase); tRNA wybutosine-synthesizing protein 2 homolog (tRNA-yW-synthesizing protein 2) (EC 2.5.1.114) (tRNA(Phe) (4-demethylwyosine(37)-C(7)) aminocarboxypropyltransfera…	At4g04670 T19J18.2	Arabidopsis thaliana (Mouse-ear cress)	GO:0008168; GO:0031591
C.cajan_15430	58.1068	100.46	69.3439	107.502	45.8077	52.0434	78.8932	51.6482	51.122	68.1281	53.5821	51.8974	52.6301	50.3671	41.3884	60.8941	59.4349	65.856	36.267	51.5244	40.8358	56.6585	54.435	69.0862	46.3816	47.9131	39.3625	46.7429	69.4537	57.0697	57.8182	16.0528	0.277643	Arginine--tRNA ligase (EC 6.1.1.19) (Arginyl-tRNA synthetase) (ArgRS)	argS Synpcc7942_1577 sed0009	Synechococcus elongatus (strain PCC 7942) (Anacystis nidulans R2)	GO:0005524; GO:0004814; GO:0006420; GO:0005737
C.cajan_38296	32.9604	14.8621	15.965	30.5604	30.4483	18.4261	24.9108	16.406	19.2845	24.5685	18.5328	22.8096	25.5236	27.707	40.334	18.4103	32.4188	23.7032	19.0703	14.6343	23.5259	28.4882	27.1735	40.9668	29.8155	27.5208	22.7041	29.1816	19.7597	30.0928	24.7519	6.8735	0.277696	Uncharacterized protein		Glycine max (Soybean) (Glycine hispida)
C.cajan_24365	26.0727	15.9499	11.938	7.2003	10.0119	21.9153	8.11684	20.929	16.7025	14.0619	19.5472	14.8653	17.8064	20.337	15.8576	20.2438	15.3354	19.6189	14.2432	16.2608	17.1874	17.1414	16.3281	19.2733	19.6001	20.6239	14.3513	22.1287	15.665	29.3985	16.9875	4.71766	0.277713	Golgin candidate 6 (AtGC6) (Protein MAIGO 4)	GC6 MAG4 At3g27530 MMJ24.8 MMJ24_7	Arabidopsis thaliana (Mouse-ear cress)	GO:0005794; GO:0000139; GO:0005795; GO:0005829; GO:0009791; GO:0032527; GO:0008565; GO:0048280
C.cajan_08198	6.8084	19.248	16.4809	26.8348	13.6665	10.3154	16.3653	16.3735	12.8947	16.5402	11.3748	14.8913	14.0575	16.8355	24.0599	15.1506	17.4492	15.4349	17.8035	11.1316	11.8197	10.2665	8.30664	15.8586	21.9745	13.2908	12.7472	15.1448	14.3115	18.7016	15.4941	4.30657	0.277948	Alkylated DNA repair protein alkB homolog 8 (EC 1.14.11.-) (Probable alpha-ketoglutarate-dependent dioxygenase ABH8) (S-adenosyl-L-methionine-dependent tRNA methyltransferase ABH8) (tRNA (carboxymethyluridine(34)-5-O)-methyltransferase ABH8) (EC 2.1.1.-) (EC 2.1.1.229)	alkbh8 TEgg091o15.1	Xenopus tropicalis (Western clawed frog) (Silurana tropicalis)	GO:0003723; GO:0005737; GO:0046872; GO:0008168; GO:0000166; GO:0005634; GO:0016706
C.cajan_18543	49.8435	55.3161	57.0316	51.9404	37.6125	65.7625	64.0067	42.2029	59.8218	53.5425	65.8916	49.7093	44.8896	52.7019	65.9204	83.0289	68.1643	45.6893	48.1419	39.3002	43.0492	54.0959	38.2085	57.9383	39.7456	41.3205	45.1585	52.697	43.3169	110.781	54.3788	15.1173	0.277999	Probable protein S-acyltransferase 14 (EC 2.3.1.225) (Probable palmitoyltransferase At3g60800) (Zinc finger DHHC domain-containing protein At3g60800)	PAT14 At3g60800 T4C21_210	Arabidopsis thaliana (Mouse-ear cress)	GO:0005794; GO:0016021; GO:0019706; GO:0008270
C.cajan_06564	38.4236	30.1944	20.5234	20.3419	17.51	33.2373	15.5977	32.8188	23.9635	15.3517	31.6559	20.6201	14.4802	18.1667	15.7312	25.931	26.2054	28.6401	17.5892	28.7331	29.558	31.0009	40.0626	26.8917	19.5889	26.8504	23.7979	25.0813	24.7088	22.5172	24.3914	6.78437	0.278147	Probable catabolite repression protein creC	creC NFIA_053550	Neosartorya fischeri (strain ATCC 1020 / DSM 3700 / FGSC A1164 / NRRL 181) (Aspergillus fischerianus)	GO:0006355; GO:0006351
C.cajan_07927	88.5757	68.6522	73.6839	134.39	101.751	73.7603	128.821	87.6501	51.7798	112.569	55.5429	52.5953	70.6029	68.9536	88.6753	77.6875	91.7398	72.9243	97.0006	57.2958	60.4121	66.3511	55.95	79.8469	55.2993	51.2762	81.6204	75.3625	100.286	99.5369	79.0351	21.9973	0.278323	DNA-directed RNA polymerases II, IV and V subunit 6A (RNA polymerase Rpb6)	NRPB6A NRPD6A NRPE6A At5g51940 MSG15.2	Arabidopsis thaliana (Mouse-ear cress)	GO:0003677; GO:0005665; GO:0000418; GO:0000419; GO:0003899; GO:0006351
C.cajan_14113	66.8828	53.2629	51.2825	49.8115	24.0818	38.4209	59.7253	39.7037	44.1386	30.5464	21.6313	51.4582	51.2547	35.2608	55.7491	36.9762	52.3533	43.5853	31.7077	26.8323	29.1735	49.9774	48.6007	65.7663	53.5414	43.7402	34.2632	62.5992	38.8864	55.6026	44.1356	12.287	0.278392	Uncharacterized protein		Glycine max (Soybean) (Glycine hispida)
C.cajan_17693	28.7021	27.1738	32.7437	60.2718	28.8533	22.6123	45.3687	21.7104	15.0332	33.2218	36.8753	26.9433	25.5421	21.1767	36.9911	30.7139	37.7575	29.779	33.2318	28.9182	33.4563	32.6636	20.9669	25.3343	22.6165	23.6133	31.0886	32.1059	34.9674	39.0167	30.7154	8.55215	0.278432	Telomere repeat-binding factor 5 (MYB transcription factor)	At1g72740 F28P22.7	Arabidopsis thaliana (Mouse-ear cress)	GO:0003677; GO:0003682; GO:0000786; GO:0006334; GO:0005634; GO:0003700; GO:0006351
C.cajan_06891	81.646	70.028	66.3411	75.6921	61.9081	47.9197	56.3367	86.544	48.2959	55.7238	42.0159	48.6231	46.6516	43.4638	53.8336	48.5446	68.8515	53.6313	43.967	64.1878	52.8886	69.9987	72.4227	105.168	80.8784	65.5258	55.5984	42.4598	58.4918	23.4819	58.9474	16.4184	0.278527	Cyclin-L1-1 (CycL1;1) (Arginine-rich cyclin 1) (AtRCY1) (Protein MODIFIER OF SNC1 12)	CYCL1-1 MOS12 RCY1 At2g26430 T9J22.10	Arabidopsis thaliana (Mouse-ear cress)	GO:0006396; GO:0007126; GO:0005634; GO:0009506; GO:0000079; GO:0006355; GO:0009651
C.cajan_00389	20.4839	17.4321	13.4888	21.5828	9.3593	13.1226	17.1278	15.2849	13.8631	15.3238	22.3503	13.0181	16.3898	23.788	17.4517	19.2494	16.6615	18.1453	11.5167	14.8341	22.4646	20.8937	33.7311	12.6167	25.515	20.825	12.8183	17.2648	18.4344	17.2087	17.647	4.91836	0.278708	Uncharacterized protein		Glycine max (Soybean) (Glycine hispida)
C.cajan_32381	7.21855	7.28702	7.98687	6.07224	8.80031	9.99405	10.1891	12.3447	5.67933	19.7193	12.4988	13.9814	12.8719	10.1165	8.75534	9.79296	11.1903	14.7968	13.3865	15.8807	14.9815	13.9936	13.9749	11.3777	9.88068	9.15366	10.1476	11.4671	10.9447	8.66056	11.2388	3.13238	0.278711	4'-phosphopantetheinyl transferase (EC 2.7.8.-) (Lipopeptide antibiotics iturin A and surfactin biosynthesis protein)	lpa-14 lpaA13 lpaB3 sfp-B	Bacillus subtilis	GO:0017000; GO:0006633; GO:0008897; GO:0009059; GO:0000287
C.cajan_00202	70.4267	78.9499	77.392	90.8678	75.0695	108.318	87.5283	64.7909	98.4651	69.1827	81.4545	109.44	121.116	103.162	129.026	80.4878	105.551	79.3137	113.717	67.2922	59.2789	62.2225	46.4664	64.3132	67.083	56.8344	68.5997	86.4396	62.4288	145.08	84.8231	23.6426	0.278729	Uncharacterized protein		Glycine max (Soybean) (Glycine hispida)	GO:0016020; GO:0015031
C.cajan_30511	17.8038	12.4297	12.6927	7.32566	26.7117	16.1655	15.9159	18.191	11.9406	18.1888	15.3492	11.9211	14.6695	11.7341	14.7554	9.987	11.2241	17.3854	9.70926	13.7729	11.7103	12.5653	20.9438	9.91221	13.5383	11.9128	14.2922	13.1131	14.4821	9.83518	13.875	3.86748	0.278737	Uncharacterized protein		Glycine max (Soybean) (Glycine hispida)
C.cajan_18877	13.2713	38.2118	35.7767	52.5877	25.9921	42.2557	38.2927	23.4277	36.6755	29.6234	18.1291	29.4336	20.61	32.5672	38.6446	27.387	32.0623	36.3292	31.7416	29.8353	28.1134	21.8315	18.3675	35.8462	14.9961	26.0276	29.267	29.2698	30.4233	26.067	30.3377	8.45783	0.27879	WD repeat-containing protein DWA2 (Protein DWD HYPERSENSITIVE TO ABA 2)	DWA2 At1g76260 F15M4.24 T23E18.19	Arabidopsis thaliana (Mouse-ear cress)	GO:0080008; GO:0009738; GO:0009788; GO:0005634; GO:0016567
C.cajan_13452	4.77989	8.3204	8.94005	9.18391	4.01041	5.73699	9.34039	7.76437	5.76328	5.3534	7.69594	9.47882	7.69556	9.60052	5.1072	8.01405	9.83238	9.62493	4.26457	7.68437	7.30138	7.02221	9.6017	12.6258	5.79171	6.20347	8.07265	5.15351	9.99889	4.71238	7.58259	2.11402	0.278799	DNA topoisomerase 6 subunit B (AtTOP6B) (EC 5.99.1.3) (Protein BRASSINOSTEROID INSENSITIVE 3) (Protein ELONGATED HYPOCOTYL 6) (Protein ROOT HAIRLESS 3)	TOP6B BIN3 HYP6 RHL3 At3g20780 MOE17.8	Arabidopsis thaliana (Mouse-ear cress)	GO:0005524; GO:0006200; GO:0003677; GO:0042023; GO:0009330; GO:0003918; GO:0006265; GO:0000902; GO:0042802; GO:0005634; GO:0007389; GO:0009741; GO:0010026
C.cajan_34073	38.8019	22.1014	20.4187	29.0115	16.5773	18.2348	36.4937	28.6335	22.4848	24.2976	28.8646	17.0238	25.5311	24.5542	22.6698	19.6878	21.4615	20.4925	25.6373	27.5932	38.6324	40.0653	39.8019	33.8644	44.843	31.8913	33.03	23.1269	32.8466	26.2244	27.4516	7.65638	0.278905	Uncharacterized protein		Glycine max (Soybean) (Glycine hispida)
C.cajan_17191	50.6842	67.7415	67.5572	104.958	55.7018	54.7747	87.0162	44.085	53.2403	65.7936	72.2121	55.7337	74.8081	60.294	67.747	62.5648	88.9095	60.7988	98.0256	74.1278	44.1236	46.7264	35.4816	54.8152	39.6898	42.2723	52.0317	44.9203	44.7253	67.0043	61.651	17.1959	0.278923	COP9 signalosome complex subunit 8 (CSN complex subunit 8) (Constitutive photomorphogenesis protein 9) (Protein FUSCA 7)	CSN8 COP9 FUS7 At4g14110 dl3095c	Arabidopsis thaliana (Mouse-ear cress)	GO:0008180; GO:0010387; GO:0010388; GO:0005737; GO:0004222; GO:0007275; GO:0005634; GO:0000338; GO:0006508; GO:0009585; GO:0009753; GO:0009416
C.cajan_23479	36.6076	38.0894	31.0713	42.3089	14.4684	19.7741	34.0871	27.6535	20.1529	24.8975	24.934	24.3163	21.0812	21.1428	18.8688	24.7432	31.9317	31.9445	21.0324	29.8229	26.6832	31.2188	30.6738	53.9137	27.0264	26.4624	24.661	28.7539	27.6783	28.0801	27.8439	7.76662	0.278935	RNA-binding protein 39 (RNA-binding motif protein 39)	RBM39	Pongo abelii (Sumatran orangutan) (Pongo pygmaeus abelii)	GO:0008380; GO:0006397; GO:0005815; GO:0000166; GO:0005634; GO:0044822; GO:0006355; GO:0006351
C.cajan_40963	33.051	19.6793	16.4491	20.1544	12.548	18.7117	20.8204	18.6559	20.8297	19.6942	16.6391	19.4569	11.4334	18.7467	11.6933	21.1505	21.2948	24.4976	13.6087	15.2379	17.1664	13.9103	17.5073	20.2342	9.61819	13.0253	20.9582	24.0892	23.1932	28.864	18.2713	5.09971	0.279111	WD repeat-containing protein 53	Wdr53	Mus musculus (Mouse)
C.cajan_36772	15.3688	18.9507	19.8134	19.5285	17.627	18.5061	23.9871	14.4431	20.5358	21.8315	14.011	18.5655	18.2277	21.2361	21.5601	20.2367	20.2088	20.0767	11.6369	12.6637	12.8387	14.6119	10.8762	11.4698	14.7131	12.5693	17.8365	23.525	24.2779	35.7566	18.349	5.12345	0.279222	Rho guanine nucleotide exchange factor 6 (Rac/Cdc42 guanine nucleotide exchange factor 6)	ARHGEF6 RCJMB04_5b15	Gallus gallus (Chicken)	GO:0005089; GO:0005911; GO:0035556; GO:0030027; GO:0030032
C.cajan_18151	19.4566	14.8736	16.1697	16.6009	14.3063	16.9198	26.7771	20.8282	13.3467	19.954	17.0587	12.5002	10.5076	12.6063	10.2104	14.8178	17.1703	18.8638	11.2728	17.0146	20.4172	19.4644	26.5668	14.2133	18.9799	14.7387	21.0784	21.2132	24.915	30.6351	17.7249	4.94977	0.279256	Ubiquitin carboxyl-terminal hydrolase 5 (EC 3.4.19.12) (Deubiquitinating enzyme 5) (AtUBP5) (Ubiquitin thioesterase 5) (Ubiquitin-specific-processing protease 5)	UBP5 At2g40930 T20B5.13	Arabidopsis thaliana (Mouse-ear cress)	GO:0005634; GO:0006511; GO:0004843
C.cajan_22889	37.7557	23.1987	31.5309	41.1622	38.4845	14.7842	42.8375	30.386	18.1193	36.8235	28.0857	18.5018	33.6571	30.0993	33.6371	26.5552	32.2755	17.4261	33.1245	34.2579	33.5278	46.6788	55.8858	37.5919	38.3023	34.0217	38.9616	35.5389	22.0944	28.1702	32.2662	9.01218	0.279307	Uncharacterized protein		Glycine max (Soybean) (Glycine hispida)
C.cajan_37731	115.76	80.9389	80.3712	125.249	55.1848	52.0537	73.0893	83.889	58.3553	54.2709	59.4829	47.9542	79.5617	66.0437	78.8363	67.4415	88.2053	55.6049	92.7681	93.6558	72.9435	80.3029	63.7087	64.6658	91.7427	66.222	61.3009	102.157	60.3799	128.404	75.3374	21.0486	0.279391	DEAD-box ATP-dependent RNA helicase 38 (EC 3.6.4.13) (Low expression of osmotically-responsive genes 4 protein) (Protein CRYOPHYTE)	RH38 LOS4 At3g53110 T4D2.40	Arabidopsis thaliana (Mouse-ear cress)	GO:0005524; GO:0006200; GO:0003723; GO:0003724; GO:0008186; GO:0005737; GO:0005635; GO:0005886; GO:0016973; GO:0009737; GO:0009409; GO:0009408
C.cajan_32175	38.2879	17.3049	20.3991	35.5313	14.2392	15.1972	25.4826	21.4754	12.3748	23.764	19.5988	16.5351	17.9898	15.635	15.8554	21.8532	22.1273	18.3658	19.1493	22.1431	23.2031	27.0649	24.777	26.1129	24.5587	21.3034	23.0803	28.214	21.324	33.1801	21.6496	6.05088	0.279491	Lariat debranching enzyme (AtDBR1) (EC 3.1.-.-)	DBR1 At4g31770 F28M20.40	Arabidopsis thaliana (Mouse-ear cress)	GO:0008419; GO:0090502; GO:0009793; GO:0006397; GO:0005634
C.cajan_11903	8.9381	14.083	16.1809	18.1384	8.79296	15.8067	17.7416	16.9488	12.3625	14.6449	10.8324	9.60729	6.54121	7.73394	7.43942	11.1601	8.95894	12.7241	8.20855	11.9795	9.14046	11.4006	16.3789	10.6225	11.3045	8.85155	11.5775	8.15256	14.2933	11.5782	11.834	3.30792	0.279527	Flowering time control protein FPA	FPA At2g43410 T1O24.15	Arabidopsis thaliana (Mouse-ear cress)	GO:0003723; GO:0030154; GO:0000785; GO:0031048; GO:0009793; GO:0009553; GO:0009908; GO:0006378; GO:0000166; GO:0005634; GO:0009911; GO:0006351; GO:0010228
C.cajan_18492	37.3855	20.0601	15.5469	27.1668	21.861	34.921	24.5588	31.6213	20.4996	26.3898	22.1719	20.1255	17.1079	36.5163	17.1371	20.4689	25.6937	24.9465	16.8507	36.2829	26.1271	30.1977	33.2514	40.596	22.1767	23.7707	19.3869	18.0101	22.7465	22.124	24.7694	6.92648	0.279638	Beta-amylase 7 (EC 3.2.1.2) (1,4-alpha-D-glucan maltohydrolase) (Beta-amylase 4)	BAM7 BMY4 At2g45880 F4I18.14	Arabidopsis thaliana (Mouse-ear cress)	GO:0016161; GO:0005737; GO:0005634; GO:0000272; GO:0048831; GO:0006355; GO:0003700
C.cajan_12240	11.8328	13.1123	10.898	18.4605	13.2513	12.0541	15.2709	14.3963	8.22554	11.5792	10.4676	14.6235	10.6198	6.2568	8.15318	11.9282	19.9528	17.1721	10.5133	9.4551	11.3987	7.72562	8.99745	9.41607	12.3147	8.52031	12.2277	10.9953	18.3928	10.591	11.9645	3.3459	0.279653	Ubiquitin carboxyl-terminal hydrolase 17 (EC 3.4.19.12) (Deubiquitinating enzyme 17) (AtUBP17) (Ubiquitin thioesterase 17) (Ubiquitin-specific-processing protease 17)	UBP17 At5g65450 MNA5.19	Arabidopsis thaliana (Mouse-ear cress)	GO:0008234; GO:0046872; GO:0006511; GO:0036459
C.cajan_08235	5.4712	5.94448	8.00624	4.13349	6.32459	4.58996	5.37078	6.61203	5.01599	9.18753	7.49632	5.98165	4.50547	8.16212	5.54527	3.5324	5.31828	7.87068	6.48075	5.82254	7.03031	8.27069	5.5973	3.00519	6.47041	4.6015	5.11412	3.76416	9.83387	4.45338	6.00143	1.67997	0.279928	Putative ribonuclease H protein At1g65750 (EC 3.1.26.4)	At1g65750 F1E22.12	Arabidopsis thaliana (Mouse-ear cress)	GO:0004523; GO:0046872; GO:0003676
C.cajan_15511	12.138	10.9072	9.30816	15.9953	18.4561	10.1911	8.79301	8.08773	9.88602	8.42947	14.0224	13.398	14.8597	14.1223	12.0927	13.7824	11.5646	12.3613	11.0351	13.5917	15.9946	13.6111	15.9615	10.9783	24.1092	15.4049	9.30152	15.2138	12.4732	22.1357	13.3127	3.72922	0.280125	Cyclin-dependent kinase D-1 (CDKD;1) (EC 2.7.11.22) (EC 2.7.11.23) (CDC2+/CDC28-related protein kinase R2) (CDK-activating kinase R2) (CAK-R2)	CDKD-1 R2 Os05g0392300 LOC_Os05g32600 OJ1764_D01.12	Oryza sativa subsp. japonica (Rice)	GO:0005524; GO:0008353; GO:0007049; GO:0051301; GO:0004693; GO:0005634
C.cajan_21135	32.1001	28.1435	30.6729	54.2658	34.9886	31.8956	50.0336	34.5852	23.3897	36.8989	29.7544	29.1306	34.3245	27.906	37.5197	32.6057	41.4828	28.1173	43.6338	33.9972	39.2589	40.0987	45.3372	75.6407	32.7514	34.7338	36.4835	50.7281	30.8561	53.6671	38.0311	10.6536	0.280128	Uncharacterized protein		Glycine max (Soybean) (Glycine hispida)
C.cajan_08636	35.046	20.091	24.1446	37.515	19.1073	16.7699	19.8587	20.0772	15.9818	19.1621	14.8212	28.3816	28.4849	37.0809	29.9519	22.3709	22.6522	24.4244	27.894	20.0272	21.3811	23.8493	17.3084	26.9451	32.8424	26.8155	20.5515	29.616	27.1569	42.7116	24.7577	6.9375	0.280215	Syntaxin-81 (AtSYP81)	SYP81 At1g51740 F19C24.5	Arabidopsis thaliana (Mouse-ear cress)	GO:0016021; GO:0015031; GO:0016192
C.cajan_11564	6.07896	7.51584	6.85946	13.0282	3.9754	6.10569	8.48748	6.08464	6.49504	8.38128	5.23605	5.83785	5.27986	6.04923	4.01513	7.72965	6.11118	6.52256	6.80703	5.86765	6.03431	5.80325	3.25325	6.41766	4.76497	4.23276	6.19498	7.2167	7.82034	5.80372	6.34245	1.77738	0.280235	AT-rich interactive domain-containing protein 2 (ARID domain-containing protein 2) (ARID and ELM2 domain-containing protein 2)	ARID2 At4g11400 F25E4.20	Arabidopsis thaliana (Mouse-ear cress)	GO:0003677; GO:0003682; GO:0005634; GO:0006355; GO:0006351; GO:0005773
C.cajan_10598	27.9711	23.7999	31.6166	26.8609	10.7729	21.0259	28.6628	17.9918	16.1182	19.7936	25.3215	25.7846	30.6705	36.0409	17.7611	23.3316	18.2705	30.4562	13.4354	18.3738	28.2138	25.4909	40.7194	21.8316	37.4357	34.7493	25.1389	26.9448	30.059	29.6079	25.389	7.11521	0.280248	Cohesin subunit SA-1 (SCC3 homolog 1) (Stromal antigen 1)	STAG1 SA1	Homo sapiens (Human)	GO:0030054; GO:0000785; GO:0003682; GO:0005694; GO:0007059; GO:0000775; GO:0005829; GO:0000278; GO:0007067; GO:0005654; GO:0005634
C.cajan_23045	279.754	270.722	320.705	273.579	313.693	290.394	296.061	181.938	283.549	292.894	239.44	282.917	315.735	369.366	573.162	254.351	231.34	263.848	427.839	233.381	234.801	220.92	173.159	184.441	254.535	239.948	268.085	211.251	234.174	347.519	278.75	78.1407	0.280325	V-type proton ATPase subunit F (V-ATPase subunit F) (V-ATPase 14 kDa subunit) (Vacuolar H(+)-ATPase subunit F) (Vacuolar proton pump subunit F)	VHA-F VATF At4g02620 T10P11.25	Arabidopsis thaliana (Mouse-ear cress)	GO:0015991; GO:0005794; GO:0005886; GO:0046961; GO:0033180; GO:0005774; GO:0005773
C.cajan_04382	33.5453	53.7113	36.2609	80.5234	25.0298	28.9113	68.3245	68.887	37.6009	39.1372	45.0347	43.3551	41.7576	29.2322	53.2665	48.713	69.5437	45.7923	37.7902	44.474	36.7702	36.2211	43.6634	51.7988	45.1768	36.3526	37.3307	51.3692	52.4079	53.6716	46.2796	12.9737	0.280332	Probable cardiolipin synthase 1 (CLS) (EC 2.7.8.-)	crls-1 F23H11.9	Caenorhabditis elegans	GO:0032049; GO:0008808; GO:0016021; GO:0005743; GO:0005739; GO:0042127; GO:0051881
C.cajan_25978	11.861	12.7464	16.2189	12.5273	11.828	15.3232	14.8486	15.3041	11.3962	8.62013	12.2206	14.4899	9.0604	9.40762	5.05819	13.9328	15.3535	17.8287	9.27377	11.713	18.4081	12.289	17.581	13.9322	6.57044	10.4655	20.8444	15.783	17.3506	19.2868	13.4366	3.76676	0.280335	GPI mannosyltransferase 3 (EC 2.4.1.-) (GPI mannosyltransferase III) (GPI-MT-III) (Phosphatidylinositol-glycan biosynthesis class B protein) (PIG-B)	PIGB	Bos taurus (Bovine)	GO:0006506; GO:0005783; GO:0016021; GO:0016757
C.cajan_35054	6.87901	8.66103	12.2665	15.6161	14.4193	9.26097	13.5237	10.5805	8.60202	13.0063	7.63881	9.47541	9.41924	6.62835	9.70352	9.91983	9.74447	12.6125	13.363	9.56772	11.6677	10.3828	8.57067	3.40161	16.9691	7.6749	15.0471	8.46726	13.2601	10.1679	10.6765	2.99402	0.280431	F-box/FBD/LRR-repeat protein At1g13570	At1g13570 F13B4.6	Arabidopsis thaliana (Mouse-ear cress)
C.cajan_05676	29.8709	21.2931	17.0395	25.0877	18.5299	17.8629	22.2588	24.562	14.8644	25.5696	21.9133	23.7714	29.8002	31.9236	37.0965	17.9125	21.232	24.3093	20.1078	22.5686	29.0392	33.1113	37.3555	25.8903	36.8018	24.1199	17.5185	30.4906	23.2753	45.2425	25.5361	7.16329	0.280516	Cyclin-dependent kinase C-2 (CDKC;2) (EC 2.7.11.22) (EC 2.7.11.23)	CDKC-2 CDKC1 Os01g0958000 LOC_Os01g72790 OJ1294_F06.25	Oryza sativa subsp. japonica (Rice)	GO:0005524; GO:0008353; GO:0004693
C.cajan_27311	32.6773	40.6298	32.1059	40.0171	25.036	32.1623	33.7104	19.31	23.8736	14.9524	15.3904	28.434	22.5873	28.0257	27.3213	20.9716	25.5702	37.0019	21.4113	20.9075	20.987	15.1264	20.5315	17.2398	20.4123	22.4066	19.2726	29.2695	30.4717	27.7896	25.2733	7.09037	0.280548	NEDD8-activating enzyme E1 regulatory subunit (Auxin-resistance protein AXR1)	AXR1 At1g05180 YUP8H12.21	Arabidopsis thaliana (Mouse-ear cress)	GO:0005524; GO:0006281; GO:0010252; GO:0009734; GO:0003824; GO:0005829; GO:0009965; GO:0005634; GO:0045116; GO:0016567; GO:0007131; GO:0009735; GO:0009414
C.cajan_24082	31.915	15.5138	19.4629	21.1666	32.9123	31.3074	18.6026	31.4521	27.3147	38.6543	34.6974	21.1882	27.025	54.6065	30.1853	27.8564	22.6156	21.7593	25.252	25.7403	26.0108	30.2781	37.0991	36.5518	29.5181	22.9682	20.3941	22.2641	27.098	38.4817	28.2061	7.91433	0.280589	Transcription factor-like protein DPB (DP-like protein B) (AtDPbB) (E2F dimerization partner protein B)	DPB DP1 At5g03415 F12E4.160	Arabidopsis thaliana (Mouse-ear cress)	GO:0003677; GO:0042023; GO:0000082; GO:0005737; GO:0005634; GO:0046982; GO:0003700; GO:0005667; GO:0006351
C.cajan_26136	18.1527	6.33897	9.06123	10.7697	10.0274	12.38	7.98075	12.4255	11.0433	11.9218	14.2705	9.04426	6.51825	9.24626	5.73544	7.87478	9.09959	9.70973	7.24492	13.285	13.071	13.4457	15.1608	9.17471	15.7391	12.4355	11.5497	9.61114	13.4024	13.959	10.7423	3.01434	0.280605	F-box/kelch-repeat protein At3g23880	At3g23880 F14O13.7	Arabidopsis thaliana (Mouse-ear cress)	GO:0005634
C.cajan_10533	12.6463	9.20556	9.26521	8.30746	4.82489	6.80682	8.96666	10.1252	7.09808	10.6551	8.24131	9.11051	10.7122	9.9901	7.71328	10.4501	8.13522	12.6205	6.06134	9.08854	8.94831	7.87787	6.26177	8.09405	11.232	8.60306	9.14003	11.0413	13.932	18.3573	9.3402	2.62097	0.280612	Nibrin (Nijmegen breakage syndrome protein 1 homolog)	Nbn Nbs1	Rattus norvegicus (Rat)	GO:0030870; GO:0001832; GO:0000781; GO:0006302; GO:0001701; GO:0045190; GO:0007126; GO:0007095; GO:0007093; GO:0045665; GO:0046597; GO:0042405; GO:0008284; GO:0047485; GO:0048145; GO:0042493; GO:0000723; GO:0008134
C.cajan_27407	18.3991	17.9516	15.068	23.7312	21.4566	18.9317	20.7182	19.4269	26.4165	10.3454	20.1739	27.054	27.425	33.7308	22.1504	12.8458	16.8843	22.1758	29.1428	23.6993	16.8979	14.9607	12.5702	21.3276	21.2274	15.8982	17.3052	11.4482	15.2484	14.4488	19.678	5.52295	0.280667	Eukaryotic translation initiation factor 6-2 (AteIF-6;2)	EIF6-2 EMB1624 At3g55620 F1I16.30	Arabidopsis thaliana (Mouse-ear cress)	GO:0071215; GO:0005829; GO:0009793; GO:0042256; GO:0005730; GO:0005634; GO:0043023; GO:0042273; GO:0043022; GO:0003743
C.cajan_38315	39.0548	31.1561	19.4997	33.5333	19.5176	33.5456	20.9592	20.8553	18.894	21.0144	18.2048	22.8205	25.4349	44.3768	40.0062	25.2781	26.7917	26.7952	24.015	32.6694	21.3847	22.0914	24.8151	34.2253	37.3564	29.0005	14.6589	23.7392	20.5445	30.0649	26.3189	7.3918	0.280855	Sulfhydryl oxidase 1 (EC 1.8.3.2) (Quiescin-sulfhydryl oxidase 1) (AtQSOX1)	QSOX1 QSO2 At1g15020 T15D22.7	Arabidopsis thaliana (Mouse-ear cress)	GO:0045454; GO:0005618; GO:0005576; GO:0043268; GO:0043157; GO:0016972; GO:0008270
C.cajan_03214	26.9902	16.0702	19.032	21.5385	18.9775	12.0803	14.0743	32.8818	18.19	19.6875	30.349	21.7952	12.1181	15.2305	19.2766	18.5021	16.3688	19.8932	15.7329	19.5624	28.4248	26.2518	34.7203	23.0576	22.2411	20.2128	18.083	14.5282	17.7735	20.5174	20.2473	5.68934	0.280993	Branchpoint-bridging protein (Splicing factor 1)	sf1 DDB_G0293554	Dictyostelium discoideum (Slime mold)	GO:0003723; GO:0000243; GO:0000398; GO:0008270
C.cajan_10798	17.0036	31.0549	23.6326	45.2365	19.231	24.048	26.3986	26.7204	25.6191	18.0139	13.9009	26.7409	19.0833	24.6693	18.3976	23.4009	26.856	28.4277	18.7064	32.6128	29.1174	34.0315	35.1344	46.894	32.2042	29.4118	21.9344	34.1781	25.9971	34.6377	27.4583	7.71572	0.280998	Probable serine/threonine protein phosphatase 2A regulatory subunit B''delta (AtB''delta)	B''DELTA At1g54450 F20D21.27	Arabidopsis thaliana (Mouse-ear cress)	GO:0005509
C.cajan_33059	74.584	58.9769	52.8956	48.4275	44.4677	74.6189	55.665	42.9711	44.7992	44.5087	67.2127	51.0754	62.7414	58.6807	58.0704	64.1876	48.7034	61.0645	61.2864	83.179	92.6807	78.2108	105.141	44.4091	103.337	77.6262	48.5804	47.089	69.9908	45.0689	61.9195	17.4072	0.281127	Topless-related protein 1 (Protein MODIFIER OF SNC1 10)	TPR1 MOS10 At1g80490 F7H12 T21F11.18	Arabidopsis thaliana (Mouse-ear cress)	GO:0005829; GO:0005634; GO:0010072; GO:0006355; GO:0006351
C.cajan_34964	5.38415	5.48333	6.24684	4.87972	4.579	9.264	7.03063	10.5989	7.40562	8.00314	5.27174	7.86077	4.80991	7.22752	3.86506	7.23563	7.05828	10.4796	3.48276	7.61392	5.6843	6.54075	8.69308	5.08405	7.68532	4.30541	6.30083	6.14118	9.59979	9.38169	6.82113	1.91841	0.281244	F-box protein At3g54460	At3g54460 At3g54455 T14E10.30	Arabidopsis thaliana (Mouse-ear cress)	GO:0005524; GO:0003677; GO:0009506; GO:0008270
C.cajan_15281	15.2086	22.2454	23.4852	25.7726	12.2506	16.0345	12.4819	15.2134	16.9772	14.3809	11.9175	15.9984	15.0157	15.0574	11.6541	20.1363	24.9756	16.7231	16.0152	20.4237	17.5839	18.8245	10.7469	31.4126	16.2316	16.8294	9.94332	16.597	15.0719	14.0577	17.0365	4.7939	0.281391	Protease Do-like 9 (EC 3.4.21.-)	DEGP9 At5g40200 MSN9.10 MSN9.100	Arabidopsis thaliana (Mouse-ear cress)	GO:0009507; GO:0005730; GO:0004252
C.cajan_28784	17.476	11.811	12.4508	6.28951	14.1149	17.4169	8.50883	13.082	15.5569	19.2444	19.9365	12.5962	16.9529	19.8832	11.7124	9.6803	12.7396	17.6839	9.81946	12.3657	15.3444	17.0482	17.5608	17.9161	23.8147	21.0556	9.1247	12.9875	13.7167	12.6888	14.5898	4.10544	0.281392	Serine/threonine-protein kinase CTR1 (EC 2.7.11.1)	CTR1 At5g03730 F17C15_150	Arabidopsis thaliana (Mouse-ear cress)	GO:0005524; GO:0071281; GO:0005789; GO:0009873; GO:0009686; GO:0010105; GO:0046777; GO:0004674; GO:0004712; GO:2000069; GO:2000035; GO:0048510; GO:0009723; GO:0009750; GO:0009744; GO:0010182
C.cajan_00872	15.8732	13.2548	12.3624	15.6232	6.35907	11.1886	10.0831	12.0225	7.55621	10.2279	11.425	10.3499	6.48675	8.1755	3.09729	11.1913	9.70763	12.0214	6.2084	10.7375	11.7587	10.9539	11.6366	15.1004	8.7043	9.42557	8.05469	8.9029	11.7743	8.76909	10.1089	2.84483	0.281418	Probable ATP-dependent RNA helicase YTHDC2 (EC 3.6.4.13)	Ythdc2	Mus musculus (Mouse)	GO:0005524; GO:0008186; GO:0005783; GO:0004386; GO:0044822; GO:0044829; GO:0070555; GO:0034612
C.cajan_03012	56.5651	25.9516	33.0166	35.0114	41.1823	21.2004	58.917	36.99	32.1695	41.768	61.4893	31.6762	42.4923	34.9307	38.739	44.0895	45.31	39.8582	58.5446	50.3902	57.6292	55.2002	71.4045	48.2494	54.1386	39.9799	40.9073	48.7208	31.8228	71.3493	44.5906	12.5514	0.28148	Uncharacterized protein (Fragment)		Glycine max (Soybean) (Glycine hispida)
C.cajan_06738	243.162	236.772	247.635	258.56	154.573	210.19	263.489	169.229	202.983	239.186	202.162	222.53	279.576	249.077	286.173	263.804	247	166.765	236.18	209.851	267.339	335.992	242.629	545.05	331.217	282.11	218.793	225.432	181.156	251.809	249.216	70.1981	0.281676	Glycogen synthase kinase-3 homolog MsK-1 (EC 2.7.11.1)	MSK-1	Medicago sativa (Alfalfa)	GO:0005524; GO:0004674
C.cajan_03472	26.8383	18.8207	17.5344	16.987	14.4348	14.6767	14.4059	16.8386	15.5783	13.0232	9.5489	15.5549	14.2421	18.1469	15.9617	16.0017	13.8225	17.5316	11.4507	16.0381	12.8261	14.5461	14.222	30.7211	28.807	19.9483	18.4475	22.3212	17.0885	20.6968	16.9043	4.76197	0.281702	WD repeat-containing protein 44 (Rab11-binding protein) (Rabphilin-11)	WDR44 RAB11BP	Bos taurus (Bovine)	GO:0005794; GO:0005768; GO:0016020
C.cajan_27953	12.6602	9.4931	9.61806	10.2927	7.03555	8.90022	8.44542	11.1178	9.33554	14.2185	11.1862	9.9087	8.59019	8.492	5.36003	9.35696	9.1959	12.454	7.84391	12.8311	13.5022	14.7036	15.2555	21.5956	13.5298	9.5566	10.0728	12.0637	11.5488	11.4148	10.9283	3.07964	0.281806	Uncharacterized protein		Glycine max (Soybean) (Glycine hispida)
C.cajan_37381	44.5412	36.1092	19.1351	41.3529	27.7087	43.0845	31.7866	33.1666	37.5002	29.8819	26.5312	26.9616	44.1722	62.5266	40.2012	53.6387	48.6388	18.6927	35.6206	32.0591	32.5126	38.6065	46.4765	54.2132	41.6832	45.7574	29.9607	47.354	22.6469	49.3422	37.8387	10.6642	0.281834	Regulatory protein NPR3 (BTB/POZ domain-containing protein NPR3)	NPR3 At5g45110 K17O22_11	Arabidopsis thaliana (Mouse-ear cress)	GO:0009816; GO:0009817; GO:0080185; GO:0005634; GO:0016567; GO:1901149; GO:0009627
C.cajan_26271	56.4566	59.064	53.8142	142.161	71.8543	54.8289	103.974	42.3144	43.5867	75.9377	74.3814	56.489	64.9464	56.429	82.9852	55.6171	76.5477	50.7811	81.6453	60.752	63.6042	72.8613	67.5741	65.9036	62.38	51.3103	75.7936	61.6652	59.9714	69.2588	67.5321	19.0477	0.282053	EKC/KEOPS complex subunit TPRKB (PRPK-binding protein) (TP53RK-binding protein)	TPRKB CGI-121 My019	Homo sapiens (Human)	GO:0005737; GO:0005829; GO:0005634; GO:0019901; GO:0008033
C.cajan_29169	3.76672	4.98187	3.65696	3.15998	7.5257	6.83227	6.47796	6.47278	5.67968	5.92688	3.67424	5.20372	5.28317	6.59307	3.78761	3.26046	4.73929	6.12146	4.79332	5.77278	2.46039	2.86468	3.90307	4.62144	4.38341	2.59939	5.02847	3.96876	6.12572	3.9021	4.82071	1.36023	0.282164	Histone-lysine N-methyltransferase setd3 (EC 2.1.1.43) (SET domain-containing protein 3)	SETD3 RCJMB04_1k10	Gallus gallus (Chicken)	GO:0010452; GO:0046975; GO:0005634; GO:0018027; GO:0018026; GO:0018023; GO:0045893; GO:0003713; GO:0006351
C.cajan_17281	65.3997	93.1302	100.453	108.556	77.1304	96.4005	102.734	57.1508	112.74	125.172	53.2035	84.5107	99.4312	112.332	146.424	90.841	97.771	59.3859	86.1169	52.2643	53.698	60.9421	44.5586	95.2578	77.3264	71.8631	93.1151	69.4181	65.1622	86.8156	85.307	24.0741	0.282205	Ras-related protein RABA2a (AtRABA2a) (Ras-related protein Rab11C) (AtRab11C)	RABA2A RAB11C At1g09630 F21M12.2	Arabidopsis thaliana (Mouse-ear cress)	GO:0005525; GO:0005794; GO:0009504; GO:0000911; GO:0005829; GO:0005768; GO:0005886; GO:0015031; GO:0007264
C.cajan_28321	869.447	1116.66	966.197	1000.4	558.648	698.246	898.923	504.946	656.901	757.019	478.521	488.632	517.042	526.862	518.698	753.64	662.651	530.248	466.114	603.482	469.833	534.503	413.354	602.057	600.77	545.374	484.631	679.469	592.061	807.74	635.642	179.39	0.282219	Elongation factor 2 (EF-2)		Beta vulgaris (Sugar beet)	GO:0005525; GO:0003924; GO:0005737; GO:0003746
C.cajan_42694	7.30404	8.80789	7.35046	6.92578	7.01239	10.9918	9.40389	16.107	13.009	4.47093	7.24891	9.59443	5.8652	7.63238	13.7506	11.2944	14.3238	12.5249	11.3803	10.4923	10.8802	10.6178	8.52163	12.8765	8.66522	9.49472	10.3155	14.0351	12.6583	15.4677	10.4041	2.93624	0.28222	Protein SCAI (Suppressor of cancer cell invasion protein)	SCAI C9orf126	Homo sapiens (Human)	GO:0005737; GO:0016021; GO:0035024; GO:0030336; GO:0005634; GO:0006355; GO:0003714; GO:0006351
C.cajan_11688	21.5694	21.1802	15.1196	28.5046	15.6002	15.6867	20.2886	21.3351	15.8641	19.5438	16.9692	15.8129	14.6588	17.8944	23.0493	14.0963	24.5161	15.3374	19.7745	15.5181	15.7954	18.6686	18.2504	20.2725	18.3093	15.3816	20.6362	32.1034	24.0073	39.2684	19.7739	5.58144	0.282263	26S proteasome non-ATPase regulatory subunit 10 (26S proteasome regulatory subunit p28)	psmD10 DDB_G0289189	Dictyostelium discoideum (Slime mold)
C.cajan_09021	6.48185	3.75516	2.49965	4.90831	4.7058	3.04824	7.21099	6.90387	2.6326	3.74368	4.64607	3.3901	4.08681	5.13803	3.98897	4.37825	5.0477	5.39934	5.22981	6.52642	3.61117	4.1921	5.38642	3.47317	4.96638	2.89877	3.49632	6.81563	5.07466	5.40171	4.5709	1.29079	0.282394	Uncharacterized protein		Glycine max (Soybean) (Glycine hispida)	GO:0003677; GO:0003682
C.cajan_11658	26.3886	41.5441	35.0379	48.7751	24.1757	23.9077	40.6042	25.074	27.9737	23.9061	15.624	24.9569	24.7949	18.4345	23.4546	19.4064	25.3294	27.3507	20.5058	29.1284	17.597	18.6669	21.2353	25.0547	30.7304	20.8547	20.9278	27.2124	24.7476	25.2544	25.9402	7.32972	0.282562	Pentatricopeptide repeat-containing protein At1g26460, mitochondrial	At1g26460 T1K7.17	Arabidopsis thaliana (Mouse-ear cress)	GO:0005739
C.cajan_09104	185.349	241.979	314.78	368.474	183.067	202.575	287.24	165.745	178.009	172.698	223.507	204.485	238.121	182.272	270.368	236.63	294.646	142.504	203.843	171.261	136.676	173.671	142.657	144.971	159.529	154.098	251.434	187.942	187.525	318.395	211.693	59.827	0.282612	Proteasome subunit beta type-6 (EC 3.4.25.1) (20S proteasome beta subunit A-1) (Proteasome component D) (Proteasome subunit beta type-1)	PBA1 PRCD At4g31300 F8F16.120	Arabidopsis thaliana (Mouse-ear cress)	GO:0005737; GO:0005634; GO:0005839; GO:0051603; GO:0004298
C.cajan_07963	12.733	10.6349	13.4363	17.2237	7.88072	12.1928	12.8105	16.0496	10.5142	12.4672	10.4838	11.9666	7.86659	8.02097	6.29523	12.8524	12.3361	18.5339	8.11587	13.4496	11.1143	10.0594	9.97982	8.36177	7.24174	8.49888	11.6651	14.056	16.4778	18.431	11.6902	3.30603	0.282803	Uncharacterized ATP-dependent helicase C23E6.02 (EC 3.6.4.-)	SPBC23E6.02	Schizosaccharomyces pombe (strain 972 / ATCC 24843) (Fission yeast)	GO:0005524; GO:0004003; GO:0003677; GO:0032508; GO:0006281; GO:0006338; GO:0000724; GO:1902298; GO:0000790; GO:0005634; GO:0016567; GO:0061630; GO:0008270
C.cajan_05225	52.7921	27.1278	34.4012	57.0311	51.9588	28.9392	61.6089	37.4177	23.3847	72.692	39.7238	31.0194	28.8863	32.7903	34.786	42.6704	36.5722	34.718	32.881	32.0258	44.9902	45.6321	52.5132	26.7743	37.6193	38.0351	51.0231	38.0676	43.5772	46.4445	40.1831	11.3643	0.282813	Uncharacterized protein		Glycine max (Soybean) (Glycine hispida)
C.cajan_22133	17.626	8.68342	11.0242	11.0474	11.118	13.1217	10.3242	14.1437	10.5373	12.2373	13.8623	12.5947	10.0478	16.509	6.55355	10.808	9.12588	15.564	7.45818	15.0582	13.7392	13.1233	23.5237	18.7778	17.1851	14.6801	10.406	9.81014	13.1664	14.4836	12.7143	3.59581	0.282817	Nipped-B-like protein B	nipblb	Danio rerio (Zebrafish) (Brachydanio rerio)	GO:0007049; GO:0048565; GO:0007507; GO:0003146; GO:0005634
C.cajan_18643	46.1972	37.132	20.858	15.2587	29.0789	45.7146	22.5982	26.1783	31.6489	31.9694	42.7031	32.8257	45.3358	53.526	53.0959	48.8451	33.7775	29.4428	37.6923	35.3562	40.1508	46.9459	49.8391	31.1865	54.2397	44.5036	27.8662	47.5419	27.4464	50.4699	37.6975	10.6626	0.282845	DUF21 domain-containing protein At1g47330 (CBS domain-containing protein CBSDUF7)	CBSDUF7 At1g47330 T3F24.6	Arabidopsis thaliana (Mouse-ear cress)	GO:0030554; GO:0016021; GO:0005886
C.cajan_30657	42.8527	27.0636	25.2464	47.5313	23.8956	43.3071	23.2645	34.1601	30.9388	30.6034	33.0437	19.2573	25.7303	18.8474	16.4135	34.4389	23.6007	20.1589	32.9992	32.7433	49.8826	44.8201	40.91	31.268	32.5592	32.6249	29.8409	36.3594	26.1401	43.2015	31.4086	8.88714	0.282952	Dipeptidyl peptidase 8 (DP8) (EC 3.4.14.5) (Dipeptidyl peptidase VIII) (DPP VIII)	Dpp8	Mus musculus (Mouse)	GO:0004177; GO:0005737; GO:0016020; GO:0005634; GO:0008236
C.cajan_34383	86.8776	66.1156	87.8258	104.119	81.9018	106.084	108.126	76.5974	66.3459	119.158	58.3028	85.3124	68.6048	86.6687	89.4689	73.6542	102.013	74.6192	83.4925	71.1045	48.1384	47.0513	43.8694	77.3783	61.7365	44.5473	86.9299	67.5608	67.6732	140.986	79.1512	22.4104	0.283134	Trafficking protein particle complex subunit 2-like protein	trappc2l DDB_G0292690	Dictyostelium discoideum (Slime mold)	GO:0006888; GO:0005622
C.cajan_25406	25.4107	14.7756	13.4277	23.4403	10.2692	18.8705	13.3356	18.9097	12.0727	11.662	10.9625	14.349	18.0946	20.8269	21.7745	14.3782	15.8485	17.5089	15.5237	12.4528	14.9128	15.5543	13.9896	24.7285	15.6935	13.9509	15.6154	27.9931	20.1467	25.6002	16.7817	4.75155	0.283139	Alpha-1,3/1,6-mannosyltransferase ALG2 (EC 2.4.1.132) (EC 2.4.1.257) (Asparagine-linked glycosylation protein 2 homolog) (GDP-Man:Man(1)GlcNAc(2)-PP-Dol alpha-1,3-mannosyltransferase) (GDP-Man:Man(1)GlcNAc(2)-PP-dolichol mannosyltransferase) (GDP-Man:Man(2)GlcNAc(2)-PP-Dol alpha-1,6-mannosyltransferase)	alg2 DDB_G0272730	Dictyostelium discoideum (Slime mold)	GO:0004378; GO:0005783; GO:0033164; GO:0004376; GO:0016021; GO:0097502; GO:0006490; GO:0006486
C.cajan_24692	14.6171	13.2463	14.959	9.62776	7.6742	16.8653	14.9663	12.9216	14.1734	18.6636	11.4487	15.4486	9.34973	14.6729	6.02165	12.9462	11.6118	18.5063	7.48587	13.3626	9.48833	9.24066	7.42048	12.4861	12.5248	8.13657	9.71311	9.82498	14.0186	17.9613	12.2333	3.46725	0.283426	Vacuolar protein-sorting-associated protein 33 homolog (AtVPS33)	VPS33 At3g54860 F28P10.160	Arabidopsis thaliana (Mouse-ear cress)	GO:0016020; GO:0043234; GO:0005773; GO:0006904
C.cajan_26972	33.7899	74.5086	78.4469	109.137	91.7499	60.5637	119.576	59.6232	39.7414	61.0092	55.0271	65.2162	58.2782	37.6082	67.5413	65.571	89.1625	68.8437	90.1022	71.9828	51.6296	66.5028	57.2245	68.7126	56.5847	51.2053	67.988	68.3574	99.2407	88.5801	70.335	19.936	0.283443	Peptidyl-prolyl cis-trans isomerase-like 1 (PPIase) (EC 5.2.1.8) (Rotamase)	cyp1 AN8680	Emericella nidulans (strain FGSC A4 / ATCC 38163 / CBS 112.46 / NRRL 194 / M139) (Aspergillus nidulans)	GO:0003755; GO:0006457
C.cajan_35961	82.3838	46.4019	64.1591	92.1223	41.4183	50.3838	67.8438	55.1277	45.4423	74.2818	49.1511	35.3119	56.0809	47.1008	51.9954	59.4191	53.6787	38.0651	58.4984	46.5864	60.7251	65.8877	51.2561	51.3945	45.3468	55.166	66.8339	71.9553	49.1919	111.77	57.3309	16.2524	0.283484	Nitric oxide synthase-interacting protein	nosip	Xenopus laevis (African clawed frog)	GO:0005737; GO:0005634
C.cajan_27049	27.4857	30.493	20.2531	42.3866	16.4611	25.5583	19.4686	25.7071	25.6967	33.7369	20.6383	23.1885	27.1142	24.5859	31.8484	24.5591	34.0143	14.0746	12.443	19.9772	21.778	27.88	24.7275	18.7081	36.3728	25.869	14.6966	22.9856	15.3854	25.6336	24.3532	6.90466	0.283522	Ankyrin repeat domain-containing protein 13B	ANKRD13B	Homo sapiens (Human)	GO:0005768; GO:0005886
C.cajan_38078	180.27	131.194	110.933	209.288	155.287	162.747	182.941	140	157.172	132.202	105.965	117.119	218.413	213.27	292.686	167.621	172.172	151.445	239.645	149.924	160.226	183.313	110.269	230.813	279.528	200.849	133.918	206.685	108.311	149.816	171.509	48.6354	0.283574	Vesicle-associated membrane protein 725 (AtVAMP725)	VAMP725 At2g32670 F24L7.19	Arabidopsis thaliana (Mouse-ear cress)	GO:0005768; GO:0016021; GO:0005886; GO:0015031; GO:0016192
C.cajan_37308	57.6784	47.7354	37.4699	51.3892	53.4071	43.5524	63.9481	34.7828	21.6896	57.8493	34.8638	30.7447	31.8054	30.6863	28.7491	37.7331	41.6486	51.9056	34.5615	42.9478	36.0932	38.7674	50.7473	25.9646	34.9295	26.2979	35.2612	28.3353	33.4441	26.2588	38.3989	10.8934	0.283691	Uncharacterized protein		Glycine max (Soybean) (Glycine hispida)
C.cajan_17241	15.9484	15.9861	8.3966	10.8454	14.609	15.7041	9.89654	7.43165	10.8601	10.9032	16.4506	13.2063	16.2008	12.2055	10.7342	11.4365	2.99029	12.8571	9.10731	12.7663	14.9485	14.1537	15.7693	12.0126	17.637	14.7196	9.78965	9.66389	7.54129	8.48374	11.9761	3.39778	0.283713	Thiamine biosynthetic bifunctional enzyme TH1, chloroplastic [Includes: Thiamine-phosphate synthase (TP synthase) (TPS) (EC 2.5.1.3) (Thiamine-phosphate pyrophosphorylase) (TMP pyrophosphorylase) (TMP-PPase); Hydroxymethylpyrimidine kinase (HMP kinase) (EC 2.7.1.49)]	TH1 At1g22940 F19G10.10	Arabidopsis thaliana (Mouse-ear cress)	GO:0005524; GO:0009507; GO:0009570; GO:0008902; GO:0046872; GO:0008972; GO:0009228; GO:0009229; GO:0004789
C.cajan_17138	38.6162	42.2715	29.2833	59.2493	27.9814	35.7442	33.1784	37.1607	29.7142	24.771	18.7019	28.7488	28.4955	38.6689	33.9767	30.7543	42.1766	26.5424	23.1308	33.3644	27.0105	36.5831	41.3613	59.6183	31.2512	31.8053	20.8149	40.1982	26.2376	47.5429	34.0116	9.6521	0.283788	Dynamin-related protein 3A (Dynamin-like protein 2) (Dynamin-like protein 2a)	DRP3A ADL2 ADL2A At4g33650 T16L1.140	Arabidopsis thaliana (Mouse-ear cress)	GO:0005525; GO:0003924; GO:0007049; GO:0051301; GO:0042802; GO:0005739; GO:0005777; GO:0007031
C.cajan_14614	22.0362	14.863	17.5666	18.1034	23.0171	15.9865	18.8583	27.4842	18.0704	20.1371	22.5766	32.0444	15.6994	14.0902	13.2408	14.4987	19.8861	31.9303	17.7561	22.5218	31.9101	25.9723	24.2285	19.1485	13.2814	11.3188	28.8214	24.9379	26.889	27.1729	21.1039	5.98917	0.283795	Probable polygalacturonase At1g80170 (PG) (EC 3.2.1.15) (Pectinase At1g80170)	At1g80170 F18B13.25	Arabidopsis thaliana (Mouse-ear cress)	GO:0005975; GO:0071555; GO:0005576; GO:0009505; GO:0004650
C.cajan_13445	32.1076	25.6328	27.7467	42.1992	23.2775	18.9608	31.1536	28.013	23.3982	38.7686	24.2493	20.2029	20.685	19.5304	24.1699	24.8445	27.7389	23.2848	29.6788	25.663	27.5493	24.1411	17.4719	14.3832	13.2126	18.4712	21.5712	29.0699	31.1732	44.4487	25.541	7.24913	0.283823	Protein farnesyltransferase/geranylgeranyltransferase type-1 subunit alpha (EC 2.5.1.58) (EC 2.5.1.59) (CAAX farnesyltransferase subunit alpha) (FTase-alpha) (Ras proteins prenyltransferase subunit alpha) (Type I protein geranyl-geranyltransferase subunit alpha) (GGTase-I-alpha)	FTA	Pisum sativum (Garden pea)	GO:0004662; GO:0005953; GO:0018343; GO:0004660; GO:0005965; GO:0018344; GO:0004661
C.cajan_22984	32.9007	57.2104	39.7717	60.5765	43.254	22.0678	42.5568	34.6336	29.904	43.9974	25.8356	26.8836	23.4609	22.4432	31.9691	28.8274	47.8364	35.2961	30.9394	22.37	28.5501	32.829	28.3682	22.5143	30.448	31.1914	31.2338	36.6085	41.2194	35.1321	34.0665	9.66959	0.283844	Uncharacterized protein		Glycine max (Soybean) (Glycine hispida)
C.cajan_03769	44.3193	35.3815	29.9328	47.1118	26.4864	31.9755	32.8279	39.3201	32.0011	29.4023	24.6585	28.2146	20.3095	23.4433	32.073	30.5308	36.644	32.6896	24.7687	21.2059	22.3394	22.0769	22.7702	20.442	27.0089	24.7814	24.0367	16.7816	30.1688	10.0506	27.5667	7.82496	0.283856	Protein bem46	bem46 pi020 SPBC32H8.03	Schizosaccharomyces pombe (strain 972 / ATCC 24843) (Fission yeast)	GO:0005783; GO:0016021
C.cajan_07020	13.4142	24.1558	21.9665	28.9893	18.0175	17.2271	18.3768	17.5874	17.0754	20.2932	22.7615	20.6469	15.9078	39.7014	17.9594	15.8929	19.2776	23.6645	12.5789	14.7052	22.5795	19.6011	18.572	9.42509	18.1553	16.5254	14.5472	16.2048	24.3469	22.5042	19.6292	5.5724	0.283883	Probable serine/threonine protein phosphatase 2A regulatory subunit B''delta (AtB''delta)	B''DELTA At1g54450 F20D21.27	Arabidopsis thaliana (Mouse-ear cress)	GO:0005509
C.cajan_24303	38.4049	22.2185	21.0299	26.292	22.0129	32.8419	23.1888	48.2643	28.5246	31.3061	29.3834	22.9693	21.4931	28.2524	18.2175	29.3701	21.7002	28.5074	22.1067	35.6605	33.8323	33.3726	48.5176	51.7192	33.896	31.6589	24.6983	29.048	24.5395	29.2782	29.4448	8.36051	0.283938	Cyclin-dependent kinase G-2 (CDKG;2) (EC 2.7.11.22) (EC 2.7.11.23)	CDKG-2 Os04g0488000 LOC_Os04g41100 OJ991113_30.14	Oryza sativa subsp. japonica (Rice)	GO:0005524; GO:0008353; GO:0004693
C.cajan_35142	33.0398	24.9995	24.8829	21.9283	14.8317	29.9705	15.8163	26.2362	22.0473	25.1905	27.5699	18.895	14.4988	18.976	10.1532	25.2535	19.37	31.4499	13.2118	28.1799	27.6884	28.6588	32.6467	40.5855	27.5655	24.2836	16.5029	24.6719	24.3459	22.8289	23.56	6.69212	0.284046	Uncharacterized protein		Glycine max (Soybean) (Glycine hispida)
C.cajan_05687	136.916	164.497	158.298	245.481	139.683	69.6382	192.81	115.102	108.168	119.588	102.933	75.525	121.39	84.8202	163.703	104.465	132.355	104.342	121.794	137.244	142.75	179.015	175.895	212.88	173.801	147.536	132.805	138.259	120.429	114.477	137.92	39.199	0.284215	Heterogeneous nuclear ribonucleoprotein D0 (hnRNP D0) (AU-rich element RNA-binding protein 1)	Hnrnpd Auf1 Hnrpd	Mus musculus (Mouse)	GO:0003723; GO:0097167; GO:0005737; GO:0070062; GO:0000166; GO:0005634; GO:0044822; GO:0045727; GO:0042752; GO:0043488; GO:0006355; GO:0030529; GO:0042162; GO:0006351
C.cajan_37659	24.8016	17.083	18.5438	25.8267	13.863	15.8881	21.6244	15.0033	14.4199	14.3514	11.0051	14.202	11.1674	11.2213	21.0778	17.613	17.2202	14.4112	14.4245	12.8554	15.1369	14.3	12.633	20.2523	15.0801	11.7588	16.0665	26.3594	21.3051	27.983	16.644	4.73074	0.28423	Probable dolichyl pyrophosphate Glc1Man9GlcNAc2 alpha-1,3-glucosyltransferase (EC 2.4.1.265) (Asparagine-linked glycosylation protein 8 homolog) (Dol-P-Glc:Glc(1)Man(9)GlcNAc(2)-PP-dolichyl alpha-1,3-glucosyltransferase) (Dolichyl-P-Glc:Glc1Man9GlcNAc2-PP-dolichyl glucosyltransferase)	At2g44660 F16B22.15	Arabidopsis thaliana (Mouse-ear cress)	GO:0005789; GO:0016021; GO:0006486; GO:0016758
C.cajan_02701	8.32161	7.82901	7.96781	9.33639	6.2877	7.3616	7.30937	12.2312	6.95198	9.85562	9.07649	7.95972	5.26273	11.2502	4.02651	7.00405	7.25655	11.6728	4.42298	8.97329	8.50558	6.94378	10.9282	15.3224	8.39222	7.95646	7.95525	6.26331	8.51585	6.42809	8.2499	2.34541	0.284295	Symplekin	SYMPK SPK	Homo sapiens (Human)	GO:0007155; GO:0005737; GO:0005856; GO:0006378; GO:0005654; GO:0005634; GO:0005886; GO:0035307; GO:0005923
C.cajan_12072	443.496	378.72	385.339	674.895	277.24	575.104	352.699	348.767	409.511	311.21	292.792	340.47	357.099	457.27	621.019	463.22	530.545	291.686	506.434	367.117	296.013	333.803	206.016	400.871	307.5	353.28	239.062	431.261	296.711	475.148	388.993	110.657	0.284472	ADP-ribosylation factor 2	ARF Os05g0489600 LOC_Os05g41060 OJ1119_H02.17	Oryza sativa subsp. japonica (Rice)	GO:0005525; GO:0005794; GO:0006886; GO:0006471; GO:0007264; GO:0016192
C.cajan_29296	50.041	35.6581	28.6502	26.4006	35.779	46.0752	36.1828	62.364	44.8432	47.2483	50.1392	45.0543	28.6359	27.0405	40.524	47.2183	49.6701	62.458	38.7262	47.8296	46.1985	43.4244	43.0254	89.39	33.1236	38.1975	38.4989	42.63	46.3223	37.7811	43.4169	12.3509	0.284472	Transcriptional corepressor LEUNIG	LUG At4g32551 L23H3.30	Arabidopsis thaliana (Mouse-ear cress)	GO:0030154; GO:0009908; GO:0045892; GO:0005634; GO:0006351
C.cajan_17839	25.661	25.3355	28.5098	27.86	25.4679	19.1537	29.4335	17.8281	17.3848	28.707	21.4721	30.177	37.2446	33.7121	40.2848	23.3546	27.1053	36.821	20.9449	23.451	26.7366	24.3202	24.7998	18.0021	44.8681	28.6812	21.5566	37.1602	27.9001	51.163	28.2564	8.04014	0.284542	PHD finger protein ING2 (Protein INHIBITOR OF GROWTH 2) (Protein AtING2)	ING2 At1g54390 F20D21.22	Arabidopsis thaliana (Mouse-ear cress)	GO:0016568; GO:0035064; GO:0005634; GO:0040008; GO:0006355; GO:0006351; GO:0008270
C.cajan_34078	170.561	231.366	201.775	122.214	137.752	159.114	161.226	168.738	194.622	122.978	135.839	160.338	158.574	153.387	298.945	254.949	269.384	239.195	219.436	155.046	123.631	110.413	105.583	149.419	143.997	158.319	129.176	193.749	174.394	243.478	175.07	49.8153	0.284545	Betaine aldehyde dehydrogenase 1, chloroplastic (BADH) (EC 1.2.1.8) (Aldehyde dehydrogenase family 10 member A8)	ALDH10A8 At1g74920 F25A4.11 F9E10.23	Arabidopsis thaliana (Mouse-ear cress)	GO:0008802; GO:0005618; GO:0009507; GO:0005829; GO:0019285; GO:0009516; GO:0009651; GO:0009414
C.cajan_33250	12.6462	13.4669	15.5157	11.7512	10.3399	12.8119	15.8281	20.3407	13.0315	18.9821	17.7099	17.278	8.84041	12.2224	9.99488	16.4027	15.3797	24.2279	11.0521	17.3269	22.0932	20.9869	23.9521	19.4628	11.1318	15.0445	16.9779	15.1877	27.6823	14.775	16.1999	4.61106	0.284635	Uncharacterized protein		Glycine max (Soybean) (Glycine hispida)
C.cajan_20613	6.44095	5.99272	6.11475	2.80308	7.2434	9.22117	6.94859	10.515	7.20477	6.13908	6.46395	7.6723	3.69034	5.29381	3.11057	6.73836	7.14027	10.7769	4.83268	7.39858	5.88943	5.2871	6.10013	7.59263	5.00845	4.97298	8.05498	6.06684	8.73939	8.43992	6.6018	1.87911	0.284635	Putative acyl-activating enzyme 19	At5g35930 F14A1.10	Arabidopsis thaliana (Mouse-ear cress)	GO:0003824
C.cajan_30695	16.0942	15.6607	15.7648	12.7097	11.2073	17.0497	17.6625	18.0534	13.5787	19.0728	16.5958	16.9852	16.7763	34.2614	15.9127	15.8205	16.6363	16.1245	8.86294	17.9517	11.5862	13.6593	20.4278	15.9836	14.4258	10.3545	13.2304	9.55476	13.9714	19.0088	15.8238	4.50453	0.284669	MORC family CW-type zinc finger protein 4 (Zinc finger CW-type coiled-coil domain protein 2)	MORC4 ZCWCC2	Homo sapiens (Human)	GO:0005634; GO:0008270
C.cajan_05305	39.0554	36.9973	35.4043	63.5625	28.7428	32.9506	30.3442	23.3317	34.7434	27.1767	29.5783	36.1927	39.5407	32.1635	43.2636	27.9201	38.0466	36.3734	41.6499	30.6214	25.2895	29.187	19.9074	19.2784	30.1417	23.5948	24.0202	49.3548	28.9575	49.4388	33.3715	9.5005	0.284689	ADP-ribosylation factor-related protein 1 (ARF-related protein 1)	ARFRP1	Pongo abelii (Sumatran orangutan) (Pongo pygmaeus abelii)	GO:0005525; GO:0043001; GO:0007369; GO:0016020; GO:0034067; GO:0042147; GO:0007264; GO:0005802
C.cajan_10827	42.486	22.3791	24.4167	28.972	29.3516	22.0334	27.3313	37.8612	27.8639	27.9902	38.1574	30.8349	36.7938	31.329	41.9665	31.1871	38.3503	25.89	26.1625	29.422	41.7634	42.3197	50.0169	38.7566	38.5759	41.4403	30.576	52.6935	32.448	68.3924	35.0095	9.97699	0.28498	Uncharacterized protein		Glycine max (Soybean) (Glycine hispida)	GO:0003676; GO:0008270
C.cajan_12857	64.1054	30.4596	25.0232	44.0443	29.4365	32.4111	24.4307	26.5017	28.9819	22.6724	37.1465	25.193	27.7702	41.2047	28.0861	36.7463	35.3322	25.6887	28.6245	32.0537	30.9424	35.6486	36.482	41.1034	34.053	39.9142	19.3141	44.8493	25.3564	48.6473	32.3489	9.21952	0.285003	Casein kinase I isoform delta-like (CKI-delta) (EC 2.7.11.1)	At4g26100 F20B18.210	Arabidopsis thaliana (Mouse-ear cress)	GO:0005524; GO:0005737; GO:0009506; GO:0004674
C.cajan_27966	129.843	167.008	244.388	242.228	145.517	143.839	219.718	102.452	112.063	160.439	187.21	163.057	190.094	127.349	222.237	165.328	155.01	131.803	148.454	125.235	112.314	141.877	113.264	169.08	123.296	123.139	250.205	154.9	176.75	286.396	165.678	47.2211	0.285018	ER membrane protein complex subunit 3 (Protein pob) (Transmembrane protein 111)	emc3 pob tmem111 zgc:63727	Danio rerio (Zebrafish) (Brachydanio rerio)	GO:0072546; GO:0005794; GO:0016021; GO:0045494; GO:0060041; GO:0030140
C.cajan_18955	44.0574	16.8753	17.8412	20.2087	19.9727	29.2794	21.5762	36.2917	30.5098	12.4732	19.3437	19.2428	15.9919	31.1607	29.7033	26.9658	28.3323	31.642	15.2601	24.5556	22.8329	24.1975	33.276	27.1185	29.1244	30.4948	18.8899	27.4285	22.6038	28.3243	24.5351	6.99387	0.285056	RNA-binding protein 24 (RNA-binding motif protein 24) (RNA-binding protein SEB-4)	rbm24	Danio rerio (Zebrafish) (Brachydanio rerio)	GO:0003228; GO:0072358; GO:0030154; GO:0005737; GO:0001947; GO:0003730; GO:0000166; GO:0005634; GO:0043488; GO:0010830; GO:0060297
C.cajan_34683	38.9176	29.5039	22.4123	45.7084	17.1252	17.4932	17.9491	26.101	19.8716	17.2094	18.1319	23.6446	22.3654	22.7878	33.1137	22.527	28.733	24.5621	22.3931	22.111	30.5997	29.3541	24.7587	19.9543	33.9207	30.1049	16.4201	35.9536	27.5491	34.8291	25.4203	7.24765	0.285113	Protein odr-4 homolog (mODR-4)	Odr4	Mus musculus (Mouse)	GO:0016021; GO:0016491; GO:0008270
C.cajan_21007	28.3617	34.5137	32.4674	42.0023	20.5603	38.5416	42.6102	35.8443	26.926	31.7419	24.7012	29.8795	18.2821	22.1254	10.6812	28.9181	27.7153	45.4856	17.5277	26.453	25.881	23.6488	30.1679	30.6843	23.7477	22.8754	28.1495	25.2264	44.7163	22.7047	28.7855	8.20902	0.285179	Exportin-1 (Exp1) (Chromosome region maintenance 1 protein homolog)	Xpo1 Crm1	Rattus norvegicus (Rat)	GO:0003723; GO:0005642; GO:0005737; GO:0000776; GO:0051028; GO:0000122; GO:0031965; GO:0005487; GO:0019904; GO:0006611; GO:0034504; GO:0008565; GO:0010824; GO:0042176; GO:0046825; GO:0042493; GO:0030529; GO:0000055; GO:0000056
C.cajan_22896	35.0168	34.4246	34.956	33.1966	25.7691	27.4755	21.4421	25.4534	32.3369	28.1863	29.055	33.3823	30.1644	38.1022	32.0492	40.2943	21.623	32.5923	33.1025	38.5693	42.6549	34.906	29.6024	68.8036	43.6454	54.5288	22.2077	32.2459	28.8391	28.0132	33.7111	9.61443	0.285201	Potassium transporter 7 (AtHAK7) (AtPOT7)	POT7 HAK7 KUP7 At5g09400 T5E8_200	Arabidopsis thaliana (Mouse-ear cress)	GO:0016021; GO:0000325; GO:0005886; GO:0015079; GO:0005774; GO:0005773
C.cajan_26893	11.1704	10.0745	11.1725	10.1186	6.92472	9.97058	9.85302	15.4642	9.77998	10.4603	13.9556	8.80485	4.2791	6.98865	5.44983	11.3307	8.60451	13.1819	7.26607	15.5546	12.0975	9.61184	14.0459	6.75529	6.70089	8.93254	8.39163	7.71827	12.0487	10.6786	9.8695	2.815	0.285222	Zinc finger CCCH domain-containing protein 38 (AtC3H38)	At3g18640 K24M9.13	Arabidopsis thaliana (Mouse-ear cress)	GO:0003677; GO:0046872
C.cajan_24540	246.344	185.167	204.676	205.867	421.62	281.445	361.775	292.513	256.887	348.204	367.784	194.084	357.659	290.599	579.56	235.107	310.76	215.963	375.238	290.979	201.128	299.113	391.56	323.753	413.538	411.326	250.178	320.941	230.609	372.997	310.036	88.4559	0.285309	SUMO-conjugating enzyme SCE1 (EC 6.3.2.-) (Protein EMBRYO DEFECTIVE 1637) (Protein hus5 homolog) (SUMO-conjugating enzyme 1) (AtSCE1)	SCE1 AHUS5 EMB1637 At3g57870 T10K17.80	Arabidopsis thaliana (Mouse-ear cress)	GO:0005524; GO:0019789; GO:0009793; GO:0005634; GO:0016925; GO:0009737
C.cajan_45442	22.9882	23.6736	16.5693	34.6915	18.021	14.6317	16.0426	22.8055	14.1144	19.1494	18.5017	18.4797	22.4091	20.2315	20.362	20.0743	34.0957	17.9713	10.9515	16.3485	13.1896	16.1795	17.5763	21.0771	21.4825	16.0851	9.34822	21.1121	17.9118	25.7444	19.27	5.4986	0.285345	Uncharacterized protein		Glycine max (Soybean) (Glycine hispida)
C.cajan_03083	124.714	76.9099	80.8391	65.0188	59.4877	91.3559	63.909	84.1635	60.7003	61.4833	93.2066	63.4724	82.9919	92.947	73.6945	99.8096	89.5403	60.8983	67.9929	85.4135	97.2746	109.225	110.95	165.674	132.33	106.818	75.9441	104.107	67.5541	116.656	87.5989	24.9986	0.285376	SURP and G-patch domain-containing protein 1-like protein (Splicing factor 4-like protein) (SF4-like protein)	At3g52120 F4F15.230	Arabidopsis thaliana (Mouse-ear cress)	GO:0003723; GO:0008380; GO:0006397; GO:0005634
C.cajan_18583	28.4567	20.7445	22.283	31.1226	26.3244	25.9015	20.4777	19.636	28.9417	31.7153	19.4363	22.7692	29.9468	28.7655	32.7806	19.1469	18.9976	16.9699	20.4501	16.661	15.9564	18.7834	15.0063	13.3277	27.5759	22.1818	14.9132	14.4981	17.0892	10.072	21.4646	6.1277	0.285479	Uncharacterized protein		Glycine max (Soybean) (Glycine hispida)
C.cajan_03477	65.6477	32.083	47.7371	27.7538	36.1305	38.5054	31.6417	40.8048	43.1141	60.8017	36.8717	38.0369	42.6267	40.1836	44.9583	48.0338	47.4481	33.1233	44.8826	34.2974	53.2986	48.3975	39.7013	32.8555	59.767	48.2329	41.7799	56.8298	27.3602	85.9637	43.5593	12.4451	0.285705	Ultraviolet-B receptor UVR8 (Protein UV-B RESISTANCE 8) (RCC1 domain-containing protein UVR8)	UVR8 At5g63860 MGI19.7	Arabidopsis thaliana (Mouse-ear cress)	GO:0000785; GO:0003682; GO:0005829; GO:0009649; GO:0005085; GO:0005634; GO:0009881; GO:0043547; GO:0042803; GO:0018298; GO:0009411; GO:0010224
C.cajan_35803	50.4983	55.5582	62.3436	48.3408	101.299	58.6647	61.7131	51.6753	59.89	56.1583	60.8652	48.9877	70.6882	63.0527	70.538	63.5279	63.2204	49.7785	60.1369	38.4434	29.5845	30.4663	33.68	27.6322	47.8133	39.573	48.869	55.0637	44.7823	82.2971	54.6429	15.6128	0.285725	Uncharacterized protein		Glycine max (Soybean) (Glycine hispida)	GO:0005525; GO:0003924; GO:0043234; GO:0051258
C.cajan_31737	48.3828	54.436	31.2557	87.0137	52.9994	43.567	54.8656	56.0322	46.9238	43.5371	42.2703	55.7857	47.7421	88.6214	103.226	48.059	78.4614	52.5774	60.5721	55.1193	46.9508	63.0275	65.4753	75.3687	79.9212	56.5764	32.4918	65.3129	50.605	78.982	59.2337	16.9251	0.285734	mRNA-decapping enzyme-like protein (EC 3.-.-.-) (DCP1 homolog)	At1g08370 T27G7.7	Arabidopsis thaliana (Mouse-ear cress)	GO:0005737; GO:0000932; GO:0031087; GO:0016787; GO:0006397; GO:0042803
C.cajan_23534	10.0095	8.40011	7.61828	6.36444	13.4299	14.9478	6.37166	12.948	15.8494	13.12	8.94416	16.0791	10.2916	14.5087	9.09956	9.92939	11.3986	17.7828	13.0778	14.4306	11.9427	8.39533	8.20004	18.473	16.0476	11.9015	10.5481	11.3281	18.0533	15.9753	12.2571	3.50253	0.285754	Uncharacterized protein		Glycine max (Soybean) (Glycine hispida)
C.cajan_26163	9.27661	7.50939	10.45	11.9716	5.13565	9.38996	10.5517	13.2577	6.62958	10.1586	9.39705	10.7305	8.06441	11.8889	5.85146	8.74412	7.32796	15.9495	5.64284	11.0467	12.6878	11.3352	18.0895	10.547	11.671	8.83062	13.2574	10.162	14.9206	11.5073	10.4381	2.98276	0.285756	Protein NRDE2 homolog	NRDE2 C14orf102	Homo sapiens (Human)
C.cajan_08215	14.7155	10.067	15.6352	12.3499	16.317	14.6802	12.9059	8.6373	11.4315	10.5778	9.99595	8.59159	12.0751	7.75745	24.0186	10.5142	11.343	8.14225	13.0892	12.7005	13.4956	12.4039	14.7804	20.342	16.4634	16.7506	17.6174	15.5987	8.30692	12.3254	13.066	3.73607	0.285938	Xylosyltransferase 1 (EC 2.4.2.26) (Peptide O-xylosyltransferase 1) (Xylosyltransferase I) (Fragment)	Xylt1	Rattus norvegicus (Rat)	GO:0000139; GO:0008375; GO:0030206; GO:0005783; GO:0015012; GO:0048681; GO:0030158; GO:0030166; GO:0070555
[truncated: 203 more rows]

## Sheet: Aerial tissues
Gene ID	Hypocotyl	Seedling_Shoot	Veg_SAM	Veg_Leaf	Rep_Leaf	Rep_Bud	Rep_Stem	Sen_Stem	Rep_Petiole	Sen_Petiole	Sen_Leaf	Rep_Sam	AVERAGE	SD	CV	Protein_name	Gene_names	Organism	GO_IDs
[truncated: 28,793 more rows]

[truncated: 3 more sheets: Undergound tissues, Seed and Pod, Floral tissues]
