# Supplementary material for: Gene expression atlas of pigeonpea and its application to gain insights into genes associated with pollen fertility implicated in seed formation
Source: J Exp Bot. 2017 Feb 23;68(8):2037–54. doi: 10.1093/jxb/erx010 (PMC5429002; doi:10.1093/jxb/erx010)
Supplement: Supplementary Data [file erx010_Supplementary_Data.zip › supplementary_table_S9.xlsx]

## Sheet: Sheet1
Table S9: Gene-specific primers used for qPCR
S. No.	Gene ID	Primer sequence	Length
1	C.cajan_46391	Forward: ATGCGCGGATACCAAGATAC	22
2	C.cajan_46391	Reverse: GTGGAGTAGCCGAAGATGAAG	23
3	C.cajan_35458	Forward: GCATGGCTGAACTAGAAGAGAG	23
4	C.cajan_35458	Reverse: GTGACTCTGCTGAGAGCATTAG	23
5	C.cajan_04312	Forward: CCGAATGAGGTAGAGGTGAAAG	24
6	C.cajan_04312	Reverse: GACGCTGCACCAGGATATT	21
7	C.cajan_20002	Forward: CTCCAACTCTTGGCCATCTATC	24
8	C.cajan_20002	Reverse: CCACTCAAGTCGGGAATGTT	22
9	C.cajan_18757	Forward: CAGAATGGTTGCCCTGAAGA	22
10	C.cajan_18757	Reverse: GGTCAAGTGTGCGGAGAATTA	23
11	C.cajan_02776	Forward: CTACATCCGTCTCAACACCTTAC	25
12	C.cajan_02776	Reverse: GCGGTTTGAAGAAGCCATTAC	22
13	C.cajan_11513	Forward: ACTGGTTCCTACCCTAGAAGAT	23
14	C.cajan_11513	Reverse: CCAGAGAAGAAGGCAGAAAGT	23
15	C.cajan_27282	Forward: CTTGGCCTAGTCCTCATTTCTC	24
16	C.cajan_27282	Reverse: CTTGGATCAGCTGCCTTTAGA	23
17	C.cajan_44741	Forward: CTGGCAGTGGAGATCAATCAA	23
18	C.cajan_44741	Reverse: GCCTTGAGTAGGGTCTGTTTAC	24
19	C.cajan_07067	Forward: CTGGCAGTGGAGATCAATCAA	23
20	C.cajan_07067	Reverse: GCCTTGAGTAGGGTCTGTTTAC	24
21	C.cajan_19226	Forward: GGTTTCGGTGGCCTTAGAATA	23
22	C.cajan_19226	Reverse: CTGTACCAGTCACCCATCAAG	23
23	C.cajan_20191	Forward: CGAGGACCCTTACCTCTACTT	23
24	C.cajan_20191	Reverse: TTGGCCGTTGATGAGGATAC	22
25	C.cajan_31667	Forward: GATCAGCCTCACCAAGAACA	22
26	C.cajan_31667	Reverse: GATTTGATTGCACACAGGAAGAG	25
27	C.cajan_32517	Forward: TCTGGTGCTCCTATGGGTATAA	24
28	C.cajan_32517	Reverse: ACTTGACCACTCCCACATAATC	24
29	C.cajan_04310	Forward: CAGTCCACCGAGTACAAAGAAG	24
30	C.cajan_04310	Reverse: TGGCGTTGAAGGAGGTTATG	22
31	C.cajan_07765	Forward: GTTCTTGGGCACCAGAGATAAG	24
32	C.cajan_07765	Reverse: TGAAGCAGCTCTTGTGGTATG	23
33	C.cajan_04911	Forward: ACCATCTGCTTACCACTATGAC	24
34	C.cajan_04911	Reverse: GACTGAGGAAGGACACCATTT	23
35	C.cajan_27022	Forward: GACGTACAACAAGGGTCTCATC	24
36	C.cajan_27022	Reverse: CCTGCCAACGAAGCAATCTA	22
37	C.cajan_10140	Forward: TGGGTACCAAGACACACTTTAC	24
38	C.cajan_10140	Reverse: CACTGCATCACCAAAGACAAAG	24
39	C.cajan_35396	Forward: CAACGTTATTCTCGCGGTTTG	23
40	C.cajan_35396	Reverse: CCAAAGGAAGGGTCTCCAATTA	24
41	C.cajan_45656	Forward: ACGGAGAGCAAGTTCCTAAAG	23
42	C.cajan_45656	Reverse: CCCTCCGTTAGCCAATACAA	22
43	C.cajan_28171	Forward: AGAACGTGGTCGATGCTTAC	22
44	C.cajan_28171	Reverse: GTCGTGAGCGAAGGGATTT	21
45	C.cajan_32927	Forward: CGTCGTCTTCAACACCCTAAA	23
46	C.cajan_32927	Reverse: AGTGGCCTCGTTAAACATCTC	23
47	C.cajan_02582	Forward: ACCAGAAGTCATCCAAGAAGTG	24
48	C.cajan_02582	Reverse: TGGTGTCTGAGGATGGGTATAG	24
49	C.cajan_31220	Forward: ATGACCTACCTGGCCTCTAT	22
50	C.cajan_31220	Reverse: GCTTCCTCCCAGAGACATTATC	24
